# Supplementary material for: PM6-ML: The Synergy of Semiempirical Quantum Chemistry and Machine Learning Transformed into a Practical Computational Method
Source: J Chem Theory Comput. 2025 Jan 3;21(2):678–90. doi: 10.1021/acs.jctc.4c01330 (PMC11780751; doi:10.1021/acs.jctc.4c01330)
Supplement: Supplementary file 2 — ct4c01330_si_002.zip [file ct4c01330_si_002.zip]

Archive with 165 entries (155 files):
- SI_validation_outputs/
- SI_validation_outputs/PM6/
- SI_validation_outputs/PM6/D442
- SI_validation_outputs/PM6/HB375
- SI_validation_outputs/PM6/HB300SPX
- SI_validation_outputs/PM6/R739
- SI_validation_outputs/PM6/SH250
- SI_validation_outputs/PM6/IHB100
- SI_validation_outputs/PM6/S66
- SI_validation_outputs/PM6/X40
- SI_validation_outputs/PM6/L7
- SI_validation_outputs/PM6/S12L
- SI_validation_outputs/PM6/PLA15
- SI_validation_outputs/PM6/PLFragNN
- SI_validation_outputs/PM6/PLFragCN
- SI_validation_outputs/PM6/PLFragCC
- SI_validation_outputs/PM6/MPCONF
- SI_validation_outputs/PM6/SCONF
- SI_validation_outputs/PM6/Amino20x4
- SI_validation_outputs/PM6/Torsions
- SI_validation_outputs/PM6-D3H4Xprime/
- SI_validation_outputs/PM6-D3H4Xprime/D442
- SI_validation_outputs/PM6-D3H4Xprime/HB375
- SI_validation_outputs/PM6-D3H4Xprime/HB300SPX
- SI_validation_outputs/PM6-D3H4Xprime/R739
- SI_validation_outputs/PM6-D3H4Xprime/SH250
- SI_validation_outputs/PM6-D3H4Xprime/IHB100
- SI_validation_outputs/PM6-D3H4Xprime/S66
- SI_validation_outputs/PM6-D3H4Xprime/X40
- SI_validation_outputs/PM6-D3H4Xprime/L7
- SI_validation_outputs/PM6-D3H4Xprime/S12L
- SI_validation_outputs/PM6-D3H4Xprime/PLA15
- SI_validation_outputs/PM6-D3H4Xprime/PLFragNN
- SI_validation_outputs/PM6-D3H4Xprime/PLFragCN
- SI_validation_outputs/PM6-D3H4Xprime/PLFragCC
- SI_validation_outputs/PM6-D3H4Xprime/MPCONF
- SI_validation_outputs/PM6-D3H4Xprime/SCONF
- SI_validation_outputs/PM6-D3H4Xprime/Amino20x4
- SI_validation_outputs/PM6-D3H4Xprime/Torsions
- SI_validation_outputs/PM7/
- SI_validation_outputs/PM7/D442
- SI_validation_outputs/PM7/HB375
- SI_validation_outputs/PM7/HB300SPX
- SI_validation_outputs/PM7/R739
- SI_validation_outputs/PM7/SH250
- SI_validation_outputs/PM7/IHB100
- SI_validation_outputs/PM7/S66
- SI_validation_outputs/PM7/X40
- SI_validation_outputs/PM7/L7
- SI_validation_outputs/PM7/S12L
- SI_validation_outputs/PM7/PLA15
- SI_validation_outputs/PM7/PLFragNN
- SI_validation_outputs/PM7/PLFragCN
- SI_validation_outputs/PM7/PLFragCC
- SI_validation_outputs/PM7/MPCONF
- SI_validation_outputs/PM7/SCONF
- SI_validation_outputs/PM7/Amino20x4
- SI_validation_outputs/PM7/Torsions
- SI_validation_outputs/GFN2-xTB/
- SI_validation_outputs/GFN2-xTB/D442
- SI_validation_outputs/GFN2-xTB/HB375
- SI_validation_outputs/GFN2-xTB/HB300SPX
- SI_validation_outputs/GFN2-xTB/R739
- SI_validation_outputs/GFN2-xTB/SH250
- SI_validation_outputs/GFN2-xTB/IHB100
- SI_validation_outputs/GFN2-xTB/S66
- SI_validation_outputs/GFN2-xTB/X40
- SI_validation_outputs/GFN2-xTB/L7
- SI_validation_outputs/GFN2-xTB/S12L
- SI_validation_outputs/GFN2-xTB/PLFragNN
- SI_validation_outputs/GFN2-xTB/PLFragCN
- SI_validation_outputs/GFN2-xTB/MPCONF
- SI_validation_outputs/GFN2-xTB/SCONF
- SI_validation_outputs/GFN2-xTB/Amino20x4
- SI_validation_outputs/GFN2-xTB/Torsions
- SI_validation_outputs/PM6-ML/
- SI_validation_outputs/PM6-ML/D442
- SI_validation_outputs/PM6-ML/HB375
- SI_validation_outputs/PM6-ML/HB300SPX
- SI_validation_outputs/PM6-ML/R739
- SI_validation_outputs/PM6-ML/SH250
- SI_validation_outputs/PM6-ML/IHB100
- SI_validation_outputs/PM6-ML/S66
- SI_validation_outputs/PM6-ML/X40
- SI_validation_outputs/PM6-ML/L7
- SI_validation_outputs/PM6-ML/S12L
- SI_validation_outputs/PM6-ML/PLA15
- SI_validation_outputs/PM6-ML/PLFragNN
- SI_validation_outputs/PM6-ML/PLFragCN
- SI_validation_outputs/PM6-ML/PLFragCC
- SI_validation_outputs/PM6-ML/MPCONF
- SI_validation_outputs/PM6-ML/SCONF
- SI_validation_outputs/PM6-ML/Amino20x4
- SI_validation_outputs/PM6-ML/Torsions
- SI_validation_outputs/TorchMD-NET/
- SI_validation_outputs/TorchMD-NET/D442
- SI_validation_outputs/TorchMD-NET/HB375
- SI_validation_outputs/TorchMD-NET/HB300SPX
- SI_validation_outputs/TorchMD-NET/R739
- SI_validation_outputs/TorchMD-NET/SH250
- SI_validation_outputs/TorchMD-NET/IHB100
- SI_validation_outputs/TorchMD-NET/S66
- SI_validation_outputs/TorchMD-NET/X40
- SI_validation_outputs/TorchMD-NET/L7
- SI_validation_outputs/TorchMD-NET/S12L
- SI_validation_outputs/TorchMD-NET/PLA15
- SI_validation_outputs/TorchMD-NET/PLFragNN
- SI_validation_outputs/TorchMD-NET/PLFragCN
- SI_validation_outputs/TorchMD-NET/PLFragCC
- SI_validation_outputs/TorchMD-NET/MPCONF
- SI_validation_outputs/TorchMD-NET/SCONF
- SI_validation_outputs/TorchMD-NET/Amino20x4
- SI_validation_outputs/TorchMD-NET/Torsions
- SI_validation_outputs/AIMNet2/
- SI_validation_outputs/AIMNet2/D442
- SI_validation_outputs/AIMNet2/HB375
- SI_validation_outputs/AIMNet2/HB300SPX
- SI_validation_outputs/AIMNet2/R739
- SI_validation_outputs/AIMNet2/SH250
- SI_validation_outputs/AIMNet2/IHB100
- SI_validation_outputs/AIMNet2/S66
- SI_validation_outputs/AIMNet2/X40
- SI_validation_outputs/AIMNet2/L7
- SI_validation_outputs/AIMNet2/S12L
- SI_validation_outputs/AIMNet2/PLA15
- SI_validation_outputs/AIMNet2/PLFragNN
- SI_validation_outputs/AIMNet2/PLFragCN
- SI_validation_outputs/AIMNet2/PLFragCC
- SI_validation_outputs/AIMNet2/MPCONF
- SI_validation_outputs/AIMNet2/SCONF
- SI_validation_outputs/AIMNet2/Amino20x4
- SI_validation_outputs/AIMNet2/Torsions
- SI_validation_outputs/MACE-OFF23/
- SI_validation_outputs/MACE-OFF23/D442
- SI_validation_outputs/MACE-OFF23/HB375
- SI_validation_outputs/MACE-OFF23/HB300SPX
- SI_validation_outputs/MACE-OFF23/R739
- SI_validation_outputs/MACE-OFF23/SH250
- SI_validation_outputs/MACE-OFF23/S66
- SI_validation_outputs/MACE-OFF23/X40
- SI_validation_outputs/MACE-OFF23/L7
- SI_validation_outputs/MACE-OFF23/S12L
- SI_validation_outputs/MACE-OFF23/PLFragNN
- SI_validation_outputs/MACE-OFF23/MPCONF
- SI_validation_outputs/MACE-OFF23/SCONF
- SI_validation_outputs/MACE-OFF23/Amino20x4
- SI_validation_outputs/MACE-OFF23/Torsions
- SI_validation_outputs/wB97M-D3BJ_def2-TZVPPD/
- SI_validation_outputs/wB97M-D3BJ_def2-TZVPPD/D442
- SI_validation_outputs/wB97M-D3BJ_def2-TZVPPD/HB375
- SI_validation_outputs/wB97M-D3BJ_def2-TZVPPD/HB300SPX
- SI_validation_outputs/wB97M-D3BJ_def2-TZVPPD/R739
- SI_validation_outputs/wB97M-D3BJ_def2-TZVPPD/SH250
- SI_validation_outputs/wB97M-D3BJ_def2-TZVPPD/IHB100
- SI_validation_outputs/wB97M-D3BJ_def2-TZVPPD/S66
- SI_validation_outputs/wB97M-D3BJ_def2-TZVPPD/X40
- SI_validation_outputs/wB97M-D3BJ_def2-TZVPPD/L7
- SI_validation_outputs/wB97M-D3BJ_def2-TZVPPD/S12L
- SI_validation_outputs/wB97M-D3BJ_def2-TZVPPD/PLFragNN
- SI_validation_outputs/wB97M-D3BJ_def2-TZVPPD/PLFragCN
- SI_validation_outputs/wB97M-D3BJ_def2-TZVPPD/PLFragCC
- SI_validation_outputs/wB97M-D3BJ_def2-TZVPPD/MPCONF
- SI_validation_outputs/wB97M-D3BJ_def2-TZVPPD/SCONF
- SI_validation_outputs/wB97M-D3BJ_def2-TZVPPD/Amino20x4
- SI_validation_outputs/wB97M-D3BJ_def2-TZVPPD/Torsions
