# Supplementary material for: PM6-ML: The Synergy of Semiempirical Quantum Chemistry and Machine Learning Transformed into a Practical Computational Method
Source: J Chem Theory Comput. 2025 Jan 3;21(2):678–90. doi: 10.1021/acs.jctc.4c01330 (PMC11780751; doi:10.1021/acs.jctc.4c01330)
Supplement: Supplementary file 2 — ct4c01330_si_002.zip [file ct4c01330_si_002.zip › SI_validation_outputs/PM6/D442]

        _______  
       /\______\ 
      / /      / 
     / / Cuby /   Dataset calculation
     \/______/   
                 
Selected 26 out of 4420 data set entries
==========================================================================================
name                                             E      Eref     error  error(%)
------------------------------------------------------------------------------------------
1.02.18 hydrogen--butadyine 1.00            -0.051    -0.461     0.410    88.850
1.06.43 toluene--cyclohexane 1.00           -0.644    -3.652     3.008    82.379
1.06.58 neohexane--propyne 1.00             -0.682    -2.541     1.859    73.166
1.07.45 benzene--nitrogen 1.00              -0.883    -1.518     0.635    41.828
1.07.78 cyclohexane--nitrogen 1.00          -0.484    -0.938     0.454    48.358
2.02.06 hydrogen--thioacetone 1.00           0.042    -0.847     0.889   104.988
2.03.10 23dimethylbutane--diphosphine...     0.998    -2.740     3.738   136.429
2.03.18 neopentane--phosphine 1.00           0.705    -1.278     1.983   155.140
2.03.57 propyne--diphosphene 1.00           -1.631    -2.114     0.483    22.871
2.04.14 cyclohexane--dimethylsulfide ...     0.150    -2.552     2.702   105.888
2.04.38 ethene--carbondisulfide 1.00         0.184    -1.599     1.783   111.512
2.06.20 135triazine--sulfur 1.00            -1.291    -4.343     3.052    70.276
2.12.14 phosphorus4--thiophene 1.00         -4.385    -4.006    -0.379    -9.455
2.12.24 diphosphene--trithiane 1.00         -1.245    -3.947     2.702    68.454
2.13.08 trithiane--trithiane 1.00            0.468    -7.018     7.486   106.666
3.04.02 hydrogen--diiodomethane 1.00        -0.628    -0.528    -0.100   -18.941
3.05.14 butadyine--tetrafluoromethane...    -0.337    -1.307     0.970    74.240
3.09.04 methylamine--trifluoromethane...    -0.099    -1.339     1.240    92.605
3.09.08 diazene--fluorine 1.00               0.668    -0.504     1.172   232.552
3.09.10 diazomethane--fluorine 1.00         -0.939    -0.930    -0.009    -0.999
3.11.04 hydrazine--tetrabromomethane ...    -2.672    -2.540    -0.132    -5.199
3.13.02 diacetonediperoxide--tetraflu...    -0.633    -4.482     3.849    85.870
3.23.06 phosphorus4--bromine 1.00            0.446    -2.678     3.124   116.672
3.27.10 carbondisulfide--bromine 1.00       -0.152    -2.208     2.056    93.100
3.29.03 fluorine--trifluoromethane 1.00      0.497    -0.631     1.128   178.713
3.30.01 tetrafluoromethane--tetrachlo...    -0.365    -1.490     1.125    75.473
==========================================================================================
RMSE                2.408   kcal/mol
MUE                 1.787   kcal/mol
------------------------------------------------------------------------------------------
MSE                 1.740   kcal/mol
min                -0.379   kcal/mol
max                 7.486   kcal/mol
range               7.865   kcal/mol
min abs             0.009   kcal/mol
max abs             7.486   kcal/mol
==========================================================================================
RMSE               99.794   %
MUE                84.639   %
MSE                81.978   %
min               -18.941   %
max               232.552   %
range             251.493   %
min abs             0.999   %
max abs           232.552   %
------------------------------------------------------------------------------------------
RMSE/|avg|        107.572   %
MUE/|avg|          79.854   %
==========================================================================================
Statistics for groups:
HBCNO          (5)  RMSE      1.630   MSE       1.273   kcal/mol
PS             (10) RMSE      3.197   MSE       2.444   kcal/mol
Halogens       (11) RMSE      1.789   MSE       1.311   kcal/mol
NobleGases     (0)  RMSE        NaN   MSE         NaN   kcal/mol
--------------------------------------------------------------------------------
HBCNO          RMSE/|avg|     89.46 %
PS             RMSE/|avg|     105.01 %
Halogens       RMSE/|avg|     105.61 %
NobleGases     RMSE/|avg|     NaN %
==========================================================================================
Errors along the curve, total
       x      RMSE       MUE       MSE
    1.00     2.408     1.787     1.740
==========================================================================================
