# Supplementary material for: PM6-ML: The Synergy of Semiempirical Quantum Chemistry and Machine Learning Transformed into a Practical Computational Method
Source: J Chem Theory Comput. 2025 Jan 3;21(2):678–90. doi: 10.1021/acs.jctc.4c01330 (PMC11780751; doi:10.1021/acs.jctc.4c01330)
Supplement: Supplementary file 2 — ct4c01330_si_002.zip [file ct4c01330_si_002.zip › SI_validation_outputs/PM6/HB375]

        _______  
       /\______\ 
      / /      / 
     / / Cuby /   Dataset calculation
     \/______/   
                 
Selected 50 out of 3750 data set entries
==========================================================================================
name                                             E      Eref     error  error(%)
------------------------------------------------------------------------------------------
1.001 acetic acid ... acetaldehyde 1.00     -7.446   -10.810     3.364    31.123
1.002 acetic acid ... acetamide 1.00       -12.755   -19.325     6.570    33.995
1.004 acetic acid ... dimethylcarbona...    -5.355   -12.218     6.863    56.168
1.007 acetic acid ... furan 1.00            -3.189    -7.110     3.921    55.141
1.011 acetic acid ... nitromethane 1.00     -5.946    -9.112     3.166    34.746
1.014 acetic acid ... water 1.00            -7.585   -11.155     3.570    32.004
1.017 methanol ... acetic acid 1.00         -4.207    -6.691     2.484    37.121
1.023 methanol ... methanol 1.00            -3.568    -5.871     2.303    39.221
1.037 phenol ... methanol 1.00              -5.260    -8.391     3.131    37.313
1.039 phenol ... nitromethane 1.00          -4.553    -7.818     3.265    41.758
1.040 phenol ... nitrosomethane 1.00        -3.195    -5.795     2.600    44.869
1.053 water ... methylacetate 1.00          -5.481    -6.760     1.279    18.919
1.055 water ... nitrosomethane 1.00         -3.376    -4.412     1.036    23.474
2.008 1H-pyrrole ... methanol 1.00          -4.223    -6.262     2.039    32.569
2.010 1H-pyrrole ... nitromethane 1.00      -3.527    -5.179     1.652    31.891
2.013 1H-pyrrole ... water 1.00             -3.939    -5.319     1.380    25.939
2.015 ammonia ... acetamide 1.00            -4.571    -4.973     0.402     8.091
2.049 methylamine ... acetamide 1.00        -3.941    -5.275     1.334    25.285
3.001 acetic acid ... acetonitrile 1.00     -2.878    -9.052     6.174    68.204
3.006 acetic acid ... methylamine 1.00      -7.233   -13.707     6.474    47.229
3.009 acetic acid ... nitrosomethane ...    -2.799    -8.624     5.825    67.546
3.013 methanol ... acetonitrile 1.00        -1.739    -5.198     3.459    66.539
3.014 methanol ... ammonia 1.00             -2.984    -6.853     3.869    56.456
3.016 methanol ... dimethylamine 1.00       -3.102    -8.344     5.242    62.822
3.017 methanol ... dimethyldiazene 1.00     -1.894    -6.351     4.457    70.181
3.019 methanol ... methylazide 1.00         -1.278    -4.958     3.680    74.225
3.032 phenol ... N-methyl-2-propanimi...    -5.736   -12.827     7.091    55.283
3.035 water ... acetonitrile 1.00           -2.403    -4.879     2.476    50.739
4.004 1H-pyrrole ... dimethylamine 1.00     -4.410    -8.373     3.963    47.329
4.008 1H-pyrrole ... N-methyl-2-propa...    -4.624    -9.228     4.604    49.893
4.013 ammonia ... dimethyldiazene 1.00      -2.198    -3.295     1.097    33.286
4.018 aniline ... ammonia 1.00              -3.341    -5.272     1.931    36.625
4.023 aniline ... methylcyanate 1.00        -3.735    -8.672     4.937    56.930
4.038 methylamine ... dimethylamine 1.00    -1.795    -4.335     2.540    58.601
4.044 N-methylacetamide ... acetonitr...    -3.047    -6.024     2.977    49.413
4.046 N-methylacetamide ... aniline 1.00    -3.159    -7.129     3.970    55.693
5.003 ethyne ... acetic acid 1.00           -1.937    -3.574     1.637    45.811
5.006 ethyne ... dimethylether 1.00         -2.074    -3.485     1.411    40.493
5.014 ethyne ... water 1.00                 -1.775    -2.848     1.073    37.673
5.018 nitromethane ... N-methylacetam...    -7.254    -8.477     1.223    14.424
6.001 ethyne ... acetonitrile 1.00          -1.049    -3.092     2.043    66.070
6.004 ethyne ... dimethylamine 1.00         -1.451    -4.599     3.148    68.449
6.012 methylcyanate ... ammonia 1.00        -4.328    -5.725     1.397    24.406
7.009 ammonia ... nitromethane 1.00         -4.974    -5.249     0.275     5.236
7.053 ethene ... ammonia 1.00               -0.808    -1.343     0.535    39.834
7.069 ethene ... N-methyl-2-propanimi...    -0.821    -2.796     1.975    70.626
7.074 ethene ... water 1.00                 -1.274    -2.529     1.255    49.631
7.083 methane ... ammonia 1.00              -0.567    -0.760     0.193    25.395
7.085 methane ... dimethylamine 1.00        -0.714    -1.567     0.853    54.411
7.105 methanol ... methylisocyanide 1.00    -1.987    -4.354     2.367    54.364
==========================================================================================
RMSE                3.414   kcal/mol
MUE                 2.890   kcal/mol
------------------------------------------------------------------------------------------
MSE                 2.890   kcal/mol
min                 0.193   kcal/mol
max                 7.091   kcal/mol
range               6.898   kcal/mol
min abs             0.193   kcal/mol
max abs             7.091   kcal/mol
==========================================================================================
RMSE               47.347   %
MUE                44.269   %
MSE                44.269   %
min                 5.236   %
max                74.225   %
range              68.988   %
min abs             5.236   %
max abs            74.225   %
------------------------------------------------------------------------------------------
RMSE/|avg|         52.368   %
MUE/|avg|          44.328   %
==========================================================================================
Statistics for groups:
OH-O           (13) RMSE      3.733   MSE       3.350   kcal/mol
NH-O           (5)  RMSE      1.465   MSE       1.361   kcal/mol
OH-N           (10) RMSE      5.081   MSE       4.875   kcal/mol
NH-N           (8)  RMSE      3.487   MSE       3.252   kcal/mol
CH-N           (3)  RMSE      2.312   MSE       2.196   kcal/mol
CH-O           (4)  RMSE      1.353   MSE       1.336   kcal/mol
noHB           (7)  RMSE      1.320   MSE       1.065   kcal/mol
--------------------------------------------------------------------------------
OH-O           RMSE/|avg|     42.02 %
NH-O           RMSE/|avg|     27.12 %
OH-N           RMSE/|avg|     62.89 %
NH-N           RMSE/|avg|     53.31 %
CH-N           RMSE/|avg|     51.70 %
CH-O           RMSE/|avg|     29.43 %
noHB           RMSE/|avg|     49.70 %
==========================================================================================
Errors along the curve, total
       x      RMSE       MUE       MSE
    1.00     3.414     2.890     2.890
==========================================================================================
