# Supplementary material for: PM6-ML: The Synergy of Semiempirical Quantum Chemistry and Machine Learning Transformed into a Practical Computational Method
Source: J Chem Theory Comput. 2025 Jan 3;21(2):678–90. doi: 10.1021/acs.jctc.4c01330 (PMC11780751; doi:10.1021/acs.jctc.4c01330)
Supplement: Supplementary file 2 — ct4c01330_si_002.zip [file ct4c01330_si_002.zip › SI_validation_outputs/PM6/HB300SPX]

        _______  
       /\______\ 
      / /      / 
     / / Cuby /   Dataset calculation
     \/______/   
                 
Selected 50 out of 3000 data set entries
==========================================================================================
name                                             E      Eref     error  error(%)
------------------------------------------------------------------------------------------
1.01 phosphine ... ammonia 1.00             -1.368    -1.082    -0.286   -26.439
1.04 phosphine ... trimethylamine 1.00      -1.877    -2.143     0.266    12.430
1.06 methanethiol ... methylamine 1.00      -3.029    -3.886     0.857    22.048
1.22 hydrogenchloride ... ammonia 1.00      -7.860    -9.680     1.820    18.801
1.29 hydrogenbromide ... methylazide ...    -4.157    -5.051     0.894    17.696
1.33 hydrogeniodide ... methylazide 1.00    -1.300    -3.765     2.465    65.464
2.01 difluorophosphine ... acetone 1.00     -2.865    -3.794     0.929    24.489
2.04 sulfane ... acetamide 1.00             -4.746    -4.586    -0.160    -3.486
2.09 sulfane ... N-methylacetamide 1.00     -5.081    -4.769    -0.312    -6.548
2.16 hydrogenfluoride ... dimethylsul...    -5.394   -11.186     5.792    51.778
2.19 hydrogenfluoride ... phosphoric ...     0.828    -9.159     9.987   109.039
2.20 hydrogenfluoride ... sulfur diox...    -3.816    -4.527     0.711    15.707
2.22 hydrogenchloride ... acetamide 1.00    -9.658   -11.776     2.118    17.989
2.24 hydrogenchloride ... dimethylsul...    -7.390    -7.777     0.387     4.977
2.26 hydrogenchloride ... methanol 1.00     -6.918    -6.861    -0.057    -0.834
2.29 hydrogenchloride ... sulfur diox...    -4.277    -2.816    -1.461   -51.880
2.32 hydrogenbromide ... acetone 1.00       -6.848    -6.867     0.019     0.272
2.33 hydrogenbromide ... chloric acid...    -3.816    -2.684    -1.132   -42.174
2.44 hydrogeniodide ... bromic acid 1.00    -3.592    -2.694    -0.898   -33.347
3.07 ammonia ... trimethylphosphine 1.00    -0.197    -3.253     3.056    93.958
3.34 hydrogenchloride ... phosphaalke...     0.856    -4.782     5.638   117.900
3.42 hydrogenbromide ... phosphaalkyn...     0.748    -3.415     4.163   121.896
4.04 ethyne ... tetrahydrothiophene 1.00    -0.751    -3.650     2.899    79.430
4.11 methylamine ... dimethylsulfide ...    -1.640    -4.238     2.598    61.304
4.13 N-methylacetamide ... dimethyldi...    -1.161    -4.946     3.785    76.523
4.17 acetic acid ... thioacetone 1.00       -5.036    -7.742     2.706    34.956
4.51 hydrogeniodide ... methanethiol ...    -2.121    -4.039     1.918    47.481
5.02 dimethylsulfone ... difluorophos...    -4.547    -6.993     2.446    34.981
5.07 methanethiol ... difluorophosphi...     0.598    -4.514     5.112   113.241
5.08 methylcyanate ... difluorophosph...    -3.095    -5.603     2.508    44.768
5.18 acetic acid ... fluorine 1.00           1.036    -1.717     2.753   160.316
5.22 methanol ... fluorine 1.00              0.974    -0.839     1.813   216.133
5.27 difluorophosphine ... fluorine 1.00     0.199    -0.672     0.871   129.568
5.33 hydrogenfluoride ... tetrafluoro...     2.921    -1.263     4.184   331.284
5.40 hydrogeniodide ... hydrogenfluor...     0.192    -1.658     1.850   111.557
6.05 acetic acid ... chlorine 1.00          -3.599    -4.311     0.712    16.509
6.06 acetic acid ... hydrogenchloride...    -0.664    -2.452     1.788    72.919
6.08 acetic acid ... phosphorus trich...    -0.800    -2.567     1.767    68.847
6.11 methanol ... phosphorus trichlor...    -1.470    -2.656     1.186    44.646
6.26 hydrogenbromide ... methylchlori...    -1.376    -3.355     1.979    59.001
6.28 hydrogenbromide ... disulfur dic...    -0.725    -2.578     1.853    71.877
6.32 hydrogeniodide ... disulfur dich...    -1.407    -2.451     1.044    42.593
7.01 N-methylacetamide ... methylbrom...    -2.787    -4.224     1.437    34.015
7.03 acetic acid ... hydrogenbromide ...    -2.094    -3.089     0.995    32.195
7.14 hydrogenbromide ... methylbromid...    -2.504    -3.433     0.929    27.055
8.02 acetic acid ... iodine 1.00           -11.153    -6.554    -4.599   -70.175
8.04 chloric acid ... hydrogeniodide ...    -4.947    -4.006    -0.941   -23.488
8.10 hydrogenfluoride ... hydrogeniod...    -2.069    -2.512     0.443    17.634
8.17 hydrogenbromide ... methyliodide...    -3.981    -3.332    -0.649   -19.492
8.18 hydrogeniodide ... iodine 1.00         -2.362    -2.001    -0.361   -18.034
==========================================================================================
RMSE                2.713   kcal/mol
MUE                 1.991   kcal/mol
------------------------------------------------------------------------------------------
MSE                 1.556   kcal/mol
min                -4.599   kcal/mol
max                 9.987   kcal/mol
range              14.586   kcal/mol
min abs             0.019   kcal/mol
max abs             9.987   kcal/mol
==========================================================================================
RMSE               82.986   %
MUE                58.384   %
MSE                46.548   %
min               -70.175   %
max               331.284   %
range             401.460   %
min abs             0.272   %
max abs           331.284   %
------------------------------------------------------------------------------------------
RMSE/|avg|         63.400   %
MUE/|avg|          46.523   %
==========================================================================================
Statistics for groups:
XH-N           (6)  RMSE      1.358   MSE       1.003   kcal/mol
XH-O           (13) RMSE      3.324   MSE       1.225   kcal/mol
XH-P           (3)  RMSE      4.414   MSE       4.286   kcal/mol
XH-S           (5)  RMSE      2.845   MSE       2.781   kcal/mol
XH-F           (8)  RMSE      2.978   MSE       2.692   kcal/mol
XH-Cl          (7)  RMSE      1.543   MSE       1.476   kcal/mol
XH-Br          (3)  RMSE      1.143   MSE       1.120   kcal/mol
XH-I           (5)  RMSE      2.135   MSE      -1.222   kcal/mol
--------------------------------------------------------------------------------
XH-N           RMSE/|avg|     31.83 %
XH-O           RMSE/|avg|     54.36 %
XH-P           RMSE/|avg|     115.66 %
XH-S           RMSE/|avg|     57.80 %
XH-F           RMSE/|avg|     102.44 %
XH-Cl          RMSE/|avg|     53.04 %
XH-Br          RMSE/|avg|     31.90 %
XH-I           RMSE/|avg|     58.00 %
==========================================================================================
Errors along the curve, total
       x      RMSE       MUE       MSE
    1.00     2.713     1.991     1.556
==========================================================================================
