# Supplementary material for: PM6-ML: The Synergy of Semiempirical Quantum Chemistry and Machine Learning Transformed into a Practical Computational Method
Source: J Chem Theory Comput. 2025 Jan 3;21(2):678–90. doi: 10.1021/acs.jctc.4c01330 (PMC11780751; doi:10.1021/acs.jctc.4c01330)
Supplement: Supplementary file 2 — ct4c01330_si_002.zip [file ct4c01330_si_002.zip › SI_validation_outputs/PM6/R739]

        _______  
       /\______\ 
      / /      / 
     / / Cuby /   Dataset calculation
     \/______/   
                 
Selected 22 out of 3695 data set entries
==========================================================================================
name                                             E      Eref     error  error(%)
------------------------------------------------------------------------------------------
001.03 dihydrogen ... dihydrogen 1.00        0.193     2.825    -2.632   -93.154
001.15 methane(H) ... methane(H) 1.00       -0.719     2.856    -3.575  -125.188
004.20 nitromethane ... methane(H) 1.00      3.088     1.682     1.406    83.621
004.24 pyridine ... hydrogen fluoride...    22.750     3.210    19.540   608.724
006.05 methylamine ... hydrogen cyani...     3.010     2.340     0.670    28.621
007.13 methanol ... ethyne(H) 1.00           2.583     2.330     0.253    10.848
008.06 furan ... ethyne(C) 1.00              0.744     2.157    -1.413   -65.496
009.10 nitromethane ... acetone 1.00         0.579     0.547     0.032     5.916
009.13 pyridine ... acetone 1.00             2.967     2.235     0.732    32.751
010.09 water ... methanol 1.00               2.509     2.225     0.284    12.742
015.02 phosphine ... CH3PCH2 1.00            2.265     2.666    -0.401   -15.044
016.09 methanethiol ... hydrogen fluo...     5.857     3.598     2.259    62.791
017.15 thiophene ... ethyne(C) 1.00          0.541     2.270    -1.729   -76.178
018.03 methanethiol ... ammonia 1.00         2.153     2.392    -0.239    -9.992
019.12 thiophene ... methanol 1.00          -0.346     2.315    -2.661  -114.959
025.03 methanol ... cyanogen fluoride...    -2.179     1.194    -3.373  -282.506
028.02 methylfluoride ... cyanogen fl...     3.355     1.101     2.254   204.722
033.03 phosphine ... cyanogen chlorid...     4.982     2.345     2.637   112.438
037.07 methylbromide ... dihydrogen 1.00     2.799     2.403     0.396    16.474
037.10 methylbromide ... methane(H) 1.00     1.882     2.320    -0.438   -18.875
039.05 methylbromide ... hydrogen cya...    -1.011     2.053    -3.064  -149.223
053.02 methylchloride ... cyanogen io...     4.133     2.354     1.779    75.581
==========================================================================================
RMSE                4.564   kcal/mol
MUE                 2.353   kcal/mol
------------------------------------------------------------------------------------------
MSE                 0.578   kcal/mol
min                -3.575   kcal/mol
max                19.540   kcal/mol
range              23.115   kcal/mol
min abs             0.032   kcal/mol
max abs            19.540   kcal/mol
==========================================================================================
RMSE              164.405   %
MUE               100.266   %
MSE                13.846   %
min              -282.506   %
max               608.724   %
range             891.230   %
min abs             5.916   %
max abs           608.724   %
------------------------------------------------------------------------------------------
RMSE/|avg|        203.196   %
MUE/|avg|         104.753   %
==========================================================================================
Statistics for groups:
HCNO           (10) RMSE      6.377   MSE       1.530   kcal/mol
PS             (5)  RMSE      1.755   MSE      -0.554   kcal/mol
Halogens       (7)  RMSE      2.278   MSE       0.027   kcal/mol
NobleGases     (0)  RMSE        NaN   MSE         NaN   kcal/mol
--------------------------------------------------------------------------------
HCNO           RMSE/|avg|     284.59 %
PS             RMSE/|avg|     66.26 %
Halogens       RMSE/|avg|     115.78 %
NobleGases     RMSE/|avg|     NaN %
==========================================================================================
Errors along the curve, total
       x      RMSE       MUE       MSE
    1.00     4.564     2.353     0.578
==========================================================================================
