# Supplementary material for: PM6-ML: The Synergy of Semiempirical Quantum Chemistry and Machine Learning Transformed into a Practical Computational Method
Source: J Chem Theory Comput. 2025 Jan 3;21(2):678–90. doi: 10.1021/acs.jctc.4c01330 (PMC11780751; doi:10.1021/acs.jctc.4c01330)
Supplement: Supplementary file 2 — ct4c01330_si_002.zip [file ct4c01330_si_002.zip › SI_validation_outputs/PM6/SH250]

        _______  
       /\______\ 
      / /      / 
     / / Cuby /   Dataset calculation
     \/______/   
                 
Selected 43 out of 2500 data set entries
==========================================================================================
name                                             E      Eref     error  error(%)
------------------------------------------------------------------------------------------
1.2.07 chlorobenzene ... trimethylami...    -0.720    -2.258     1.538    68.114
1.2.08 chlorine ... trimethylamine 1.00    -12.787   -14.518     1.731    11.921
1.3.01 trifluorochloromethane ... ace...    -2.424    -2.873     0.449    15.635
1.3.02 chlorine ... acetone 1.00            -4.454    -4.244    -0.210    -4.950
1.3.03 trifluorochloromethane ... fur...    -1.076    -1.927     0.851    44.184
1.3.07 chlorine ... nitromethane 1.00       -2.615    -2.813     0.198     7.046
1.4.03 chlorine ... dimethylthioether...   -11.231    -9.062    -2.169   -23.937
1.5.01 chlorine ... fluorine 1.00           -0.515    -0.657     0.142    21.545
1.7.01 chlorine ... bromine 1.00             0.220    -1.777     1.997   112.402
2.1.01 bromine ... benzene 1.00             -5.047    -4.221    -0.826   -19.576
2.2.01 bromine ... pyrazine 1.00           -26.644    -8.920   -17.724  -198.700
2.2.06 bromobenzene ... trimethylamin...    -9.423    -3.959    -5.464  -138.023
2.3.04 bromomethane ... acetone 1.00        -2.045    -1.771    -0.274   -15.488
2.3.05 bromine ... furan 1.00               -2.608    -3.552     0.944    26.567
2.3.08 bromomethane ... furan 1.00          -1.145    -1.577     0.432    27.403
2.3.10 trifluorobromomethane ... nitr...    -3.038    -2.938    -0.100    -3.405
2.5.01 bromine ... fluorine 1.00             0.321    -0.775     1.096   141.385
3.1.02 iodomethane ... benzene 1.00         -2.587    -2.603     0.016     0.599
3.2.01 iodine ... acetonitrile 1.00         -6.911    -5.453    -1.458   -26.730
3.2.06 iodobenzene ... pyrazine 1.00        -2.464    -3.987     1.522    38.187
3.3.04 trifluoroiodomethane ... furan...    -3.133    -3.439     0.306     8.911
3.3.10 iodine ... nitromethane 1.00         -5.709    -4.419    -1.290   -29.184
3.3.11 iodobenzene ... nitromethane 1.00    -2.662    -2.968     0.306    10.304
3.4.01 trifluoroiodomethane ... dimet...   -11.376    -6.344    -5.032   -79.315
3.4.03 iodine ... dimethylthioether 1.00   -21.586   -10.823   -10.763   -99.447
3.6.01 trifluoroiodomethane ... chlor...    -0.317    -1.837     1.520    82.750
3.7.01 trifluoroiodomethane ... bromi...    -3.060    -2.237    -0.823   -36.787
3.7.02 iodomethane ... bromine 1.00        -11.751    -5.021    -6.730  -134.040
3.8.02 iodomethane ... iodine 1.00          -3.456    -2.005    -1.451   -72.355
4.1.09 sulfurdifluoride ... pyrazine ...    -6.765    -8.968     2.203    24.565
4.1.15 12thiazole ... trimethylamine ...    -2.128    -5.115     2.987    58.389
4.2.04 sulfurdifluoride ... acetone 1.00    -6.162    -6.715     0.553     8.241
4.2.07 difluorothioformaldehyde ... f...    -0.725    -1.738     1.013    58.272
4.2.09 sulfurdifluoride ... nitrometh...    -3.282    -4.503     1.221    27.108
4.2.10 carbonylsulfide ... pyridine-N...    -1.956    -3.144     1.188    37.772
4.2.15 thiophene3one ... pyridine-N-o...    -2.590    -5.573     2.983    53.525
6.1.03 fluorophosphine ... acetonitri...    -4.172    -5.173     1.001    19.354
6.1.09 tricyanophosphine ... pyrazine...    -6.699   -11.619     4.920    42.346
6.1.11 bis(difluorophosphanyl)thioeth...   -11.858   -11.745    -0.113    -0.964
6.2.03 fluorobromocyanophosphine ... ...    -4.988    -8.403     3.415    40.645
6.2.14 fluorophosphine ... nitrometha...    -2.509    -4.709     2.200    46.712
6.2.16 bis(difluorophosphanyl)thioeth...   -11.110   -10.420    -0.690    -6.622
6.2.18 fluorophosphine ... pyridine-N...    -8.646    -9.186     0.540     5.880
==========================================================================================
RMSE                3.826   kcal/mol
MUE                 2.149   kcal/mol
------------------------------------------------------------------------------------------
MSE                -0.415   kcal/mol
min               -17.724   kcal/mol
max                 4.920   kcal/mol
range              22.644   kcal/mol
min abs             0.016   kcal/mol
max abs            17.724   kcal/mol
==========================================================================================
RMSE               63.009   %
MUE                44.867   %
MSE                 3.494   %
min              -198.700   %
max               141.385   %
range             340.084   %
min abs             0.599   %
max abs           198.700   %
------------------------------------------------------------------------------------------
RMSE/|avg|         76.165   %
MUE/|avg|          42.775   %
==========================================================================================
Statistics for groups:
Cl             (9)  RMSE      1.295   MSE       0.503   kcal/mol
Br             (8)  RMSE      6.586   MSE      -2.740   kcal/mol
I              (12) RMSE      4.060   MSE      -1.990   kcal/mol
S              (7)  RMSE      1.960   MSE       1.735   kcal/mol
Se             (0)  RMSE        NaN   MSE         NaN   kcal/mol
P              (7)  RMSE      2.464   MSE       1.610   kcal/mol
As             (0)  RMSE        NaN   MSE         NaN   kcal/mol
--------------------------------------------------------------------------------
Cl             RMSE/|avg|     29.04 %
Br             RMSE/|avg|     190.13 %
I              RMSE/|avg|     95.29 %
S              RMSE/|avg|     38.38 %
Se             RMSE/|avg|     NaN %
P              RMSE/|avg|     28.16 %
As             RMSE/|avg|     NaN %
==========================================================================================
Errors along the curve, total
       x      RMSE       MUE       MSE
    1.00     3.826     2.149    -0.415
==========================================================================================
