# Supplementary material for: PM6-ML: The Synergy of Semiempirical Quantum Chemistry and Machine Learning Transformed into a Practical Computational Method
Source: J Chem Theory Comput. 2025 Jan 3;21(2):678–90. doi: 10.1021/acs.jctc.4c01330 (PMC11780751; doi:10.1021/acs.jctc.4c01330)
Supplement: Supplementary file 2 — ct4c01330_si_002.zip [file ct4c01330_si_002.zip › SI_validation_outputs/PM6/IHB100]

        _______  
       /\______\ 
      / /      / 
     / / Cuby /   Dataset calculation
     \/______/   
                 
Selected 50 out of 1000 data set entries
==========================================================================================
name                                             E      Eref     error  error(%)
------------------------------------------------------------------------------------------
02.001 ammonium ... acetaldehyde 1.00      -20.601   -26.207     5.606    21.392
02.002 ammonium ... dimethylcarbonate...   -27.325   -37.009     9.684    26.167
02.003 ammonium ... dimethylether 1.00     -18.032   -27.408     9.376    34.209
02.004 ammonium ... nitromethane 1.00      -19.443   -24.849     5.406    21.754
02.006 imidazolium ... acetone 1.00        -17.868   -22.184     4.316    19.456
02.008 imidazolium ... phenol 1.00         -11.647   -17.640     5.993    33.972
02.009 trimethylammonium ... acetalde...   -15.645   -19.996     4.351    21.759
02.010 trimethylammonium ... acetamid...   -20.931   -28.028     7.097    25.320
02.012 trimethylammonium ... nitrosom...   -11.366   -16.062     4.696    29.237
02.013 guanidinium ... acetamide 1.00      -24.120   -29.140     5.020    17.229
02.015 guanidinium ... nitromethane 1.00   -16.655   -20.600     3.945    19.149
03.001 ammonium ... methylazide 1.00       -15.100   -18.915     3.815    20.168
03.002 ammonium ... methylcyanate 1.00     -21.414   -31.698    10.284    32.445
03.003 guanidinium ... ammonia 1.00        -14.586   -18.269     3.683    20.159
03.004 guanidinium ... dimethyldiazen...    -9.738   -16.121     6.383    39.594
03.007 trimethylammonium ... acetonit...   -15.025   -22.640     7.615    33.634
03.011 trimethylammonium ... methylam...   -16.436   -23.550     7.114    30.207
03.012 trimethylammonium ... methylaz...    -8.390   -15.332     6.942    45.281
03.014 guanidinium ... methylcyanate ...   -16.503   -24.301     7.798    32.091
03.015 guanidinium ... N-methyl-2-pro...   -19.435   -26.790     7.355    27.455
04.003 trimethylammonium ... methylis...   -17.546   -22.983     5.437    23.657
05.001 water ... oxalate 1.00              -27.893   -30.569     2.676     8.754
05.004 methanol ... acetate 1.00           -14.846   -21.227     6.381    30.059
05.009 phenol ... benzoate 1.00            -20.138   -28.015     7.877    28.116
05.011 phenol ... nitrite 1.00             -23.678   -28.596     4.918    17.198
05.012 water ... hydroxide 1.00            -43.245   -40.928    -2.317    -5.661
05.015 water ... benzoate 1.00             -17.650   -19.213     1.563     8.134
06.001 acetic acid ... cyanide 1.00        -28.659   -30.752     2.093     6.806
06.002 phenol ... cyanide 1.00             -24.937   -29.131     4.194    14.398
08.001 ammonia ... carbonate 1.00          -26.521   -26.108    -0.413    -1.581
08.006 ammonia ... acetate 1.00             -8.839    -9.801     0.962     9.815
08.007 ammonia ... benzoate 1.00           -10.904   -10.237    -0.667    -6.511
08.008 aniline ... benzoate 1.00           -15.652   -19.722     4.070    20.639
08.010 dimethylamine ... acetate 1.00       -8.991   -14.080     5.089    36.146
08.011 dimethylamine ... hydroxide 1.00    -18.639   -22.556     3.917    17.364
08.013 methylamine ... benzoate 1.00        -9.892   -11.577     1.685    14.559
08.015 methylamine ... nitrite 1.00        -10.276   -11.355     1.079     9.502
09.002 ammonia ... cyanide 1.00             -8.521    -9.007     0.486     5.400
09.003 aniline ... cyanide 1.00            -15.642   -18.631     2.989    16.041
10.002 aniline ... cyanide 1.00            -18.119   -18.156     0.037     0.201
10.003 dimethylamine ... cyanide 1.00       -7.939   -11.221     3.282    29.246
11.001 ethyne ... oxalate 1.00             -16.349   -22.296     5.947    26.675
11.002 ethene ... oxalate 1.00              -7.131   -11.823     4.692    39.683
11.005 ethene ... hydroxide 1.00           -10.794   -10.479    -0.315    -3.002
11.007 ethyne ... acetate 1.00              -8.184   -12.541     4.357    34.744
11.008 ethyne ... nitrate 1.00              -5.970    -9.943     3.973    39.962
11.009 methane ... acetate 1.00             -2.213    -3.509     1.296    36.942
11.013 benzene ... acetate 1.00             -8.210   -11.225     3.015    26.859
11.015 ethene ... acetate 1.00              -4.259    -7.378     3.119    42.269
13.001 methane ... cyanide 1.00             -2.112    -2.593     0.481    18.548
==========================================================================================
RMSE                5.030   kcal/mol
MUE                 4.316   kcal/mol
------------------------------------------------------------------------------------------
MSE                 4.168   kcal/mol
min                -2.317   kcal/mol
max                10.284   kcal/mol
range              12.601   kcal/mol
min abs             0.037   kcal/mol
max abs            10.284   kcal/mol
==========================================================================================
RMSE               25.368   %
MUE                22.583   %
MSE                21.913   %
min                -6.511   %
max                45.281   %
range              51.792   %
min abs             0.201   %
max abs            45.281   %
------------------------------------------------------------------------------------------
RMSE/|avg|         25.343   %
MUE/|avg|          21.746   %
==========================================================================================
Statistics for groups:
OHk-O          (0)  RMSE        NaN   MSE         NaN   kcal/mol
NHk-O          (11) RMSE      6.245   MSE       5.954   kcal/mol
NHk-N          (9)  RMSE      7.042   MSE       6.777   kcal/mol
NHk-C          (1)  RMSE      5.437   MSE       5.437   kcal/mol
OH-Oa          (6)  RMSE      4.863   MSE       3.516   kcal/mol
OH-Na          (2)  RMSE      3.315   MSE       3.144   kcal/mol
OH-Ca          (0)  RMSE        NaN   MSE         NaN   kcal/mol
NH-Oa          (8)  RMSE      2.814   MSE       1.965   kcal/mol
NH-Na          (2)  RMSE      2.141   MSE       1.738   kcal/mol
NH-Ca          (2)  RMSE      2.321   MSE       1.659   kcal/mol
CH-Oa          (8)  RMSE      3.754   MSE       3.261   kcal/mol
CH-Na          (0)  RMSE        NaN   MSE         NaN   kcal/mol
CH-Ca          (1)  RMSE      0.481   MSE       0.481   kcal/mol
--------------------------------------------------------------------------------
OHk-O          RMSE/|avg|     NaN %
NHk-O          RMSE/|avg|     25.53 %
NHk-N          RMSE/|avg|     32.07 %
NHk-C          RMSE/|avg|     23.66 %
OH-Oa          RMSE/|avg|     17.31 %
OH-Na          RMSE/|avg|     11.07 %
OH-Ca          RMSE/|avg|     NaN %
NH-Oa          RMSE/|avg|     17.95 %
NH-Na          RMSE/|avg|     15.49 %
NH-Ca          RMSE/|avg|     15.80 %
CH-Oa          RMSE/|avg|     33.67 %
CH-Na          RMSE/|avg|     NaN %
CH-Ca          RMSE/|avg|     18.55 %
==========================================================================================
Errors along the curve, total
       x      RMSE       MUE       MSE
    1.00     5.030     4.316     4.168
==========================================================================================
