# Supplementary material for: PM6-ML: The Synergy of Semiempirical Quantum Chemistry and Machine Learning Transformed into a Practical Computational Method
Source: J Chem Theory Comput. 2025 Jan 3;21(2):678–90. doi: 10.1021/acs.jctc.4c01330 (PMC11780751; doi:10.1021/acs.jctc.4c01330)
Supplement: Supplementary file 2 — ct4c01330_si_002.zip [file ct4c01330_si_002.zip › SI_validation_outputs/PM6/S66]

        _______  
       /\______\ 
      / /      / 
     / / Cuby /   Dataset calculation
     \/______/   
                 
==========================================================================================
name                                             E      Eref     error  error(%)
------------------------------------------------------------------------------------------
01 Water ... Water                          -3.912    -5.011     1.099    21.938
02 Water ... MeOH                           -4.236    -5.701     1.465    25.698
03 Water ... MeNH2                          -4.055    -7.036     2.981    42.365
04 Water ... Peptide                        -6.281    -8.220     1.939    23.586
05 MeOH ... MeOH                            -3.492    -5.851     2.359    40.324
06 MeOH ... MeNH2                           -3.094    -7.666     4.572    59.638
07 MeOH ... Peptide                         -4.925    -8.337     3.412    40.929
08 MeOH ... Water                           -3.192    -5.087     1.895    37.259
09 MeNH2 ... MeOH                           -2.292    -3.113     0.821    26.369
10 MeNH2 ... MeNH2                          -1.842    -4.223     2.381    56.376
11 MeNH2 ... Peptide                        -3.852    -5.480     1.628    29.700
12 MeNH2 ... Water                          -3.862    -7.402     3.540    47.830
13 Peptide ... MeOH                         -4.227    -6.282     2.055    32.710
14 Peptide ... MeNH2                        -4.181    -7.561     3.380    44.703
15 Peptide ... Peptide                      -5.915    -8.721     2.806    32.178
16 Peptide ... Water                        -3.848    -5.199     1.351    25.990
17 Uracil ... Uracil (BP)                  -11.343   -17.448     6.105    34.991
18 Water ... Pyridine                       -3.132    -6.975     3.843    55.104
19 MeOH ... Pyridine                        -2.182    -7.510     5.328    70.948
20 AcOH ... AcOH                           -11.102   -19.415     8.313    42.817
21 AcNH2 ... AcNH2                         -12.378   -16.525     4.147    25.094
22 AcOH ... Uracil                         -12.033   -19.783     7.750    39.174
23 AcNH2 ... Uracil                        -14.052   -19.467     5.415    27.814
24 Benzene ... Benzene (pi-pi)               0.039    -2.724     2.763   101.432
25 Pyridine ... Pyridine (pi-pi)            -1.027    -3.801     2.774    72.992
26 Uracil ... Uracil (pi-pi)                -4.369    -9.752     5.383    55.195
27 Benzene ... Pyridine (pi-pi)             -0.561    -3.342     2.781    83.199
28 Benzene ... Uracil (pi-pi)               -1.632    -5.593     3.961    70.826
29 Pyridine ... Uracil (pi-pi)              -3.251    -6.701     3.450    51.485
30 Benzene ... Ethene                        0.124    -1.364     1.488   109.113
31 Uracil ... Ethene                        -1.045    -3.329     2.284    68.621
32 Uracil ... Ethyne                        -1.078    -3.693     2.615    70.808
33 Pyridine ... Ethene                      -0.244    -1.805     1.561    86.495
34 Pentane ... Pentane                      -0.640    -3.764     3.124    82.987
35 Neopentane ... Pentane                   -0.690    -2.604     1.914    73.498
36 Neopentane ... Neopentane                -0.552    -1.764     1.212    68.690
37 Cyclopentane ... Neopentane              -0.686    -2.397     1.711    71.362
38 Cyclopentane ... Cyclopentane            -0.390    -2.986     2.596    86.927
39 Benzene ... Cyclopentane                 -0.538    -3.514     2.976    84.684
40 Benzene ... Neopentane                   -0.711    -2.849     2.138    75.035
41 Uracil ... Pentane                       -1.787    -4.811     3.024    62.861
42 Uracil ... Cyclopentane                  -1.238    -4.091     2.853    69.728
43 Uracil ... Neopentane                    -1.046    -3.689     2.643    71.642
44 Ethene ... Pentane                       -0.462    -1.993     1.531    76.816
45 Ethyne ... Pentane                       -0.294    -1.715     1.421    82.872
46 Peptide ... Pentane                      -1.258    -4.256     2.998    70.450
47 Benzene ... Benzene (TS)                 -0.806    -2.828     2.022    71.501
48 Pyridine ... Pyridine (TS)               -1.228    -3.506     2.278    64.975
49 Benzene ... Pyridine (TS)                -1.158    -3.293     2.135    64.841
50 Benzene ... Ethyne (CH-pi)               -1.006    -2.857     1.851    64.773
51 Ethyne ... Ethyne (TS)                   -0.459    -1.539     1.080    70.149
52 Benzene ... AcOH (OH-pi)                 -2.566    -4.726     2.160    45.700
53 Benzene ... AcNH2 (NH-pi)                -2.379    -4.405     2.026    46.001
54 Benzene ... Water (OH-pi)                -2.315    -3.288     0.973    29.591
55 Benzene ... MeOH (OH-pi)                 -1.909    -4.168     2.259    54.188
56 Benzene ... MeNH2 (NH-pi)                -1.422    -3.199     1.777    55.544
57 Benzene ... Peptide (NH-pi)              -2.282    -5.255     2.973    56.580
58 Pyridine ... Pyridine (CH-N)             -2.513    -4.237     1.724    40.699
59 Ethyne ... Water (CH-O)                  -1.761    -2.927     1.166    39.819
60 Ethyne ... AcOH (OH-pi)                  -1.833    -4.966     3.133    63.090
61 Pentane ... AcOH                         -1.325    -2.906     1.581    54.418
62 Pentane ... AcNH2                        -1.537    -3.528     1.991    56.423
63 Benzene ... AcOH                         -1.602    -3.747     2.145    57.235
64 Peptide ... Ethene                       -1.255    -3.001     1.746    58.168
65 Pyridine ... Ethyne                      -1.254    -4.104     2.850    69.453
66 MeNH2 ... Pyridine                       -1.285    -3.966     2.681    67.596
==========================================================================================
RMSE                3.069   kcal/mol
MUE                 2.702   kcal/mol
------------------------------------------------------------------------------------------
MSE                 2.702   kcal/mol
min                 0.821   kcal/mol
max                 8.313   kcal/mol
range               7.492   kcal/mol
min abs             0.821   kcal/mol
max abs             8.313   kcal/mol
==========================================================================================
RMSE               60.365   %
MUE                57.000   %
MSE                57.000   %
min                21.938   %
max               109.113   %
range              87.175   %
min abs            21.938   %
max abs           109.113   %
------------------------------------------------------------------------------------------
RMSE/|avg|         55.792   %
MUE/|avg|          49.129   %
==========================================================================================
Statistics for groups:
H-bonds        (23) RMSE      3.960   MSE       3.417   kcal/mol
dispersion     (23) RMSE      2.734   MSE       2.574   kcal/mol
others         (20) RMSE      2.107   MSE       2.027   kcal/mol
--------------------------------------------------------------------------------
H-bonds        RMSE/|avg|     43.79 %
dispersion     RMSE/|avg|     76.19 %
others         RMSE/|avg|     58.18 %
==========================================================================================
