# Supplementary material for: PM6-ML: The Synergy of Semiempirical Quantum Chemistry and Machine Learning Transformed into a Practical Computational Method
Source: J Chem Theory Comput. 2025 Jan 3;21(2):678–90. doi: 10.1021/acs.jctc.4c01330 (PMC11780751; doi:10.1021/acs.jctc.4c01330)
Supplement: Supplementary file 2 — ct4c01330_si_002.zip [file ct4c01330_si_002.zip › SI_validation_outputs/PM6/X40]

        _______  
       /\______\ 
      / /      / 
     / / Cuby /   Dataset calculation
     \/______/   
                 
==========================================================================================
name                                             E      Eref     error  error(%)
------------------------------------------------------------------------------------------
01 methane ... F2                            0.386    -0.491     0.877   178.605
02 methane ... Cl2                          -0.984    -1.079     0.095     8.763
03 methane ... Br2                          -1.800    -1.300    -0.500   -38.472
04 methane ... I2                           -1.815    -1.346    -0.469   -34.869
05 fluoromethane ... methane                -0.105    -0.751     0.646    86.047
06 chloromethane ... methane                -0.348    -0.980     0.632    64.457
07 trifluoromethane ... methane              0.007    -0.691     0.698   100.986
08 trichloromethane ... methane             -0.537    -1.146     0.609    53.143
09 fluoromethane dimer                      -0.078    -1.648     1.570    95.269
10 chloromethane dimer                      -0.978    -1.338     0.360    26.907
11 trifluorobenzene ... benzene             -0.737    -4.405     3.668    83.263
12 hexafuorobenzene ... benzene             -1.437    -6.121     4.684    76.523
13 chloromethane ... formaldehyde           -0.497    -1.170     0.673    57.525
14 bromomethane ... formaldehyde            -1.918    -1.722    -0.196   -11.354
15 iodomethane ... formaldehyde             -2.642    -2.382    -0.260   -10.899
16 trifluorochloromethane ... formald...    -1.870    -2.246     0.376    16.756
17 trifluorobromomethane ... formalde...    -3.709    -3.103    -0.606   -19.529
18 trifluoroiodomethane ... formaldehyde    -5.709    -4.080    -1.629   -39.923
19 chlorobenzene ... acetone                -0.696    -1.489     0.793    53.252
20 bromobenzene ... acetone                 -2.726    -2.426    -0.300   -12.350
21 iodobenzene ... acetone                  -3.921    -3.460    -0.461   -13.322
22 chlorobenzene ... trimethylamine         -0.663    -2.113     1.450    68.615
23 bromobenzene ... trimethylamine          -9.568    -3.778    -5.790  -153.262
24 iodobenzene ... trimethylamine           -5.664    -5.807     0.143     2.466
25 bromobenzene ... methanethiol            -0.181    -2.316     2.135    92.165
26 iodobenzene ... methanethiol             -3.924    -3.078    -0.846   -27.487
27 bromomethane ... benzene                 -1.611    -1.814     0.203    11.166
28 iodomethane ... benzene                  -2.522    -2.483    -0.039    -1.562
29 trifluorobromomethane ... benzene        -2.680    -3.110     0.430    13.816
30 trifluoroiodomethane ... benzene         -4.121    -3.915    -0.206    -5.270
31 trifluoromethanol ... water              -6.194    -9.669     3.475    35.944
32 trichloromethanol ... water              -7.075   -10.405     3.330    32.001
33 HF ... methanol                          -3.582    -9.593     6.011    62.656
34 HCl ... methanol                         -5.722    -6.300     0.578     9.170
35 HBr ... methanol                         -5.471    -5.356    -0.115    -2.152
36 HI ... methanol                          -4.703    -3.971    -0.732   -18.431
37 HF ... methylamine                       -3.075   -14.318    11.243    78.522
38 HCl ... methylamine                      -8.278   -11.419     3.141    27.505
39 methanol ... fluoromethane                1.206    -3.893     5.099   130.980
40 methanol ... chloromethane               -1.961    -3.778     1.817    48.107
==========================================================================================
RMSE                2.795   kcal/mol
MUE                 1.672   kcal/mol
------------------------------------------------------------------------------------------
MSE                 1.065   kcal/mol
min                -5.790   kcal/mol
max                11.243   kcal/mol
range              17.033   kcal/mol
min abs             0.039   kcal/mol
max abs            11.243   kcal/mol
==========================================================================================
RMSE               63.577   %
MUE                47.587   %
MSE                28.143   %
min              -153.262   %
max               178.605   %
range             331.867   %
min abs             1.562   %
max abs           178.605   %
------------------------------------------------------------------------------------------
RMSE/|avg|         74.293   %
MUE/|avg|          44.443   %
==========================================================================================
Statistics for groups:
dispersion     (4)  RMSE      0.559   MSE       0.001   kcal/mol
induction      (4)  RMSE      0.647   MSE       0.646   kcal/mol
dipole_dipole  (2)  RMSE      1.139   MSE       0.965   kcal/mol
stack          (2)  RMSE      4.207   MSE       4.176   kcal/mol
X-bond         (14) RMSE      1.804   MSE      -0.323   kcal/mol
X-pi           (4)  RMSE      0.260   MSE       0.097   kcal/mol
H-bond         (10) RMSE      4.751   MSE       3.385   kcal/mol
--------------------------------------------------------------------------------
dispersion     RMSE/|avg|     53.00 %
induction      RMSE/|avg|     72.53 %
dipole_dipole  RMSE/|avg|     76.29 %
stack          RMSE/|avg|     79.93 %
X-bond         RMSE/|avg|     64.49 %
X-pi           RMSE/|avg|     9.17 %
H-bond         RMSE/|avg|     60.37 %
==========================================================================================
