# Supplementary material for: PM6-ML: The Synergy of Semiempirical Quantum Chemistry and Machine Learning Transformed into a Practical Computational Method
Source: J Chem Theory Comput. 2025 Jan 3;21(2):678–90. doi: 10.1021/acs.jctc.4c01330 (PMC11780751; doi:10.1021/acs.jctc.4c01330)
Supplement: Supplementary file 2 — ct4c01330_si_002.zip [file ct4c01330_si_002.zip › SI_validation_outputs/PM6/L7]

        _______  
       /\______\ 
      / /      / 
     / / Cuby /   Dataset calculation
     \/______/   
                 
==========================================================================================
name                                             E      Eref     error  error(%)
------------------------------------------------------------------------------------------
01 octadecane dimer                         -1.185   -11.000     9.815    89.226
02 guanine trimer                            1.695    -2.080     3.775   181.467
03 GCGC base pair stack                     -6.539   -13.540     7.001    51.708
04 circumcoronene ... adenine               -3.367   -17.490    14.123    80.748
05 circumcoronene ... GC                    -4.484   -29.240    24.756    84.664
06 coronene dimer                           -0.652   -20.930    20.278    96.883
07 phenylalanine trimer                    -17.285   -25.460     8.175    32.111
==========================================================================================
RMSE               14.392   kcal/mol
MUE                12.560   kcal/mol
------------------------------------------------------------------------------------------
MSE                12.560   kcal/mol
min                 3.775   kcal/mol
max                24.756   kcal/mol
range              20.981   kcal/mol
min abs             3.775   kcal/mol
max abs            24.756   kcal/mol
==========================================================================================
RMSE               98.322   %
MUE                88.115   %
MSE                88.115   %
min                32.111   %
max               181.467   %
range             149.357   %
min abs            32.111   %
max abs           181.467   %
------------------------------------------------------------------------------------------
RMSE/|avg|         84.136   %
MUE/|avg|          73.427   %
==========================================================================================
Statistics for groups:
dispersion     (6)  RMSE     15.183   MSE      13.291   kcal/mol
mixed          (1)  RMSE      8.175   MSE       8.175   kcal/mol
--------------------------------------------------------------------------------
dispersion     RMSE/|avg|     96.62 %
mixed          RMSE/|avg|     32.11 %
==========================================================================================
