# Supplementary material for: PM6-ML: The Synergy of Semiempirical Quantum Chemistry and Machine Learning Transformed into a Practical Computational Method
Source: J Chem Theory Comput. 2025 Jan 3;21(2):678–90. doi: 10.1021/acs.jctc.4c01330 (PMC11780751; doi:10.1021/acs.jctc.4c01330)
Supplement: Supplementary file 2 — ct4c01330_si_002.zip [file ct4c01330_si_002.zip › SI_validation_outputs/PM6/S12L]

        _______  
       /\______\ 
      / /      / 
     / / Cuby /   Dataset calculation
     \/______/   
                 
Selected 6 out of 12 data set entries
==========================================================================================
name                                             E      Eref     error  error(%)
------------------------------------------------------------------------------------------
2a tetracyanoquinone ... tweezer           -12.863   -32.370    19.507    60.261
2b dicyanobenzene ... tweezer               -6.739   -20.600    13.861    67.287
4a fullerene C60 ... catcher                -3.243   -41.120    37.877    92.114
5a glycine anhydride ... macrocyle         -21.726   -36.700    14.974    40.801
6a butylammonium ... cucurbit[6]uril       -76.862   -85.080     8.218     9.659
7b hydroxyadamantane ... cucurbit[7]uril    -6.347   -28.060    21.713    77.382
==========================================================================================
RMSE               21.489   kcal/mol
MUE                19.358   kcal/mol
------------------------------------------------------------------------------------------
MSE                19.358   kcal/mol
min                 8.218   kcal/mol
max                37.877   kcal/mol
range              29.659   kcal/mol
min abs             8.218   kcal/mol
max abs            37.877   kcal/mol
==========================================================================================
RMSE               63.757   %
MUE                57.917   %
MSE                57.917   %
min                 9.659   %
max                92.114   %
range              82.454   %
min abs             9.659   %
max abs            92.114   %
------------------------------------------------------------------------------------------
RMSE/|avg|         52.856   %
MUE/|avg|          47.616   %
==========================================================================================
Statistics for groups:
dispersion     (3)  RMSE     25.867   MSE      23.748   kcal/mol
H-bonds        (2)  RMSE     18.651   MSE      18.344   kcal/mol
charged        (1)  RMSE      8.218   MSE       8.218   kcal/mol
--------------------------------------------------------------------------------
dispersion     RMSE/|avg|     82.48 %
H-bonds        RMSE/|avg|     57.60 %
charged        RMSE/|avg|     9.66 %
==========================================================================================
