# Supplementary material for: PM6-ML: The Synergy of Semiempirical Quantum Chemistry and Machine Learning Transformed into a Practical Computational Method
Source: J Chem Theory Comput. 2025 Jan 3;21(2):678–90. doi: 10.1021/acs.jctc.4c01330 (PMC11780751; doi:10.1021/acs.jctc.4c01330)
Supplement: Supplementary file 2 — ct4c01330_si_002.zip [file ct4c01330_si_002.zip › SI_validation_outputs/PM6/PLA15]

        _______  
       /\______\ 
      / /      / 
     / / Cuby /   Dataset calculation
     \/______/   
                 
==========================================================================================
name                                             E      Eref     error  error(%)
------------------------------------------------------------------------------------------
01 10GS                                   -196.060  -242.583    46.523    19.178
02 2CET                                   -213.047  -247.699    34.652    13.990
03 2FVD                                    -54.854   -88.726    33.872    38.176
04 2OBF                                   -163.067  -199.162    36.095    18.123
05 2P4Y                                   -108.925  -157.143    48.218    30.684
06 2VOT                                   -205.042  -238.717    33.675    14.107
07 2VW5                                    -56.139   -94.099    37.960    40.340
08 2XB8                                   -128.551  -178.476    49.925    27.973
09 2YKI                                    -42.193   -92.145    49.952    54.211
10 2ZX6                                   -192.628  -231.047    38.419    16.628
11 3G0W                                    -22.122   -66.594    44.472    66.781
12 3GNW                                    -29.015   -77.382    48.367    62.504
13 3NOX                                   -224.416  -244.475    20.059     8.205
14 3PE2                                    -85.260  -127.532    42.272    33.146
15 4GID                                   -136.980  -190.367    53.387    28.044
==========================================================================================
RMSE               42.060   kcal/mol
MUE                41.190   kcal/mol
------------------------------------------------------------------------------------------
MSE                41.190   kcal/mol
min                20.059   kcal/mol
max                53.387   kcal/mol
range              33.328   kcal/mol
min abs            20.059   kcal/mol
max abs            53.387   kcal/mol
==========================================================================================
RMSE               35.994   %
MUE                31.473   %
MSE                31.473   %
min                 8.205   %
max                66.781   %
range              58.576   %
min abs             8.205   %
max abs            66.781   %
------------------------------------------------------------------------------------------
RMSE/|avg|         25.479   %
MUE/|avg|          24.952   %
==========================================================================================
