# Supplementary material for: PM6-ML: The Synergy of Semiempirical Quantum Chemistry and Machine Learning Transformed into a Practical Computational Method
Source: J Chem Theory Comput. 2025 Jan 3;21(2):678–90. doi: 10.1021/acs.jctc.4c01330 (PMC11780751; doi:10.1021/acs.jctc.4c01330)
Supplement: Supplementary file 2 — ct4c01330_si_002.zip [file ct4c01330_si_002.zip › SI_validation_outputs/PM6/PLFragNN]

        _______  
       /\______\ 
      / /      / 
     / / Cuby /   Dataset calculation
     \/______/   
                 
Selected 225 out of 547 data set entries
==========================================================================================
name                                             E      Eref     error  error(%)
------------------------------------------------------------------------------------------
49 2FVD_01_bbn                              -0.295    -1.071     0.776    72.418
50 2FVD_02_bbn                              -0.654    -0.993     0.339    34.153
51 2FVD_03_bbn                              -0.289    -0.802     0.513    63.936
52 2FVD_04_bbn                              -0.230    -0.422     0.192    45.536
53 2FVD_05_bbn                              -5.436    -5.863     0.427     7.281
54 2FVD_06_bbn                              -1.592    -3.338     1.746    52.296
55 2FVD_07_bbn                              -5.490    -8.131     2.641    32.477
56 2FVD_08_bbn                               1.881    -2.300     4.181   181.764
57 2FVD_09_bbn                              -6.807    -7.877     1.070    13.589
58 2FVD_10_bbn                               2.726     1.604     1.122    69.946
59 2FVD_11_bbn                              -1.318    -1.444     0.126     8.692
60 2FVD_12_bbn                               0.778     0.235     0.543   231.106
61 2FVD_13_bbn                              -4.419    -3.477    -0.942   -27.096
62 2FVD_14_bbn                               0.907     0.073     0.834  1142.082
63 2FVD_15_bbn                               0.166    -0.301     0.467   155.163
64 2FVD_16_bbn                              -2.067    -3.018     0.951    31.526
65 2FVD_17_ile                              -0.979    -3.780     2.801    74.100
66 2FVD_18_val                               0.256    -2.692     2.948   109.525
67 2FVD_19_ala                              -0.456    -1.773     1.317    74.258
69 2FVD_21_val                              -0.193    -1.148     0.955    83.172
70 2FVD_22_phe                               0.891    -2.355     3.246   137.828
72 2FVD_24_phe                              -0.498    -3.086     2.588    83.864
73 2FVD_25_leu                              -0.061    -1.099     1.038    94.432
74 2FVD_26_hie                              -0.183    -0.527     0.344    65.211
75 2FVD_27_gln                              -2.975    -3.566     0.591    16.578
78 2FVD_30_asn                              -4.285    -4.527     0.242     5.342
79 2FVD_31_leu                              -1.069    -4.344     3.275    75.402
80 2FVD_32_ala                              -0.214    -1.161     0.947    81.606
176 2VW5_01_bbn                             -0.144    -1.602     1.458    90.986
177 2VW5_02_bbn                             -0.691    -2.012     1.321    65.632
178 2VW5_03_bbn                              0.162    -0.165     0.327   198.012
179 2VW5_04_bbn                              0.273    -0.347     0.620   178.732
180 2VW5_05_bbn                             -0.062    -1.513     1.451    95.895
181 2VW5_06_bbn                              0.380     0.010     0.370  3698.000
182 2VW5_07_bbn                              0.259    -0.062     0.321   518.500
183 2VW5_08_bbn                              0.515    -0.306     0.821   268.173
184 2VW5_09_bbn                             -1.331    -1.959     0.628    32.070
185 2VW5_10_bbn                             -0.127    -0.747     0.620    82.997
186 2VW5_11_bbn                             -2.446    -3.942     1.496    37.959
187 2VW5_12_bbn                              0.381     0.092     0.289   314.467
188 2VW5_13_bbn                             -4.846    -7.609     2.763    36.312
189 2VW5_14_bbn                             -2.407    -2.653     0.246     9.288
190 2VW5_15_bbn                              0.422     0.119     0.303   254.681
191 2VW5_16_asn                             -2.199    -6.153     3.954    64.264
192 2VW5_17_ala                             -0.114    -0.437     0.323    73.867
194 2VW5_19_ala                             -0.377    -1.574     1.197    76.034
197 2VW5_22_ile                             -0.213    -0.966     0.753    78.001
198 2VW5_23_met                             -1.944    -5.847     3.903    66.751
200 2VW5_25_asn                              0.757    -1.838     2.595   141.211
201 2VW5_26_leu                             -0.247    -1.397     1.150    82.311
202 2VW5_28_val                             -0.185    -0.688     0.503    73.124
203 2VW5_29_phe                             -1.671    -3.685     2.014    54.662
204 2VW5_30_tyr                             -0.553    -1.319     0.766    58.052
205 2VW5_31_val                             -0.045    -0.469     0.424    90.407
206 2VW5_32_thr                             -1.833    -4.575     2.742    59.943
207 2VW5_33_leu                             -0.148    -0.905     0.757    83.600
241 2YKI_01_bbn                              0.546     0.150     0.396   263.900
242 2YKI_02_bbn                             -0.058    -0.223     0.165    73.776
243 2YKI_03_bbn                              0.495    -0.885     1.380   155.956
244 2YKI_04_bbn                             -0.171    -0.501     0.330    65.874
245 2YKI_05_bbn                             -0.637    -1.095     0.458    41.859
246 2YKI_06_bbn                             -0.361    -0.852     0.491    57.589
247 2YKI_07_bbn                              0.182    -1.001     1.183   118.191
248 2YKI_08_bbn                             -7.724   -10.123     2.399    23.702
249 2YKI_09_bbn                              1.171    -0.006     1.177 19623.667
250 2YKI_10_bbn                              0.418    -1.105     1.523   137.857
251 2YKI_11_bbn                             -1.185    -4.313     3.128    72.519
252 2YKI_12_bbn                             -0.278    -1.057     0.779    73.706
253 2YKI_13_bbn                              0.050    -0.391     0.441   112.867
254 2YKI_14_bbn                             -0.542    -1.846     1.304    70.658
255 2YKI_15_bbn                              0.061    -0.336     0.397   118.039
256 2YKI_16_bbn                             -0.081    -0.240     0.159    66.333
257 2YKI_17_bbn                             -2.305    -2.670     0.365    13.687
258 2YKI_18_bbn                             -1.034    -1.851     0.817    44.112
259 2YKI_19_bbn                              0.354     0.096     0.258   268.854
260 2YKI_20_bbn                              0.367     0.160     0.207   129.206
261 2YKI_21_bbn                              0.335    -0.036     0.371  1031.028
262 2YKI_22_phe                             -0.445    -2.016     1.571    77.945
263 2YKI_23_gln                             -0.437    -0.677     0.240    35.459
264 2YKI_24_ile                             -0.203    -1.114     0.911    81.770
265 2YKI_25_leu                             -0.056    -0.415     0.359    86.508
266 2YKI_26_asn                             -5.777    -7.324     1.547    21.124
267 2YKI_27_ser                              0.363     0.118     0.245   207.958
268 2YKI_28_ala                              0.108    -0.284     0.392   138.113
270 2YKI_30_ile                             -0.064    -0.373     0.309    82.925
271 2YKI_31_met                             -2.301    -7.012     4.711    67.192
272 2YKI_32_leu                             -0.295    -1.697     1.402    82.627
273 2YKI_33_ile                             -0.015    -0.356     0.341    95.851
274 2YKI_34_leu                             -1.145    -5.688     4.543    79.878
275 2YKI_35_ile                             -0.146    -1.195     1.049    87.818
276 2YKI_36_ala                             -0.355    -1.598     1.243    77.763
277 2YKI_37_val                             -0.098    -0.790     0.692    87.627
278 2YKI_38_phe                             -2.580    -8.399     5.819    69.283
279 2YKI_40_val                             -0.481    -1.733     1.252    72.274
280 2YKI_41_trp                             -0.529    -6.213     5.684    91.491
281 2YKI_42_phe                             -0.692    -2.736     2.044    74.719
282 2YKI_43_thr                             -1.048    -3.713     2.665    71.783
283 2YKI_44_val                             -0.164    -0.972     0.808    83.172
307 3G0W_01_bbn                              0.945    -0.280     1.225   437.439
308 3G0W_02_bbn                             -0.626    -3.220     2.594    80.567
309 3G0W_03_bbn                              0.753     0.001     0.752 75236.000
310 3G0W_04_bbn                              0.549    -0.022     0.571  2593.273
311 3G0W_05_bbn                              1.386    -0.757     2.143   283.082
312 3G0W_06_bbn                              0.837     0.348     0.489   140.526
313 3G0W_07_bbn                             -0.297    -0.797     0.500    62.698
314 3G0W_08_bbn                              0.508    -0.335     0.843   251.531
315 3G0W_09_bbn                             -0.512    -1.026     0.514    50.084
316 3G0W_10_bbn                              0.432     1.077    -0.645   -59.880
317 3G0W_11_bbn                              2.602     2.491     0.111     4.456
318 3G0W_12_bbn                             -0.236    -0.473     0.237    50.209
319 3G0W_13_bbn                             -1.201    -1.851     0.650    35.139
320 3G0W_14_bbn                             -0.118    -0.879     0.761    86.605
321 3G0W_15_bbn                              0.111    -0.077     0.188   244.260
322 3G0W_16_leu                             -0.437    -1.582     1.145    72.360
323 3G0W_17_leu                             -0.667    -4.177     3.510    84.024
324 3G0W_18_asn                            -11.306   -15.230     3.924    25.766
325 3G0W_19_leu                             -0.725    -2.527     1.802    71.296
326 3G0W_20_gln                              1.689     0.770     0.919   119.408
327 3G0W_21_trp                              0.473    -1.224     1.697   138.650
328 3G0W_22_met                             -0.215    -2.943     2.728    92.692
329 3G0W_23_met                             -1.277    -6.038     4.761    78.855
330 3G0W_24_val                             -0.176    -2.021     1.845    91.309
331 3G0W_25_met                             -1.405    -2.591     1.186    45.766
333 3G0W_27_phe                             -1.040    -3.633     2.593    71.382
334 3G0W_28_met                             -0.642    -2.138     1.496    69.955
335 3G0W_29_met                             -0.052    -0.973     0.921    94.707
336 3G0W_30_leu                             -0.404    -1.954     1.550    79.347
337 3G0W_31_phe                             -0.088    -0.746     0.658    88.153
338 3G0W_32_thr                             -1.875    -4.362     2.487    57.009
339 3G0W_33_leu                             -0.359    -0.959     0.600    62.576
340 3G0W_34_phe                             -0.701    -2.385     1.684    70.616
341 3G0W_35_met                              0.179    -0.625     0.804   128.664
342 3G0W_36_ile                              0.425    -0.474     0.899   189.667
343 3GCU_01_bbn                              0.071    -0.282     0.353   125.000
344 3GCU_02_bbn                             -2.505    -3.124     0.619    19.805
345 3GCU_03_bbn                             -0.395    -1.441     1.046    72.557
346 3GCU_04_bbn                             -0.247    -1.028     0.781    76.018
347 3GCU_05_bbn                              0.168    -0.689     0.857   124.388
348 3GCU_06_bbn                              0.206    -0.328     0.534   162.808
349 3GCU_07_bbn                             -1.530    -1.867     0.337    18.061
350 3GCU_08_bbn                              0.365    -0.029     0.394  1357.862
351 3GCU_09_bbn                              0.349    -1.389     1.738   125.127
352 3GCU_10_bbn                              0.253    -0.503     0.756   150.229
353 3GCU_11_bbn                             -0.974    -1.166     0.192    16.442
354 3GCU_12_bbn                              0.220    -0.152     0.372   244.776
355 3GCU_13_bbn                             -0.615    -1.220     0.605    49.602
356 3GCU_14_bbn                             -0.659    -1.261     0.602    47.764
357 3GCU_15_bbn                             -0.363    -0.618     0.255    41.188
358 3GCU_16_bbn                             -2.188    -2.654     0.466    17.563
359 3GCU_17_bbn                             -3.894    -8.222     4.328    52.634
360 3GCU_18_bbn                             -1.292    -2.033     0.741    36.426
361 3GCU_19_bbn                             -0.011    -0.332     0.321    96.726
362 3GCU_20_bbn                              0.022    -0.237     0.259   109.143
363 3GCU_21_bbn                             -1.020    -1.341     0.321    23.938
364 3GCU_22_bbn                             -5.525    -8.470     2.945    34.768
365 3GCU_23_bbn                             -1.341    -3.359     2.018    60.064
366 3GCU_24_val                             -0.369    -1.617     1.248    77.181
367 3GCU_25_tyr                              0.120    -0.332     0.452   136.102
368 3GCU_26_val                             -0.482    -2.777     2.295    82.625
369 3GCU_27_ala                             -0.531    -1.853     1.322    71.350
374 3GCU_32_leu                             -0.163    -1.619     1.456    89.962
375 3GCU_33_leu                             -0.706    -3.539     2.833    80.043
376 3GCU_34_met                             -0.212    -1.363     1.151    84.439
377 3GCU_35_val                             -0.132    -0.854     0.722    84.574
378 3GCU_36_ile                             -0.698    -3.419     2.721    79.585
379 3GCU_37_leu                             -0.295    -1.666     1.371    82.295
380 3GCU_38_thr                             -3.142    -6.012     2.870    47.733
381 3GCU_39_leu                             -0.401    -1.675     1.274    76.081
382 3GCU_40_met                             -0.169    -1.631     1.462    89.665
383 3GCU_41_ile                             -0.248    -1.316     1.068    81.158
384 3GCU_42_ile                             -0.078    -0.576     0.498    86.498
385 3GCU_43_hie                             -0.943    -2.070     1.127    54.458
386 3GCU_44_ile                             -0.144    -0.486     0.342    70.432
387 3GCU_45_leu                             -1.023    -3.753     2.730    72.734
389 3GCU_47_phe                             -0.466    -3.750     3.284    87.581
390 3GCU_48_leu                             -0.108    -0.619     0.511    82.546
391 3GNW_01_pro                             -0.386    -1.763     1.377    78.121
392 3GNW_02_bbn                              0.042    -1.277     1.319   103.282
393 3GNW_03_bbn                             -1.638    -3.254     1.616    49.675
394 3GNW_04_bbn                             -0.869    -2.857     1.988    69.571
395 3GNW_05_bbn                              0.479    -0.513     0.992   193.368
396 3GNW_06_bbn                              0.523    -0.230     0.753   327.378
397 3GNW_07_bbn                             -1.225    -1.752     0.527    30.106
398 3GNW_08_bbn                              0.564    -0.221     0.785   355.023
399 3GNW_09_bbn                              0.910    -1.049     1.959   186.775
400 3GNW_10_bbn                              0.011    -0.798     0.809   101.358
401 3GNW_11_bbn                             -1.175    -2.458     1.283    52.216
402 3GNW_12_bbn                             -0.256    -0.729     0.473    64.859
403 3GNW_13_bbn                             -6.764    -7.914     1.150    14.535
404 3GNW_14_bbn                             -7.281    -7.893     0.612     7.748
405 3GNW_15_bbn                             -8.606    -8.705     0.099     1.137
406 3GNW_16_bbn                             -2.206    -2.751     0.545    19.816
408 3GNW_18_phe                              1.090    -1.633     2.723   166.752
410 3GNW_20_asn                             -1.755    -1.994     0.239    11.978
412 3GNW_22_cys                              0.150    -4.152     4.302   103.623
413 3GNW_23_ser                             -5.259    -8.521     3.262    38.278
414 3GNW_24_ser                             -0.577    -1.549     0.972    62.757
415 3GNW_25_leu                             -0.333    -2.381     2.048    85.999
417 3GNW_27_ser                              0.013    -0.516     0.529   102.448
418 3GNW_28_asn                             -0.051    -1.264     1.213    95.968
419 3GNW_29_met                             -2.135    -6.025     3.890    64.560
420 3GNW_30_tyr                             -1.168    -4.562     3.394    74.403
421 3GNW_31_gln                              1.166    -0.305     1.471   482.325
422 3GNW_32_ile                             -0.066    -0.859     0.793    92.336
423 3GNW_33_tyr                             -2.515    -6.613     4.098    61.976
424 3GNW_34_hie                              0.090    -0.146     0.236   161.589
425 3GNW_35_ser                             -0.688    -4.733     4.045    85.466
426 3JVS_01_bbn                             -1.444    -1.960     0.516    26.332
427 3JVS_02_bbn                            -10.857   -13.696     2.839    20.730
428 3JVS_03_bbn                              0.595    -1.071     1.666   155.565
429 3JVS_04_bbn                              0.814    -0.504     1.318   261.472
430 3JVS_05_bbn                             -8.952   -12.381     3.429    27.697
431 3JVS_06_pro                             -2.502    -4.961     2.459    49.565
432 3JVS_07_bbn                              1.350     0.651     0.699   107.341
433 3JVS_08_pro                             -1.394    -2.382     0.988    41.474
434 3JVS_09_bbn                             -0.089    -0.536     0.447    83.474
435 3JVS_10_bbn                             -1.110    -1.080    -0.030    -2.733
436 3JVS_11_bbn                              0.375    -0.457     0.832   181.952
437 3JVS_12_bbn                             -1.684    -2.491     0.807    32.392
438 3JVS_13_bbn                              0.144    -1.033     1.177   113.963
439 3JVS_14_phe                             -3.320    -7.727     4.407    57.039
442 3JVS_17_ile                             -0.879    -3.698     2.819    76.236
444 3JVS_19_tyr                             -0.566    -1.071     0.505    47.174
445 3JVS_20_ala                             -0.162    -0.589     0.427    72.497
447 3JVS_22_leu                             -0.627    -1.646     1.019    61.891
==========================================================================================
RMSE                1.793   kcal/mol
MUE                 1.350   kcal/mol
------------------------------------------------------------------------------------------
MSE                 1.336   kcal/mol
min                -0.942   kcal/mol
max                 5.819   kcal/mol
range               6.761   kcal/mol
min abs             0.030   kcal/mol
max abs             5.819   kcal/mol
==========================================================================================
RMSE             5195.455   %
MUE               555.928   %
MSE               555.131   %
min               -59.880   %
max             75236.000   %
range           75295.880   %
min abs             1.137   %
max abs         75236.000   %
------------------------------------------------------------------------------------------
RMSE/|avg|         79.352   %
MUE/|avg|          59.747   %
==========================================================================================
Statistics for groups:
neutral-neutral(225)RMSE      1.793   MSE       1.336   kcal/mol
charged-neutral(0)  RMSE        NaN   MSE         NaN   kcal/mol
charged-charged(0)  RMSE        NaN   MSE         NaN   kcal/mol
--------------------------------------------------------------------------------
neutral-neutralRMSE/|avg|     79.35 %
charged-neutralRMSE/|avg|     NaN %
charged-chargedRMSE/|avg|     NaN %
==========================================================================================
