# Supplementary material for: PM6-ML: The Synergy of Semiempirical Quantum Chemistry and Machine Learning Transformed into a Practical Computational Method
Source: J Chem Theory Comput. 2025 Jan 3;21(2):678–90. doi: 10.1021/acs.jctc.4c01330 (PMC11780751; doi:10.1021/acs.jctc.4c01330)
Supplement: Supplementary file 2 — ct4c01330_si_002.zip [file ct4c01330_si_002.zip › SI_validation_outputs/PM6/PLFragCN]

        _______  
       /\______\ 
      / /      / 
     / / Cuby /   Dataset calculation
     \/______/   
                 
Selected 280 out of 547 data set entries
==========================================================================================
name                                             E      Eref     error  error(%)
------------------------------------------------------------------------------------------
01 10GS_01_bbn                              -1.828    -2.184     0.356    16.287
02 10GS_02_bbn                               0.312    -0.132     0.444   336.735
03 10GS_03_bbn                               0.843     0.428     0.415    96.860
04 10GS_04_bbn                               7.470     4.504     2.966    65.858
05 10GS_05_bbn                              -9.294   -11.437     2.143    18.738
06 10GS_06_pro                              -3.895    -6.883     2.988    43.416
07 10GS_07_bbn                              -4.872    -6.112     1.240    20.291
08 10GS_08_bbn                             -11.238   -14.282     3.044    21.312
09 10GS_09_bbn                              -4.100    -4.063    -0.037    -0.904
10 10GS_10_bbn                              -2.485    -3.957     1.472    37.206
11 10GS_11_bbn                              -0.321    -0.762     0.441    57.912
12 10GS_12_tyr                              -2.787    -7.821     5.034    64.360
13 10GS_13_phe                              -1.104    -5.857     4.753    81.150
14 10GS_14_val                              -0.333    -1.308     0.975    74.510
16 10GS_16_val                              -0.143    -0.618     0.475    76.908
17 10GS_17_trp                             -12.272   -19.558     7.286    37.255
19 10GS_19_gln                             -26.424   -32.038     5.614    17.522
20 10GS_20_leu                              -0.003    -1.287     1.284    99.795
21 10GS_21_gln                              -8.077   -10.897     2.820    25.876
22 10GS_22_ser                              -7.413   -11.270     3.857    34.227
23 10GS_23_tyr                               0.520    -1.617     2.137   132.165
26 2CET_01_bbn                               0.698     0.231     0.467   202.013
27 2CET_02_bbn                              -0.437    -0.814     0.377    46.295
28 2CET_03_ala                              -0.091    -0.260     0.169    65.088
29 2CET_04_gln                              -6.434    -9.867     3.433    34.790
31 2CET_06_hie                              -0.377    -1.059     0.682    64.428
32 2CET_07_trp                              -1.488    -5.045     3.557    70.498
33 2CET_08_asn                              -2.151    -2.421     0.270    11.134
35 2CET_10_val                              -0.410    -2.021     1.611    79.729
36 2CET_11_val                              -0.095    -0.645     0.550    85.250
37 2CET_12_hie                               1.054    -0.152     1.206   793.750
38 2CET_13_asn                               1.256    -0.471     1.727   366.707
39 2CET_14_asn                               5.146     3.300     1.846    55.927
40 2CET_15_tyr                              -2.413    -6.712     4.299    64.044
41 2CET_16_met                              -0.147    -0.626     0.479    76.532
42 2CET_17_trp                              -2.536    -4.775     2.239    46.890
44 2CET_19_trp                              -4.731    -9.608     4.877    50.762
45 2CET_20_asn                               0.426     0.300     0.126    41.937
47 2CET_22_trp                              -0.529    -2.321     1.792    77.199
48 2CET_23_phe                              -3.151    -5.529     2.378    43.013
68 2FVD_20_lys                               0.362    -5.495     5.857   106.591
71 2FVD_23_glu                              -0.391    -1.405     1.014    72.148
76 2FVD_28_asp                              -7.571    -9.816     2.245    22.868
77 2FVD_29_lys                             -18.971   -18.966    -0.005    -0.028
81 2FVD_33_asp                              -6.306    -9.472     3.166    33.425
82 2OBF_01_bbn                               1.106    -0.518     1.624   313.473
83 2OBF_02_bbn                              -4.715    -7.805     3.090    39.596
84 2OBF_03_bbn                               1.410     0.825     0.585    70.904
85 2OBF_04_bbn                              -2.215    -3.767     1.552    41.209
86 2OBF_05_bbn                               0.112    -0.402     0.514   127.943
87 2OBF_06_bbn                               0.222    -0.817     1.039   127.213
88 2OBF_07_pro                              -0.016    -1.039     1.023    98.414
89 2OBF_08_bbn                               0.653     0.362     0.291    80.403
90 2OBF_09_bbn                               0.465    -0.473     0.938   198.275
91 2OBF_10_bbn                              -4.879    -5.683     0.804    14.154
92 2OBF_11_bbn                               0.931     0.668     0.263    39.397
93 2OBF_12_bbn                               3.015     1.836     1.179    64.220
94 2OBF_13_bbn                              -2.468    -2.971     0.503    16.923
95 2OBF_14_tyr                              -6.192    -6.909     0.717    10.372
96 2OBF_15_asn                              -3.604    -7.005     3.401    48.553
97 2OBF_16_tyr                              -1.906    -5.912     4.006    67.762
99 2OBF_18_leu                              -0.073    -0.537     0.464    86.471
100 2OBF_19_val                             -0.059    -2.422     2.363    97.561
101 2OBF_20_ala                             -0.352    -0.973     0.621    63.850
102 2OBF_21_leu                             -0.712    -1.240     0.528    42.613
103 2OBF_22_tyr                             -2.078    -3.891     1.813    46.607
104 2OBF_23_tyr                             -1.804    -2.925     1.121    38.314
105 2OBF_24_phe                             -2.762    -9.337     6.575    70.420
106 2OBF_25_ala                             -0.202    -0.605     0.403    66.676
107 2OBF_26_ala                             -0.540    -1.585     1.045    65.955
109 2OBF_28_tyr                             -3.805    -8.661     4.856    56.066
110 2OBF_29_val                             -0.230    -0.943     0.713    75.595
111 2OBF_30_met                              0.941    -0.341     1.282   375.991
113 2OBF_32_val                             -1.171    -1.915     0.744    38.841
114 2OBF_33_val                             -0.351    -1.506     1.155    76.705
115 2P4Y_01_bbn                              1.075     0.633     0.442    69.839
116 2P4Y_02_bbn                             -2.069    -3.158     1.089    34.487
117 2P4Y_03_bbn                              1.561    -1.621     3.182   196.270
118 2P4Y_04_bbn                              1.101    -0.504     1.605   318.361
119 2P4Y_05_bbn                             -1.862    -3.285     1.423    43.328
120 2P4Y_06_bbn                             -1.231    -1.259     0.028     2.241
121 2P4Y_07_bbn                             -1.986    -1.965    -0.021    -1.072
122 2P4Y_08_bbn                             -1.842    -1.945     0.103     5.317
123 2P4Y_09_bbn                             -0.020    -0.814     0.794    97.525
124 2P4Y_10_bbn                              0.042    -1.060     1.102   104.003
125 2P4Y_11_bbn                             -1.019    -1.549     0.530    34.217
126 2P4Y_12_bbn                             -0.219    -1.648     1.429    86.690
127 2P4Y_13_bbn                              0.945     0.388     0.557   143.479
128 2P4Y_14_bbn                             -6.732    -7.223     0.491     6.800
129 2P4Y_15_bbn                            -17.949   -22.002     4.053    18.422
130 2P4Y_16_bbn                             -6.672    -6.373    -0.299    -4.689
131 2P4Y_17_phe                             -0.085    -0.118     0.033    28.220
132 2P4Y_18_ile                             -0.195    -0.958     0.763    79.688
133 2P4Y_19_cys                             -2.384    -5.376     2.992    55.663
134 2P4Y_20_phe                             -0.613    -1.502     0.889    59.210
136 2P4Y_22_ser                             -1.881    -1.952     0.071     3.651
137 2P4Y_23_ala                             -0.483    -2.010     1.527    75.974
139 2P4Y_25_ile                             -0.234    -1.935     1.701    87.931
140 2P4Y_26_ile                             -0.456    -2.787     2.331    83.628
141 2P4Y_27_tyr                              0.191    -1.841     2.032   110.354
142 2P4Y_28_met                             -1.019    -2.641     1.622    61.409
143 2P4Y_29_leu                             -0.644    -4.607     3.963    86.019
144 2P4Y_30_leu                             -0.461    -2.673     2.212    82.748
145 2P4Y_31_val                             -0.703    -1.593     0.890    55.858
146 2P4Y_32_ile                             -1.994    -7.524     5.530    73.493
147 2P4Y_33_ser                             -3.929    -3.787    -0.142    -3.740
148 2P4Y_34_met                             -0.551    -2.077     1.526    73.483
149 2P4Y_35_leu                             -0.610    -1.370     0.760    55.453
150 2P4Y_36_phe                             -0.147    -1.510     1.363    90.249
151 2P4Y_37_met                             -0.244    -3.066     2.822    92.048
153 2P4Y_39_hie                             -0.271    -1.154     0.883    76.523
154 2VOT_01_bbn                              2.922     2.471     0.451    18.231
155 2VOT_02_bbn                              1.301     0.834     0.467    55.947
156 2VOT_03_bbn                              2.354     1.814     0.540    29.759
157 2VOT_04_trp                             -0.640    -1.855     1.215    65.522
159 2VOT_06_trp                             -0.273    -0.130    -0.143  -110.246
161 2VOT_08_trp                             -0.172    -1.687     1.515    89.797
162 2VOT_09_cys                             -0.974    -1.784     0.810    45.378
163 2VOT_10_asn                             -3.034    -3.554     0.520    14.643
166 2VOT_13_trp                              0.899    -0.448     1.347   300.658
167 2VOT_14_trp                              0.634     0.355     0.279    78.606
169 2VOT_16_trp                             -1.936    -7.689     5.753    74.822
170 2VOT_17_tyr                              0.612    -4.084     4.696   114.991
172 2VOT_19_ser                              0.944     0.657     0.287    43.641
173 2VOT_20_ser                             -0.917    -1.306     0.389    29.822
174 2VOT_21_trp                             -8.407   -14.338     5.931    41.365
175 2VOT_22_trp                             -3.965    -7.156     3.191    44.589
193 2VW5_18_asp                            -17.775   -27.702     9.927    35.835
195 2VW5_20_lys                            -11.634   -16.841     5.207    30.918
196 2VW5_21_asp                            -17.455   -20.676     3.221    15.579
199 2VW5_24_glu                             -5.445    -6.855     1.410    20.570
208 2XB8_01_bbn                              4.536     2.947     1.589    53.931
209 2XB8_02_bbn                             -1.702    -3.648     1.946    53.350
210 2XB8_03_bbn                             -1.803    -2.281     0.478    20.957
211 2XB8_04_bbn                             -1.967    -3.228     1.261    39.068
212 2XB8_05_bbn                             -1.522    -1.707     0.185    10.866
213 2XB8_06_bbn                              2.830     1.795     1.035    57.674
214 2XB8_07_bbn                              1.315     0.743     0.572    76.991
215 2XB8_08_bbn                             -7.008    -8.427     1.419    16.835
216 2XB8_09_bbn                             -3.037    -4.519     1.482    32.789
217 2XB8_10_bbn                             -1.984    -1.881    -0.103    -5.498
218 2XB8_11_bbn                             -2.723    -3.191     0.468    14.665
219 2XB8_12_bbn                            -15.889   -18.509     2.620    14.153
220 2XB8_13_bbn                            -15.636   -18.726     3.090    16.501
221 2XB8_14_bbn                              3.287     3.105     0.182     5.849
222 2XB8_15_bbn                             -0.921    -1.108     0.187    16.847
223 2XB8_16_asn                              1.596     0.457     1.139   249.282
224 2XB8_17_leu                             -0.917    -4.157     3.240    77.953
226 2XB8_19_leu                              0.072    -0.451     0.523   115.967
228 2XB8_21_tyr                             -1.944    -7.905     5.961    75.408
229 2XB8_22_asn                             -5.550    -9.067     3.517    38.790
230 2XB8_23_thr                             -0.319    -1.159     0.840    72.443
231 2XB8_24_hid                              2.536    -4.787     7.323   152.986
232 2XB8_25_hie                              4.457     3.033     1.424    46.962
233 2XB8_26_ile                             -0.966    -3.670     2.704    73.682
234 2XB8_27_ser                             -7.567   -13.012     5.445    41.845
235 2XB8_28_val                             -0.593    -1.439     0.846    58.797
238 2XB8_31_val                             -0.180    -0.697     0.517    74.125
269 2YKI_29_asp                            -21.434   -25.837     4.403    17.041
284 2ZX6_01_bbn                              3.582     2.718     0.864    31.799
285 2ZX6_02_bbn                              1.173    -0.331     1.504   454.372
286 2ZX6_03_bbn                              0.387    -0.366     0.753   205.828
287 2ZX6_04_bbn                              1.995     1.694     0.301    17.776
288 2ZX6_05_phe                             -1.326    -2.454     1.128    45.953
289 2ZX6_06_hid                            -11.588   -21.607    10.019    46.369
290 2ZX6_07_leu                             -0.108    -1.413     1.305    92.358
291 2ZX6_08_tyr                             -0.315    -3.321     3.006    90.513
293 2ZX6_10_trp                             -0.098    -1.055     0.957    90.730
294 2ZX6_11_hie                             -0.599    -1.054     0.455    43.186
295 2ZX6_12_hid                             -9.962   -18.071     8.109    44.871
296 2ZX6_13_tyr                              1.210    -0.065     1.275  1960.769
297 2ZX6_14_leu                             -0.069    -0.230     0.161    70.078
298 2ZX6_15_trp                             -2.354    -3.758     1.404    37.370
300 2ZX6_17_met                             -1.775    -4.204     2.429    57.788
303 2ZX6_20_val                             -0.338    -1.102     0.764    69.311
304 2ZX6_21_asn                             -5.797    -5.871     0.074     1.264
305 2ZX6_22_thr                             -2.050    -2.562     0.512    19.977
306 2ZX6_23_phe                             -4.222    -8.275     4.053    48.978
332 3G0W_26_arg                            -14.906   -18.754     3.848    20.519
370 3GCU_28_lys                              4.807    -1.564     6.371   407.366
371 3GCU_29_arg                              3.068     1.022     2.046   200.181
372 3GCU_30_arg                              2.136    -0.302     2.438   807.262
373 3GCU_31_glu                            -30.951   -40.107     9.156    22.830
388 3GCU_46_asp                              0.350    -3.510     3.860   109.982
407 3GNW_17_arg                              1.686    -1.153     2.839   246.209
409 3GNW_19_arg                             -4.855    -5.693     0.838    14.728
411 3GNW_21_asp                             -4.217    -4.875     0.658    13.501
416 3GNW_26_arg                              7.053     3.776     3.277    86.791
440 3JVS_15_asp                             -4.722    -7.306     2.584    35.370
441 3JVS_16_arg                             -0.206    -0.422     0.216    51.140
443 3JVS_18_glu                             -4.002    -8.054     4.052    50.315
446 3JVS_21_glu                             -3.849    -3.715    -0.134    -3.603
448 3NOX_01_bbn                              1.802     0.798     1.004   125.843
449 3NOX_02_bbn                             -5.022    -6.207     1.185    19.087
450 3NOX_03_bbn                              1.246     0.757     0.489    64.580
451 3NOX_04_bbn                             -0.572    -1.971     1.399    70.992
452 3NOX_05_bbn                              3.035     1.333     1.702   127.668
453 3NOX_06_bbn                             -0.938    -1.433     0.495    34.532
457 3NOX_10_tyr                             -1.630    -4.538     2.908    64.078
458 3NOX_11_trp                              1.921    -0.699     2.620   374.820
459 3NOX_12_ser                             -4.311    -6.327     2.016    31.863
460 3NOX_13_tyr                             -0.404    -2.286     1.882    82.325
461 3NOX_14_val                             -0.873    -0.341    -0.532  -156.050
462 3NOX_15_trp                             -1.225    -2.227     1.002    44.975
463 3NOX_16_tyr                            -11.848   -16.022     4.174    26.055
465 3NOX_18_tyr                             -4.142    -8.583     4.441    51.739
466 3NOX_19_asn                             -3.691    -4.442     0.751    16.896
467 3NOX_20_val                             -0.306    -1.718     1.412    82.205
468 3NOX_21_hid                             -5.835    -8.313     2.478    29.809
469 3PE2_01_bbn                             -1.401    -3.063     1.662    54.248
470 3PE2_02_bbn                              0.808    -0.120     0.928   773.742
471 3PE2_03_bbn                             -1.368    -1.582     0.214    13.543
472 3PE2_04_bbn                             -0.741    -1.140     0.399    35.036
473 3PE2_05_bbn                             -1.032    -2.152     1.120    52.043
474 3PE2_06_bbn                             -1.738    -2.152     0.414    19.230
475 3PE2_07_bbn                             -0.253    -1.632     1.379    84.469
476 3PE2_08_bbn                             -3.785    -8.648     4.863    56.236
477 3PE2_09_bbn                              0.367     0.102     0.265   260.284
478 3PE2_10_bbn                             -1.571    -1.706     0.135     7.930
479 3PE2_11_bbn                             -2.919    -3.556     0.637    17.922
480 3PE2_12_bbn                            -14.562   -18.392     3.830    20.825
481 3PE2_13_bbn                             -6.563    -6.612     0.049     0.737
482 3PE2_14_leu                             -0.660    -3.361     2.701    80.364
484 3PE2_16_val                             -0.965    -5.128     4.163    81.190
485 3PE2_17_val                             -0.612    -3.574     2.962    82.883
487 3PE2_19_ile                             -0.920    -3.154     2.234    70.822
488 3PE2_20_phe                              0.986    -2.992     3.978   132.963
489 3PE2_21_hid                             -0.390    -1.757     1.367    77.825
490 3PE2_22_val                             -0.148    -1.155     1.007    87.203
491 3PE2_23_asn                             -0.147    -0.799     0.652    81.561
492 3PE2_24_hid                             -1.015    -2.844     1.829    64.302
493 3PE2_25_met                             -1.497    -4.093     2.596    63.430
494 3PE2_26_ile                             -1.315    -5.304     3.989    75.204
496 3PE2_28_trp                             -2.632    -4.656     2.024    43.473
497 4GID_01_bbn                             -1.559    -2.050     0.491    23.960
498 4GID_02_bbn                              2.158     1.595     0.563    35.270
499 4GID_03_bbn                             -0.103    -1.725     1.622    94.027
500 4GID_04_bbn                             -2.908    -5.236     2.328    44.452
501 4GID_05_bbn                              1.211     0.112     1.099   981.687
502 4GID_06_bbn                              4.764     2.493     2.271    91.108
503 4GID_07_bbn                            -12.700   -14.417     1.717    11.912
504 4GID_08_bbn                              0.752    -0.097     0.849   874.825
505 4GID_09_pro                             -0.342    -1.047     0.705    67.381
506 4GID_10_bbn                             -3.257    -4.144     0.887    21.399
507 4GID_11_bbn                              0.737    -2.179     2.916   133.832
508 4GID_12_bbn                             -0.715    -2.931     2.216    75.616
509 4GID_13_bbn                             -5.147    -5.824     0.677    11.631
510 4GID_14_bbn                             -1.611    -2.012     0.401    19.954
511 4GID_15_bbn                             -1.360    -1.966     0.606    30.830
512 4GID_16_bbn                             -3.433    -4.380     0.947    21.621
513 4GID_17_bbn                              1.282     0.779     0.503    64.602
514 4GID_18_bbn                             -3.146    -3.432     0.286     8.341
515 4GID_19_bbn                             -0.859    -1.652     0.793    48.018
516 4GID_20_bbn                              3.153    -0.379     3.532   932.018
517 4GID_21_bbn                            -13.576   -18.166     4.590    25.266
518 4GID_22_bbn                             -1.744    -6.907     5.163    74.745
519 4GID_23_bbn                             -5.929    -5.857    -0.072    -1.234
520 4GID_24_bbn                              1.271     0.454     0.817   179.879
521 4GID_25_ser                              0.559     0.291     0.268    92.124
522 4GID_26_gln                             -1.121    -1.744     0.623    35.734
523 4GID_27_tyr                              0.504    -0.498     1.002   201.153
524 4GID_28_leu                             -0.307    -2.591     2.284    88.157
526 4GID_30_ser                              3.022     0.726     2.296   316.263
527 4GID_31_val                             -0.131    -0.830     0.699    84.201
528 4GID_32_tyr                             -1.992    -8.307     6.315    76.023
529 4GID_33_thr                             -4.577    -1.485    -3.092  -208.243
530 4GID_34_gln                              2.140    -2.954     5.094   172.458
531 4GID_35_phe                             -0.677    -2.732     2.055    75.214
532 4GID_36_ile                             -0.287    -1.625     1.338    82.359
533 4GID_37_trp                             -0.754    -3.718     2.964    79.726
534 4GID_38_ile                             -0.415    -1.892     1.477    78.069
535 4GID_39_ile                             -0.349    -1.303     0.954    73.215
537 4GID_41_tyr                             -2.288    -4.078     1.790    43.904
538 4GID_42_ile                             -0.264    -1.315     1.051    79.898
540 4GID_44_thr                             -4.708    -6.629     1.921    28.985
541 4GID_45_thr                             -2.571    -4.836     2.265    46.840
542 4GID_46_asn                             -2.788    -5.295     2.507    47.354
545 4GID_49_ser                              1.110     0.084     1.026  1221.714
546 4GID_50_val                             -0.175    -1.455     1.280    87.992
547 4GID_51_ala                             -0.110    -0.385     0.275    71.509
==========================================================================================
RMSE                2.610   kcal/mol
MUE                 1.887   kcal/mol
------------------------------------------------------------------------------------------
MSE                 1.854   kcal/mol
min                -3.092   kcal/mol
max                10.019   kcal/mol
range              13.111   kcal/mol
min abs             0.005   kcal/mol
max abs            10.019   kcal/mol
==========================================================================================
RMSE              212.670   %
MUE               100.464   %
MSE                96.926   %
min              -208.243   %
max              1960.769   %
range            2169.012   %
min abs             0.028   %
max abs          1960.769   %
------------------------------------------------------------------------------------------
RMSE/|avg|         61.187   %
MUE/|avg|          44.226   %
==========================================================================================
Statistics for groups:
neutral-neutral(0)  RMSE        NaN   MSE         NaN   kcal/mol
charged-neutral(280)RMSE      2.610   MSE       1.854   kcal/mol
charged-charged(0)  RMSE        NaN   MSE         NaN   kcal/mol
--------------------------------------------------------------------------------
neutral-neutralRMSE/|avg|     NaN %
charged-neutralRMSE/|avg|     61.19 %
charged-chargedRMSE/|avg|     NaN %
==========================================================================================
