# Supplementary material for: PM6-ML: The Synergy of Semiempirical Quantum Chemistry and Machine Learning Transformed into a Practical Computational Method
Source: J Chem Theory Comput. 2025 Jan 3;21(2):678–90. doi: 10.1021/acs.jctc.4c01330 (PMC11780751; doi:10.1021/acs.jctc.4c01330)
Supplement: Supplementary file 2 — ct4c01330_si_002.zip [file ct4c01330_si_002.zip › SI_validation_outputs/PM6/PLFragCC]

        _______  
       /\______\ 
      / /      / 
     / / Cuby /   Dataset calculation
     \/______/   
                 
Selected 42 out of 547 data set entries
==========================================================================================
name                                             E      Eref     error  error(%)
------------------------------------------------------------------------------------------
15 10GS_15_arg                             -48.186   -53.819     5.633    10.466
18 10GS_18_lys                             -84.165   -89.344     5.179     5.796
24 10GS_24_asp                              19.701    19.608     0.093     0.473
25 10GS_25_asp                             -13.735   -14.741     1.006     6.826
30 2CET_05_arg                              35.227    34.922     0.305     0.872
34 2CET_09_glu                             -94.999  -103.150     8.151     7.902
43 2CET_18_glu                             -85.686   -92.916     7.230     7.781
46 2CET_21_glu                             -97.348  -110.346    12.998    11.780
98 2OBF_17_arg                              43.006    41.108     1.898     4.618
108 2OBF_27_glu                           -123.400  -135.109    11.709     8.667
112 2OBF_31_asp                            -77.876   -82.912     5.036     6.073
135 2P4Y_21_arg                            -64.389   -70.559     6.170     8.744
138 2P4Y_24_glu                             21.811    19.435     2.376    12.227
152 2P4Y_38_lys                            -26.410   -28.948     2.538     8.767
158 2VOT_05_asp                            -95.347  -108.715    13.368    12.296
160 2VOT_07_arg                             41.060    41.149    -0.089    -0.216
164 2VOT_11_glu                           -101.922  -109.350     7.428     6.793
165 2VOT_12_glu                            -44.238   -45.354     1.116     2.461
168 2VOT_15_hip                             53.764    52.496     1.268     2.416
171 2VOT_18_glu                           -102.792  -111.797     9.005     8.055
225 2XB8_18_arg                            -22.532   -24.340     1.808     7.428
227 2XB8_20_arg                            -18.914   -19.929     1.015     5.092
236 2XB8_29_arg                            -48.161   -51.470     3.309     6.430
237 2XB8_30_arg                            -51.261   -58.856     7.595    12.905
239 2XB8_32_asp                             32.578    28.727     3.851    13.406
240 2XB8_33_glu                             21.394    22.273    -0.879    -3.947
292 2ZX6_09_glu                            -71.660   -80.174     8.514    10.619
299 2ZX6_16_asp                           -101.760  -110.036     8.276     7.521
301 2ZX6_18_arg                             63.966    55.564     8.402    15.121
302 2ZX6_19_glu                           -103.617  -111.740     8.123     7.269
454 3NOX_07_arg                             50.167    45.802     4.365     9.531
455 3NOX_08_glu                           -100.673  -111.564    10.891     9.762
456 3NOX_09_glu                           -115.768  -122.376     6.608     5.400
464 3NOX_17_asp                            -63.423   -62.357    -1.066    -1.710
483 3PE2_15_arg                            -22.006   -22.648     0.642     2.835
486 3PE2_18_lys                            -92.159  -101.837     9.678     9.503
495 3PE2_27_asp                             58.595    57.516     1.079     1.877
525 4GID_29_asp                            -78.911   -79.976     1.065     1.332
536 4GID_40_arg                             29.939    28.317     1.622     5.728
539 4GID_43_asp                           -108.314  -114.321     6.007     5.255
543 4GID_47_arg                             30.832    27.645     3.187    11.528
544 4GID_48_lys                             23.444    23.587    -0.143    -0.604
==========================================================================================
RMSE                6.124   kcal/mol
MUE                 4.779   kcal/mol
------------------------------------------------------------------------------------------
MSE                 4.675   kcal/mol
min                -1.066   kcal/mol
max                13.368   kcal/mol
range              14.434   kcal/mol
min abs             0.089   kcal/mol
max abs            13.368   kcal/mol
==========================================================================================
RMSE                7.888   %
MUE                 6.858   %
MSE                 6.549   %
min                -3.947   %
max                15.121   %
range              19.068   %
min abs             0.216   %
max abs            15.121   %
------------------------------------------------------------------------------------------
RMSE/|avg|          9.433   %
MUE/|avg|           7.361   %
==========================================================================================
Statistics for groups:
neutral-neutral(0)  RMSE        NaN   MSE         NaN   kcal/mol
charged-neutral(0)  RMSE        NaN   MSE         NaN   kcal/mol
charged-charged(42) RMSE      6.124   MSE       4.675   kcal/mol
--------------------------------------------------------------------------------
neutral-neutralRMSE/|avg|     NaN %
charged-neutralRMSE/|avg|     NaN %
charged-chargedRMSE/|avg|     9.43 %
==========================================================================================
