# Supplementary material for: PM6-ML: The Synergy of Semiempirical Quantum Chemistry and Machine Learning Transformed into a Practical Computational Method
Source: J Chem Theory Comput. 2025 Jan 3;21(2):678–90. doi: 10.1021/acs.jctc.4c01330 (PMC11780751; doi:10.1021/acs.jctc.4c01330)
Supplement: Supplementary file 2 — ct4c01330_si_002.zip [file ct4c01330_si_002.zip › SI_validation_outputs/PM6/MPCONF]

        _______  
       /\______\ 
      / /      / 
     / / Cuby /   Dataset calculation
     \/______/   
                 
==========================================================================================
name                                             E      Eref     error  error(%)
------------------------------------------------------------------------------------------
1a FGG_114                                   4.538     0.264     4.274  1619.109
1b FGG_215                                   0.260    -0.806     1.066   132.309
1c FGG_224                                   2.064     0.345     1.719   498.150
1d FGG_252                                   0.980     0.890     0.090    10.114
1e FGG_300                                  -3.617    -0.365    -3.252  -891.064
1f FGG_357                                   2.297    -0.644     2.941   456.653
1g FGG_366                                  -1.116    -0.470    -0.646  -137.386
1h FGG_380                                   1.915     0.635     1.280   201.634
1I FGG_412                                  -1.438     0.538    -1.976  -367.301
1j FGG_444                                  -0.470    -1.509     1.039    68.836
1k FGG_470                                  -1.390     0.645    -2.035  -315.506
1l FGG_55                                   -2.893     0.900    -3.793  -421.487
1m FGG_691                                  -1.878     0.400    -2.278  -569.506
1n FGG_80                                    3.482     0.962     2.520   261.907
1o FGG_99                                   -2.733    -1.785    -0.948   -53.132
2a GFA_01                                   -0.407     0.901    -1.308  -145.166
2b GFA_02                                   -0.541     0.524    -1.065  -203.173
2c GFA_03                                   -0.384     0.791    -1.175  -148.560
2d GFA_04                                   -2.139     0.438    -2.577  -588.349
2e GFA_05                                   -1.962     0.522    -2.484  -475.821
2f GFA_06                                    0.370    -0.212     0.582   274.609
2g GFA_07                                    0.548    -0.738     1.286   174.321
2h GFA_08                                    0.858    -0.173     1.031   595.706
2I GFA_09                                    0.472    -0.539     1.011   187.535
2j GFA_10                                    0.438    -0.635     1.073   168.914
2k GFA_11                                    1.056    -0.217     1.273   586.452
2l GFA_12                                    0.331    -0.439     0.770   175.488
2m GFA_13                                   -1.465     0.108    -1.573 -1456.748
2n GFA_14                                   -0.141    -0.171     0.030    17.270
2o GFA_15                                    1.467    -0.855     2.322   271.536
2p GFA_16                                    1.500     0.695     0.805   115.816
3a GGF_01                                    4.925     0.540     4.385   812.044
3b GGF_02                                   -0.875     0.943    -1.818  -192.839
3c GGF_03                                   -0.107     0.760    -0.867  -114.101
3d GGF_04                                   -1.457     0.702    -2.159  -307.514
3e GGF_05                                   -1.708     1.244    -2.952  -237.274
3f GGF_06                                    3.374     0.797     2.577   323.358
3g GGF_07                                   -0.975     0.464    -1.439  -310.022
3h GGF_08                                   -0.904     0.481    -1.385  -288.044
3I GGF_09                                   -1.448     0.491    -1.939  -394.978
3j GGF_10                                   -2.314     0.015    -2.329-15523.871
3k GGF_11                                    3.165    -0.665     3.830   575.877
3l GGF_12                                   -2.026    -0.924    -1.102  -119.289
3m GGF_13                                   -0.045    -1.263     1.218    96.435
3n GGF_14                                    0.502    -1.560     2.062   132.187
3o GGF_15                                   -0.107    -2.025     1.918    94.734
4a WG_01                                    -0.705    -1.748     1.044    59.693
4b WG_02                                    -2.056    -1.271    -0.785   -61.729
4c WG_03                                     2.057    -0.731     2.788   381.327
4d WG_04                                     1.071    -0.507     1.579   311.271
4e WG_05                                     0.284    -0.446     0.731   163.747
4f WG_06                                    -1.059    -0.389    -0.670  -172.131
4g WG_07                                    -0.057     0.190    -0.247  -130.075
4h WG_08                                     3.179     0.560     2.619   467.862
4I WG_09                                    -2.619     0.206    -2.825 -1372.388
4j WG_10                                     1.556     0.272     1.284   472.228
4k WG_11                                    -1.434     0.531    -1.965  -370.166
4l WG_12                                    -0.072     0.743    -0.815  -109.666
4m WG_13                                    -0.098     0.735    -0.833  -113.340
4n WG_14                                    -1.206     0.816    -2.022  -247.786
4o WG_15                                     1.158     1.041     0.117    11.254
5a WGG_01                                   -2.982    -2.805    -0.177    -6.325
5b WGG_02                                   -0.231    -2.138     1.907    89.218
5c WGG_03                                   -3.275    -0.597    -2.678  -448.604
5d WGG_04                                   -2.278    -0.367    -1.911  -520.724
5e WGG_05                                   -2.401    -0.359    -2.042  -568.668
5f WGG_06                                    0.940    -0.130     1.070   822.716
5g WGG_07                                    4.050     0.063     3.987  6328.367
5h WGG_08                                   -2.727     0.189    -2.916 -1543.079
5I WGG_09                                   -0.001     0.357    -0.358  -100.199
5j WGG_10                                    0.491     0.570    -0.079   -13.859
5k WGG_11                                   -1.060     1.290    -2.350  -182.170
5l WGG_12                                    3.611     1.495     2.116   141.535
5m WGG_13                                    1.274     1.775    -0.501   -28.221
5n WGG_14                                    4.099     0.072     4.027  5592.641
5o WGG_15                                    0.491     0.585    -0.094   -16.126
6a CAMVES_a                                -17.655   -21.801     4.146    19.016
6b CAMVES_b                                -12.856    -9.384    -3.472   -37.001
6c CAMVES_c                                 -0.911     5.370    -6.281  -116.968
6d CAMVES_d                                  7.897    10.640    -2.743   -25.779
6e CAMVES_e                                 -2.641    -8.479     5.838    68.856
6f CAMVES_f                                 -3.691    -5.713     2.022    35.398
6g CAMVES_g                                 -6.954   -10.149     3.195    31.484
6h CAMVES_h                                 -4.191     2.718    -6.909  -254.194
6I CAMVES_I                                 14.234    17.332    -3.098   -17.876
6j CAMVES_j                                  3.504     1.896     1.608    84.837
6k CAMVES_k                                  5.124     0.254     4.870  1918.487
6l CAMVES_l                                  6.419     7.599    -1.180   -15.527
6m CAMVES_m                                  4.955     9.948    -4.993   -50.194
6n CAMVES_n                                  0.781    -5.090     5.871   115.349
6o CAMVES_o                                  5.985     4.861     1.124    23.130
7a CHPSAR_a                                -12.691    -8.727    -3.964   -45.422
7b CHPSAR_b                                -12.950   -11.846    -1.104    -9.319
7c CHPSAR_c                                 -7.598    -6.362    -1.236   -19.426
7d CHPSAR_d                                 -9.194    -4.703    -4.491   -95.489
7e CHPSAR_e                                 -3.431    -0.013    -3.418-26428.129
7f CHPSAR_f                                  3.212    -4.721     7.933   168.031
7g CHPSAR_g                                 -6.700    -4.708    -1.992   -42.320
7h CHPSAR_h                                  2.887     1.231     1.656   134.527
7I CHPSAR_I                                 -3.456    -5.071     1.615    31.849
7j CHPSAR_j                                 -3.357    -6.052     2.695    44.526
7k CHPSAR_k                                  4.423     2.221     2.202    99.155
7l CHPSAR_l                                  6.035    11.258    -5.223   -46.394
7m CHPSAR_m                                 18.233    18.544    -0.311    -1.675
7n CHPSAR_n                                  6.199     6.765    -0.566    -8.371
7o CHPSAR_o                                 18.387    12.183     6.204    50.924
8a COHVAW_a                                 -5.323    -7.374     2.051    27.815
8b COHVAW_b                                 -2.521     1.080    -3.601  -333.395
8c COHVAW_c                                 -3.833    -6.386     2.553    39.986
8d COHVAW_d                                  3.233    -0.502     3.735   744.022
8e COHVAW_e                                 -2.848    -3.467     0.619    17.846
8f COHVAW_f                                  1.094    -2.311     3.405   147.338
8g COHVAW_g                                 -3.723     0.427    -4.150  -971.967
8h COHVAW_h                                 -0.632     0.511    -1.143  -223.602
8I COHVAW_I                                  1.755     2.094    -0.339   -16.183
8j COHVAW_j                                  4.615     0.960     3.655   380.699
8k COHVAW_k                                 -2.438    -0.386    -2.052  -531.575
8l COHVAW_l                                 -3.676    -2.878    -0.798   -27.732
8m COHVAW_m                                  2.534     4.400    -1.866   -42.403
8n COHVAW_n                                  5.782     7.288    -1.506   -20.664
8o COHVAW_o                                  5.980     6.544    -0.564    -8.615
9a GS464992_a                               -9.969   -15.161     5.192    34.249
9b GS464992_b                               -2.599    -5.540     2.941    53.090
9c GS464992_c                               -4.938    -6.376     1.438    22.558
9d GS464992_d                               -5.345    -4.756    -0.589   -12.379
9e GS464992_e                               -3.959    -3.227    -0.732   -22.685
9f GS464992_f                                4.036     3.917     0.119     3.042
9g GS464992_g                                0.642     1.320    -0.678   -51.342
9h GS464992_h                               -2.743    -4.898     2.155    44.006
9I GS464992_I                                7.552     4.535     3.017    66.521
9j GS464992_j                                1.416     1.677    -0.261   -15.543
9k GS464992_k                                7.067     8.908    -1.841   -20.668
9l GS464992_l                                8.340    16.636    -8.296   -49.866
9m GS464992_m                               -0.061     1.594    -1.655  -103.847
9n GS464992_n                               -0.309     1.314    -1.623  -123.545
9o GS464992_o                                0.868     0.056     0.812  1447.661
10a GS557577_a                              -7.411    -7.499     0.088     1.180
10b GS557577_b                              -6.628    -6.312    -0.316    -4.999
10c GS557577_c                              -4.334     0.707    -5.041  -713.098
10d GS557577_d                              -5.113    -6.362     1.250    19.641
10e GS557577_e                               3.270     1.410     1.860   131.936
10f GS557577_f                              -2.244    -5.531     3.287    59.433
10g GS557577_g                               0.728    -1.377     2.105   152.863
10h GS557577_h                               0.753     4.765    -4.012   -84.190
10I GS557577_I                               1.142    -2.080     3.222   154.883
10j GS557577_j                               5.277    12.379    -7.102   -57.369
10k GS557577_k                               9.269     8.419     0.850    10.097
10l GS557577_l                               4.670    10.590    -5.920   -55.900
10m GS557577_m                              -2.320     0.410    -2.730  -665.842
10n GS557577_n                               5.246     1.894     3.352   177.004
10o GS557577_o                              -2.308   -11.412     9.105    79.780
11a POXTRD_a                                -9.164    -7.644    -1.520   -19.885
11b POXTRD_b                                -7.096    -5.103    -1.993   -39.062
11c POXTRD_c                                -8.131   -11.524     3.393    29.442
11d POXTRD_d                                -1.067    -5.902     4.835    81.921
11e POXTRD_e                                -0.682     5.918    -6.599  -111.518
11f POXTRD_f                                -5.484    -5.415    -0.069    -1.276
11g POXTRD_g                                 1.363     3.724    -2.360   -63.388
11h POXTRD_h                                 0.178     1.753    -1.575   -89.835
11I POXTRD_I                                -1.750     3.777    -5.527  -146.328
11j POXTRD_j                                 3.102     1.498     1.604   107.067
11k POXTRD_k                                 0.278     1.834    -1.556   -84.848
11l POXTRD_l                                 0.338     3.206    -2.868   -89.458
11m POXTRD_m                                 0.810     3.723    -2.912   -78.232
11n POXTRD_n                                14.751     5.676     9.075   159.894
11o POXTRD_o                                12.554     4.481     8.073   180.168
12a SANGLI_a                               -12.924   -17.397     4.473    25.710
12b SANGLI_b                                -6.605    -3.408    -3.197   -93.809
12c SANGLI_c                                -2.416    -8.122     5.706    70.251
12d SANGLI_d                                 7.110     1.409     5.701   404.613
12e SANGLI_e                                 2.287     2.485    -0.198    -7.975
12f SANGLI_f                                 6.209    12.799    -6.590   -51.490
12g SANGLI_g                                 8.327     9.846    -1.519   -15.431
12h SANGLI_h                                 5.636     5.416     0.220     4.068
12I SANGLI_I                                 0.948     1.788    -0.841   -47.009
12j SANGLI_j                                -3.988     0.012    -4.000-33148.243
12k SANGLI_k                                -4.906    -0.701    -4.205  -599.971
12l SANGLI_l                                 0.130    -4.189     4.319   103.115
12m SANGLI_m                                 1.882    -3.555     5.437   152.928
12n SANGLI_n                                 3.715    10.157    -6.442   -63.427
12o SANGLI_o                                -5.404    -6.541     1.137    17.383
13a YIVNOG_a                               -11.794    -3.001    -8.792  -292.978
13b YIVNOG_b                                -1.835    -8.861     7.026    79.292
13c YIVNOG_c                                -2.590    -0.725    -1.864  -257.140
13d YIVNOG_d                                 5.356    11.275    -5.919   -52.499
13e YIVNOG_e                                 0.784     6.225    -5.441   -87.407
13f YIVNOG_f                                 0.453   -13.363    13.816   103.389
13g YIVNOG_g                                 3.369    -1.475     4.845   328.426
13h YIVNOG_h                                 2.688     3.675    -0.987   -26.859
13I YIVNOG_I                                -3.135    -1.783    -1.351   -75.793
13j YIVNOG_j                                 7.008    12.156    -5.148   -42.346
13k YIVNOG_k                                 2.993    -2.645     5.638   213.151
13l YIVNOG_l                                -2.315    -6.951     4.636    66.696
13m YIVNOG_m                                -1.209     0.814    -2.023  -248.488
13n YIVNOG_n                                -1.786     8.967   -10.753  -119.919
13o YIVNOG_o                                 2.011    -4.307     6.318   146.695
==========================================================================================
RMSE                3.549   kcal/mol
MUE                 2.739   kcal/mol
------------------------------------------------------------------------------------------
MSE                -0.000   kcal/mol
min               -10.753   kcal/mol
max                13.816   kcal/mol
range              24.569   kcal/mol
min abs             0.030   kcal/mol
max abs            13.816   kcal/mol
==========================================================================================
RMSE             3301.934   %
MUE               654.086   %
MSE              -331.552   %
min            -33148.243   %
max              6328.367   %
range           39476.610   %
min abs             1.180   %
max abs         33148.243   %
------------------------------------------------------------------------------------------
RMSE/|avg|         94.844   %
MUE/|avg|          73.187   %
==========================================================================================
Statistics for groups:
FGG            (15) RMSE      2.304   MSE      -0.000   kcal/mol
GFA            (16) RMSE      1.436   MSE       0.000   kcal/mol
GGF            (15) RMSE      2.335   MSE      -0.000   kcal/mol
WG             (15) RMSE      1.609   MSE      -0.000   kcal/mol
WGG            (15) RMSE      2.173   MSE      -0.000   kcal/mol
CAMVES         (15) RMSE      4.245   MSE       0.000   kcal/mol
CHPSAR         (15) RMSE      3.659   MSE       0.000   kcal/mol
COHVAW         (15) RMSE      2.484   MSE      -0.000   kcal/mol
GS464992       (15) RMSE      2.956   MSE       0.000   kcal/mol
GS557577       (15) RMSE      4.164   MSE      -0.000   kcal/mol
POXTRD         (15) RMSE      4.416   MSE       0.000   kcal/mol
SANGLI         (15) RMSE      4.215   MSE      -0.000   kcal/mol
YIVNOG         (15) RMSE      6.590   MSE       0.000   kcal/mol
--------------------------------------------------------------------------------
FGG            RMSE/|avg|     309.69 %
GFA            RMSE/|avg|     288.70 %
GGF            RMSE/|avg|     272.04 %
WG             RMSE/|avg|     236.92 %
WGG            RMSE/|avg|     254.78 %
CAMVES         RMSE/|avg|     52.52 %
CHPSAR         RMSE/|avg|     52.57 %
COHVAW         RMSE/|avg|     79.94 %
GS464992       RMSE/|avg|     55.49 %
GS557577       RMSE/|avg|     76.96 %
POXTRD         RMSE/|avg|     93.07 %
SANGLI         RMSE/|avg|     71.99 %
YIVNOG         RMSE/|avg|     114.64 %
------------------------------------------------------------------------------------------
Averages over multiple groups:
Small           |RMSE|      1.971 kcal/mol
Medium-sized    |RMSE|      3.552 kcal/mol
Large           |RMSE|      4.989 kcal/mol
==========================================================================================
