# Supplementary material for: PM6-ML: The Synergy of Semiempirical Quantum Chemistry and Machine Learning Transformed into a Practical Computational Method
Source: J Chem Theory Comput. 2025 Jan 3;21(2):678–90. doi: 10.1021/acs.jctc.4c01330 (PMC11780751; doi:10.1021/acs.jctc.4c01330)
Supplement: Supplementary file 2 — ct4c01330_si_002.zip [file ct4c01330_si_002.zip › SI_validation_outputs/PM6/SCONF]

        _______  
       /\______\ 
      / /      / 
     / / Cuby /   Dataset calculation
     \/______/   
                 
==========================================================================================
name                                             E      Eref     error  error(%)
------------------------------------------------------------------------------------------
1                                            0.725     0.860    -0.135   -15.713
2                                            3.880     2.280     1.600    70.182
3                                            4.457     3.080     1.377    44.697
4                                            5.118     4.600     0.518    11.253
5                                            4.369     4.870    -0.501   -10.295
6                                            4.901     4.160     0.741    17.810
7                                            5.097     4.380     0.717    16.362
8                                            4.766     6.190    -1.424   -23.012
9                                            5.010     6.180    -1.170   -18.939
10                                           6.529     5.650     0.879    15.566
11                                           6.538     5.590     0.948    16.968
12                                           4.605     5.930    -1.325   -22.338
13                                           4.982     6.310    -1.328   -21.045
14                                           4.101     6.220    -2.119   -34.063
15                                          -0.644     0.200    -0.844  -421.865
16                                          -9.145     6.160   -15.305  -248.464
17                                          -8.251     5.540   -13.791  -248.938
==========================================================================================
RMSE                5.112   kcal/mol
MUE                 2.631   kcal/mol
------------------------------------------------------------------------------------------
MSE                -1.833   kcal/mol
min               -15.305   kcal/mol
max                 1.600   kcal/mol
range              16.906   kcal/mol
min abs             0.135   kcal/mol
max abs            15.305   kcal/mol
==========================================================================================
RMSE              135.730   %
MUE                73.971   %
MSE               -51.284   %
min              -421.865   %
max                70.182   %
range             492.047   %
min abs            10.295   %
max abs           421.865   %
------------------------------------------------------------------------------------------
RMSE/|avg|        111.136   %
MUE/|avg|          57.190   %
==========================================================================================
