# Supplementary material for: PM6-ML: The Synergy of Semiempirical Quantum Chemistry and Machine Learning Transformed into a Practical Computational Method
Source: J Chem Theory Comput. 2025 Jan 3;21(2):678–90. doi: 10.1021/acs.jctc.4c01330 (PMC11780751; doi:10.1021/acs.jctc.4c01330)
Supplement: Supplementary file 2 — ct4c01330_si_002.zip [file ct4c01330_si_002.zip › SI_validation_outputs/PM6/Amino20x4]

        _______  
       /\______\ 
      / /      / 
     / / Cuby /   Dataset calculation
     \/______/   
                 
==========================================================================================
name                                             E      Eref     error  error(%)
------------------------------------------------------------------------------------------
1                                           -1.220     1.169    -2.389  -204.385
2                                            1.696     3.049    -1.353   -44.365
3                                            0.135     3.319    -3.184   -95.948
4                                            4.374     5.044    -0.670   -13.276
5                                            4.154     1.576     2.578   163.605
6                                            2.999     2.529     0.470    18.594
7                                            4.136     2.800     1.336    47.723
8                                            4.050     6.459    -2.409   -37.292
9                                            1.312     0.388     0.924   238.165
10                                           1.506     4.109    -2.603   -63.359
11                                           2.279     4.760    -2.481   -52.128
12                                           6.298     6.532    -0.234    -3.587
13                                          -4.179     0.157    -4.336 -2761.892
14                                          -0.009     1.974    -1.983  -100.454
15                                           2.959     2.897     0.062     2.142
16                                          -3.066     3.113    -6.179  -198.493
17                                          -2.807     0.277    -3.084 -1113.491
18                                          -0.542     0.979    -1.521  -155.340
19                                          -1.400     0.992    -2.392  -241.092
20                                           0.166     2.373    -2.207   -92.990
21                                          -0.645     0.424    -1.069  -252.120
22                                           0.823     3.272    -2.449   -74.832
23                                           4.354     4.045     0.309     7.629
24                                           2.492     4.152    -1.660   -39.992
25                                           1.205     1.335    -0.130    -9.763
26                                           1.255     1.545    -0.290   -18.799
27                                           2.125     2.939    -0.814   -27.691
28                                           4.410     5.216    -0.806   -15.447
29                                           2.702     1.091     1.611   147.661
30                                           4.009     2.627     1.382    52.589
31                                           2.747     2.743     0.004     0.152
32                                           3.988     4.086    -0.098    -2.388
33                                           2.055     2.769    -0.714   -25.783
34                                           1.247     2.992    -1.745   -58.335
35                                           6.791     7.318    -0.527    -7.205
36                                           6.368     7.370    -1.002   -13.589
37                                          -0.301     0.187    -0.488  -260.963
38                                           0.330     0.595    -0.265   -44.486
39                                           1.827     0.963     0.864    89.711
40                                           1.245     0.995     0.250    25.107
41                                          -0.400     0.338    -0.738  -218.438
42                                           0.118     1.524    -1.406   -92.229
43                                          -0.101     1.686    -1.787  -106.003
44                                           0.025     1.952    -1.927   -98.736
45                                          -2.196     0.058    -2.254 -3885.431
46                                           0.349     0.199     0.150    75.558
47                                           0.035     0.456    -0.421   -92.254
48                                          -1.647     0.540    -2.187  -404.926
49                                           0.728     1.814    -1.086   -59.890
50                                           0.526     2.459    -1.933   -78.616
51                                           2.505     2.466     0.039     1.563
52                                           1.152     2.896    -1.744   -60.209
53                                          -0.553     0.872    -1.425  -163.464
54                                           0.120     1.719    -1.599   -93.034
55                                           2.549     1.840     0.709    38.523
56                                           2.496     1.889     0.607    32.156
57                                           0.439     1.396    -0.957   -68.549
58                                           3.151     3.211    -0.060    -1.862
59                                           3.104     4.187    -1.083   -25.877
60                                           5.427     6.014    -0.587    -9.756
61                                           3.008     3.026    -0.018    -0.602
62                                           2.853     3.103    -0.250    -8.058
63                                           1.896     3.513    -1.617   -46.033
64                                           3.410     4.183    -0.773   -18.479
65                                           1.229     1.339    -0.110    -8.239
66                                           0.486     3.080    -2.594   -84.223
67                                           1.818     3.506    -1.688   -48.133
68                                          -0.296     4.224    -4.520  -107.018
69                                           0.272     1.293    -1.021   -78.940
70                                           2.330     2.828    -0.498   -17.601
71                                           3.555     3.244     0.311     9.573
72                                           2.899     4.057    -1.158   -28.535
73                                           0.195     0.093     0.102   109.527
74                                          -0.194     0.903    -1.097  -121.486
75                                           2.563     1.707     0.856    50.141
76                                           0.231     1.772    -1.541   -86.948
77                                           0.415     0.849    -0.434   -51.095
78                                           2.291     0.860     1.431   166.424
79                                           0.532     1.355    -0.823   -60.723
80                                           0.238     1.484    -1.246   -83.933
==========================================================================================
RMSE                1.702   kcal/mol
MUE                 1.296   kcal/mol
------------------------------------------------------------------------------------------
MSE                -0.946   kcal/mol
min                -6.179   kcal/mol
max                 2.578   kcal/mol
range               8.758   kcal/mol
min abs             0.004   kcal/mol
max abs             6.179   kcal/mol
==========================================================================================
RMSE              557.372   %
MUE               170.192   %
MSE              -138.278   %
min             -3885.431   %
max               238.165   %
range            4123.596   %
min abs             0.152   %
max abs          3885.431   %
------------------------------------------------------------------------------------------
RMSE/|avg|         69.799   %
MUE/|avg|          53.132   %
==========================================================================================
