# Supplementary material for: PM6-ML: The Synergy of Semiempirical Quantum Chemistry and Machine Learning Transformed into a Practical Computational Method
Source: J Chem Theory Comput. 2025 Jan 3;21(2):678–90. doi: 10.1021/acs.jctc.4c01330 (PMC11780751; doi:10.1021/acs.jctc.4c01330)
Supplement: Supplementary file 2 — ct4c01330_si_002.zip [file ct4c01330_si_002.zip › SI_validation_outputs/PM6/Torsions]

        _______  
       /\______\ 
      / /      / 
     / / Cuby /   Dataset calculation
     \/______/   
                 
==========================================================================================
name                                             E      Eref     error  error(%)
------------------------------------------------------------------------------------------
01 butane -170                               0.092     0.204    -0.112   -55.078
01 butane -160                               0.353     0.769    -0.416   -54.088
01 butane -150                               0.716     1.567    -0.851   -54.324
01 butane -140                               1.079     2.394    -1.315   -54.926
01 butane -130                               1.341     3.025    -1.684   -55.664
01 butane -120                               1.434     3.274    -1.840   -56.186
01 butane -110                               1.353     3.061    -1.708   -55.794
01 butane -100                               1.131     2.461    -1.330   -54.047
01 butane -090                               0.866     1.692    -0.826   -48.820
01 butane -080                               0.678     1.034    -0.356   -34.426
01 butane -070                               0.652     0.672    -0.020    -3.016
01 butane -060                               0.793     0.657     0.136    20.766
01 butane -050                               1.146     1.044     0.102     9.765
01 butane -040                               1.705     1.854    -0.149    -8.046
01 butane -030                               2.382     2.958    -0.576   -19.476
01 butane -020                               3.015     4.120    -1.105   -26.826
01 butane -010                               3.441     5.036    -1.595   -31.679
01 butane 000                                3.569     5.389    -1.820   -33.771
01 butane 010                                3.441     5.036    -1.595   -31.675
01 butane 020                                3.015     4.120    -1.105   -26.823
01 butane 030                                2.382     2.958    -0.576   -19.470
01 butane 040                                1.705     1.854    -0.149    -8.032
01 butane 050                                1.145     1.044     0.101     9.710
01 butane 060                                0.793     0.657     0.136    20.747
01 butane 070                                0.652     0.672    -0.020    -2.990
01 butane 080                                0.678     1.034    -0.356   -34.455
01 butane 090                                0.867     1.692    -0.825   -48.739
01 butane 100                                1.130     2.461    -1.331   -54.086
01 butane 110                                1.353     3.061    -1.708   -55.805
01 butane 120                                1.434     3.274    -1.840   -56.202
01 butane 130                                1.341     3.025    -1.684   -55.662
01 butane 140                                1.079     2.394    -1.315   -54.919
01 butane 150                                0.716     1.567    -0.851   -54.315
01 butane 160                                0.352     0.769    -0.417   -54.216
01 butane 170                                0.092     0.204    -0.112   -54.804
01 butane 180                                0.000     0.000     0.000     0.000
02 E_pentene -170                            0.133     1.944    -1.811   -93.172
02 E_pentene -160                            0.104     1.514    -1.410   -93.138
02 E_pentene -150                            0.051     0.977    -0.926   -94.830
02 E_pentene -140                           -0.006     0.486    -0.492  -101.263
02 E_pentene -130                           -0.036     0.142    -0.178  -125.697
02 E_pentene -120                            0.000     0.000     0.000     0.000
02 E_pentene -110                            0.101     0.075     0.026    35.173
02 E_pentene -100                            0.260     0.357    -0.097   -27.176
02 E_pentene -090                            0.426     0.800    -0.374   -46.761
02 E_pentene -080                            0.547     1.323    -0.776   -58.658
02 E_pentene -070                            0.623     1.805    -1.182   -65.491
02 E_pentene -060                            0.689     2.105    -1.416   -67.257
02 E_pentene -050                            0.766     2.120    -1.354   -63.867
02 E_pentene -040                            0.803     1.825    -1.022   -55.988
02 E_pentene -030                            0.785     1.317    -0.532   -40.431
02 E_pentene -020                            0.728     0.781    -0.053    -6.754
02 E_pentene -010                            0.679     0.387     0.292    75.540
02 E_pentene 000                             0.656     0.244     0.412   168.992
02 E_pentene 010                             0.679     0.387     0.292    75.413
02 E_pentene 020                             0.727     0.781    -0.054    -6.922
02 E_pentene 030                             0.785     1.317    -0.532   -40.398
02 E_pentene 040                             0.804     1.825    -1.021   -55.951
02 E_pentene 050                             0.766     2.120    -1.354   -63.885
02 E_pentene 060                             0.689     2.105    -1.416   -67.272
02 E_pentene 070                             0.623     1.805    -1.182   -65.483
02 E_pentene 080                             0.548     1.323    -0.775   -58.592
02 E_pentene 090                             0.427     0.800    -0.373   -46.614
02 E_pentene 100                             0.259     0.357    -0.098   -27.328
02 E_pentene 110                             0.100     0.075     0.025    33.680
02 E_pentene 120                             0.001     0.000     0.001       Inf
02 E_pentene 130                            -0.038     0.142    -0.180  -126.655
02 E_pentene 140                            -0.007     0.486    -0.493  -101.399
02 E_pentene 150                             0.052     0.977    -0.925   -94.719
02 E_pentene 160                             0.105     1.514    -1.409   -93.040
02 E_pentene 170                             0.133     1.944    -1.811   -93.155
02 E_pentene 180                             0.132     2.109    -1.977   -93.739
03 4_Me_pentene -170                         0.516     1.962    -1.446   -73.685
03 4_Me_pentene -160                         0.397     1.495    -1.098   -73.462
03 4_Me_pentene -150                         0.278     0.951    -0.673   -70.750
03 4_Me_pentene -140                         0.138     0.466    -0.328   -70.281
03 4_Me_pentene -130                         0.038     0.132    -0.094   -71.076
03 4_Me_pentene -120                         0.000     0.000     0.000     0.000
03 4_Me_pentene -110                         0.034     0.081    -0.047   -57.593
03 4_Me_pentene -100                         0.128     0.366    -0.238   -64.943
03 4_Me_pentene -090                         0.260     0.815    -0.555   -68.065
03 4_Me_pentene -080                         0.383     1.348    -0.965   -71.582
03 4_Me_pentene -070                         0.491     1.844    -1.353   -73.368
03 4_Me_pentene -060                         0.620     2.161    -1.541   -71.294
03 4_Me_pentene -050                         0.780     2.207    -1.427   -64.680
03 4_Me_pentene -040                         0.908     1.962    -1.054   -53.719
03 4_Me_pentene -030                         0.953     1.494    -0.541   -36.214
03 4_Me_pentene -020                         0.947     0.967    -0.020    -2.105
03 4_Me_pentene -010                         0.931     0.555     0.376    67.775
03 4_Me_pentene 000                          0.934     0.374     0.560   149.746
03 4_Me_pentene 010                          0.960     0.466     0.494   105.976
03 4_Me_pentene 020                          1.013     0.808     0.205    25.329
03 4_Me_pentene 030                          1.059     1.315    -0.256   -19.434
03 4_Me_pentene 040                          1.062     1.837    -0.775   -42.183
03 4_Me_pentene 050                          1.010     2.217    -1.207   -54.449
03 4_Me_pentene 060                          0.968     2.373    -1.405   -59.223
03 4_Me_pentene 070                          0.981     2.308    -1.327   -57.490
03 4_Me_pentene 080                          1.029     2.020    -0.991   -49.084
03 4_Me_pentene 090                          1.049     1.544    -0.495   -32.089
03 4_Me_pentene 100                          1.022     1.012     0.010     1.028
03 4_Me_pentene 110                          0.973     0.587     0.386    65.753
03 4_Me_pentene 120                          0.937     0.380     0.557   146.616
03 4_Me_pentene 130                          0.936     0.444     0.492   110.890
03 4_Me_pentene 140                          0.957     0.770     0.187    24.257
03 4_Me_pentene 150                          0.971     1.277    -0.306   -23.965
03 4_Me_pentene 160                          0.945     1.806    -0.861   -47.650
03 4_Me_pentene 170                          0.830     2.156    -1.326   -61.482
03 4_Me_pentene 180                          0.668     2.207    -1.539   -69.725
04 3_Me_pentene -170                         1.383     3.227    -1.844   -57.132
04 3_Me_pentene -160                         1.203     2.391    -1.188   -49.673
04 3_Me_pentene -150                         0.859     1.482    -0.623   -42.028
04 3_Me_pentene -140                         0.480     0.718    -0.238   -33.145
04 3_Me_pentene -130                         0.170     0.212    -0.042   -19.882
04 3_Me_pentene -120                         0.000     0.000     0.000     0.000
04 3_Me_pentene -110                        -0.020     0.046    -0.066  -144.065
04 3_Me_pentene -100                        -0.125     0.144    -0.269  -186.667
04 3_Me_pentene -090                        -0.125     0.460    -0.585  -127.278
04 3_Me_pentene -080                        -0.050     0.960    -1.010  -105.229
04 3_Me_pentene -070                         0.027     1.520    -1.493   -98.205
04 3_Me_pentene -060                         0.112     1.923    -1.811   -94.168
04 3_Me_pentene -050                         0.245     1.989    -1.744   -87.688
04 3_Me_pentene -040                         0.383     1.680    -1.297   -77.196
04 3_Me_pentene -030                         0.445     1.134    -0.689   -60.734
04 3_Me_pentene -020                         0.449     0.580    -0.131   -22.529
04 3_Me_pentene -010                         0.463     0.195     0.268   137.595
04 3_Me_pentene 000                          0.493     0.034     0.459  1350.941
04 3_Me_pentene 010                          0.461     0.195     0.266   136.236
04 3_Me_pentene 020                          0.450     0.580    -0.130   -22.443
04 3_Me_pentene 030                          0.447     1.134    -0.687   -60.571
04 3_Me_pentene 040                          0.383     1.680    -1.297   -77.179
04 3_Me_pentene 050                          0.244     1.989    -1.745   -87.741
04 3_Me_pentene 060                          0.112     1.923    -1.811   -94.176
04 3_Me_pentene 070                          0.030     1.520    -1.490   -98.041
04 3_Me_pentene 080                         -0.052     0.960    -1.012  -105.375
04 3_Me_pentene 090                         -0.126     0.460    -0.586  -127.328
04 3_Me_pentene 100                         -0.124     0.144    -0.268  -185.965
04 3_Me_pentene 110                         -0.021     0.046    -0.067  -145.130
04 3_Me_pentene 120                          0.000     0.000     0.000       Inf
04 3_Me_pentene 130                          0.169     0.212    -0.043   -20.231
04 3_Me_pentene 140                          0.480     0.718    -0.238   -33.141
04 3_Me_pentene 150                          0.857     1.482    -0.625   -42.143
04 3_Me_pentene 160                          1.203     2.391    -1.188   -49.684
04 3_Me_pentene 170                          1.385     3.227    -1.842   -57.086
04 3_Me_pentene 180                          1.288     3.580    -2.292   -64.019
05 ethane_diol -170                          2.031     2.723    -0.692   -25.412
05 ethane_diol -160                          2.020     3.135    -1.115   -35.565
05 ethane_diol -150                          2.019     3.776    -1.757   -46.522
05 ethane_diol -140                          2.014     4.496    -2.482   -55.214
05 ethane_diol -130                          2.018     5.067    -3.049   -60.171
05 ethane_diol -120                         -0.507     5.087    -5.594  -109.971
05 ethane_diol -110                         -0.688     4.477    -5.165  -115.367
05 ethane_diol -100                         -0.756     3.440    -4.196  -121.980
05 ethane_diol -090                         -0.715     2.214    -2.929  -132.314
05 ethane_diol -080                         -0.564     1.071    -1.635  -152.633
05 ethane_diol -070                         -0.309     0.259    -0.568  -219.347
05 ethane_diol -060                          0.000     0.000     0.000     0.000
05 ethane_diol -050                          0.405     0.448    -0.043    -9.605
05 ethane_diol -040                          0.932     1.570    -0.638   -40.661
05 ethane_diol -030                          1.549     3.113    -1.564   -50.226
05 ethane_diol -020                         -1.111     4.094    -5.205  -127.136
05 ethane_diol -010                         -1.137     4.924    -6.061  -123.081
05 ethane_diol 000                          -1.141     5.323    -6.464  -121.428
05 ethane_diol 010                          -1.135     4.924    -6.059  -123.048
05 ethane_diol 020                          -1.112     4.094    -5.206  -127.162
05 ethane_diol 030                           1.550     3.113    -1.563   -50.225
05 ethane_diol 040                           0.932     1.570    -0.638   -40.614
05 ethane_diol 050                           0.407     0.448    -0.041    -9.087
05 ethane_diol 060                           0.002     0.000     0.002       Inf
05 ethane_diol 070                          -0.307     0.259    -0.566  -218.691
05 ethane_diol 080                          -0.563     1.071    -1.634  -152.559
05 ethane_diol 090                          -0.716     2.214    -2.930  -132.336
05 ethane_diol 100                          -0.758     3.440    -4.198  -122.027
05 ethane_diol 110                          -0.686     4.477    -5.163  -115.317
05 ethane_diol 120                          -0.505     5.087    -5.592  -109.936
05 ethane_diol 130                           2.017     5.067    -3.050   -60.203
05 ethane_diol 140                           2.011     4.496    -2.485   -55.278
05 ethane_diol 150                           2.020     3.776    -1.756   -46.504
05 ethane_diol 160                           2.020     3.135    -1.115   -35.564
05 ethane_diol 170                           2.031     2.723    -0.692   -25.419
05 ethane_diol 180                           1.993     2.535    -0.542   -21.389
06 meo_methanol -170                         6.189     2.751     3.438   124.986
06 meo_methanol -160                         5.996     3.122     2.874    92.067
06 meo_methanol -150                         5.591     3.556     2.035    57.220
06 meo_methanol -140                         4.985     3.883     1.102    28.375
06 meo_methanol -130                         4.207     3.955     0.252     6.367
06 meo_methanol -120                         3.318     3.679    -0.361    -9.808
06 meo_methanol -110                         2.406     3.052    -0.646   -21.173
06 meo_methanol -100                         1.560     2.166    -0.606   -27.968
06 meo_methanol -090                         0.841     1.206    -0.365   -30.282
06 meo_methanol -080                         0.289     0.405    -0.116   -28.627
06 meo_methanol -070                         0.000     0.000     0.000     0.000
06 meo_methanol -060                         0.075     0.163    -0.088   -54.196
06 meo_methanol -050                         0.437     0.924    -0.487   -52.668
06 meo_methanol -040                         0.968     2.180    -1.212   -55.599
06 meo_methanol -030                         1.693     3.694    -2.001   -54.177
06 meo_methanol -020                         2.497     5.165    -2.668   -51.653
06 meo_methanol -010                         3.215     6.323    -3.108   -49.157
06 meo_methanol 000                          3.737     6.938    -3.201   -46.143
06 meo_methanol 010                          3.217     6.323    -3.106   -49.119
06 meo_methanol 020                          2.495     5.165    -2.670   -51.697
06 meo_methanol 030                          1.694     3.694    -2.000   -54.129
06 meo_methanol 040                          0.969     2.180    -1.211   -55.533
06 meo_methanol 050                          0.437     0.924    -0.487   -52.675
06 meo_methanol 060                          0.074     0.163    -0.089   -54.877
06 meo_methanol 070                          0.000     0.000     0.000       Inf
06 meo_methanol 080                          0.286     0.405    -0.119   -29.333
06 meo_methanol 090                          0.840     1.206    -0.366   -30.362
06 meo_methanol 100                          1.560     2.166    -0.606   -27.991
06 meo_methanol 110                          2.409     3.052    -0.643   -21.082
06 meo_methanol 120                          3.316     3.679    -0.363    -9.874
06 meo_methanol 130                          4.210     3.955     0.255     6.436
06 meo_methanol 140                          4.984     3.883     1.101    28.360
06 meo_methanol 150                          5.591     3.556     2.035    57.239
06 meo_methanol 160                          5.997     3.122     2.875    92.083
06 meo_methanol 170                          6.189     2.751     3.438   124.984
06 meo_methanol 180                          6.206     2.580     3.626   140.541
07 fluoropropane -170                       -0.471     0.380    -0.851  -223.847
07 fluoropropane -160                       -0.247     0.942    -1.189  -126.190
07 fluoropropane -150                        0.039     1.740    -1.701   -97.781
07 fluoropropane -140                        0.283     2.575    -2.292   -88.994
07 fluoropropane -130                        0.422     3.214    -2.792   -86.873
07 fluoropropane -120                        0.426     3.463    -3.037   -87.710
07 fluoropropane -110                        0.318     3.229    -2.911   -90.150
07 fluoropropane -100                        0.154     2.566    -2.412   -94.000
07 fluoropropane -090                       -0.035     1.656    -1.692  -102.144
07 fluoropropane -080                       -0.175     0.764    -0.939  -122.890
07 fluoropropane -070                       -0.179     0.148    -0.327  -221.007
07 fluoropropane -060                        0.000     0.000     0.000     0.000
07 fluoropropane -050                        0.349     0.390    -0.041   -10.603
07 fluoropropane -040                        0.831     1.253    -0.422   -33.644
07 fluoropropane -030                        1.355     2.379    -1.024   -43.055
07 fluoropropane -020                        1.829     3.492    -1.663   -47.627
07 fluoropropane -010                        2.152     4.305    -2.153   -50.005
07 fluoropropane 000                         2.267     4.604    -2.337   -50.763
07 fluoropropane 010                         2.152     4.305    -2.153   -50.019
07 fluoropropane 020                         1.829     3.492    -1.663   -47.633
07 fluoropropane 030                         1.355     2.379    -1.024   -43.056
07 fluoropropane 040                         0.832     1.253    -0.421   -33.566
07 fluoropropane 050                         0.349     0.390    -0.041   -10.608
07 fluoropropane 060                        -0.000     0.000    -0.000      -Inf
07 fluoropropane 070                        -0.179     0.148    -0.327  -221.162
07 fluoropropane 080                        -0.174     0.764    -0.938  -122.806
07 fluoropropane 090                        -0.036     1.656    -1.692  -102.166
07 fluoropropane 100                         0.154     2.566    -2.412   -94.014
07 fluoropropane 110                         0.319     3.229    -2.910   -90.116
07 fluoropropane 120                         0.427     3.463    -3.036   -87.679
07 fluoropropane 130                         0.422     3.214    -2.792   -86.879
07 fluoropropane 140                         0.285     2.575    -2.290   -88.929
07 fluoropropane 150                         0.039     1.740    -1.701   -97.771
07 fluoropropane 160                        -0.247     0.942    -1.189  -126.217
07 fluoropropane 170                        -0.471     0.380    -0.851  -223.871
07 fluoropropane 180                        -0.559     0.176    -0.735  -417.528
08 fluorobutane -170                        -0.243     0.427    -0.670  -156.838
08 fluorobutane -160                        -0.030     0.947    -0.977  -103.125
08 fluorobutane -150                         0.247     1.685    -1.438   -85.337
08 fluorobutane -140                         0.480     2.458    -1.978   -80.456
08 fluorobutane -130                         0.615     3.045    -2.430   -79.808
08 fluorobutane -120                         0.593     3.261    -2.668   -81.808
08 fluorobutane -110                         0.464     3.021    -2.557   -84.645
08 fluorobutane -100                         0.259     2.376    -2.117   -89.081
08 fluorobutane -090                         0.042     1.506    -1.464   -97.230
08 fluorobutane -080                        -0.121     0.666    -0.787  -118.173
08 fluorobutane -070                        -0.148     0.104    -0.252  -242.346
08 fluorobutane -060                         0.000     0.000     0.000     0.000
08 fluorobutane -050                         0.318     0.415    -0.097   -23.480
08 fluorobutane -040                         0.776     1.276    -0.500   -39.171
08 fluorobutane -030                         1.289     2.384    -1.095   -45.927
08 fluorobutane -020                         1.768     3.473    -1.705   -49.102
08 fluorobutane -010                         2.104     4.267    -2.163   -50.699
08 fluorobutane 000                          2.221     4.557    -2.336   -51.266
08 fluorobutane 010                          2.107     4.267    -2.160   -50.631
08 fluorobutane 020                          1.766     3.473    -1.707   -49.144
08 fluorobutane 030                          1.292     2.384    -1.092   -45.809
08 fluorobutane 040                          0.778     1.276    -0.498   -39.044
08 fluorobutane 050                          0.316     0.415    -0.099   -23.805
08 fluorobutane 060                          0.000     0.000     0.000       Inf
08 fluorobutane 070                         -0.149     0.104    -0.253  -243.471
08 fluorobutane 080                         -0.123     0.666    -0.789  -118.408
08 fluorobutane 090                          0.041     1.506    -1.465   -97.307
08 fluorobutane 100                          0.258     2.376    -2.118   -89.138
08 fluorobutane 110                          0.464     3.021    -2.557   -84.653
08 fluorobutane 120                          0.595     3.261    -2.666   -81.757
08 fluorobutane 130                          0.614     3.045    -2.431   -79.842
08 fluorobutane 140                          0.481     2.458    -1.977   -80.444
08 fluorobutane 150                          0.246     1.685    -1.439   -85.383
08 fluorobutane 160                         -0.030     0.947    -0.977  -103.131
08 fluorobutane 170                         -0.245     0.427    -0.672  -157.398
08 fluorobutane 180                         -0.337     0.237    -0.574  -241.992
09 difluorobutane -170                       0.138     0.295    -0.157   -53.261
09 difluorobutane -160                       0.402     1.015    -0.613   -60.418
09 difluorobutane -150                       0.749     1.984    -1.235   -62.270
09 difluorobutane -140                       1.106     2.951    -1.845   -62.534
09 difluorobutane -130                       1.402     3.658    -2.256   -61.669
09 difluorobutane -120                       1.585     3.922    -2.337   -59.597
09 difluorobutane -110                       1.614     3.686    -2.072   -56.223
09 difluorobutane -100                       1.492     3.022    -1.530   -50.637
09 difluorobutane -090                       1.200     2.103    -0.903   -42.944
09 difluorobutane -080                       0.854     1.173    -0.319   -27.190
09 difluorobutane -070                       0.545     0.471     0.074    15.648
09 difluorobutane -060                       0.368     0.178     0.190   106.978
09 difluorobutane -050                       0.318     0.371    -0.053   -14.167
09 difluorobutane -040                       0.424     0.995    -0.571   -57.394
09 difluorobutane -030                       0.672     1.898    -1.226   -64.582
09 difluorobutane -020                       1.003     2.841    -1.838   -64.678
09 difluorobutane -010                       1.329     3.581    -2.252   -62.894
09 difluorobutane 000                        1.571     3.915    -2.344   -59.881
09 difluorobutane 010                        1.681     3.750    -2.069   -55.168
09 difluorobutane 020                        1.587     3.123    -1.536   -49.189
09 difluorobutane 030                        1.307     2.198    -0.891   -40.535
09 difluorobutane 040                        0.900     1.215    -0.315   -25.933
09 difluorobutane 050                        0.464     0.427     0.037     8.735
09 difluorobutane 060                        0.083     0.026     0.057   220.115
09 difluorobutane 070                       -0.185     0.097    -0.282  -290.670
09 difluorobutane 080                       -0.271     0.608    -0.879  -144.630
09 difluorobutane 090                       -0.235     1.390    -1.625  -116.923
09 difluorobutane 100                       -0.092     2.218    -2.310  -104.144
09 difluorobutane 110                        0.091     2.855    -2.764   -96.811
09 difluorobutane 120                        0.236     3.112    -2.876   -92.416
09 difluorobutane 130                        0.352     2.931    -2.579   -88.001
09 difluorobutane 140                        0.337     2.356    -2.019   -85.703
09 difluorobutane 150                        0.231     1.554    -1.323   -85.166
09 difluorobutane 160                        0.092     0.754    -0.662   -87.780
09 difluorobutane 170                       -0.003     0.178    -0.181  -101.652
09 difluorobutane 180                        0.000     0.000     0.000     0.000
10 trifluorobutane -170                      0.061     0.244    -0.183   -75.205
10 trifluorobutane -160                      0.206     0.911    -0.705   -77.413
10 trifluorobutane -150                      0.414     1.819    -1.405   -77.214
10 trifluorobutane -140                      0.617     2.723    -2.106   -77.350
10 trifluorobutane -130                      0.733     3.378    -2.645   -78.296
10 trifluorobutane -120                      0.767     3.610    -2.843   -78.750
10 trifluorobutane -110                      0.702     3.358    -2.656   -79.101
10 trifluorobutane -100                      0.561     2.687    -2.126   -79.119
10 trifluorobutane -090                      0.367     1.783    -1.416   -79.393
10 trifluorobutane -080                      0.171     0.885    -0.714   -80.677
10 trifluorobutane -070                      0.034     0.234    -0.200   -85.547
10 trifluorobutane -060                      0.000     0.000     0.000     0.000
10 trifluorobutane -050                      0.069     0.241    -0.172   -71.469
10 trifluorobutane -040                      0.214     0.895    -0.681   -76.060
10 trifluorobutane -030                      0.414     1.792    -1.378   -76.899
10 trifluorobutane -020                      0.608     2.696    -2.088   -77.454
10 trifluorobutane -010                      0.723     3.365    -2.642   -78.505
10 trifluorobutane 000                       0.763     3.611    -2.848   -78.881
10 trifluorobutane 010                       0.724     3.365    -2.641   -78.473
10 trifluorobutane 020                       0.606     2.696    -2.090   -77.504
10 trifluorobutane 030                       0.416     1.792    -1.376   -76.777
10 trifluorobutane 040                       0.213     0.895    -0.682   -76.226
10 trifluorobutane 050                       0.067     0.241    -0.174   -72.382
10 trifluorobutane 060                       0.001     0.000     0.001       Inf
10 trifluorobutane 070                       0.035     0.234    -0.199   -84.996
10 trifluorobutane 080                       0.170     0.885    -0.715   -80.764
10 trifluorobutane 090                       0.365     1.783    -1.418   -79.506
10 trifluorobutane 100                       0.564     2.687    -2.123   -79.010
10 trifluorobutane 110                       0.704     3.358    -2.654   -79.043
10 trifluorobutane 120                       0.768     3.610    -2.842   -78.716
10 trifluorobutane 130                       0.735     3.378    -2.643   -78.247
10 trifluorobutane 140                       0.615     2.723    -2.108   -77.397
10 trifluorobutane 150                       0.414     1.819    -1.405   -77.223
10 trifluorobutane 160                       0.208     0.911    -0.703   -77.181
10 trifluorobutane 170                       0.058     0.244    -0.186   -76.033
10 trifluorobutane 180                       0.011     0.003     0.008   251.667
11 me_acetamide -170                         0.266     0.171     0.095    55.503
11 me_acetamide -160                         0.937     0.737     0.200    27.142
11 me_acetamide -150                         2.045     1.866     0.179     9.605
11 me_acetamide -140                         3.513     3.546    -0.033    -0.930
11 me_acetamide -130                         5.284     5.677    -0.393    -6.915
11 me_acetamide -120                         7.232     8.113    -0.881   -10.858
11 me_acetamide -110                         9.207    10.687    -1.480   -13.852
11 me_acetamide -100                        10.974    13.198    -2.224   -16.854
11 me_acetamide -090                         8.285    12.021    -3.736   -31.076
11 me_acetamide -080                         6.866     9.976    -3.110   -31.172
11 me_acetamide -070                         5.390     8.118    -2.728   -33.599
11 me_acetamide -060                         3.995     6.576    -2.581   -39.250
11 me_acetamide -050                         2.776     4.952    -2.176   -43.936
11 me_acetamide -040                         1.784     3.732    -1.948   -52.196
11 me_acetamide -030                         1.051     2.941    -1.890   -64.249
11 me_acetamide -020                         0.569     2.530    -1.961   -77.491
11 me_acetamide -010                         0.250     2.412    -2.162   -89.649
11 me_acetamide 000                          0.122     2.458    -2.336   -95.030
11 me_acetamide 010                          0.246     2.412    -2.166   -89.806
11 me_acetamide 020                          0.570     2.530    -1.960   -77.452
11 me_acetamide 030                          1.052     2.941    -1.889   -64.237
11 me_acetamide 040                          1.783     3.732    -1.949   -52.224
11 me_acetamide 050                          2.775     4.952    -2.177   -43.961
11 me_acetamide 060                          3.996     6.576    -2.580   -39.237
11 me_acetamide 070                          5.391     8.118    -2.727   -33.592
11 me_acetamide 080                          6.864     9.976    -3.112   -31.199
11 me_acetamide 090                          8.284    12.021    -3.737   -31.085
11 me_acetamide 100                         10.975    13.198    -2.223   -16.840
11 me_acetamide 110                          9.204    10.687    -1.483   -13.878
11 me_acetamide 120                          7.232     8.113    -0.881   -10.860
11 me_acetamide 130                          5.285     5.677    -0.392    -6.906
11 me_acetamide 140                          3.512     3.546    -0.034    -0.956
11 me_acetamide 150                          2.045     1.866     0.179     9.600
11 me_acetamide 160                          0.935     0.737     0.198    26.917
11 me_acetamide 170                          0.265     0.171     0.094    55.105
11 me_acetamide 180                          0.000     0.000     0.000     0.000
12 me_acetate -170                           0.292     0.073     0.219   300.110
12 me_acetate -160                           1.163     1.042     0.121    11.642
12 me_acetate -150                           2.525     2.649    -0.124    -4.670
12 me_acetate -140                           4.207     4.714    -0.507   -10.760
12 me_acetate -130                           5.978     6.953    -0.975   -14.017
12 me_acetate -120                           7.754     9.061    -1.307   -14.423
12 me_acetate -110                           9.381    10.822    -1.441   -13.317
12 me_acetate -100                          10.586    12.064    -1.478   -12.253
12 me_acetate -090                          11.183    12.712    -1.529   -12.026
12 me_acetate -080                          11.172    12.812    -1.640   -12.800
12 me_acetate -070                          11.049    12.809    -1.760   -13.741
12 me_acetate -060                           9.992    11.557    -1.565   -13.538
12 me_acetate -050                           9.106    10.378    -1.272   -12.259
12 me_acetate -040                           8.202     9.245    -1.043   -11.285
12 me_acetate -030                           7.404     8.319    -0.915   -10.994
12 me_acetate -020                           6.792     7.663    -0.871   -11.373
12 me_acetate -010                           6.401     7.292    -0.891   -12.217
12 me_acetate 000                            6.179     7.151    -0.972   -13.599
12 me_acetate 010                            6.400     7.292    -0.892   -12.227
12 me_acetate 020                            6.791     7.663    -0.872   -11.385
12 me_acetate 030                            7.403     8.319    -0.916   -11.011
12 me_acetate 040                            8.202     9.245    -1.043   -11.280
12 me_acetate 050                            9.109    10.378    -1.269   -12.230
12 me_acetate 060                            9.991    11.557    -1.566   -13.547
12 me_acetate 070                           11.047    12.809    -1.762   -13.754
12 me_acetate 080                           11.173    12.812    -1.639   -12.791
12 me_acetate 090                           11.184    12.712    -1.528   -12.017
12 me_acetate 100                           10.584    12.064    -1.480   -12.271
12 me_acetate 110                            9.381    10.822    -1.441   -13.318
12 me_acetate 120                            7.755     9.061    -1.306   -14.416
12 me_acetate 130                            5.977     6.953    -0.976   -14.034
12 me_acetate 140                            4.205     4.714    -0.509   -10.789
12 me_acetate 150                            2.523     2.649    -0.126    -4.744
12 me_acetate 160                            1.165     1.042     0.123    11.791
12 me_acetate 170                            0.294     0.073     0.221   303.329
12 me_acetate 180                            0.000     0.000     0.000     0.000
13 dimethylurea -170                         0.000     0.000     0.000     0.000
13 dimethylurea -160                         0.123     0.217    -0.094   -43.249
13 dimethylurea -150                         0.588     0.974    -0.386   -39.631
13 dimethylurea -140                         1.365     2.183    -0.818   -37.466
13 dimethylurea -130                         2.352     3.740    -1.388   -37.117
13 dimethylurea -120                         3.515     5.525    -2.010   -36.379
13 dimethylurea -110                         4.739     7.421    -2.682   -36.136
13 dimethylurea -100                         3.374     7.016    -3.642   -51.912
13 dimethylurea -090                         3.083     6.225    -3.142   -50.470
13 dimethylurea -080                         2.599     5.295    -2.696   -50.907
13 dimethylurea -070                         1.992     4.301    -2.309   -53.694
13 dimethylurea -060                         1.354     3.329    -1.975   -59.332
13 dimethylurea -050                         0.779     2.451    -1.672   -68.212
13 dimethylurea -040                         0.320     1.726    -1.406   -81.440
13 dimethylurea -030                         0.060     1.238    -1.178   -95.169
13 dimethylurea -020                         0.027     1.052    -1.025   -97.400
13 dimethylurea -010                         0.199     1.141    -0.942   -82.578
13 dimethylurea 000                          0.592     1.306    -0.714   -54.636
13 dimethylurea 010                          0.201     1.141    -0.940   -82.357
13 dimethylurea 020                          0.030     1.052    -1.022   -97.167
13 dimethylurea 030                          0.061     1.238    -1.177   -95.033
13 dimethylurea 040                          0.321     1.726    -1.405   -81.377
13 dimethylurea 050                          0.775     2.451    -1.676   -68.381
13 dimethylurea 060                          1.357     3.329    -1.972   -59.225
13 dimethylurea 070                          1.992     4.301    -2.309   -53.693
13 dimethylurea 080                          2.600     5.295    -2.695   -50.895
13 dimethylurea 090                          3.083     6.225    -3.142   -50.478
13 dimethylurea 100                          3.371     7.016    -3.645   -51.956
13 dimethylurea 110                          4.736     7.421    -2.685   -36.184
13 dimethylurea 120                          3.521     5.525    -2.004   -36.269
13 dimethylurea 130                          2.352     3.740    -1.388   -37.114
13 dimethylurea 140                          1.363     2.183    -0.820   -37.562
13 dimethylurea 150                          0.589     0.974    -0.385   -39.506
13 dimethylurea 160                          0.122     0.217    -0.095   -43.585
13 dimethylurea 170                          0.002     0.000     0.002       Inf
13 dimethylurea 180                          0.314     0.366    -0.052   -14.202
14 Et_acetamide -170                         0.499     0.622    -0.123   -19.728
14 Et_acetamide -160                         0.356     0.606    -0.250   -41.320
14 Et_acetamide -150                         0.209     0.594    -0.385   -64.870
14 Et_acetamide -140                         0.087     0.574    -0.487   -84.782
14 Et_acetamide -130                        -0.011     0.531    -0.542  -102.070
14 Et_acetamide -120                        -0.079     0.458    -0.537  -117.255
14 Et_acetamide -110                        -0.148     0.348    -0.496  -142.511
14 Et_acetamide -100                        -0.176     0.210    -0.386  -183.910
14 Et_acetamide -090                        -0.130     0.066    -0.196  -296.788
14 Et_acetamide -080                         0.000     0.000     0.000     0.000
14 Et_acetamide -070                         0.202     0.163     0.039    24.178
14 Et_acetamide -060                         0.568     0.693    -0.125   -18.036
14 Et_acetamide -050                         1.136     1.586    -0.450   -28.368
14 Et_acetamide -040                         1.893     2.684    -0.791   -29.468
14 Et_acetamide -030                         2.653     3.747    -1.094   -29.196
14 Et_acetamide -020                         3.228     4.612    -1.384   -30.005
14 Et_acetamide -010                         3.542     5.199    -1.657   -31.864
14 Et_acetamide 000                          3.544     5.384    -1.840   -34.178
14 Et_acetamide 010                          3.543     5.199    -1.656   -31.843
14 Et_acetamide 020                          3.229     4.612    -1.383   -29.992
14 Et_acetamide 030                          2.655     3.747    -1.092   -29.137
14 Et_acetamide 040                          1.891     2.684    -0.793   -29.559
14 Et_acetamide 050                          1.134     1.586    -0.452   -28.481
14 Et_acetamide 060                          0.566     0.693    -0.127   -18.278
14 Et_acetamide 070                          0.201     0.163     0.038    23.190
14 Et_acetamide 080                         -0.003     0.000    -0.003      -Inf
14 Et_acetamide 090                         -0.126     0.066    -0.192  -290.894
14 Et_acetamide 100                         -0.177     0.210    -0.387  -184.210
14 Et_acetamide 110                         -0.150     0.348    -0.498  -143.003
14 Et_acetamide 120                         -0.079     0.458    -0.537  -117.168
14 Et_acetamide 130                         -0.009     0.531    -0.540  -101.704
14 Et_acetamide 140                          0.093     0.574    -0.481   -83.718
14 Et_acetamide 150                          0.209     0.594    -0.385   -64.739
14 Et_acetamide 160                          0.355     0.606    -0.251   -41.404
14 Et_acetamide 170                          0.502     0.622    -0.120   -19.265
14 Et_acetamide 180                          0.554     0.634    -0.080   -12.571
15 Et_Me_acetamide -170                      2.438     2.216     0.222    10.028
15 Et_Me_acetamide -160                      2.077     1.790     0.287    16.018
15 Et_Me_acetamide -150                      1.697     1.457     0.240    16.500
15 Et_Me_acetamide -140                      1.324     1.180     0.144    12.201
15 Et_Me_acetamide -130                      0.825     0.921    -0.096   -10.408
15 Et_Me_acetamide -120                      0.389     0.625    -0.236   -37.691
15 Et_Me_acetamide -110                      0.090     0.360    -0.270   -75.081
15 Et_Me_acetamide -100                     -0.064     0.154    -0.218  -141.448
15 Et_Me_acetamide -090                     -0.081     0.012    -0.093  -778.417
15 Et_Me_acetamide -080                      0.000     0.000     0.000     0.000
15 Et_Me_acetamide -070                      0.205     0.296    -0.091   -30.628
15 Et_Me_acetamide -060                      0.626     1.150    -0.524   -45.522
15 Et_Me_acetamide -050                      1.320     2.511    -1.191   -47.450
15 Et_Me_acetamide -040                      2.342     3.912    -1.570   -40.126
15 Et_Me_acetamide -030                      3.550     4.769    -1.219   -25.571
15 Et_Me_acetamide -020                      4.098     5.416    -1.318   -24.338
15 Et_Me_acetamide -010                      4.433     5.854    -1.421   -24.271
15 Et_Me_acetamide 000                       4.594     6.068    -1.474   -24.287
15 Et_Me_acetamide 010                       4.434     5.854    -1.420   -24.263
15 Et_Me_acetamide 020                       4.095     5.416    -1.321   -24.399
15 Et_Me_acetamide 030                       3.548     4.769    -1.221   -25.609
15 Et_Me_acetamide 040                       2.339     3.912    -1.573   -40.210
15 Et_Me_acetamide 050                       1.319     2.511    -1.192   -47.456
15 Et_Me_acetamide 060                       0.626     1.150    -0.524   -45.530
15 Et_Me_acetamide 070                       0.206     0.296    -0.090   -30.554
15 Et_Me_acetamide 080                       0.000     0.000     0.000       Inf
15 Et_Me_acetamide 090                      -0.080     0.012    -0.092  -765.000
15 Et_Me_acetamide 100                      -0.062     0.154    -0.216  -139.942
15 Et_Me_acetamide 110                       0.090     0.360    -0.270   -74.917
15 Et_Me_acetamide 120                       0.389     0.625    -0.236   -37.742
15 Et_Me_acetamide 130                       0.826     0.921    -0.095   -10.306
15 Et_Me_acetamide 140                       1.323     1.180     0.143    12.113
15 Et_Me_acetamide 150                       1.698     1.457     0.241    16.537
15 Et_Me_acetamide 160                       2.077     1.790     0.287    16.017
15 Et_Me_acetamide 170                       2.439     2.216     0.223    10.077
15 Et_Me_acetamide 180                       2.703     2.750    -0.047    -1.724
16 N_me_sulfonamide -170                     2.108     1.857     0.251    13.520
16 N_me_sulfonamide -160                     1.418     1.467    -0.049    -3.357
16 N_me_sulfonamide -150                     0.751     1.201    -0.450   -37.458
16 N_me_sulfonamide -140                     0.211     0.978    -0.767   -78.461
16 N_me_sulfonamide -130                    -0.127     0.739    -0.866  -117.208
16 N_me_sulfonamide -120                    -0.245     0.472    -0.717  -151.913
16 N_me_sulfonamide -110                    -0.188     0.200    -0.388  -193.850
16 N_me_sulfonamide -100                     0.000     0.000     0.000     0.000
16 N_me_sulfonamide -090                     0.306     0.022     0.284  1290.864
16 N_me_sulfonamide -080                     0.717     0.461     0.256    55.590
16 N_me_sulfonamide -070                     3.039     0.564     2.475   438.837
16 N_me_sulfonamide -060                     3.277     0.572     2.705   472.827
16 N_me_sulfonamide -050                     3.639     1.093     2.546   232.892
16 N_me_sulfonamide -040                     4.071     2.089     1.982    94.873
16 N_me_sulfonamide -030                     4.488     3.462     1.026    29.625
16 N_me_sulfonamide -020                     4.811     5.023    -0.212    -4.229
16 N_me_sulfonamide -010                     4.972     6.522    -1.550   -23.771
16 N_me_sulfonamide 000                      4.901     7.672    -2.771   -36.119
16 N_me_sulfonamide 010                      4.971     6.522    -1.551   -23.774
16 N_me_sulfonamide 020                      4.809     5.023    -0.214    -4.260
16 N_me_sulfonamide 030                      4.488     3.462     1.026    29.639
16 N_me_sulfonamide 040                      4.072     2.089     1.983    94.943
16 N_me_sulfonamide 050                      3.642     1.093     2.549   233.177
16 N_me_sulfonamide 060                      3.274     0.572     2.702   472.413
16 N_me_sulfonamide 070                      3.033     0.564     2.469   437.824
16 N_me_sulfonamide 080                      0.718     0.461     0.257    55.761
16 N_me_sulfonamide 090                      0.307     0.022     0.285  1294.909
16 N_me_sulfonamide 100                     -0.001     0.000    -0.001      -Inf
16 N_me_sulfonamide 110                     -0.189     0.200    -0.389  -194.370
16 N_me_sulfonamide 120                     -0.241     0.472    -0.713  -151.112
16 N_me_sulfonamide 130                     -0.128     0.739    -0.867  -117.313
16 N_me_sulfonamide 140                      0.213     0.978    -0.765   -78.269
16 N_me_sulfonamide 150                      0.750     1.201    -0.451   -37.558
16 N_me_sulfonamide 160                      1.417     1.467    -0.050    -3.441
16 N_me_sulfonamide 170                      2.110     1.857     0.253    13.621
16 N_me_sulfonamide 180                      2.754     2.434     0.320    13.139
17 ethylbenzene -170                         0.831     0.962    -0.131   -13.615
17 ethylbenzene -160                         0.755     0.983    -0.228   -23.207
17 ethylbenzene -150                         0.664     0.984    -0.320   -32.551
17 ethylbenzene -140                         0.517     0.865    -0.348   -40.202
17 ethylbenzene -130                         0.312     0.610    -0.298   -48.866
17 ethylbenzene -120                         0.136     0.351    -0.215   -61.123
17 ethylbenzene -110                         0.029     0.155    -0.126   -81.284
17 ethylbenzene -100                        -0.000     0.044    -0.044  -100.341
17 ethylbenzene -090                         0.000     0.000     0.000     0.000
17 ethylbenzene -080                         0.014     0.026    -0.012   -48.000
17 ethylbenzene -070                         0.076     0.150    -0.074   -49.207
17 ethylbenzene -060                         0.223     0.376    -0.153   -40.676
17 ethylbenzene -050                         0.392     0.643    -0.251   -39.061
17 ethylbenzene -040                         0.527     0.850    -0.323   -38.032
17 ethylbenzene -030                         0.641     0.940    -0.299   -31.837
17 ethylbenzene -020                         0.736     0.941    -0.205   -21.760
17 ethylbenzene -010                         0.791     0.909    -0.118   -12.966
17 ethylbenzene 000                          0.808     0.891    -0.083    -9.331
17 ethylbenzene 010                          0.791     0.909    -0.118   -12.966
17 ethylbenzene 020                          0.736     0.941    -0.205   -21.760
17 ethylbenzene 030                          0.641     0.940    -0.299   -31.837
17 ethylbenzene 040                          0.527     0.850    -0.323   -38.032
17 ethylbenzene 050                          0.392     0.643    -0.251   -39.061
17 ethylbenzene 060                          0.223     0.376    -0.153   -40.676
17 ethylbenzene 070                          0.076     0.150    -0.074   -49.207
17 ethylbenzene 080                          0.014     0.026    -0.012   -48.000
17 ethylbenzene 090                          0.000     0.000     0.000     0.000
17 ethylbenzene 100                         -0.000     0.044    -0.044  -100.341
17 ethylbenzene 110                          0.029     0.155    -0.126   -81.284
17 ethylbenzene 120                          0.136     0.351    -0.215   -61.123
17 ethylbenzene 130                          0.312     0.610    -0.298   -48.866
17 ethylbenzene 140                          0.517     0.865    -0.348   -40.202
17 ethylbenzene 150                          0.664     0.984    -0.320   -32.551
17 ethylbenzene 160                          0.755     0.983    -0.228   -23.207
17 ethylbenzene 170                          0.831     0.962    -0.131   -13.615
17 ethylbenzene 180                          0.816     0.898    -0.082    -9.081
18 N_me_aniline -170                         0.161     0.149     0.012     7.872
18 N_me_aniline -160                        -0.019     0.031    -0.050  -160.710
18 N_me_aniline -150                         0.048     0.260    -0.212   -81.523
18 N_me_aniline -140                         0.382     0.785    -0.403   -51.400
18 N_me_aniline -130                         0.772     1.364    -0.592   -43.411
18 N_me_aniline -120                         1.247     1.915    -0.668   -34.869
18 N_me_aniline -110                         1.792     2.457    -0.665   -27.070
18 N_me_aniline -100                         2.326     3.028    -0.702   -23.183
18 N_me_aniline -090                         2.764     3.615    -0.851   -23.530
18 N_me_aniline -080                         2.020     2.990    -0.970   -32.445
18 N_me_aniline -070                         1.469     2.360    -0.891   -37.767
18 N_me_aniline -060                         0.963     1.801    -0.838   -46.535
18 N_me_aniline -050                         0.548     1.273    -0.725   -56.990
18 N_me_aniline -040                         0.235     0.723    -0.488   -67.566
18 N_me_aniline -030                         0.043     0.250    -0.207   -82.676
18 N_me_aniline -020                         0.000     0.000     0.000     0.000
18 N_me_aniline -010                         0.147     0.075     0.072    95.787
18 N_me_aniline 000                          0.592     0.595    -0.003    -0.503
18 N_me_aniline 010                          0.146     0.075     0.071    95.053
18 N_me_aniline 020                          0.002     0.000     0.002       Inf
18 N_me_aniline 030                          0.042     0.250    -0.208   -83.036
18 N_me_aniline 040                          0.235     0.723    -0.488   -67.432
18 N_me_aniline 050                          0.548     1.273    -0.725   -56.974
18 N_me_aniline 060                          0.962     1.801    -0.839   -46.567
18 N_me_aniline 070                          1.469     2.360    -0.891   -37.750
18 N_me_aniline 080                          2.017     2.990    -0.973   -32.543
18 N_me_aniline 090                          2.765     3.615    -0.850   -23.513
18 N_me_aniline 100                          2.328     3.028    -0.700   -23.125
18 N_me_aniline 110                          1.789     2.457    -0.668   -27.195
18 N_me_aniline 120                          1.249     1.915    -0.666   -34.765
18 N_me_aniline 130                          0.774     1.364    -0.590   -43.237
18 N_me_aniline 140                          0.380     0.785    -0.405   -51.648
18 N_me_aniline 150                          0.049     0.260    -0.211   -81.327
18 N_me_aniline 160                         -0.020     0.031    -0.051  -165.710
18 N_me_aniline 170                          0.162     0.149     0.013     8.651
18 N_me_aniline 180                          0.548     0.593    -0.045    -7.669
19 anisole -170                              0.092     0.150    -0.058   -38.833
19 anisole -160                              0.398     0.595    -0.197   -33.153
19 anisole -150                              0.804     1.205    -0.401   -33.240
19 anisole -140                              1.306     1.882    -0.576   -30.611
19 anisole -130                              1.831     2.439    -0.608   -24.920
19 anisole -120                              2.315     2.724    -0.409   -15.007
19 anisole -110                              2.703     2.851    -0.148    -5.185
19 anisole -100                              2.947     2.923     0.024     0.808
19 anisole -090                              3.004     2.950     0.054     1.834
19 anisole -080                              2.874     2.924    -0.050    -1.708
19 anisole -070                              2.586     2.835    -0.249    -8.771
19 anisole -060                              2.154     2.680    -0.526   -19.609
19 anisole -050                              1.662     2.354    -0.692   -29.393
19 anisole -040                              1.155     1.787    -0.632   -35.380
19 anisole -030                              0.706     1.133    -0.427   -37.700
19 anisole -020                              0.355     0.561    -0.206   -36.643
19 anisole -010                              0.083     0.135    -0.052   -38.281
19 anisole 000                               0.000     0.000     0.000     0.000
19 anisole 010                               0.083     0.135    -0.052   -38.570
19 anisole 020                               0.355     0.561    -0.206   -36.791
19 anisole 030                               0.707     1.133    -0.426   -37.590
19 anisole 040                               1.153     1.787    -0.634   -35.463
19 anisole 050                               1.663     2.354    -0.691   -29.367
19 anisole 060                               2.155     2.680    -0.525   -19.575
19 anisole 070                               2.586     2.835    -0.249    -8.798
19 anisole 080                               2.875     2.924    -0.049    -1.684
19 anisole 090                               3.005     2.950     0.055     1.859
19 anisole 100                               2.950     2.923     0.027     0.926
19 anisole 110                               2.705     2.851    -0.146    -5.135
19 anisole 120                               2.313     2.724    -0.411   -15.071
19 anisole 130                               1.832     2.439    -0.607   -24.906
19 anisole 140                               1.306     1.882    -0.576   -30.591
19 anisole 150                               0.805     1.205    -0.400   -33.179
19 anisole 160                               0.398     0.595    -0.197   -33.103
19 anisole 170                               0.093     0.150    -0.057   -37.933
19 anisole 180                               0.003     0.000     0.003       Inf
20 2_MeO_Me_pyridine -170                    0.041     0.090    -0.049   -54.344
20 2_MeO_Me_pyridine -160                    0.092     0.306    -0.214   -69.987
20 2_MeO_Me_pyridine -150                   -2.514     0.433    -2.947  -680.527
20 2_MeO_Me_pyridine -140                   -2.446     0.543    -2.989  -550.449
20 2_MeO_Me_pyridine -130                   -2.310     0.693    -3.003  -433.319
20 2_MeO_Me_pyridine -120                   -2.143     0.854    -2.997  -350.886
20 2_MeO_Me_pyridine -110                   -1.984     1.033    -3.017  -292.106
20 2_MeO_Me_pyridine -100                   -1.854     1.254    -3.108  -247.809
20 2_MeO_Me_pyridine -090                   -1.718     1.551    -3.269  -210.785
20 2_MeO_Me_pyridine -080                   -1.517     1.955    -3.472  -177.595
20 2_MeO_Me_pyridine -070                   -1.181     2.396    -3.577  -149.301
20 2_MeO_Me_pyridine -060                    1.270     2.632    -1.362   -51.739
20 2_MeO_Me_pyridine -050                    1.622     2.791    -1.169   -41.894
20 2_MeO_Me_pyridine -040                    1.848     2.967    -1.119   -37.710
20 2_MeO_Me_pyridine -030                    1.960     3.130    -1.170   -37.369
20 2_MeO_Me_pyridine -020                    1.964     3.276    -1.312   -40.060
20 2_MeO_Me_pyridine -010                    1.866     3.408    -1.542   -45.236
20 2_MeO_Me_pyridine 000                     1.711     3.514    -1.803   -51.317
20 2_MeO_Me_pyridine 010                     1.868     3.408    -1.540   -45.187
20 2_MeO_Me_pyridine 020                     1.962     3.276    -1.314   -40.123
20 2_MeO_Me_pyridine 030                     1.960     3.130    -1.170   -37.365
20 2_MeO_Me_pyridine 040                     1.849     2.967    -1.118   -37.673
20 2_MeO_Me_pyridine 050                     1.621     2.791    -1.170   -41.910
20 2_MeO_Me_pyridine 060                     1.267     2.632    -1.365   -51.869
20 2_MeO_Me_pyridine 070                    -1.182     2.396    -3.578  -149.317
20 2_MeO_Me_pyridine 080                    -1.519     1.955    -3.474  -177.694
20 2_MeO_Me_pyridine 090                    -1.718     1.551    -3.269  -210.743
20 2_MeO_Me_pyridine 100                    -1.852     1.254    -3.106  -247.667
20 2_MeO_Me_pyridine 110                    -1.989     1.033    -3.022  -292.591
20 2_MeO_Me_pyridine 120                    -2.142     0.854    -2.996  -350.803
20 2_MeO_Me_pyridine 130                    -2.310     0.693    -3.003  -433.355
20 2_MeO_Me_pyridine 140                    -2.446     0.543    -2.989  -550.514
20 2_MeO_Me_pyridine 150                    -2.514     0.433    -2.947  -680.651
20 2_MeO_Me_pyridine 160                     0.090     0.306    -0.216   -70.670
20 2_MeO_Me_pyridine 170                     0.043     0.090    -0.047   -51.956
20 2_MeO_Me_pyridine 180                     0.000     0.000     0.000     0.000
21 pyridinyl_ethanone -170                   5.074     5.855    -0.781   -13.338
21 pyridinyl_ethanone -160                   4.695     5.963    -1.268   -21.268
21 pyridinyl_ethanone -150                   4.201     6.179    -1.978   -32.016
21 pyridinyl_ethanone -140                   3.677     6.469    -2.792   -43.162
21 pyridinyl_ethanone -130                   3.129     6.752    -3.623   -53.662
21 pyridinyl_ethanone -120                   2.552     7.013    -4.460   -63.603
21 pyridinyl_ethanone -110                   2.004     7.216    -5.212   -72.234
21 pyridinyl_ethanone -100                   1.523     7.217    -5.694   -78.891
21 pyridinyl_ethanone -090                   1.128     6.885    -5.757   -83.619
21 pyridinyl_ethanone -080                   0.878     6.179    -5.301   -85.784
21 pyridinyl_ethanone -070                   0.667     5.165    -4.498   -87.082
21 pyridinyl_ethanone -060                   0.480     4.017    -3.537   -88.056
21 pyridinyl_ethanone -050                   0.289     2.892    -2.603   -90.008
21 pyridinyl_ethanone -040                   0.134     1.903    -1.769   -92.935
21 pyridinyl_ethanone -030                   0.028     1.098    -1.070   -97.478
21 pyridinyl_ethanone -020                  -0.005     0.502    -0.507  -101.034
21 pyridinyl_ethanone -010                   0.003     0.133    -0.130   -97.767
21 pyridinyl_ethanone 000                    0.000     0.000     0.000     0.000
21 pyridinyl_ethanone 010                    0.005     0.133    -0.128   -95.902
21 pyridinyl_ethanone 020                   -0.004     0.502    -0.506  -100.845
21 pyridinyl_ethanone 030                    0.026     1.098    -1.072   -97.664
21 pyridinyl_ethanone 040                    0.135     1.903    -1.768   -92.894
21 pyridinyl_ethanone 050                    0.288     2.892    -2.604   -90.056
21 pyridinyl_ethanone 060                    0.479     4.017    -3.538   -88.066
21 pyridinyl_ethanone 070                    0.666     5.165    -4.499   -87.103
21 pyridinyl_ethanone 080                    0.880     6.179    -5.299   -85.754
21 pyridinyl_ethanone 090                    1.126     6.885    -5.759   -83.649
21 pyridinyl_ethanone 100                    1.525     7.217    -5.692   -78.866
21 pyridinyl_ethanone 110                    2.003     7.216    -5.213   -72.248
21 pyridinyl_ethanone 120                    2.553     7.013    -4.460   -63.590
21 pyridinyl_ethanone 130                    3.126     6.752    -3.626   -53.701
21 pyridinyl_ethanone 140                    3.678     6.469    -2.791   -43.150
21 pyridinyl_ethanone 150                    4.200     6.179    -1.979   -32.031
21 pyridinyl_ethanone 160                    4.697     5.963    -1.266   -21.238
21 pyridinyl_ethanone 170                    5.076     5.855    -0.779   -13.311
21 pyridinyl_ethanone 180                    5.221     5.818    -0.597   -10.255
22 pyrrollyethanone -170                     2.998     4.528    -1.530   -33.786
22 pyrrollyethanone -160                     3.359     5.013    -1.654   -32.989
22 pyrrollyethanone -150                     3.916     5.799    -1.883   -32.475
22 pyrrollyethanone -140                     4.620     6.846    -2.226   -32.520
22 pyrrollyethanone -130                     5.430     8.120    -2.690   -33.128
22 pyrrollyethanone -120                     6.228     9.549    -3.321   -34.776
22 pyrrollyethanone -110                     6.849    11.032    -4.183   -37.915
22 pyrrollyethanone -100                     6.948    12.365    -5.417   -43.813
22 pyrrollyethanone -090                     6.708    13.030    -6.322   -48.522
22 pyrrollyethanone -080                     7.124    11.275    -4.151   -36.814
22 pyrrollyethanone -070                     6.348     8.967    -2.619   -29.205
22 pyrrollyethanone -060                     5.125     6.667    -1.542   -23.131
22 pyrrollyethanone -050                     3.803     4.626    -0.823   -17.786
22 pyrrollyethanone -040                     2.564     2.942    -0.378   -12.857
22 pyrrollyethanone -030                     1.524     1.645    -0.121    -7.339
22 pyrrollyethanone -020                     0.729     0.730    -0.001    -0.129
22 pyrrollyethanone -010                     0.211     0.181     0.030    16.459
22 pyrrollyethanone 000                      0.000     0.000     0.000     0.000
22 pyrrollyethanone 010                      0.211     0.181     0.030    16.459
22 pyrrollyethanone 020                      0.729     0.730    -0.001    -0.129
22 pyrrollyethanone 030                      1.524     1.645    -0.121    -7.339
22 pyrrollyethanone 040                      2.564     2.942    -0.378   -12.857
22 pyrrollyethanone 050                      3.803     4.626    -0.823   -17.786
22 pyrrollyethanone 060                      5.125     6.667    -1.542   -23.131
22 pyrrollyethanone 070                      6.348     8.967    -2.619   -29.205
22 pyrrollyethanone 080                      7.124    11.275    -4.151   -36.814
22 pyrrollyethanone 090                      6.708    13.030    -6.322   -48.522
22 pyrrollyethanone 100                      6.948    12.365    -5.417   -43.813
22 pyrrollyethanone 110                      6.849    11.032    -4.183   -37.915
22 pyrrollyethanone 120                      6.228     9.549    -3.321   -34.776
22 pyrrollyethanone 130                      5.430     8.120    -2.690   -33.128
22 pyrrollyethanone 140                      4.620     6.846    -2.226   -32.520
22 pyrrollyethanone 150                      3.916     5.799    -1.883   -32.475
22 pyrrollyethanone 160                      3.359     5.013    -1.654   -32.989
22 pyrrollyethanone 170                      2.998     4.528    -1.530   -33.786
22 pyrrollyethanone 180                      2.855     4.359    -1.504   -34.493
23 furanylethanone -170                      0.079     0.147    -0.068   -46.279
23 furanylethanone -160                      0.357     0.577    -0.220   -38.092
23 furanylethanone -150                      0.810     1.288    -0.478   -37.095
23 furanylethanone -140                      1.431     2.269    -0.838   -36.927
23 furanylethanone -130                      2.156     3.493    -1.337   -38.283
23 furanylethanone -120                      2.901     4.912    -2.011   -40.931
23 furanylethanone -110                      3.553     6.441    -2.888   -44.844
23 furanylethanone -100                      3.897     7.918    -4.021   -50.778
23 furanylethanone -090                      3.476     8.991    -5.515   -61.334
23 furanylethanone -080                      4.482     8.819    -4.337   -49.181
23 furanylethanone -070                      4.616     7.540    -2.924   -38.774
23 furanylethanone -060                      4.292     6.070    -1.778   -29.294
23 furanylethanone -050                      3.783     4.688    -0.905   -19.304
23 furanylethanone -040                      3.257     3.516    -0.259    -7.356
23 furanylethanone -030                      2.811     2.591     0.220     8.480
23 furanylethanone -020                      2.458     1.912     0.546    28.540
23 furanylethanone -010                      2.232     1.491     0.741    49.710
23 furanylethanone 000                       2.140     1.344     0.796    59.251
23 furanylethanone 010                       2.232     1.491     0.741    49.710
23 furanylethanone 020                       2.458     1.912     0.546    28.540
23 furanylethanone 030                       2.811     2.591     0.220     8.480
23 furanylethanone 040                       3.257     3.516    -0.259    -7.356
23 furanylethanone 050                       3.783     4.688    -0.905   -19.304
23 furanylethanone 060                       4.292     6.070    -1.778   -29.294
23 furanylethanone 070                       4.616     7.540    -2.924   -38.774
23 furanylethanone 080                       4.482     8.819    -4.337   -49.181
23 furanylethanone 090                       3.476     8.991    -5.515   -61.334
23 furanylethanone 100                       3.897     7.918    -4.021   -50.778
23 furanylethanone 110                       3.553     6.441    -2.888   -44.844
23 furanylethanone 120                       2.901     4.912    -2.011   -40.931
23 furanylethanone 130                       2.156     3.493    -1.337   -38.283
23 furanylethanone 140                       1.431     2.269    -0.838   -36.927
23 furanylethanone 150                       0.810     1.288    -0.478   -37.095
23 furanylethanone 160                       0.357     0.577    -0.220   -38.092
23 furanylethanone 170                       0.079     0.147    -0.068   -46.279
23 furanylethanone 180                       0.000     0.000     0.000     0.000
24 thiophenylethanone -170                   0.990     0.775     0.215    27.750
24 thiophenylethanone -160                   1.249     1.153     0.096     8.316
24 thiophenylethanone -150                   1.638     1.802    -0.164    -9.129
24 thiophenylethanone -140                   2.135     2.710    -0.575   -21.215
24 thiophenylethanone -130                   2.693     3.829    -1.136   -29.665
24 thiophenylethanone -120                   3.195     5.080    -1.885   -37.111
24 thiophenylethanone -110                   3.435     6.313    -2.878   -45.591
24 thiophenylethanone -100                   3.140     7.315    -4.175   -57.072
24 thiophenylethanone -090                   2.505     7.843    -5.338   -68.057
24 thiophenylethanone -080                   2.869     7.457    -4.588   -61.532
24 thiophenylethanone -070                   2.864     6.335    -3.471   -54.788
24 thiophenylethanone -060                   2.500     4.957    -2.457   -49.572
24 thiophenylethanone -050                   1.938     3.604    -1.666   -46.226
24 thiophenylethanone -040                   1.330     2.410    -1.080   -44.819
24 thiophenylethanone -030                   0.796     1.421    -0.625   -43.961
24 thiophenylethanone -020                   0.394     0.663    -0.269   -40.543
24 thiophenylethanone -010                   0.118     0.174    -0.056   -32.149
24 thiophenylethanone 000                    0.000     0.000     0.000     0.000
24 thiophenylethanone 010                    0.118     0.174    -0.056   -32.149
24 thiophenylethanone 020                    0.394     0.663    -0.269   -40.543
24 thiophenylethanone 030                    0.796     1.421    -0.625   -43.961
24 thiophenylethanone 040                    1.330     2.410    -1.080   -44.819
24 thiophenylethanone 050                    1.938     3.604    -1.666   -46.226
24 thiophenylethanone 060                    2.500     4.957    -2.457   -49.572
24 thiophenylethanone 070                    2.864     6.335    -3.471   -54.788
24 thiophenylethanone 080                    2.869     7.457    -4.588   -61.532
24 thiophenylethanone 090                    2.505     7.843    -5.338   -68.057
24 thiophenylethanone 100                    3.140     7.315    -4.175   -57.072
24 thiophenylethanone 110                    3.435     6.313    -2.878   -45.591
24 thiophenylethanone 120                    3.195     5.080    -1.885   -37.111
24 thiophenylethanone 130                    2.693     3.829    -1.136   -29.665
24 thiophenylethanone 140                    2.135     2.710    -0.575   -21.215
24 thiophenylethanone 150                    1.638     1.802    -0.164    -9.129
24 thiophenylethanone 160                    1.249     1.153     0.096     8.316
24 thiophenylethanone 170                    0.990     0.775     0.215    27.750
24 thiophenylethanone 180                    0.878     0.653     0.225    34.395
25 imidazolylethanone -170                   6.330     8.189    -1.859   -22.703
25 imidazolylethanone -160                   6.405     8.568    -2.163   -25.243
25 imidazolylethanone -150                   6.518     9.156    -2.638   -28.816
25 imidazolylethanone -140                   6.636     9.904    -3.268   -32.998
25 imidazolylethanone -130                   6.696    10.730    -4.034   -37.592
25 imidazolylethanone -120                   6.582    11.533    -4.951   -42.925
25 imidazolylethanone -110                   6.195    12.162    -5.967   -49.066
25 imidazolylethanone -100                   5.566    12.409    -6.843   -55.144
25 imidazolylethanone -090                   5.253    12.053    -6.800   -56.414
25 imidazolylethanone -080                   5.110    10.827    -5.717   -52.802
25 imidazolylethanone -070                   4.664     9.001    -4.337   -48.183
25 imidazolylethanone -060                   3.879     6.943    -3.064   -44.128
25 imidazolylethanone -050                   2.929     4.946    -2.017   -40.779
25 imidazolylethanone -040                   1.975     3.183    -1.208   -37.944
25 imidazolylethanone -030                   1.141     1.785    -0.644   -36.060
25 imidazolylethanone -020                   0.531     0.787    -0.256   -32.475
25 imidazolylethanone -010                   0.143     0.191    -0.048   -24.895
25 imidazolylethanone 000                    0.000     0.000     0.000     0.000
25 imidazolylethanone 010                    0.144     0.191    -0.047   -24.770
25 imidazolylethanone 020                    0.532     0.787    -0.255   -32.455
25 imidazolylethanone 030                    1.143     1.785    -0.642   -35.948
25 imidazolylethanone 040                    1.976     3.183    -1.207   -37.921
25 imidazolylethanone 050                    2.934     4.946    -2.012   -40.684
25 imidazolylethanone 060                    3.880     6.943    -3.063   -44.122
25 imidazolylethanone 070                    4.664     9.001    -4.337   -48.187
25 imidazolylethanone 080                    5.110    10.827    -5.717   -52.807
25 imidazolylethanone 090                    5.254    12.053    -6.800   -56.413
25 imidazolylethanone 100                    5.567    12.409    -6.842   -55.141
25 imidazolylethanone 110                    6.195    12.162    -5.967   -49.059
25 imidazolylethanone 120                    6.581    11.533    -4.952   -42.935
25 imidazolylethanone 130                    6.696    10.730    -4.034   -37.598
25 imidazolylethanone 140                    6.637     9.904    -3.267   -32.990
25 imidazolylethanone 150                    6.516     9.156    -2.640   -28.836
25 imidazolylethanone 160                    6.409     8.568    -2.159   -25.198
25 imidazolylethanone 170                    6.331     8.189    -1.858   -22.695
25 imidazolylethanone 180                    6.304     8.058    -1.754   -21.761
26 me_imidazolylethanone -170                8.488    10.270    -1.782   -17.348
26 me_imidazolylethanone -160                8.226    10.228    -2.002   -19.577
26 me_imidazolylethanone -150                7.871    10.268    -2.397   -23.345
26 me_imidazolylethanone -140                7.538    10.477    -2.939   -28.049
26 me_imidazolylethanone -130                7.305    10.848    -3.543   -32.663
26 me_imidazolylethanone -120                6.868    11.019    -4.151   -37.673
26 me_imidazolylethanone -110                6.363    11.093    -4.730   -42.638
26 me_imidazolylethanone -100                5.955    11.186    -5.231   -46.767
26 me_imidazolylethanone -090                5.780    10.664    -4.884   -45.800
26 me_imidazolylethanone -080                5.562     9.396    -3.834   -40.806
26 me_imidazolylethanone -070                4.848     7.651    -2.803   -36.634
26 me_imidazolylethanone -060                3.856     5.776    -1.920   -33.246
26 me_imidazolylethanone -050                2.767     4.026    -1.259   -31.267
26 me_imidazolylethanone -040                1.775     2.545    -0.770   -30.264
26 me_imidazolylethanone -030                0.982     1.407    -0.425   -30.201
26 me_imidazolylethanone -020                0.432     0.618    -0.186   -30.123
26 me_imidazolylethanone -010                0.114     0.155    -0.041   -26.471
26 me_imidazolylethanone 000                 0.000     0.000     0.000     0.000
26 me_imidazolylethanone 010                 0.114     0.155    -0.041   -26.471
26 me_imidazolylethanone 020                 0.432     0.618    -0.186   -30.123
26 me_imidazolylethanone 030                 0.982     1.407    -0.425   -30.201
26 me_imidazolylethanone 040                 1.775     2.545    -0.770   -30.264
26 me_imidazolylethanone 050                 2.767     4.026    -1.259   -31.267
26 me_imidazolylethanone 060                 3.856     5.776    -1.920   -33.246
26 me_imidazolylethanone 070                 4.848     7.651    -2.803   -36.634
26 me_imidazolylethanone 080                 5.562     9.396    -3.834   -40.806
26 me_imidazolylethanone 090                 5.780    10.664    -4.884   -45.800
26 me_imidazolylethanone 100                 5.955    11.186    -5.231   -46.767
26 me_imidazolylethanone 110                 6.363    11.093    -4.730   -42.638
26 me_imidazolylethanone 120                 6.868    11.019    -4.151   -37.673
26 me_imidazolylethanone 130                 7.305    10.848    -3.543   -32.663
26 me_imidazolylethanone 140                 7.538    10.477    -2.939   -28.049
26 me_imidazolylethanone 150                 7.871    10.268    -2.397   -23.345
26 me_imidazolylethanone 160                 8.226    10.228    -2.002   -19.577
26 me_imidazolylethanone 170                 8.488    10.270    -1.782   -17.348
26 me_imidazolylethanone 180                 8.520    10.291    -1.771   -17.211
27 oxazolylethanone -170                     1.050     2.565    -1.515   -59.058
27 oxazolylethanone -160                     1.060     2.849    -1.789   -62.789
27 oxazolylethanone -150                     1.107     3.313    -2.206   -66.580
27 oxazolylethanone -140                     1.193     3.939    -2.746   -69.704
27 oxazolylethanone -130                     1.258     4.677    -3.419   -73.102
27 oxazolylethanone -120                     1.298     5.465    -4.167   -76.250
27 oxazolylethanone -110                     1.198     6.182    -4.984   -80.621
27 oxazolylethanone -100                     0.976     6.670    -5.694   -85.370
27 oxazolylethanone -090                     0.930     6.775    -5.845   -86.270
27 oxazolylethanone -080                     1.144     6.346    -5.202   -81.976
27 oxazolylethanone -070                     1.196     5.431    -4.235   -77.977
27 oxazolylethanone -060                     1.045     4.280    -3.235   -75.592
27 oxazolylethanone -050                     0.800     3.090    -2.290   -74.104
27 oxazolylethanone -040                     0.526     2.012    -1.486   -73.849
27 oxazolylethanone -030                     0.282     1.140    -0.858   -75.306
27 oxazolylethanone -020                     0.113     0.508    -0.395   -77.825
27 oxazolylethanone -010                     0.031     0.127    -0.096   -75.520
27 oxazolylethanone 000                      0.000     0.000     0.000     0.000
27 oxazolylethanone 010                      0.031     0.127    -0.096   -75.520
27 oxazolylethanone 020                      0.113     0.508    -0.395   -77.825
27 oxazolylethanone 030                      0.282     1.140    -0.858   -75.306
27 oxazolylethanone 040                      0.526     2.012    -1.486   -73.849
27 oxazolylethanone 050                      0.800     3.090    -2.290   -74.104
27 oxazolylethanone 060                      1.045     4.280    -3.235   -75.592
27 oxazolylethanone 070                      1.196     5.431    -4.235   -77.977
27 oxazolylethanone 080                      1.144     6.346    -5.202   -81.976
27 oxazolylethanone 090                      0.930     6.775    -5.845   -86.270
27 oxazolylethanone 100                      0.976     6.670    -5.694   -85.370
27 oxazolylethanone 110                      1.198     6.182    -4.984   -80.621
27 oxazolylethanone 120                      1.298     5.465    -4.167   -76.250
27 oxazolylethanone 130                      1.258     4.677    -3.419   -73.102
27 oxazolylethanone 140                      1.193     3.939    -2.746   -69.704
27 oxazolylethanone 150                      1.107     3.313    -2.206   -66.580
27 oxazolylethanone 160                      1.060     2.849    -1.789   -62.789
27 oxazolylethanone 170                      1.050     2.565    -1.515   -59.058
27 oxazolylethanone 180                      1.047     2.461    -1.414   -57.456
28 thiazolylethanone -170                    4.954     5.279    -0.325    -6.154
28 thiazolylethanone -160                    4.852     5.500    -0.648   -11.790
28 thiazolylethanone -150                    4.695     5.887    -1.192   -20.255
28 thiazolylethanone -140                    4.495     6.431    -1.936   -30.109
28 thiazolylethanone -130                    4.238     7.068    -2.830   -40.038
28 thiazolylethanone -120                    3.869     7.698    -3.829   -49.740
28 thiazolylethanone -110                    3.350     8.195    -4.845   -59.122
28 thiazolylethanone -100                    2.800     8.425    -5.625   -66.767
28 thiazolylethanone -090                    2.451     8.237    -5.786   -70.247
28 thiazolylethanone -080                    2.269     7.544    -5.275   -69.919
28 thiazolylethanone -070                    2.058     6.431    -4.373   -68.004
28 thiazolylethanone -060                    1.741     5.104    -3.363   -65.896
28 thiazolylethanone -050                    1.342     3.741    -2.399   -64.132
28 thiazolylethanone -040                    0.917     2.483    -1.566   -63.084
28 thiazolylethanone -030                    0.534     1.440    -0.906   -62.905
28 thiazolylethanone -020                    0.252     0.656    -0.404   -61.541
28 thiazolylethanone -010                    0.066     0.170    -0.104   -61.300
28 thiazolylethanone 000                     0.000     0.000     0.000     0.000
28 thiazolylethanone 010                     0.066     0.170    -0.104   -61.300
28 thiazolylethanone 020                     0.252     0.656    -0.404   -61.541
28 thiazolylethanone 030                     0.534     1.440    -0.906   -62.905
28 thiazolylethanone 040                     0.917     2.483    -1.566   -63.084
28 thiazolylethanone 050                     1.342     3.741    -2.399   -64.132
28 thiazolylethanone 060                     1.741     5.104    -3.363   -65.896
28 thiazolylethanone 070                     2.058     6.431    -4.373   -68.004
28 thiazolylethanone 080                     2.269     7.544    -5.275   -69.919
28 thiazolylethanone 090                     2.451     8.237    -5.786   -70.247
28 thiazolylethanone 100                     2.800     8.425    -5.625   -66.767
28 thiazolylethanone 110                     3.350     8.195    -4.845   -59.122
28 thiazolylethanone 120                     3.869     7.698    -3.829   -49.740
28 thiazolylethanone 130                     4.238     7.068    -2.830   -40.038
28 thiazolylethanone 140                     4.495     6.431    -1.936   -30.109
28 thiazolylethanone 150                     4.695     5.887    -1.192   -20.255
28 thiazolylethanone 160                     4.852     5.500    -0.648   -11.790
28 thiazolylethanone 170                     4.954     5.279    -0.325    -6.154
28 thiazolylethanone 180                     4.984     5.211    -0.227    -4.360
29 sulfonylthiazole -170                     4.254     5.035    -0.781   -15.517
29 sulfonylthiazole -160                     4.458     4.946    -0.488    -9.874
29 sulfonylthiazole -150                     4.528     4.757    -0.229    -4.808
29 sulfonylthiazole -140                     4.480     4.455     0.025     0.567
29 sulfonylthiazole -130                     4.305     4.012     0.293     7.310
29 sulfonylthiazole -120                     3.936     3.421     0.515    15.059
29 sulfonylthiazole -110                     3.405     2.706     0.699    25.847
29 sulfonylthiazole -100                     2.712     1.955     0.757    38.728
29 sulfonylthiazole -090                     2.012     1.254     0.758    60.444
29 sulfonylthiazole -080                     1.323     0.676     0.647    95.689
29 sulfonylthiazole -070                     0.730     0.261     0.469   179.674
29 sulfonylthiazole -060                     0.252     0.029     0.223   768.966
29 sulfonylthiazole -050                     0.000     0.000     0.000     0.000
29 sulfonylthiazole -040                    -0.061     0.137    -0.198  -144.635
29 sulfonylthiazole -030                     0.014     0.380    -0.366   -96.271
29 sulfonylthiazole -020                     0.148     0.648    -0.500   -77.205
29 sulfonylthiazole -010                     0.257     0.857    -0.600   -70.051
29 sulfonylthiazole 000                      0.303     0.937    -0.634   -67.626
29 sulfonylthiazole 010                      0.259     0.857    -0.598   -69.811
29 sulfonylthiazole 020                      0.141     0.648    -0.507   -78.202
29 sulfonylthiazole 030                      0.014     0.380    -0.366   -96.366
29 sulfonylthiazole 040                     -0.058     0.137    -0.195  -142.569
29 sulfonylthiazole 050                     -0.001     0.000    -0.001      -Inf
29 sulfonylthiazole 060                      0.254     0.029     0.225   775.793
29 sulfonylthiazole 070                      0.726     0.261     0.465   178.249
29 sulfonylthiazole 080                      1.327     0.676     0.651    96.251
29 sulfonylthiazole 090                      2.006     1.254     0.752    59.953
29 sulfonylthiazole 100                      2.711     1.955     0.756    38.653
29 sulfonylthiazole 110                      3.407     2.706     0.701    25.907
29 sulfonylthiazole 120                      3.937     3.421     0.516    15.089
29 sulfonylthiazole 130                      4.305     4.012     0.293     7.304
29 sulfonylthiazole 140                      4.477     4.455     0.022     0.494
29 sulfonylthiazole 150                      4.526     4.757    -0.231    -4.864
29 sulfonylthiazole 160                      4.456     4.946    -0.490    -9.913
29 sulfonylthiazole 170                      4.254     5.035    -0.781   -15.510
29 sulfonylthiazole 180                      4.064     5.031    -0.967   -19.218
30 sulfonamide -170                          2.484     4.484    -2.000   -44.609
30 sulfonamide -160                         -0.653     3.889    -4.542  -116.789
30 sulfonamide -150                         -1.005     3.290    -4.295  -130.547
30 sulfonamide -140                         -1.360     2.802    -4.162  -148.527
30 sulfonamide -130                         -1.641     2.452    -4.093  -166.923
30 sulfonamide -120                          0.737     1.798    -1.061   -58.994
30 sulfonamide -110                          0.343     0.902    -0.559   -61.983
30 sulfonamide -100                          0.064     0.266    -0.202   -75.887
30 sulfonamide -090                          0.000     0.000     0.000     0.000
30 sulfonamide -080                          0.201     0.170     0.031    18.106
30 sulfonamide -070                          0.667     0.819    -0.152   -18.551
30 sulfonamide -060                          1.129     1.815    -0.686   -37.808
30 sulfonamide -050                         -1.608     2.537    -4.145  -163.375
30 sulfonamide -040                         -1.344     2.952    -4.296  -145.524
30 sulfonamide -030                         -1.041     3.481    -4.522  -129.897
30 sulfonamide -020                         -0.702     4.070    -4.772  -117.256
30 sulfonamide -010                          2.483     4.481    -1.998   -44.598
30 sulfonamide 000                           2.535     4.559    -2.024   -44.399
30 sulfonamide 010                           2.484     4.481    -1.997   -44.556
30 sulfonamide 020                          -0.700     4.070    -4.770  -117.190
30 sulfonamide 030                          -1.042     3.481    -4.523  -129.930
30 sulfonamide 040                          -1.343     2.952    -4.295  -145.498
30 sulfonamide 050                          -1.604     2.537    -4.141  -163.214
30 sulfonamide 060                           1.131     1.815    -0.684   -37.669
30 sulfonamide 070                           0.668     0.819    -0.151   -18.420
30 sulfonamide 080                           0.202     0.170     0.032    18.624
30 sulfonamide 090                           0.003     0.000     0.003       Inf
30 sulfonamide 100                           0.063     0.266    -0.203   -76.154
30 sulfonamide 110                           0.340     0.902    -0.562   -62.268
30 sulfonamide 120                           0.737     1.798    -1.061   -58.999
30 sulfonamide 130                          -1.644     2.452    -4.096  -167.034
30 sulfonamide 140                          -1.360     2.802    -4.162  -148.532
30 sulfonamide 150                          -1.007     3.290    -4.297  -130.611
30 sulfonamide 160                          -0.653     3.889    -4.542  -116.779
30 sulfonamide 170                           2.482     4.484    -2.002   -44.646
30 sulfonamide 180                           2.542     4.557    -2.015   -44.222
31 N_phenylacetamide -170                    0.078     0.066     0.012    17.788
31 N_phenylacetamide -160                    0.194     0.153     0.041    26.928
31 N_phenylacetamide -150                    0.487     0.372     0.115    30.997
31 N_phenylacetamide -140                    0.947     0.720     0.227    31.490
31 N_phenylacetamide -130                    1.544     1.178     0.366    31.110
31 N_phenylacetamide -120                    2.243     1.758     0.485    27.600
31 N_phenylacetamide -110                    2.937     2.402     0.535    22.253
31 N_phenylacetamide -100                    1.429     2.604    -1.175   -45.134
31 N_phenylacetamide -090                    1.660     2.808    -1.148   -40.868
31 N_phenylacetamide -080                    1.419     2.596    -1.177   -45.321
31 N_phenylacetamide -070                    1.076     2.398    -1.322   -55.149
31 N_phenylacetamide -060                    2.140     1.715     0.425    24.762
31 N_phenylacetamide -050                    1.422     1.104     0.318    28.761
31 N_phenylacetamide -040                    0.839     0.641     0.198    30.952
31 N_phenylacetamide -030                    0.397     0.305     0.092    30.134
31 N_phenylacetamide -020                    0.107     0.085     0.022    26.329
31 N_phenylacetamide -010                    0.000     0.000     0.000     0.000
31 N_phenylacetamide 000                     0.157     0.091     0.066    72.615
31 N_phenylacetamide 010                    -0.001     0.000    -0.001      -Inf
31 N_phenylacetamide 020                     0.111     0.085     0.026    30.447
31 N_phenylacetamide 030                     0.394     0.305     0.089    29.207
31 N_phenylacetamide 040                     0.838     0.641     0.197    30.663
31 N_phenylacetamide 050                     1.422     1.104     0.318    28.799
31 N_phenylacetamide 060                     2.140     1.715     0.425    24.805
31 N_phenylacetamide 070                     1.075     2.398    -1.323   -55.173
31 N_phenylacetamide 080                     1.421     2.596    -1.175   -45.275
31 N_phenylacetamide 090                     1.662     2.808    -1.146   -40.823
31 N_phenylacetamide 100                     1.429     2.604    -1.175   -45.108
31 N_phenylacetamide 110                     2.938     2.402     0.536    22.304
31 N_phenylacetamide 120                     2.241     1.758     0.483    27.460
31 N_phenylacetamide 130                     1.542     1.178     0.364    30.939
31 N_phenylacetamide 140                     0.943     0.720     0.223    30.988
31 N_phenylacetamide 150                     0.491     0.372     0.119    31.917
31 N_phenylacetamide 160                     0.198     0.153     0.045    29.484
31 N_phenylacetamide 170                     0.077     0.066     0.011    16.621
31 N_phenylacetamide 180                     0.101     0.061     0.040    66.230
32 benzamide -170                            2.394     1.679     0.715    42.567
32 benzamide -160                            1.368     0.699     0.669    95.664
32 benzamide -150                            0.571     0.150     0.421   280.740
32 benzamide -140                            0.000     0.000     0.000     0.000
32 benzamide -130                           -0.377     0.150    -0.527  -351.580
32 benzamide -120                           -0.666     0.458    -1.124  -245.360
32 benzamide -110                           -0.883     0.788    -1.671  -212.085
32 benzamide -100                           -1.073     1.036    -2.109  -203.545
32 benzamide -090                           -1.251     1.088    -2.339  -214.946
32 benzamide -080                           -1.015     0.961    -1.976  -205.633
32 benzamide -070                           -0.804     0.672    -1.476  -219.650
32 benzamide -060                           -0.551     0.321    -0.872  -271.757
32 benzamide -050                           -0.228     0.055    -0.283  -514.273
32 benzamide -040                            0.215     0.029     0.186   640.000
32 benzamide -030                            0.835     0.369     0.466   126.295
32 benzamide -020                            1.657     1.131     0.526    46.483
32 benzamide -010                            2.647     2.301     0.346    15.046
32 benzamide 000                             3.715     3.795    -0.080    -2.120
32 benzamide 010                             2.649     2.301     0.348    15.111
32 benzamide 020                             1.655     1.131     0.524    46.373
32 benzamide 030                             0.836     0.369     0.467   126.531
32 benzamide 040                             0.217     0.029     0.188   647.276
32 benzamide 050                            -0.230     0.055    -0.285  -518.200
32 benzamide 060                            -0.549     0.321    -0.870  -270.956
32 benzamide 070                            -0.804     0.672    -1.476  -219.655
32 benzamide 080                            -1.016     0.961    -1.977  -205.708
32 benzamide 090                            -1.250     1.088    -2.338  -214.914
32 benzamide 100                            -1.073     1.036    -2.109  -203.605
32 benzamide 110                            -0.884     0.788    -1.672  -212.213
32 benzamide 120                            -0.665     0.458    -1.123  -245.249
32 benzamide 130                            -0.377     0.150    -0.527  -351.567
32 benzamide 140                            -0.002     0.000    -0.002      -Inf
32 benzamide 150                             0.568     0.150     0.418   278.907
32 benzamide 160                             1.370     0.699     0.671    96.060
32 benzamide 170                             2.393     1.679     0.714    42.528
32 benzamide 180                             3.538     3.055     0.483    15.820
33 pyridinyl_acetamide -170                  0.150     0.078     0.072    91.962
33 pyridinyl_acetamide -160                  0.481     0.330     0.151    45.833
33 pyridinyl_acetamide -150                  0.965     0.755     0.210    27.832
33 pyridinyl_acetamide -140                  1.611     1.374     0.237    17.216
33 pyridinyl_acetamide -130                  2.428     2.197     0.231    10.504
33 pyridinyl_acetamide -120                  3.384     3.215     0.169     5.254
33 pyridinyl_acetamide -110                  4.379     4.379    -0.000    -0.011
33 pyridinyl_acetamide -100                  5.262     5.590    -0.328    -5.867
33 pyridinyl_acetamide -090                  5.952     6.703    -0.751   -11.211
33 pyridinyl_acetamide -080                  6.046     7.239    -1.193   -16.475
33 pyridinyl_acetamide -070                  5.103     6.369    -1.266   -19.875
33 pyridinyl_acetamide -060                  4.027     5.590    -1.563   -27.952
33 pyridinyl_acetamide -050                  2.977     4.973    -1.996   -40.138
33 pyridinyl_acetamide -040                  2.101     4.550    -2.449   -53.817
33 pyridinyl_acetamide -030                  1.502     4.298    -2.796   -65.053
33 pyridinyl_acetamide -020                  1.211     4.184    -2.973   -71.053
33 pyridinyl_acetamide -010                  1.128     4.149    -3.021   -72.820
33 pyridinyl_acetamide 000                   1.153     4.132    -2.979   -72.089
33 pyridinyl_acetamide 010                   1.128     4.149    -3.021   -72.820
33 pyridinyl_acetamide 020                   1.211     4.184    -2.973   -71.053
33 pyridinyl_acetamide 030                   1.502     4.298    -2.796   -65.053
33 pyridinyl_acetamide 040                   2.101     4.550    -2.449   -53.817
33 pyridinyl_acetamide 050                   2.977     4.973    -1.996   -40.138
33 pyridinyl_acetamide 060                   4.027     5.590    -1.563   -27.952
33 pyridinyl_acetamide 070                   5.104     6.369    -1.265   -19.867
33 pyridinyl_acetamide 080                   6.046     7.239    -1.193   -16.475
33 pyridinyl_acetamide 090                   5.952     6.703    -0.751   -11.211
33 pyridinyl_acetamide 100                   5.262     5.590    -0.328    -5.867
33 pyridinyl_acetamide 110                   4.378     4.379    -0.001    -0.013
33 pyridinyl_acetamide 120                   3.384     3.215     0.169     5.263
33 pyridinyl_acetamide 130                   2.428     2.197     0.231    10.504
33 pyridinyl_acetamide 140                   1.611     1.374     0.237    17.216
33 pyridinyl_acetamide 150                   0.965     0.755     0.210    27.832
33 pyridinyl_acetamide 160                   0.481     0.330     0.151    45.833
33 pyridinyl_acetamide 170                   0.150     0.078     0.072    91.962
33 pyridinyl_acetamide 180                   0.000     0.000     0.000     0.000
34 pyrimidinyl_acetamide -170                0.013     0.036    -0.023   -65.056
34 pyrimidinyl_acetamide -160                0.445     0.227     0.218    95.837
34 pyrimidinyl_acetamide -150                1.144     0.650     0.494    76.000
34 pyrimidinyl_acetamide -140                2.050     1.286     0.764    59.428
34 pyrimidinyl_acetamide -130                3.112     2.151     0.961    44.678
34 pyrimidinyl_acetamide -120                4.302     3.243     1.059    32.647
34 pyrimidinyl_acetamide -110                5.540     4.513     1.027    22.756
34 pyrimidinyl_acetamide -100                6.695     5.880     0.815    13.853
34 pyrimidinyl_acetamide -090                7.463     7.097     0.366     5.155
34 pyrimidinyl_acetamide -080                6.486     5.653     0.834    14.744
34 pyrimidinyl_acetamide -070                5.253     4.215     1.038    24.618
34 pyrimidinyl_acetamide -060                3.980     2.934     1.046    35.636
34 pyrimidinyl_acetamide -050                2.794     1.889     0.906    47.935
34 pyrimidinyl_acetamide -040                1.792     1.097     0.695    63.314
34 pyrimidinyl_acetamide -030                0.960     0.533     0.427    80.133
34 pyrimidinyl_acetamide -020                0.337     0.168     0.169   100.631
34 pyrimidinyl_acetamide -010               -0.005     0.029    -0.034  -118.241
34 pyrimidinyl_acetamide 000                 0.000     0.000     0.000     0.000
34 pyrimidinyl_acetamide 010                -0.005     0.029    -0.034  -118.241
34 pyrimidinyl_acetamide 020                 0.337     0.168     0.169   100.631
34 pyrimidinyl_acetamide 030                 0.960     0.533     0.427    80.133
34 pyrimidinyl_acetamide 040                 1.792     1.097     0.695    63.314
34 pyrimidinyl_acetamide 050                 2.794     1.889     0.906    47.935
34 pyrimidinyl_acetamide 060                 3.980     2.934     1.046    35.636
34 pyrimidinyl_acetamide 070                 5.253     4.215     1.038    24.618
34 pyrimidinyl_acetamide 080                 6.486     5.653     0.834    14.744
34 pyrimidinyl_acetamide 090                 7.463     7.097     0.366     5.155
34 pyrimidinyl_acetamide 100                 6.695     5.880     0.815    13.853
34 pyrimidinyl_acetamide 110                 5.540     4.513     1.027    22.756
34 pyrimidinyl_acetamide 120                 4.302     3.243     1.059    32.647
34 pyrimidinyl_acetamide 130                 3.112     2.151     0.961    44.678
34 pyrimidinyl_acetamide 140                 2.050     1.286     0.764    59.428
34 pyrimidinyl_acetamide 150                 1.144     0.650     0.494    76.000
34 pyrimidinyl_acetamide 160                 0.445     0.227     0.218    95.837
34 pyrimidinyl_acetamide 170                 0.013     0.036    -0.023   -65.056
34 pyrimidinyl_acetamide 180                -0.003     0.003    -0.006  -211.667
35 pyridinyl_urea -170                       1.226     1.903    -0.677   -35.570
35 pyridinyl_urea -160                       1.410     2.015    -0.605   -30.002
35 pyridinyl_urea -150                       1.749     2.285    -0.536   -23.454
35 pyridinyl_urea -140                       2.273     2.749    -0.476   -17.326
35 pyridinyl_urea -130                       2.991     3.440    -0.449   -13.046
35 pyridinyl_urea -120                       3.869     4.360    -0.491   -11.255
35 pyridinyl_urea -110                       4.814     5.463    -0.649   -11.888
35 pyridinyl_urea -100                       5.688     6.647    -0.959   -14.435
35 pyridinyl_urea -090                       5.538     7.554    -2.016   -26.694
35 pyridinyl_urea -080                       5.895     5.481     0.414     7.555
35 pyridinyl_urea -070                       4.794     4.001     0.793    19.826
35 pyridinyl_urea -060                       3.663     2.719     0.944    34.718
35 pyridinyl_urea -050                       2.542     1.696     0.846    49.864
35 pyridinyl_urea -040                       1.592     0.929     0.663    71.379
35 pyridinyl_urea -030                       0.821     0.401     0.420   104.731
35 pyridinyl_urea -020                       0.218     0.074     0.144   194.459
35 pyridinyl_urea -010                       0.000     0.000     0.000     0.000
35 pyridinyl_urea 000                        0.211     0.026     0.185   713.423
35 pyridinyl_urea 010                       -0.003     0.000    -0.003      -Inf
35 pyridinyl_urea 020                        0.217     0.074     0.143   193.324
35 pyridinyl_urea 030                        0.817     0.401     0.416   103.648
35 pyridinyl_urea 040                        1.584     0.929     0.655    70.519
35 pyridinyl_urea 050                        2.540     1.696     0.844    49.759
35 pyridinyl_urea 060                        3.660     2.719     0.941    34.602
35 pyridinyl_urea 070                        4.792     4.001     0.791    19.776
35 pyridinyl_urea 080                        5.896     5.481     0.415     7.574
35 pyridinyl_urea 090                        5.532     7.554    -2.022   -26.764
35 pyridinyl_urea 100                        5.691     6.647    -0.956   -14.389
35 pyridinyl_urea 110                        4.810     5.463    -0.653   -11.949
35 pyridinyl_urea 120                        3.869     4.360    -0.491   -11.265
35 pyridinyl_urea 130                        2.990     3.440    -0.450   -13.074
35 pyridinyl_urea 140                        2.269     2.749    -0.480   -17.476
35 pyridinyl_urea 150                        1.748     2.285    -0.537   -23.509
35 pyridinyl_urea 160                        1.408     2.015    -0.607   -30.106
35 pyridinyl_urea 170                        1.226     1.903    -0.677   -35.564
35 pyridinyl_urea 180                        0.463     2.326    -1.863   -80.082
36 pyrrollyacetamide -170                    0.160     0.164    -0.004    -2.695
36 pyrrollyacetamide -160                    0.432     0.553    -0.121   -21.908
36 pyrrollyacetamide -150                    0.807     1.160    -0.353   -30.425
36 pyrrollyacetamide -140                    1.264     1.957    -0.693   -35.395
36 pyrrollyacetamide -130                    1.786     2.842    -1.056   -37.172
36 pyrrollyacetamide -120                    2.398     3.655    -1.257   -34.392
36 pyrrollyacetamide -110                    2.052     3.954    -1.902   -48.104
36 pyrrollyacetamide -100                    1.656     3.734    -2.078   -55.657
36 pyrrollyacetamide -090                    1.522     3.605    -2.083   -57.780
36 pyrrollyacetamide -080                    1.572     3.556    -1.984   -55.799
36 pyrrollyacetamide -070                    1.773     3.640    -1.867   -51.297
36 pyrrollyacetamide -060                    2.093     3.884    -1.791   -46.112
36 pyrrollyacetamide -050                    2.507     4.283    -1.776   -41.475
36 pyrrollyacetamide -040                    2.997     4.826    -1.829   -37.898
36 pyrrollyacetamide -030                    3.545     5.478    -1.933   -35.283
36 pyrrollyacetamide -020                    4.160     6.197    -2.037   -32.865
36 pyrrollyacetamide -010                    5.986     6.503    -0.517    -7.952
36 pyrrollyacetamide 000                     6.139     6.570    -0.431    -6.558
36 pyrrollyacetamide 010                     5.986     6.503    -0.517    -7.952
36 pyrrollyacetamide 020                     4.164     6.197    -2.033   -32.808
36 pyrrollyacetamide 030                     3.545     5.478    -1.933   -35.283
36 pyrrollyacetamide 040                     2.997     4.826    -1.829   -37.898
36 pyrrollyacetamide 050                     2.507     4.283    -1.776   -41.475
36 pyrrollyacetamide 060                     2.093     3.884    -1.791   -46.112
36 pyrrollyacetamide 070                     1.773     3.640    -1.867   -51.297
36 pyrrollyacetamide 080                     1.572     3.556    -1.984   -55.799
36 pyrrollyacetamide 090                     1.522     3.605    -2.083   -57.780
36 pyrrollyacetamide 100                     1.656     3.734    -2.078   -55.657
36 pyrrollyacetamide 110                     2.052     3.954    -1.902   -48.104
36 pyrrollyacetamide 120                     2.398     3.655    -1.257   -34.392
36 pyrrollyacetamide 130                     1.786     2.842    -1.056   -37.172
36 pyrrollyacetamide 140                     1.264     1.957    -0.693   -35.395
36 pyrrollyacetamide 150                     0.807     1.160    -0.353   -30.425
36 pyrrollyacetamide 160                     0.432     0.553    -0.121   -21.908
36 pyrrollyacetamide 170                     0.160     0.164    -0.004    -2.695
36 pyrrollyacetamide 180                     0.000     0.000     0.000     0.000
37 furanylacetamide -170                     5.023     5.689    -0.666   -11.708
37 furanylacetamide -160                     4.957     5.107    -0.150    -2.941
37 furanylacetamide -150                     4.662     4.426     0.236     5.343
37 furanylacetamide -140                     4.272     3.795     0.477    12.581
37 furanylacetamide -130                     3.865     3.283     0.582    17.727
37 furanylacetamide -120                     3.504     2.923     0.581    19.880
37 furanylacetamide -110                     3.199     2.708     0.491    18.140
37 furanylacetamide -100                     2.939     2.616     0.323    12.344
37 furanylacetamide -090                     2.687     2.606     0.081     3.126
37 furanylacetamide -080                     2.413     2.620    -0.207    -7.903
37 furanylacetamide -070                     2.054     2.583    -0.529   -20.491
37 furanylacetamide -060                     1.545     2.379    -0.834   -35.070
37 furanylacetamide -050                     1.079     1.945    -0.866   -44.503
37 furanylacetamide -040                     0.789     1.376    -0.587   -42.678
37 furanylacetamide -030                     0.544     0.825    -0.281   -34.047
37 furanylacetamide -020                     0.338     0.394    -0.056   -14.203
37 furanylacetamide -010                     0.087     0.119    -0.032   -26.933
37 furanylacetamide 000                      0.000     0.000     0.000     0.000
37 furanylacetamide 010                      0.087     0.119    -0.032   -26.933
37 furanylacetamide 020                      0.338     0.394    -0.056   -14.203
37 furanylacetamide 030                      0.544     0.825    -0.281   -34.047
37 furanylacetamide 040                      0.789     1.376    -0.587   -42.678
37 furanylacetamide 050                      1.079     1.945    -0.866   -44.503
37 furanylacetamide 060                      1.545     2.379    -0.834   -35.070
37 furanylacetamide 070                      2.054     2.583    -0.529   -20.491
37 furanylacetamide 080                      2.413     2.620    -0.207    -7.903
37 furanylacetamide 090                      2.687     2.606     0.081     3.126
37 furanylacetamide 100                      2.939     2.616     0.323    12.344
37 furanylacetamide 110                      3.199     2.708     0.491    18.140
37 furanylacetamide 120                      3.504     2.923     0.581    19.880
37 furanylacetamide 130                      3.865     3.283     0.582    17.727
37 furanylacetamide 140                      4.272     3.795     0.477    12.581
37 furanylacetamide 150                      4.662     4.426     0.236     5.343
37 furanylacetamide 160                      4.957     5.107    -0.150    -2.941
37 furanylacetamide 170                      5.023     5.689    -0.666   -11.708
37 furanylacetamide 180                      4.761     5.943    -1.182   -19.881
38 thiophenylacetamide -170                  0.162     0.184    -0.022   -11.821
38 thiophenylacetamide -160                  0.575     0.544     0.031     5.776
38 thiophenylacetamide -150                  1.226     1.166     0.060     5.169
38 thiophenylacetamide -140                  1.956     1.840     0.116     6.305
38 thiophenylacetamide -130                  2.237     2.279    -0.042    -1.833
38 thiophenylacetamide -120                  1.991     1.975     0.016     0.831
38 thiophenylacetamide -110                  1.763     1.770    -0.007    -0.409
38 thiophenylacetamide -100                  1.566     1.644    -0.078    -4.717
38 thiophenylacetamide -090                  1.534     1.554    -0.020    -1.275
38 thiophenylacetamide -080                  1.413     1.559    -0.146    -9.343
38 thiophenylacetamide -070                  1.457     1.668    -0.211   -12.661
38 thiophenylacetamide -060                  1.630     1.881    -0.251   -13.349
38 thiophenylacetamide -050                  1.822     2.191    -0.369   -16.833
38 thiophenylacetamide -040                  2.025     2.057    -0.032    -1.561
38 thiophenylacetamide -030                  1.469     1.724    -0.255   -14.787
38 thiophenylacetamide -020                  1.147     1.487    -0.340   -22.837
38 thiophenylacetamide -010                  1.035     1.367    -0.332   -24.284
38 thiophenylacetamide 000                   1.033     1.328    -0.295   -22.188
38 thiophenylacetamide 010                   1.033     1.367    -0.334   -24.408
38 thiophenylacetamide 020                   1.145     1.487    -0.342   -23.030
38 thiophenylacetamide 030                   1.468     1.724    -0.256   -14.847
38 thiophenylacetamide 040                   2.028     2.057    -0.029    -1.406
38 thiophenylacetamide 050                   1.818     2.191    -0.373   -17.006
38 thiophenylacetamide 060                   1.630     1.881    -0.251   -13.323
38 thiophenylacetamide 070                   1.453     1.668    -0.215   -12.860
38 thiophenylacetamide 080                   1.410     1.559    -0.149    -9.551
38 thiophenylacetamide 090                   1.536     1.554    -0.018    -1.156
38 thiophenylacetamide 100                   1.566     1.644    -0.078    -4.755
38 thiophenylacetamide 110                   1.760     1.770    -0.010    -0.569
38 thiophenylacetamide 120                   1.989     1.975     0.014     0.698
38 thiophenylacetamide 130                   2.239     2.279    -0.040    -1.774
38 thiophenylacetamide 140                   1.955     1.840     0.115     6.267
38 thiophenylacetamide 150                   1.229     1.166     0.063     5.443
38 thiophenylacetamide 160                   0.577     0.544     0.033     5.987
38 thiophenylacetamide 170                   0.164     0.184    -0.020   -10.630
38 thiophenylacetamide 180                   0.000     0.000     0.000     0.000
39 imidazolylacetamide -170                  0.253     0.203     0.050    24.813
39 imidazolylacetamide -160                  0.643     0.679    -0.036    -5.306
39 imidazolylacetamide -150                  1.101     1.444    -0.343   -23.738
39 imidazolylacetamide -140                  1.651     2.478    -0.827   -33.370
39 imidazolylacetamide -130                  2.216     3.709    -1.493   -40.251
39 imidazolylacetamide -120                  2.771     5.003    -2.232   -44.611
39 imidazolylacetamide -110                  3.240     6.178    -2.938   -47.548
39 imidazolylacetamide -100                  3.730     7.130    -3.400   -47.691
39 imidazolylacetamide -090                  2.770     7.820    -5.050   -64.577
39 imidazolylacetamide -080                  2.648     7.667    -5.019   -65.465
39 imidazolylacetamide -070                  2.620     7.548    -4.928   -65.292
39 imidazolylacetamide -060                  2.699     7.503    -4.804   -64.027
39 imidazolylacetamide -050                  2.786     7.541    -4.755   -63.060
39 imidazolylacetamide -040                  2.958     7.639    -4.681   -61.272
39 imidazolylacetamide -030                  3.166     7.790    -4.624   -59.362
39 imidazolylacetamide -020                  3.428     7.988    -4.560   -57.084
39 imidazolylacetamide -010                  3.713     8.214    -4.501   -54.794
39 imidazolylacetamide 000                   3.938     8.429    -4.491   -53.284
39 imidazolylacetamide 010                   3.713     8.214    -4.501   -54.794
39 imidazolylacetamide 020                   3.428     7.988    -4.560   -57.084
39 imidazolylacetamide 030                   3.166     7.790    -4.624   -59.362
39 imidazolylacetamide 040                   2.958     7.639    -4.681   -61.272
39 imidazolylacetamide 050                   2.786     7.541    -4.755   -63.060
39 imidazolylacetamide 060                   2.699     7.503    -4.804   -64.027
39 imidazolylacetamide 070                   2.620     7.548    -4.928   -65.292
39 imidazolylacetamide 080                   2.648     7.667    -5.019   -65.465
39 imidazolylacetamide 090                   2.764     7.820    -5.056   -64.648
39 imidazolylacetamide 100                   3.730     7.130    -3.400   -47.691
39 imidazolylacetamide 110                   3.240     6.178    -2.938   -47.548
39 imidazolylacetamide 120                   2.771     5.003    -2.232   -44.611
39 imidazolylacetamide 130                   2.216     3.709    -1.493   -40.251
39 imidazolylacetamide 140                   1.651     2.478    -0.827   -33.370
39 imidazolylacetamide 150                   1.101     1.444    -0.343   -23.738
39 imidazolylacetamide 160                   0.643     0.679    -0.036    -5.306
39 imidazolylacetamide 170                   0.253     0.203     0.050    24.813
39 imidazolylacetamide 180                   0.000     0.000     0.000     0.000
40 me_imidazolylacetamide -170               1.847     3.550    -1.703   -47.986
40 me_imidazolylacetamide -160               1.433     2.563    -1.130   -44.081
40 me_imidazolylacetamide -150               0.852     1.502    -0.650   -43.246
40 me_imidazolylacetamide -140               0.389     0.657    -0.268   -40.858
40 me_imidazolylacetamide -130               0.047     0.161    -0.114   -70.634
40 me_imidazolylacetamide -120               0.000     0.000     0.000     0.000
40 me_imidazolylacetamide -110               0.336     0.233     0.103    44.266
40 me_imidazolylacetamide -100               0.941     0.832     0.109    13.077
40 me_imidazolylacetamide -090               1.713     1.712     0.001     0.052
40 me_imidazolylacetamide -080              -0.318     2.004    -2.322  -115.844
40 me_imidazolylacetamide -070              -0.315     2.021    -2.336  -115.606
40 me_imidazolylacetamide -060              -0.315     2.050    -2.365  -115.358
40 me_imidazolylacetamide -050              -0.200     2.135    -2.335  -109.352
40 me_imidazolylacetamide -040              -0.018     2.273    -2.291  -100.789
40 me_imidazolylacetamide -030               0.241     2.473    -2.232   -90.260
40 me_imidazolylacetamide -020               0.579     2.731    -2.152   -78.817
40 me_imidazolylacetamide -010               0.933     3.030    -2.097   -69.213
40 me_imidazolylacetamide 000                1.291     3.303    -2.012   -60.906
40 me_imidazolylacetamide 010                0.933     3.030    -2.097   -69.213
40 me_imidazolylacetamide 020                0.579     2.731    -2.152   -78.817
40 me_imidazolylacetamide 030                0.241     2.473    -2.232   -90.260
40 me_imidazolylacetamide 040               -0.018     2.273    -2.291  -100.789
40 me_imidazolylacetamide 050               -0.200     2.135    -2.335  -109.352
40 me_imidazolylacetamide 060               -0.311     2.050    -2.361  -115.186
40 me_imidazolylacetamide 070               -0.315     2.021    -2.336  -115.606
40 me_imidazolylacetamide 080               -0.318     2.004    -2.322  -115.844
40 me_imidazolylacetamide 090                1.713     1.712     0.001     0.052
40 me_imidazolylacetamide 100                0.941     0.832     0.109    13.077
40 me_imidazolylacetamide 110                0.336     0.233     0.103    44.266
40 me_imidazolylacetamide 120                0.000     0.000     0.000     0.000
40 me_imidazolylacetamide 130                0.047     0.161    -0.114   -70.634
40 me_imidazolylacetamide 140                0.389     0.657    -0.268   -40.858
40 me_imidazolylacetamide 150                0.852     1.502    -0.650   -43.246
40 me_imidazolylacetamide 160                1.433     2.563    -1.130   -44.081
40 me_imidazolylacetamide 170                1.847     3.550    -1.703   -47.986
40 me_imidazolylacetamide 180                1.678     3.969    -2.291   -57.722
41 oxazolylacetamide -170                    1.979     1.331     0.648    48.707
41 oxazolylacetamide -160                    1.891     1.328     0.563    42.411
41 oxazolylacetamide -150                    1.990     1.379     0.611    44.295
41 oxazolylacetamide -140                    2.201     1.525     0.676    44.311
41 oxazolylacetamide -130                    2.472     1.764     0.708    40.154
41 oxazolylacetamide -120                    2.761     2.078     0.683    32.863
41 oxazolylacetamide -110                    3.008     2.450     0.558    22.776
41 oxazolylacetamide -100                    3.142     2.856     0.286    10.000
41 oxazolylacetamide -090                    3.060     3.230    -0.170    -5.278
41 oxazolylacetamide -080                    2.440     3.093    -0.653   -21.126
41 oxazolylacetamide -070                    2.197     2.495    -0.298   -11.934
41 oxazolylacetamide -060                    1.723     1.874    -0.151    -8.038
41 oxazolylacetamide -050                    1.210     1.272    -0.062    -4.874
41 oxazolylacetamide -040                    0.676     0.756    -0.080   -10.553
41 oxazolylacetamide -030                    0.231     0.375    -0.144   -38.355
41 oxazolylacetamide -020                    0.003     0.189    -0.186   -98.328
41 oxazolylacetamide -010                   -0.012     0.084    -0.096  -114.012
41 oxazolylacetamide 000                     0.000     0.000     0.000     0.000
41 oxazolylacetamide 010                    -0.012     0.084    -0.096  -114.012
41 oxazolylacetamide 020                     0.003     0.189    -0.186   -98.328
41 oxazolylacetamide 030                     0.231     0.375    -0.144   -38.355
41 oxazolylacetamide 040                     0.676     0.756    -0.080   -10.553
41 oxazolylacetamide 050                     1.210     1.272    -0.062    -4.874
41 oxazolylacetamide 060                     1.723     1.874    -0.151    -8.038
41 oxazolylacetamide 070                     2.197     2.495    -0.298   -11.934
41 oxazolylacetamide 080                     2.440     3.093    -0.653   -21.126
41 oxazolylacetamide 090                     3.060     3.230    -0.170    -5.278
41 oxazolylacetamide 100                     3.142     2.856     0.286    10.000
41 oxazolylacetamide 110                     3.008     2.450     0.558    22.776
41 oxazolylacetamide 120                     2.761     2.078     0.683    32.863
41 oxazolylacetamide 130                     2.472     1.764     0.708    40.154
41 oxazolylacetamide 140                     2.201     1.525     0.676    44.311
41 oxazolylacetamide 150                     1.990     1.379     0.611    44.295
41 oxazolylacetamide 160                     1.891     1.328     0.563    42.411
41 oxazolylacetamide 170                     1.979     1.331     0.648    48.707
41 oxazolylacetamide 180                     1.964     1.120     0.844    75.370
42 thiazolylacetamide -170                   0.333     0.209     0.124    59.268
42 thiazolylacetamide -160                   0.844     0.712     0.132    18.552
42 thiazolylacetamide -150                   1.593     1.534     0.059     3.825
42 thiazolylacetamide -140                   2.449     2.578    -0.129    -5.017
42 thiazolylacetamide -130                   3.279     3.717    -0.438   -11.788
42 thiazolylacetamide -120                   4.001     4.808    -0.807   -16.782
42 thiazolylacetamide -110                   4.599     5.749    -1.150   -20.005
42 thiazolylacetamide -100                   5.174     6.506    -1.332   -20.475
42 thiazolylacetamide -090                   4.051     6.822    -2.771   -40.625
42 thiazolylacetamide -080                   3.970     6.681    -2.711   -40.579
42 thiazolylacetamide -070                   3.774     6.427    -2.653   -41.279
42 thiazolylacetamide -060                   3.471     6.161    -2.690   -43.667
42 thiazolylacetamide -050                   2.982     5.812    -2.830   -48.693
42 thiazolylacetamide -040                   2.339     5.417    -3.078   -56.825
42 thiazolylacetamide -030                   1.808     5.120    -3.312   -64.678
42 thiazolylacetamide -020                   1.446     4.951    -3.505   -70.789
42 thiazolylacetamide -010                   1.055     4.748    -3.693   -77.786
42 thiazolylacetamide 000                    1.131     4.854    -3.723   -76.691
42 thiazolylacetamide 010                    1.055     4.748    -3.693   -77.786
42 thiazolylacetamide 020                    1.446     4.951    -3.505   -70.789
42 thiazolylacetamide 030                    1.808     5.120    -3.312   -64.678
42 thiazolylacetamide 040                    2.339     5.417    -3.078   -56.825
42 thiazolylacetamide 050                    2.982     5.812    -2.830   -48.693
42 thiazolylacetamide 060                    3.471     6.161    -2.690   -43.667
42 thiazolylacetamide 070                    3.774     6.427    -2.653   -41.279
42 thiazolylacetamide 080                    3.970     6.681    -2.711   -40.579
42 thiazolylacetamide 090                    4.051     6.822    -2.771   -40.625
42 thiazolylacetamide 100                    5.174     6.506    -1.332   -20.475
42 thiazolylacetamide 110                    4.599     5.749    -1.150   -20.005
42 thiazolylacetamide 120                    4.001     4.808    -0.807   -16.782
42 thiazolylacetamide 130                    3.279     3.717    -0.438   -11.788
42 thiazolylacetamide 140                    2.449     2.578    -0.129    -5.017
42 thiazolylacetamide 150                    1.593     1.534     0.059     3.825
42 thiazolylacetamide 160                    0.844     0.712     0.132    18.552
42 thiazolylacetamide 170                    0.333     0.209     0.124    59.268
42 thiazolylacetamide 180                    0.000     0.000     0.000     0.000
43 biphenyl -170                             2.137     1.863     0.274    14.729
43 biphenyl -160                             1.351     0.923     0.428    46.397
43 biphenyl -150                             0.545     0.231     0.314   135.788
43 biphenyl -140                             0.000     0.000     0.000     0.000
43 biphenyl -130                            -0.251     0.206    -0.457  -221.840
43 biphenyl -120                            -0.272     0.720    -0.992  -137.825
43 biphenyl -110                            -0.182     1.346    -1.528  -113.505
43 biphenyl -100                            -0.090     1.871    -1.961  -104.803
43 biphenyl -090                            -0.106     2.068    -2.174  -105.129
43 biphenyl -080                            -0.075     1.877    -1.952  -104.017
43 biphenyl -070                            -0.170     1.351    -1.521  -112.572
43 biphenyl -060                            -0.270     0.724    -0.994  -137.264
43 biphenyl -050                            -0.250     0.207    -0.457  -220.744
43 biphenyl -040                             0.006     0.006    -0.000    -4.167
43 biphenyl -030                             0.580     0.263     0.317   120.399
43 biphenyl -020                             1.446     0.994     0.452    45.485
43 biphenyl -010                             2.282     1.938     0.344    17.776
43 biphenyl 000                              2.632     2.633    -0.001    -0.055
43 biphenyl 010                              2.282     1.938     0.344    17.776
43 biphenyl 020                              1.446     0.994     0.452    45.485
43 biphenyl 030                              0.580     0.263     0.317   120.399
43 biphenyl 040                              0.006     0.006    -0.000    -4.167
43 biphenyl 050                             -0.250     0.207    -0.457  -220.744
43 biphenyl 060                             -0.270     0.724    -0.994  -137.264
43 biphenyl 070                             -0.170     1.351    -1.521  -112.572
43 biphenyl 080                             -0.075     1.877    -1.952  -104.017
43 biphenyl 090                             -0.106     2.068    -2.174  -105.129
43 biphenyl 100                             -0.090     1.871    -1.961  -104.803
43 biphenyl 110                             -0.182     1.346    -1.528  -113.505
43 biphenyl 120                             -0.272     0.720    -0.992  -137.825
43 biphenyl 130                             -0.251     0.206    -0.457  -221.840
43 biphenyl 140                              0.000     0.000     0.000     0.000
43 biphenyl 150                              0.545     0.231     0.314   135.788
43 biphenyl 160                              1.351     0.923     0.428    46.397
43 biphenyl 170                              2.137     1.863     0.274    14.729
43 biphenyl 180                              2.443     2.529    -0.086    -3.391
44 phenylpyridine -170                       0.712     0.277     0.435   156.975
44 phenylpyridine -160                       0.301     0.007     0.294  4194.143
44 phenylpyridine -150                       0.000     0.000     0.000     0.000
44 phenylpyridine -140                      -0.152     0.328    -0.480  -146.296
44 phenylpyridine -130                      -0.124     0.989    -1.113  -112.555
44 phenylpyridine -120                       0.032     1.860    -1.828   -98.281
44 phenylpyridine -110                       0.218     2.737    -2.519   -92.031
44 phenylpyridine -100                       0.337     3.397    -3.060   -90.080
44 phenylpyridine -090                       0.330     3.634    -3.304   -90.928
44 phenylpyridine -080                       0.326     3.384    -3.058   -90.376
44 phenylpyridine -070                       0.204     2.723    -2.519   -92.505
44 phenylpyridine -060                       0.019     1.854    -1.835   -98.988
44 phenylpyridine -050                      -0.124     0.991    -1.115  -112.562
44 phenylpyridine -040                      -0.159     0.334    -0.493  -147.638
44 phenylpyridine -030                      -0.009     0.012    -0.021  -175.750
44 phenylpyridine -020                       0.323     0.048     0.275   573.604
44 phenylpyridine -010                       0.718     0.334     0.384   114.934
44 phenylpyridine 000                        1.006     0.618     0.388    62.804
44 phenylpyridine 010                        0.718     0.334     0.384   114.934
44 phenylpyridine 020                        0.323     0.048     0.275   573.604
44 phenylpyridine 030                       -0.009     0.012    -0.021  -175.750
44 phenylpyridine 040                       -0.159     0.334    -0.493  -147.638
44 phenylpyridine 050                       -0.124     0.991    -1.115  -112.562
44 phenylpyridine 060                        0.019     1.854    -1.835   -98.988
44 phenylpyridine 070                        0.204     2.723    -2.519   -92.505
44 phenylpyridine 080                        0.326     3.384    -3.058   -90.376
44 phenylpyridine 090                        0.330     3.634    -3.304   -90.928
44 phenylpyridine 100                        0.337     3.397    -3.060   -90.080
44 phenylpyridine 110                        0.218     2.737    -2.519   -92.031
44 phenylpyridine 120                        0.032     1.860    -1.828   -98.281
44 phenylpyridine 130                       -0.124     0.989    -1.113  -112.555
44 phenylpyridine 140                       -0.152     0.328    -0.480  -146.296
44 phenylpyridine 150                        0.000     0.000     0.000     0.000
44 phenylpyridine 160                        0.301     0.007     0.294  4194.143
44 phenylpyridine 170                        0.712     0.277     0.435   156.975
44 phenylpyridine 180                        0.973     0.562     0.411    73.132
45 phenylpyrimidine -170                     0.065     0.207    -0.142   -68.580
45 phenylpyrimidine -160                    -0.008     0.392    -0.400  -101.952
45 phenylpyrimidine -150                     0.083     0.918    -0.835   -90.992
45 phenylpyrimidine -140                     0.278     1.746    -1.468   -84.097
45 phenylpyrimidine -130                     0.567     2.830    -2.263   -79.973
45 phenylpyrimidine -120                     0.881     4.056    -3.175   -78.270
45 phenylpyrimidine -110                     1.127     5.211    -4.084   -78.380
45 phenylpyrimidine -100                     1.248     6.052    -4.804   -79.378
45 phenylpyrimidine -090                     1.240     6.348    -5.108   -80.471
45 phenylpyrimidine -080                     1.259     6.053    -4.794   -79.199
45 phenylpyrimidine -070                     1.121     5.230    -4.109   -78.557
45 phenylpyrimidine -060                     0.876     4.084    -3.208   -78.541
45 phenylpyrimidine -050                     0.576     2.858    -2.282   -79.853
45 phenylpyrimidine -040                     0.284     1.759    -1.475   -83.832
45 phenylpyrimidine -030                     0.085     0.920    -0.835   -90.730
45 phenylpyrimidine -020                    -0.006     0.392    -0.398  -101.582
45 phenylpyrimidine -010                     0.087     0.235    -0.148   -63.183
45 phenylpyrimidine 000                     -0.006     0.001    -0.007  -715.000
45 phenylpyrimidine 010                      0.085     0.235    -0.150   -63.779
45 phenylpyrimidine 020                     -0.004     0.392    -0.396  -101.031
45 phenylpyrimidine 030                      0.083     0.920    -0.837   -90.935
45 phenylpyrimidine 040                      0.283     1.759    -1.476   -83.898
45 phenylpyrimidine 050                      0.571     2.858    -2.287   -80.033
45 phenylpyrimidine 060                      0.876     4.084    -3.208   -78.562
45 phenylpyrimidine 070                      1.121     5.230    -4.109   -78.567
45 phenylpyrimidine 080                      1.259     6.053    -4.794   -79.192
45 phenylpyrimidine 090                      1.239     6.348    -5.109   -80.483
45 phenylpyrimidine 100                      1.247     6.052    -4.805   -79.401
45 phenylpyrimidine 110                      1.127     5.211    -4.084   -78.369
45 phenylpyrimidine 120                      0.884     4.056    -3.172   -78.202
45 phenylpyrimidine 130                      0.567     2.830    -2.263   -79.957
45 phenylpyrimidine 140                      0.272     1.746    -1.474   -84.427
45 phenylpyrimidine 150                      0.082     0.918    -0.836   -91.041
45 phenylpyrimidine 160                     -0.006     0.392    -0.398  -101.656
45 phenylpyrimidine 170                      0.066     0.207    -0.141   -68.222
45 phenylpyrimidine 180                      0.000     0.000     0.000     0.000
46 bipyridine -170                           0.029     0.161    -0.132   -81.795
46 bipyridine -160                          -0.002     0.471    -0.473  -100.342
46 bipyridine -150                           0.042     1.062    -1.020   -96.075
46 bipyridine -140                           0.218     1.958    -1.740   -88.886
46 bipyridine -130                           0.506     3.108    -2.602   -83.722
46 bipyridine -120                           0.857     4.374    -3.517   -80.410
46 bipyridine -110                           1.217     5.568    -4.351   -78.142
46 bipyridine -100                           1.545     6.496    -4.951   -76.210
46 bipyridine -090                           1.841     7.004    -5.163   -73.708
46 bipyridine -080                           2.202     7.068    -4.866   -68.842
46 bipyridine -070                           2.632     6.806    -4.174   -61.333
46 bipyridine -060                           3.141     6.392    -3.251   -50.860
46 bipyridine -050                           3.733     6.040    -2.307   -38.202
46 bipyridine -040                           4.475     5.916    -1.441   -24.362
46 bipyridine -030                           5.346     6.108    -0.762   -12.483
46 bipyridine -020                           6.232     6.586    -0.354    -5.382
46 bipyridine -010                           6.959     7.160    -0.201    -2.814
46 bipyridine 000                            7.084     7.290    -0.206    -2.832
46 bipyridine 010                            6.958     7.160    -0.202    -2.818
46 bipyridine 020                            6.231     6.586    -0.355    -5.393
46 bipyridine 030                            5.345     6.108    -0.763   -12.493
46 bipyridine 040                            4.473     5.916    -1.443   -24.394
46 bipyridine 050                            3.734     6.040    -2.306   -38.174
46 bipyridine 060                            3.141     6.392    -3.251   -50.862
46 bipyridine 070                            2.634     6.806    -4.172   -61.306
46 bipyridine 080                            2.202     7.068    -4.866   -68.843
46 bipyridine 090                            1.845     7.004    -5.159   -73.661
46 bipyridine 100                            1.545     6.496    -4.951   -76.223
46 bipyridine 110                            1.217     5.568    -4.351   -78.138
46 bipyridine 120                            0.854     4.374    -3.520   -80.466
46 bipyridine 130                            0.501     3.108    -2.607   -83.889
46 bipyridine 140                            0.218     1.958    -1.740   -88.843
46 bipyridine 150                            0.044     1.062    -1.018   -95.818
46 bipyridine 160                           -0.001     0.471    -0.472  -100.219
46 bipyridine 170                            0.032     0.161    -0.129   -79.820
46 bipyridine 180                            0.000     0.000     0.000     0.000
47 fluorobiphenyl -170                       3.942     2.624     1.318    50.216
47 fluorobiphenyl -160                       2.430     1.379     1.051    76.249
47 fluorobiphenyl -150                       1.026     0.447     0.579   129.499
47 fluorobiphenyl -140                       0.000     0.000     0.000     0.000
47 fluorobiphenyl -130                      -0.601     0.030    -0.631 -2102.367
47 fluorobiphenyl -120                      -0.843     0.409    -1.252  -306.068
47 fluorobiphenyl -110                      -0.857     0.921    -1.778  -193.098
47 fluorobiphenyl -100                      -0.797     1.355    -2.152  -158.846
47 fluorobiphenyl -090                      -0.816     1.508    -2.324  -154.125
47 fluorobiphenyl -080                      -0.781     1.337    -2.118  -158.434
47 fluorobiphenyl -070                      -0.842     0.878    -1.720  -195.924
47 fluorobiphenyl -060                      -0.817     0.354    -1.171  -330.879
47 fluorobiphenyl -050                      -0.540     0.002    -0.542-27099.000
47 fluorobiphenyl -040                       0.113     0.049     0.064   130.898
47 fluorobiphenyl -030                       1.192     0.597     0.595    99.693
47 fluorobiphenyl -020                       2.616     1.584     1.032    65.122
47 fluorobiphenyl -010                       4.076     2.779     1.297    46.657
47 fluorobiphenyl 000                        5.014     3.718     1.296    34.852
47 fluorobiphenyl 010                        4.078     2.779     1.299    46.741
47 fluorobiphenyl 020                        2.616     1.584     1.032    65.148
47 fluorobiphenyl 030                        1.195     0.597     0.598   100.119
47 fluorobiphenyl 040                        0.114     0.049     0.065   131.796
47 fluorobiphenyl 050                       -0.541     0.002    -0.543-27162.500
47 fluorobiphenyl 060                       -0.818     0.354    -1.172  -331.045
47 fluorobiphenyl 070                       -0.843     0.878    -1.721  -195.977
47 fluorobiphenyl 080                       -0.781     1.337    -2.118  -158.444
47 fluorobiphenyl 090                       -0.815     1.508    -2.323  -154.061
47 fluorobiphenyl 100                       -0.796     1.355    -2.151  -158.735
47 fluorobiphenyl 110                       -0.856     0.921    -1.777  -192.990
47 fluorobiphenyl 120                       -0.846     0.409    -1.255  -306.858
47 fluorobiphenyl 130                       -0.601     0.030    -0.631 -2103.733
47 fluorobiphenyl 140                        0.000     0.000     0.000       Inf
47 fluorobiphenyl 150                        1.029     0.447     0.582   130.154
47 fluorobiphenyl 160                        2.429     1.379     1.050    76.133
47 fluorobiphenyl 170                        3.941     2.624     1.317    50.203
47 fluorobiphenyl 180                        4.922     3.634     1.288    35.450
48 fluorophenyl_pyridine -170                1.739     0.561     1.178   210.009
48 fluorophenyl_pyridine -160                0.830     0.159     0.671   421.824
48 fluorophenyl_pyridine -150                0.000     0.000     0.000     0.000
48 fluorophenyl_pyridine -140               -0.553     0.205    -0.758  -369.702
48 fluorophenyl_pyridine -130               -0.840     0.765    -1.605  -209.812
48 fluorophenyl_pyridine -120               -0.865     1.544    -2.409  -156.002
48 fluorophenyl_pyridine -110               -0.740     2.344    -3.084  -131.558
48 fluorophenyl_pyridine -100               -0.567     2.949    -3.516  -119.240
48 fluorophenyl_pyridine -090               -0.434     3.208    -3.642  -113.535
48 fluorophenyl_pyridine -080               -0.299     3.108    -3.407  -109.627
48 fluorophenyl_pyridine -070               -0.217     2.775    -2.992  -107.810
48 fluorophenyl_pyridine -060               -0.112     2.407    -2.519  -104.673
48 fluorophenyl_pyridine -050                0.137     2.225    -2.088   -93.823
48 fluorophenyl_pyridine -040                0.623     2.395    -1.772   -73.997
48 fluorophenyl_pyridine -030                1.363     2.987    -1.624   -54.372
48 fluorophenyl_pyridine -020                2.278     3.929    -1.651   -42.020
48 fluorophenyl_pyridine -010                3.120     5.013    -1.893   -37.754
48 fluorophenyl_pyridine 000                 2.909     5.282    -2.373   -44.921
48 fluorophenyl_pyridine 010                 3.117     5.013    -1.896   -37.827
48 fluorophenyl_pyridine 020                 2.280     3.929    -1.649   -41.978
48 fluorophenyl_pyridine 030                 1.362     2.987    -1.625   -54.393
48 fluorophenyl_pyridine 040                 0.623     2.395    -1.772   -73.983
48 fluorophenyl_pyridine 050                 0.139     2.225    -2.086   -93.760
48 fluorophenyl_pyridine 060                -0.112     2.407    -2.519  -104.651
48 fluorophenyl_pyridine 070                -0.217     2.775    -2.992  -107.814
48 fluorophenyl_pyridine 080                -0.300     3.108    -3.408  -109.652
48 fluorophenyl_pyridine 090                -0.435     3.208    -3.643  -113.550
48 fluorophenyl_pyridine 100                -0.570     2.949    -3.519  -119.330
48 fluorophenyl_pyridine 110                -0.740     2.344    -3.084  -131.574
48 fluorophenyl_pyridine 120                -0.866     1.544    -2.410  -156.061
48 fluorophenyl_pyridine 130                -0.838     0.765    -1.603  -209.549
48 fluorophenyl_pyridine 140                -0.554     0.205    -0.759  -370.176
48 fluorophenyl_pyridine 150                 0.006     0.000     0.006       Inf
48 fluorophenyl_pyridine 160                 0.828     0.159     0.669   420.679
48 fluorophenyl_pyridine 170                 1.741     0.561     1.180   210.264
48 fluorophenyl_pyridine 180                 1.921     0.485     1.436   296.025
49 phenylfuran -170                          0.111     0.158    -0.047   -30.025
49 phenylfuran -160                          0.067     0.230    -0.163   -70.652
49 phenylfuran -150                          0.151     0.497    -0.346   -69.612
49 phenylfuran -140                          0.350     0.970    -0.620   -63.911
49 phenylfuran -130                          0.639     1.633    -0.994   -60.871
49 phenylfuran -120                          0.933     2.430    -1.497   -61.592
49 phenylfuran -110                          1.149     3.237    -2.088   -64.503
49 phenylfuran -100                          1.246     3.859    -2.613   -67.711
49 phenylfuran -090                          1.267     4.096    -2.829   -69.076
49 phenylfuran -080                          1.284     3.875    -2.591   -66.861
49 phenylfuran -070                          1.181     3.284    -2.103   -64.030
49 phenylfuran -060                          0.955     2.503    -1.548   -61.857
49 phenylfuran -050                          0.685     1.710    -1.025   -59.925
49 phenylfuran -040                          0.395     1.018    -0.623   -61.243
49 phenylfuran -030                          0.174     0.513    -0.339   -66.076
49 phenylfuran -020                          0.062     0.233    -0.171   -73.476
49 phenylfuran -010                          0.139     0.205    -0.066   -32.341
49 phenylfuran 000                           0.000     0.000     0.000     0.000
49 phenylfuran 010                           0.139     0.205    -0.066   -32.341
49 phenylfuran 020                           0.062     0.233    -0.171   -73.476
49 phenylfuran 030                           0.174     0.513    -0.339   -66.076
49 phenylfuran 040                           0.395     1.018    -0.623   -61.243
49 phenylfuran 050                           0.685     1.710    -1.025   -59.925
49 phenylfuran 060                           0.955     2.503    -1.548   -61.857
49 phenylfuran 070                           1.181     3.284    -2.103   -64.030
49 phenylfuran 080                           1.284     3.875    -2.591   -66.861
49 phenylfuran 090                           1.267     4.096    -2.829   -69.076
49 phenylfuran 100                           1.246     3.859    -2.613   -67.711
49 phenylfuran 110                           1.149     3.237    -2.088   -64.503
49 phenylfuran 120                           0.933     2.430    -1.497   -61.592
49 phenylfuran 130                           0.639     1.633    -0.994   -60.871
49 phenylfuran 140                           0.350     0.970    -0.620   -63.911
49 phenylfuran 150                           0.151     0.497    -0.346   -69.612
49 phenylfuran 160                           0.067     0.230    -0.163   -70.652
49 phenylfuran 170                           0.111     0.158    -0.047   -30.025
49 phenylfuran 180                           0.262     0.244     0.018     7.279
50 furanylpyridine -170                      2.320     2.818    -0.498   -17.663
50 furanylpyridine -160                      2.282     2.922    -0.640   -21.898
50 furanylpyridine -150                      2.292     3.186    -0.894   -28.051
50 furanylpyridine -140                      2.374     3.634    -1.260   -34.665
50 furanylpyridine -130                      2.518     4.267    -1.749   -40.986
50 furanylpyridine -120                      2.667     5.020    -2.353   -46.873
50 furanylpyridine -110                      2.747     5.800    -3.053   -52.635
50 furanylpyridine -100                      2.693     6.431    -3.738   -58.130
50 furanylpyridine -090                      2.461     6.700    -4.239   -63.271
50 furanylpyridine -080                      2.333     6.416    -4.083   -63.645
50 furanylpyridine -070                      2.193     5.608    -3.415   -60.898
50 furanylpyridine -060                      1.881     4.500    -2.619   -58.206
50 furanylpyridine -050                      1.453     3.317    -1.864   -56.183
50 furanylpyridine -040                      0.975     2.211    -1.236   -55.911
50 furanylpyridine -030                      0.581     1.280    -0.699   -54.637
50 furanylpyridine -020                      0.282     0.590    -0.308   -52.198
50 furanylpyridine -010                      0.087     0.161    -0.074   -45.907
50 furanylpyridine 000                       0.000     0.000     0.000     0.000
50 furanylpyridine 010                       0.087     0.161    -0.074   -45.907
50 furanylpyridine 020                       0.282     0.590    -0.308   -52.198
50 furanylpyridine 030                       0.581     1.280    -0.699   -54.637
50 furanylpyridine 040                       0.975     2.211    -1.236   -55.911
50 furanylpyridine 050                       1.453     3.317    -1.864   -56.183
50 furanylpyridine 060                       1.881     4.500    -2.619   -58.206
50 furanylpyridine 070                       2.193     5.608    -3.415   -60.898
50 furanylpyridine 080                       2.333     6.416    -4.083   -63.645
50 furanylpyridine 090                       2.461     6.700    -4.239   -63.271
50 furanylpyridine 100                       2.693     6.431    -3.738   -58.130
50 furanylpyridine 110                       2.747     5.800    -3.053   -52.635
50 furanylpyridine 120                       2.667     5.020    -2.353   -46.873
50 furanylpyridine 130                       2.518     4.267    -1.749   -40.986
50 furanylpyridine 140                       2.374     3.634    -1.260   -34.665
50 furanylpyridine 150                       2.292     3.186    -0.894   -28.051
50 furanylpyridine 160                       2.282     2.922    -0.640   -21.898
50 furanylpyridine 170                       2.314     2.818    -0.504   -17.901
50 furanylpyridine 180                       2.301     2.736    -0.435   -15.903
51 phenylthiophene -170                      0.622     0.404     0.218    53.973
51 phenylthiophene -160                      0.274     0.124     0.150   120.919
51 phenylthiophene -150                      0.000     0.000     0.000     0.000
51 phenylthiophene -140                     -0.132     0.107    -0.239  -223.421
51 phenylthiophene -130                     -0.132     0.457    -0.589  -128.856
51 phenylthiophene -120                     -0.054     0.991    -1.045  -105.482
51 phenylthiophene -110                      0.034     1.586    -1.552   -97.859
51 phenylthiophene -100                      0.103     2.058    -1.955   -95.012
51 phenylthiophene -090                      0.089     2.237    -2.148   -96.027
51 phenylthiophene -080                      0.068     2.061    -1.993   -96.724
51 phenylthiophene -070                      0.019     1.609    -1.590   -98.844
51 phenylthiophene -060                     -0.042     1.026    -1.068  -104.126
51 phenylthiophene -050                     -0.109     0.481    -0.590  -122.563
51 phenylthiophene -040                     -0.138     0.108    -0.246  -227.380
51 phenylthiophene -030                     -0.004     0.004    -0.008  -202.750
51 phenylthiophene -020                      0.343     0.196     0.147    75.036
51 phenylthiophene -010                      0.817     0.569     0.248    43.666
51 phenylthiophene 000                       1.160     0.877     0.283    32.220
51 phenylthiophene 010                       0.817     0.569     0.248    43.666
51 phenylthiophene 020                       0.343     0.196     0.147    75.036
51 phenylthiophene 030                      -0.004     0.004    -0.008  -202.750
51 phenylthiophene 040                      -0.138     0.108    -0.246  -227.380
51 phenylthiophene 050                      -0.109     0.481    -0.590  -122.563
51 phenylthiophene 060                      -0.042     1.026    -1.068  -104.126
51 phenylthiophene 070                       0.019     1.609    -1.590   -98.844
51 phenylthiophene 080                       0.068     2.061    -1.993   -96.724
51 phenylthiophene 090                       0.089     2.237    -2.148   -96.027
51 phenylthiophene 100                       0.103     2.058    -1.955   -95.012
51 phenylthiophene 110                       0.034     1.586    -1.552   -97.859
51 phenylthiophene 120                      -0.054     0.991    -1.045  -105.482
51 phenylthiophene 130                      -0.132     0.457    -0.589  -128.856
51 phenylthiophene 140                      -0.132     0.107    -0.239  -223.421
51 phenylthiophene 150                       0.000     0.000     0.000     0.000
51 phenylthiophene 160                       0.274     0.124     0.150   120.919
51 phenylthiophene 170                       0.622     0.404     0.218    53.973
51 phenylthiophene 180                       0.922     0.661     0.261    39.510
52 thiophenylpyridine -170                  -0.022     0.057    -0.079  -138.053
52 thiophenylpyridine -160                   0.097     0.340    -0.243   -71.435
52 thiophenylpyridine -150                   0.319     0.818    -0.499   -60.952
52 thiophenylpyridine -140                   0.653     1.511    -0.858   -56.778
52 thiophenylpyridine -130                   1.080     2.372    -1.292   -54.450
52 thiophenylpyridine -120                   1.488     3.313    -1.825   -55.092
52 thiophenylpyridine -110                   1.795     4.203    -2.408   -57.301
52 thiophenylpyridine -100                   1.985     4.877    -2.892   -59.294
52 thiophenylpyridine -090                   2.016     5.166    -3.150   -60.969
52 thiophenylpyridine -080                   1.972     4.966    -2.994   -60.291
52 thiophenylpyridine -070                   1.907     4.360    -2.453   -56.264
52 thiophenylpyridine -060                   1.776     3.529    -1.753   -49.681
52 thiophenylpyridine -050                   1.572     2.647    -1.075   -40.598
52 thiophenylpyridine -040                   1.333     1.850    -0.517   -27.944
52 thiophenylpyridine -030                   1.163     1.221    -0.058    -4.735
52 thiophenylpyridine -020                   1.101     0.835     0.266    31.814
52 thiophenylpyridine -010                   1.220     0.729     0.491    67.331
52 thiophenylpyridine 000                    1.398     0.729     0.669    91.720
52 thiophenylpyridine 010                    1.220     0.729     0.491    67.331
52 thiophenylpyridine 020                    1.101     0.835     0.266    31.814
52 thiophenylpyridine 030                    1.163     1.221    -0.058    -4.735
52 thiophenylpyridine 040                    1.333     1.850    -0.517   -27.944
52 thiophenylpyridine 050                    1.572     2.647    -1.075   -40.598
52 thiophenylpyridine 060                    1.776     3.529    -1.753   -49.681
52 thiophenylpyridine 070                    1.907     4.360    -2.453   -56.264
52 thiophenylpyridine 080                    1.972     4.966    -2.994   -60.291
52 thiophenylpyridine 090                    2.016     5.166    -3.150   -60.969
52 thiophenylpyridine 100                    1.985     4.877    -2.892   -59.294
52 thiophenylpyridine 110                    1.795     4.203    -2.408   -57.301
52 thiophenylpyridine 120                    1.488     3.313    -1.825   -55.092
52 thiophenylpyridine 130                    1.080     2.372    -1.292   -54.450
52 thiophenylpyridine 140                    0.653     1.511    -0.858   -56.778
52 thiophenylpyridine 150                    0.319     0.818    -0.499   -60.952
52 thiophenylpyridine 160                    0.097     0.340    -0.243   -71.435
52 thiophenylpyridine 170                   -0.022     0.057    -0.079  -138.053
52 thiophenylpyridine 180                    0.000     0.000     0.000     0.000
53 phenyloxazole -170                        0.048     0.143    -0.095   -66.210
53 phenyloxazole -160                        0.135     0.455    -0.320   -70.382
53 phenyloxazole -150                        0.312     0.993    -0.681   -68.571
53 phenyloxazole -140                        0.573     1.749    -1.176   -67.215
53 phenyloxazole -130                        0.881     2.675    -1.794   -67.073
53 phenyloxazole -120                        1.175     3.689    -2.514   -68.152
53 phenyloxazole -110                        1.382     4.636    -3.254   -70.186
53 phenyloxazole -100                        1.452     5.328    -3.876   -72.757
53 phenyloxazole -090                        1.470     5.589    -4.119   -73.703
53 phenyloxazole -080                        1.481     5.342    -3.861   -72.279
53 phenyloxazole -070                        1.376     4.677    -3.301   -70.588
53 phenyloxazole -060                        1.183     3.761    -2.578   -68.546
53 phenyloxazole -050                        0.890     2.766    -1.876   -67.839
53 phenyloxazole -040                        0.588     1.820    -1.232   -67.669
53 phenyloxazole -030                        0.322     1.035    -0.713   -68.913
53 phenyloxazole -020                        0.132     0.471    -0.339   -71.892
53 phenyloxazole -010                        0.071     0.186    -0.115   -61.796
53 phenyloxazole 000                         0.000     0.000     0.000     0.000
53 phenyloxazole 010                         0.071     0.186    -0.115   -61.796
53 phenyloxazole 020                         0.132     0.471    -0.339   -71.892
53 phenyloxazole 030                         0.322     1.035    -0.713   -68.913
53 phenyloxazole 040                         0.588     1.820    -1.232   -67.669
53 phenyloxazole 050                         0.890     2.766    -1.876   -67.839
53 phenyloxazole 060                         1.183     3.761    -2.578   -68.546
53 phenyloxazole 070                         1.376     4.677    -3.301   -70.588
53 phenyloxazole 080                         1.481     5.342    -3.861   -72.279
53 phenyloxazole 090                         1.470     5.589    -4.119   -73.703
53 phenyloxazole 100                         1.452     5.328    -3.876   -72.757
53 phenyloxazole 110                         1.382     4.636    -3.254   -70.186
53 phenyloxazole 120                         1.175     3.689    -2.514   -68.152
53 phenyloxazole 130                         0.881     2.675    -1.794   -67.073
53 phenyloxazole 140                         0.573     1.749    -1.176   -67.215
53 phenyloxazole 150                         0.312     0.993    -0.681   -68.571
53 phenyloxazole 160                         0.135     0.455    -0.320   -70.382
53 phenyloxazole 170                         0.048     0.143    -0.095   -66.210
53 phenyloxazole 180                         0.007     0.003     0.004   148.333
54 pyridinyloxazole -170                     0.028     0.120    -0.092   -76.783
54 pyridinyloxazole -160                     0.062     0.438    -0.376   -85.934
54 pyridinyloxazole -150                     0.153     0.958    -0.805   -84.040
54 pyridinyloxazole -140                     0.284     1.682    -1.398   -83.125
54 pyridinyloxazole -130                     0.479     2.559    -2.080   -81.290
54 pyridinyloxazole -120                     0.663     3.507    -2.844   -81.090
54 pyridinyloxazole -110                     0.810     4.416    -3.606   -81.662
54 pyridinyloxazole -100                     0.938     5.156    -4.218   -81.812
54 pyridinyloxazole -090                     0.988     5.587    -4.599   -82.324
54 pyridinyloxazole -080                     1.118     5.622    -4.504   -80.122
54 pyridinyloxazole -070                     1.322     5.273    -3.951   -74.932
54 pyridinyloxazole -060                     1.507     4.673    -3.166   -67.754
54 pyridinyloxazole -050                     1.654     3.980    -2.326   -58.449
54 pyridinyloxazole -040                     1.776     3.332    -1.556   -46.709
54 pyridinyloxazole -030                     1.910     2.821    -0.911   -32.306
54 pyridinyloxazole -020                     2.052     2.472    -0.420   -16.980
54 pyridinyloxazole -010                     2.183     2.290    -0.107    -4.674
54 pyridinyloxazole 000                      2.226     2.183     0.043     1.960
54 pyridinyloxazole 010                      2.183     2.290    -0.107    -4.674
54 pyridinyloxazole 020                      2.052     2.472    -0.420   -16.980
54 pyridinyloxazole 030                      1.904     2.821    -0.917   -32.523
54 pyridinyloxazole 040                      1.776     3.332    -1.556   -46.709
54 pyridinyloxazole 050                      1.654     3.980    -2.326   -58.449
54 pyridinyloxazole 060                      1.507     4.673    -3.166   -67.754
54 pyridinyloxazole 070                      1.322     5.273    -3.951   -74.932
54 pyridinyloxazole 080                      1.118     5.622    -4.504   -80.122
54 pyridinyloxazole 090                      0.988     5.587    -4.599   -82.324
54 pyridinyloxazole 100                      0.938     5.156    -4.218   -81.812
54 pyridinyloxazole 110                      0.810     4.416    -3.606   -81.662
54 pyridinyloxazole 120                      0.663     3.507    -2.844   -81.090
54 pyridinyloxazole 130                      0.479     2.559    -2.080   -81.290
54 pyridinyloxazole 140                      0.284     1.682    -1.398   -83.125
54 pyridinyloxazole 150                      0.153     0.958    -0.805   -84.040
54 pyridinyloxazole 160                      0.062     0.438    -0.376   -85.934
54 pyridinyloxazole 170                      0.028     0.120    -0.092   -76.783
54 pyridinyloxazole 180                      0.000     0.000     0.000     0.000
55 phenylthiazole -170                       0.000     0.000     0.000     0.000
55 phenylthiazole -160                      -0.141     0.101    -0.242  -239.307
55 phenylthiazole -150                      -0.218     0.387    -0.605  -156.212
55 phenylthiazole -140                      -0.169     0.892    -1.061  -118.997
55 phenylthiazole -130                      -0.033     1.594    -1.627  -102.065
55 phenylthiazole -120                       0.123     2.425    -2.302   -94.933
55 phenylthiazole -110                       0.246     3.249    -3.003   -92.416
55 phenylthiazole -100                       0.337     3.857    -3.520   -91.254
55 phenylthiazole -090                       0.344     4.090    -3.746   -91.592
55 phenylthiazole -080                       0.284     3.863    -3.579   -92.660
55 phenylthiazole -070                       0.220     3.266    -3.046   -93.269
55 phenylthiazole -060                       0.124     2.460    -2.336   -94.954
55 phenylthiazole -050                      -0.019     1.628    -1.647  -101.180
55 phenylthiazole -040                      -0.163     0.906    -1.069  -117.977
55 phenylthiazole -030                      -0.213     0.406    -0.619  -152.567
55 phenylthiazole -020                      -0.093     0.192    -0.285  -148.609
55 phenylthiazole -010                       0.202     0.245    -0.043   -17.478
55 phenylthiazole 000                        0.419     0.303     0.116    38.399
55 phenylthiazole 010                        0.202     0.245    -0.043   -17.478
55 phenylthiazole 020                       -0.093     0.192    -0.285  -148.609
55 phenylthiazole 030                       -0.213     0.406    -0.619  -152.567
55 phenylthiazole 040                       -0.163     0.906    -1.069  -117.977
55 phenylthiazole 050                       -0.019     1.628    -1.647  -101.180
55 phenylthiazole 060                        0.124     2.460    -2.336   -94.954
55 phenylthiazole 070                        0.220     3.266    -3.046   -93.269
55 phenylthiazole 080                        0.284     3.863    -3.579   -92.660
55 phenylthiazole 090                        0.344     4.090    -3.746   -91.592
55 phenylthiazole 100                        0.337     3.857    -3.520   -91.254
55 phenylthiazole 110                        0.246     3.249    -3.003   -92.416
55 phenylthiazole 120                        0.123     2.425    -2.302   -94.933
55 phenylthiazole 130                       -0.033     1.594    -1.627  -102.065
55 phenylthiazole 140                       -0.169     0.892    -1.061  -118.997
55 phenylthiazole 150                       -0.218     0.387    -0.605  -156.212
55 phenylthiazole 160                       -0.141     0.101    -0.242  -239.307
55 phenylthiazole 170                        0.000     0.000     0.000     0.000
55 phenylthiazole 180                        0.344     0.191     0.153    79.942
56 pyridinylthiazole -170                    0.103     0.217    -0.114   -52.346
56 pyridinylthiazole -160                    0.302     0.777    -0.475   -61.131
56 pyridinylthiazole -150                    0.662     1.640    -0.978   -59.623
56 pyridinylthiazole -140                    1.142     2.741    -1.599   -58.349
56 pyridinylthiazole -130                    1.692     3.987    -2.295   -57.560
56 pyridinylthiazole -120                    2.219     5.252    -3.033   -57.744
56 pyridinylthiazole -110                    2.668     6.385    -3.717   -58.218
56 pyridinylthiazole -100                    3.044     7.259    -4.215   -58.060
56 pyridinylthiazole -090                    3.381     7.754    -4.373   -56.393
56 pyridinylthiazole -080                    3.661     7.833    -4.172   -53.258
56 pyridinylthiazole -070                    4.008     7.566    -3.558   -47.021
56 pyridinylthiazole -060                    4.388     7.126    -2.738   -38.423
56 pyridinylthiazole -050                    4.799     6.676    -1.877   -28.117
56 pyridinylthiazole -040                    5.250     6.349    -1.099   -17.304
56 pyridinylthiazole -030                    5.743     6.203    -0.460    -7.416
56 pyridinylthiazole -020                    6.258     6.243     0.015     0.245
56 pyridinylthiazole -010                    6.711     6.350     0.361     5.682
56 pyridinylthiazole 000                     6.769     6.197     0.572     9.223
56 pyridinylthiazole 010                     6.711     6.350     0.361     5.682
56 pyridinylthiazole 020                     6.258     6.243     0.015     0.245
56 pyridinylthiazole 030                     5.743     6.203    -0.460    -7.416
56 pyridinylthiazole 040                     5.250     6.349    -1.099   -17.304
56 pyridinylthiazole 050                     4.799     6.676    -1.877   -28.117
56 pyridinylthiazole 060                     4.388     7.126    -2.738   -38.423
56 pyridinylthiazole 070                     4.008     7.566    -3.558   -47.021
56 pyridinylthiazole 080                     3.661     7.833    -4.172   -53.258
56 pyridinylthiazole 090                     3.381     7.754    -4.373   -56.393
56 pyridinylthiazole 100                     3.044     7.259    -4.215   -58.060
56 pyridinylthiazole 110                     2.668     6.385    -3.717   -58.218
56 pyridinylthiazole 120                     2.219     5.252    -3.033   -57.744
56 pyridinylthiazole 130                     1.692     3.987    -2.295   -57.560
56 pyridinylthiazole 140                     1.142     2.741    -1.599   -58.349
56 pyridinylthiazole 150                     0.662     1.640    -0.978   -59.623
56 pyridinylthiazole 160                     0.302     0.777    -0.475   -61.131
56 pyridinylthiazole 170                     0.103     0.217    -0.114   -52.346
56 pyridinylthiazole 180                     0.000     0.000     0.000     0.000
57 phenylpyrrole -170                        0.575     0.375     0.200    53.349
57 phenylpyrrole -160                        0.267     0.085     0.182   213.976
57 phenylpyrrole -150                        0.012     0.011     0.001     7.455
57 phenylpyrrole -140                       -0.085     0.201    -0.286  -142.214
57 phenylpyrrole -130                       -0.012     0.646    -0.658  -101.783
57 phenylpyrrole -120                        0.135     1.276    -1.141   -89.393
57 phenylpyrrole -110                        0.242     1.966    -1.724   -87.694
57 phenylpyrrole -100                        0.313     2.520    -2.207   -87.599
57 phenylpyrrole -090                        0.288     2.737    -2.449   -89.471
57 phenylpyrrole -080                        0.375     2.516    -2.141   -85.101
57 phenylpyrrole -070                        0.319     1.971    -1.652   -83.806
57 phenylpyrrole -060                        0.201     1.295    -1.094   -84.510
57 phenylpyrrole -050                        0.034     0.659    -0.625   -94.819
57 phenylpyrrole -040                       -0.075     0.196    -0.271  -138.240
57 phenylpyrrole -030                        0.000     0.000     0.000     0.000
57 phenylpyrrole -020                        0.288     0.128     0.160   125.164
57 phenylpyrrole -010                        0.668     0.452     0.216    47.730
57 phenylpyrrole 000                         0.894     0.768     0.126    16.451
57 phenylpyrrole 010                         0.668     0.452     0.216    47.730
57 phenylpyrrole 020                         0.288     0.128     0.160   125.164
57 phenylpyrrole 030                         0.000     0.000     0.000     0.000
57 phenylpyrrole 040                        -0.075     0.196    -0.271  -138.240
57 phenylpyrrole 050                         0.034     0.659    -0.625   -94.819
57 phenylpyrrole 060                         0.201     1.295    -1.094   -84.510
57 phenylpyrrole 070                         0.319     1.971    -1.652   -83.806
57 phenylpyrrole 080                         0.375     2.516    -2.141   -85.101
57 phenylpyrrole 090                         0.288     2.737    -2.449   -89.471
57 phenylpyrrole 100                         0.313     2.520    -2.207   -87.599
57 phenylpyrrole 110                         0.242     1.966    -1.724   -87.694
57 phenylpyrrole 120                         0.135     1.276    -1.141   -89.393
57 phenylpyrrole 130                        -0.012     0.646    -0.658  -101.783
57 phenylpyrrole 140                        -0.085     0.201    -0.286  -142.214
57 phenylpyrrole 150                         0.012     0.011     0.001     7.455
57 phenylpyrrole 160                         0.267     0.085     0.182   213.976
57 phenylpyrrole 170                         0.575     0.375     0.200    53.349
57 phenylpyrrole 180                         0.725     0.645     0.080    12.416
58 pyrrollypyridine -170                     0.090     0.206    -0.116   -56.097
58 pyrrollypyridine -160                     0.339     0.716    -0.377   -52.694
58 pyrrollypyridine -150                     0.757     1.560    -0.803   -51.472
58 pyrrollypyridine -140                     1.329     2.712    -1.383   -50.998
58 pyrrollypyridine -130                     2.004     4.109    -2.105   -51.238
58 pyrrollypyridine -120                     2.696     5.649    -2.953   -52.267
58 pyrrollypyridine -110                     3.292     7.153    -3.861   -53.973
58 pyrrollypyridine -100                     3.687     8.396    -4.709   -56.085
58 pyrrollypyridine -090                     3.828     9.112    -5.284   -57.984
58 pyrrollypyridine -080                     4.033     9.043    -5.010   -55.397
58 pyrrollypyridine -070                     4.227     8.409    -4.182   -49.727
58 pyrrollypyridine -060                     4.115     7.506    -3.391   -45.183
58 pyrrollypyridine -050                     3.830     6.570    -2.740   -41.704
58 pyrrollypyridine -040                     3.538     5.753    -2.215   -38.504
58 pyrrollypyridine -030                     3.313     5.152    -1.839   -35.694
58 pyrrollypyridine -020                     3.190     4.810    -1.620   -33.678
58 pyrrollypyridine -010                     3.174     4.722    -1.548   -32.783
58 pyrrollypyridine 000                      2.989     4.547    -1.558   -34.272
58 pyrrollypyridine 010                      3.173     4.722    -1.549   -32.814
58 pyrrollypyridine 020                      3.189     4.810    -1.621   -33.706
58 pyrrollypyridine 030                      3.314     5.152    -1.838   -35.673
58 pyrrollypyridine 040                      3.534     5.753    -2.218   -38.562
58 pyrrollypyridine 050                      3.833     6.570    -2.737   -41.654
58 pyrrollypyridine 060                      4.114     7.506    -3.392   -45.192
58 pyrrollypyridine 070                      4.232     8.409    -4.177   -49.674
58 pyrrollypyridine 080                      4.030     9.043    -5.013   -55.434
58 pyrrollypyridine 090                      3.825     9.112    -5.287   -58.021
58 pyrrollypyridine 100                      3.690     8.396    -4.706   -56.047
58 pyrrollypyridine 110                      3.287     7.153    -3.866   -54.047
58 pyrrollypyridine 120                      2.696     5.649    -2.953   -52.280
58 pyrrollypyridine 130                      2.006     4.109    -2.103   -51.189
58 pyrrollypyridine 140                      1.333     2.712    -1.379   -50.853
58 pyrrollypyridine 150                      0.756     1.560    -0.804   -51.556
58 pyrrollypyridine 160                      0.341     0.716    -0.375   -52.422
58 pyrrollypyridine 170                      0.097     0.206    -0.109   -52.981
58 pyrrollypyridine 180                      0.000     0.000     0.000     0.000
59 phenylimidazole -170                      0.110     0.152    -0.042   -27.678
59 phenylimidazole -160                     -0.075     0.123    -0.198  -160.756
59 phenylimidazole -150                     -0.133     0.338    -0.471  -139.263
59 phenylimidazole -140                     -0.114     0.808    -0.922  -114.162
59 phenylimidazole -130                      0.012     1.496    -1.484   -99.174
59 phenylimidazole -120                      0.192     2.314    -2.122   -91.685
59 phenylimidazole -110                      0.349     3.121    -2.772   -88.831
59 phenylimidazole -100                      0.439     3.724    -3.285   -88.224
59 phenylimidazole -090                      0.413     3.955    -3.542   -89.563
59 phenylimidazole -080                      0.413     3.745    -3.332   -88.982
59 phenylimidazole -070                      0.308     3.141    -2.833   -90.209
59 phenylimidazole -060                      0.175     2.336    -2.161   -92.508
59 phenylimidazole -050                      0.015     1.506    -1.491   -99.012
59 phenylimidazole -040                     -0.118     0.802    -0.920  -114.677
59 phenylimidazole -030                     -0.141     0.328    -0.469  -142.875
59 phenylimidazole -020                     -0.039     0.145    -0.184  -127.097
59 phenylimidazole -010                      0.221     0.233    -0.012    -5.124
59 phenylimidazole 000                       0.369     0.337     0.032     9.582
59 phenylimidazole 010                       0.221     0.233    -0.012    -5.193
59 phenylimidazole 020                      -0.044     0.145    -0.189  -130.366
59 phenylimidazole 030                      -0.142     0.328    -0.470  -143.366
59 phenylimidazole 040                      -0.120     0.802    -0.922  -114.995
59 phenylimidazole 050                       0.017     1.506    -1.489   -98.854
59 phenylimidazole 060                       0.180     2.336    -2.156   -92.286
59 phenylimidazole 070                       0.317     3.141    -2.824   -89.920
59 phenylimidazole 080                       0.417     3.745    -3.328   -88.852
59 phenylimidazole 090                       0.413     3.955    -3.542   -89.564
59 phenylimidazole 100                       0.428     3.724    -3.296   -88.495
59 phenylimidazole 110                       0.348     3.121    -2.773   -88.864
59 phenylimidazole 120                       0.197     2.314    -2.117   -91.503
59 phenylimidazole 130                       0.013     1.496    -1.483   -99.110
59 phenylimidazole 140                      -0.115     0.808    -0.923  -114.271
59 phenylimidazole 150                      -0.137     0.338    -0.475  -140.562
59 phenylimidazole 160                      -0.072     0.123    -0.195  -158.463
59 phenylimidazole 170                       0.112     0.152    -0.040   -26.559
59 phenylimidazole 180                       0.000     0.000     0.000     0.000
60 imidazolylpyridine -170                   0.105     0.250    -0.145   -58.052
60 imidazolylpyridine -160                   0.423     0.934    -0.511   -54.691
60 imidazolylpyridine -150                   0.910     2.020    -1.110   -54.945
60 imidazolylpyridine -140                   1.550     3.436    -1.886   -54.900
60 imidazolylpyridine -130                   2.271     5.057    -2.786   -55.095
60 imidazolylpyridine -120                   3.008     6.740    -3.732   -55.373
60 imidazolylpyridine -110                   3.670     8.289    -4.619   -55.730
60 imidazolylpyridine -100                   4.251     9.540    -5.289   -55.439
60 imidazolylpyridine -090                   4.735    10.344    -5.609   -54.226
60 imidazolylpyridine -080                   5.177    10.600    -5.423   -51.156
60 imidazolylpyridine -070                   5.661    10.448    -4.787   -45.813
60 imidazolylpyridine -060                   6.120    10.057    -3.937   -39.148
60 imidazolylpyridine -050                   6.512     9.626    -3.114   -32.354
60 imidazolylpyridine -040                   6.921     9.306    -2.385   -25.627
60 imidazolylpyridine -030                   7.367     9.186    -1.819   -19.798
60 imidazolylpyridine -020                   7.841     9.292    -1.451   -15.615
60 imidazolylpyridine -010                   8.257     9.512    -1.255   -13.192
60 imidazolylpyridine 000                    8.254     9.442    -1.188   -12.581
60 imidazolylpyridine 010                    8.266     9.512    -1.246   -13.101
60 imidazolylpyridine 020                    7.840     9.292    -1.452   -15.623
60 imidazolylpyridine 030                    7.360     9.186    -1.826   -19.879
60 imidazolylpyridine 040                    6.919     9.306    -2.387   -25.646
60 imidazolylpyridine 050                    6.510     9.626    -3.116   -32.368
60 imidazolylpyridine 060                    6.121    10.057    -3.936   -39.139
60 imidazolylpyridine 070                    5.665    10.448    -4.783   -45.783
60 imidazolylpyridine 080                    5.181    10.600    -5.419   -51.120
60 imidazolylpyridine 090                    4.731    10.344    -5.613   -54.266
60 imidazolylpyridine 100                    4.257     9.540    -5.283   -55.376
60 imidazolylpyridine 110                    3.666     8.289    -4.623   -55.776
60 imidazolylpyridine 120                    3.008     6.740    -3.732   -55.376
60 imidazolylpyridine 130                    2.266     5.057    -2.791   -55.190
60 imidazolylpyridine 140                    1.545     3.436    -1.891   -55.038
60 imidazolylpyridine 150                    0.915     2.020    -1.105   -54.702
60 imidazolylpyridine 160                    0.422     0.934    -0.512   -54.824
60 imidazolylpyridine 170                    0.107     0.250    -0.143   -57.192
60 imidazolylpyridine 180                    0.000     0.000     0.000     0.000
61 me_phenylimidazole -170                   1.891     1.202     0.689    57.291
61 me_phenylimidazole -160                   1.136     0.556     0.580   104.293
61 me_phenylimidazole -150                   0.439     0.101     0.338   334.287
61 me_phenylimidazole -140                   0.000     0.000     0.000     0.000
61 me_phenylimidazole -130                  -0.167     0.252    -0.419  -166.429
61 me_phenylimidazole -120                  -0.127     0.767    -0.894  -116.542
61 me_phenylimidazole -110                   0.015     1.388    -1.373   -98.938
61 me_phenylimidazole -100                   0.084     1.874    -1.790   -95.517
61 me_phenylimidazole -090                   0.171     2.058    -1.887   -91.681
61 me_phenylimidazole -080                   0.106     1.881    -1.775   -94.382
61 me_phenylimidazole -070                   0.058     1.419    -1.361   -95.944
61 me_phenylimidazole -060                  -0.125     0.836    -0.961  -114.925
61 me_phenylimidazole -050                  -0.196     0.321    -0.517  -161.140
61 me_phenylimidazole -040                  -0.052     0.026    -0.078  -298.654
61 me_phenylimidazole -030                   0.371     0.074     0.297   401.878
61 me_phenylimidazole -020                   1.097     0.512     0.585   114.264
61 me_phenylimidazole -010                   1.950     1.200     0.750    62.477
61 me_phenylimidazole 000                    2.432     1.720     0.712    41.402
61 me_phenylimidazole 010                    1.953     1.200     0.753    62.718
61 me_phenylimidazole 020                    1.092     0.512     0.580   113.221
61 me_phenylimidazole 030                    0.370     0.074     0.296   400.662
61 me_phenylimidazole 040                   -0.051     0.026    -0.077  -294.346
61 me_phenylimidazole 050                   -0.191     0.321    -0.512  -159.414
61 me_phenylimidazole 060                   -0.122     0.836    -0.958  -114.618
61 me_phenylimidazole 070                    0.057     1.419    -1.362   -95.961
61 me_phenylimidazole 080                    0.100     1.881    -1.781   -94.687
61 me_phenylimidazole 090                    0.167     2.058    -1.891   -91.879
61 me_phenylimidazole 100                    0.082     1.874    -1.792   -95.633
61 me_phenylimidazole 110                    0.011     1.388    -1.377   -99.240
61 me_phenylimidazole 120                   -0.127     0.767    -0.894  -116.618
61 me_phenylimidazole 130                   -0.167     0.252    -0.419  -166.282
61 me_phenylimidazole 140                   -0.004     0.000    -0.004      -Inf
61 me_phenylimidazole 150                    0.444     0.101     0.343   339.287
61 me_phenylimidazole 160                    1.141     0.556     0.585   105.192
61 me_phenylimidazole 170                    1.897     1.202     0.695    57.798
61 me_phenylimidazole 180                    2.199     1.532     0.667    43.555
62 me_imidazolylpyridine -170                0.128     0.102     0.026    25.980
62 me_imidazolylpyridine -160                0.305     0.325    -0.020    -6.243
62 me_imidazolylpyridine -150                0.641     0.769    -0.128   -16.697
62 me_imidazolylpyridine -140                1.133     1.498    -0.365   -24.383
62 me_imidazolylpyridine -130                1.799     2.500    -0.701   -28.046
62 me_imidazolylpyridine -120                2.571     3.701    -1.130   -30.524
62 me_imidazolylpyridine -110                3.312     4.983    -1.671   -33.541
62 me_imidazolylpyridine -100                3.968     6.173    -2.205   -35.728
62 me_imidazolylpyridine -090                4.463     7.044    -2.581   -36.644
62 me_imidazolylpyridine -080                4.791     7.468    -2.677   -35.851
62 me_imidazolylpyridine -070                5.179     7.539    -2.360   -31.309
62 me_imidazolylpyridine -060                5.564     7.388    -1.824   -24.686
62 me_imidazolylpyridine -050                6.073     7.288    -1.215   -16.673
62 me_imidazolylpyridine -040                6.777     7.416    -0.639    -8.614
62 me_imidazolylpyridine -030                7.710     7.875    -0.165    -2.093
62 me_imidazolylpyridine -020                8.853     8.666     0.187     2.161
62 me_imidazolylpyridine -010               10.016     9.641     0.375     3.888
62 me_imidazolylpyridine 000                10.559    10.172     0.387     3.803
62 me_imidazolylpyridine 010                10.017     9.641     0.376     3.901
62 me_imidazolylpyridine 020                 8.861     8.666     0.195     2.251
62 me_imidazolylpyridine 030                 7.716     7.875    -0.159    -2.025
62 me_imidazolylpyridine 040                 6.777     7.416    -0.639    -8.611
62 me_imidazolylpyridine 050                 6.078     7.288    -1.210   -16.600
62 me_imidazolylpyridine 060                 5.571     7.388    -1.817   -24.600
62 me_imidazolylpyridine 070                 5.184     7.539    -2.355   -31.241
62 me_imidazolylpyridine 080                 4.798     7.468    -2.670   -35.753
62 me_imidazolylpyridine 090                 4.465     7.044    -2.579   -36.606
62 me_imidazolylpyridine 100                 3.965     6.173    -2.208   -35.768
62 me_imidazolylpyridine 110                 3.318     4.983    -1.665   -33.420
62 me_imidazolylpyridine 120                 2.571     3.701    -1.130   -30.519
62 me_imidazolylpyridine 130                 1.790     2.500    -0.710   -28.405
62 me_imidazolylpyridine 140                 1.135     1.498    -0.363   -24.232
62 me_imidazolylpyridine 150                 0.639     0.769    -0.130   -16.884
62 me_imidazolylpyridine 160                 0.311     0.325    -0.014    -4.394
62 me_imidazolylpyridine 170                 0.127     0.102     0.025    24.931
62 me_imidazolylpyridine 180                 0.000     0.000     0.000     0.000
==========================================================================================
RMSE                2.011   kcal/mol
MUE                 1.419   kcal/mol
------------------------------------------------------------------------------------------
MSE                -1.260   kcal/mol
min                -6.843   kcal/mol
max                 3.626   kcal/mol
range              10.469   kcal/mol
min abs             0.000   kcal/mol
max abs             6.843   kcal/mol
==========================================================================================
RMSE                  Inf   %
MUE                   Inf   %
MSE                   NaN   %
min                  -Inf   %
max                   Inf   %
range                 Inf   %
min abs             0.000   %
max abs               Inf   %
------------------------------------------------------------------------------------------
RMSE/|avg|         68.908   %
MUE/|avg|          48.613   %
==========================================================================================
Statistics for groups:
01_butane      (36) RMSE      1.058   MSE      -0.809   kcal/mol
02_E_pentene   (36) RMSE      0.938   MSE      -0.672   kcal/mol
03_4_Me_pentene(36) RMSE      0.855   MSE      -0.517   kcal/mol
04_3_Me_pentene(36) RMSE      1.060   MSE      -0.760   kcal/mol
05_ethane_diol (36) RMSE      3.292   MSE      -2.566   kcal/mol
06_meo_methanol(36) RMSE      1.837   MSE      -0.097   kcal/mol
07_fluoropropane(36) RMSE      1.781   MSE      -1.499   kcal/mol
08_fluorobutane(36) RMSE      1.602   MSE      -1.353   kcal/mol
09_difluorobutane(36) RMSE      1.532   MSE      -1.209   kcal/mol
10_trifluorobutane(36) RMSE      1.731   MSE      -1.410   kcal/mol
11_me_acetamide(36) RMSE      1.961   MSE      -1.556   kcal/mol
12_me_acetate  (36) RMSE      1.140   MSE      -0.970   kcal/mol
13_dimethylurea(36) RMSE      1.856   MSE      -1.541   kcal/mol
14_Et_acetamide(36) RMSE      0.740   MSE      -0.546   kcal/mol
15_Et_Me_acetamide(36) RMSE      0.779   MSE      -0.451   kcal/mol
16_N_me_sulfonamide(36) RMSE      1.367   MSE       0.294   kcal/mol
17_ethylbenzene(36) RMSE      0.210   MSE      -0.179   kcal/mol
18_N_me_aniline(36) RMSE      0.573   MSE      -0.456   kcal/mol
19_anisole     (36) RMSE      0.376   MSE      -0.286   kcal/mol
20_2_MeO_Me_pyridine(36) RMSE      2.375   MSE      -2.068   kcal/mol
21_pyridinyl_ethanone(36) RMSE      3.432   MSE      -2.849   kcal/mol
22_pyrrollyethanone(36) RMSE      2.859   MSE      -2.199   kcal/mol
23_furanylethanone(36) RMSE      2.289   MSE      -1.426   kcal/mol
24_thiophenylethanone(36) RMSE      2.393   MSE      -1.663   kcal/mol
25_imidazolylethanone(36) RMSE      3.827   MSE      -3.149   kcal/mol
26_me_imidazolylethanone(36) RMSE      2.936   MSE      -2.432   kcal/mol
27_oxazolylethanone(36) RMSE      3.360   MSE      -2.826   kcal/mol
28_thiazolylethanone(36) RMSE      3.201   MSE      -2.529   kcal/mol
29_sulfonylthiazole(36) RMSE      0.529   MSE       0.023   kcal/mol
30_sulfonamide (36) RMSE      3.037   MSE      -2.415   kcal/mol
31_N_phenylacetamide(36) RMSE      0.618   MSE      -0.107   kcal/mol
32_benzamide   (36) RMSE      1.132   MSE      -0.492   kcal/mol
33_pyridinyl_acetamide(36) RMSE      1.608   MSE      -1.042   kcal/mol
34_pyrimidinyl_acetamide(36) RMSE      0.713   MSE       0.597   kcal/mol
35_pyridinyl_urea(36) RMSE      0.816   MSE      -0.194   kcal/mol
36_pyrrollyacetamide(36) RMSE      1.508   MSE      -1.305   kcal/mol
37_furanylacetamide(36) RMSE      0.510   MSE      -0.113   kcal/mol
38_thiophenylacetamide(36) RMSE      0.187   MSE      -0.113   kcal/mol
39_imidazolylacetamide(36) RMSE      3.677   MSE      -3.133   kcal/mol
40_me_imidazolylacetamide(36) RMSE      1.675   MSE      -1.330   kcal/mol
41_oxazolylacetamide(36) RMSE      0.467   MSE       0.184   kcal/mol
42_thiazolylacetamide(36) RMSE      2.293   MSE      -1.814   kcal/mol
43_biphenyl    (36) RMSE      1.059   MSE      -0.553   kcal/mol
44_phenylpyridine(36) RMSE      1.710   MSE      -1.087   kcal/mol
45_phenylpyrimidine(36) RMSE      2.814   MSE      -2.197   kcal/mol
46_bipyridine  (36) RMSE      2.919   MSE      -2.300   kcal/mol
47_fluorobiphenyl(36) RMSE      1.338   MSE      -0.359   kcal/mol
48_fluorophenyl_pyridine(36) RMSE      2.275   MSE      -1.754   kcal/mol
49_phenylfuran (36) RMSE      1.454   MSE      -1.092   kcal/mol
50_furanylpyridine(36) RMSE      2.283   MSE      -1.830   kcal/mol
51_phenylthiophene(36) RMSE      1.070   MSE      -0.666   kcal/mol
52_thiophenylpyridine(36) RMSE      1.669   MSE      -1.167   kcal/mol
53_phenyloxazole(36) RMSE      2.263   MSE      -1.769   kcal/mol
54_pyridinyloxazole(36) RMSE      2.602   MSE      -2.052   kcal/mol
55_phenylthiazole(36) RMSE      2.066   MSE      -1.589   kcal/mol
56_pyridinylthiazole(36) RMSE      2.491   MSE      -1.891   kcal/mol
57_phenylpyrrole(36) RMSE      1.174   MSE      -0.744   kcal/mol
58_pyrrollypyridine(36) RMSE      2.953   MSE      -2.495   kcal/mol
59_phenylimidazole(36) RMSE      1.914   MSE      -1.457   kcal/mol
60_imidazolylpyridine(36) RMSE      3.320   MSE      -2.803   kcal/mol
61_me_phenylimidazole(36) RMSE      1.007   MSE      -0.396   kcal/mol
62_me_imidazolylpyridine(36) RMSE      1.383   MSE      -0.938   kcal/mol
--------------------------------------------------------------------------------
01_butane      RMSE/|avg|     49.46 %
02_E_pentene   RMSE/|avg|     88.24 %
03_4_Me_penteneRMSE/|avg|     68.87 %
04_3_Me_penteneRMSE/|avg|     93.20 %
05_ethane_diol RMSE/|avg|     110.11 %
06_meo_methanolRMSE/|avg|     64.86 %
07_fluoropropaneRMSE/|avg|     91.87 %
08_fluorobutaneRMSE/|avg|     85.54 %
09_difluorobutaneRMSE/|avg|     82.50 %
10_trifluorobutaneRMSE/|avg|     96.07 %
11_me_acetamideRMSE/|avg|     35.85 %
12_me_acetate  RMSE/|avg|     14.28 %
13_dimethylureaRMSE/|avg|     61.09 %
14_Et_acetamideRMSE/|avg|     51.86 %
15_Et_Me_acetamideRMSE/|avg|     37.84 %
16_N_me_sulfonamideRMSE/|avg|     77.45 %
17_ethylbenzeneRMSE/|avg|     35.39 %
18_N_me_anilineRMSE/|avg|     43.60 %
19_anisole     RMSE/|avg|     21.06 %
20_2_MeO_Me_pyridineRMSE/|avg|     137.61 %
21_pyridinyl_ethanoneRMSE/|avg|     73.24 %
22_pyrrollyethanoneRMSE/|avg|     44.55 %
23_furanylethanoneRMSE/|avg|     56.20 %
24_thiophenylethanoneRMSE/|avg|     67.11 %
25_imidazolylethanoneRMSE/|avg|     50.50 %
26_me_imidazolylethanoneRMSE/|avg|     39.80 %
27_oxazolylethanoneRMSE/|avg|     90.81 %
28_thiazolylethanoneRMSE/|avg|     62.03 %
29_sulfonylthiazoleRMSE/|avg|     24.71 %
30_sulfonamide RMSE/|avg|     122.12 %
31_N_phenylacetamideRMSE/|avg|     53.05 %
32_benzamide   RMSE/|avg|     133.11 %
33_pyridinyl_acetamideRMSE/|avg|     42.54 %
34_pyrimidinyl_acetamideRMSE/|avg|     30.85 %
35_pyridinyl_ureaRMSE/|avg|     27.77 %
36_pyrrollyacetamideRMSE/|avg|     42.91 %
37_furanylacetamideRMSE/|avg|     18.96 %
38_thiophenylacetamideRMSE/|avg|     12.23 %
39_imidazolylacetamideRMSE/|avg|     65.69 %
40_me_imidazolylacetamideRMSE/|avg|     89.83 %
41_oxazolylacetamideRMSE/|avg|     29.35 %
42_thiazolylacetamideRMSE/|avg|     51.34 %
43_biphenyl    RMSE/|avg|     99.49 %
44_phenylpyridineRMSE/|avg|     131.01 %
45_phenylpyrimidineRMSE/|avg|     102.76 %
46_bipyridine  RMSE/|avg|     61.15 %
47_fluorobiphenylRMSE/|avg|     120.86 %
48_fluorophenyl_pyridineRMSE/|avg|     103.77 %
49_phenylfuran RMSE/|avg|     85.63 %
50_furanylpyridineRMSE/|avg|     62.04 %
51_phenylthiopheneRMSE/|avg|     130.30 %
52_thiophenylpyridineRMSE/|avg|     69.61 %
53_phenyloxazoleRMSE/|avg|     89.90 %
54_pyridinyloxazoleRMSE/|avg|     83.68 %
55_phenylthiazoleRMSE/|avg|     124.75 %
56_pyridinylthiazoleRMSE/|avg|     47.98 %
57_phenylpyrroleRMSE/|avg|     119.07 %
58_pyrrollypyridineRMSE/|avg|     56.64 %
59_phenylimidazoleRMSE/|avg|     121.16 %
60_imidazolylpyridineRMSE/|avg|     46.20 %
61_me_phenylimidazoleRMSE/|avg|     112.63 %
62_me_imidazolylpyridineRMSE/|avg|     26.07 %
==========================================================================================
