# Supplementary material for: PM6-ML: The Synergy of Semiempirical Quantum Chemistry and Machine Learning Transformed into a Practical Computational Method
Source: J Chem Theory Comput. 2025 Jan 3;21(2):678–90. doi: 10.1021/acs.jctc.4c01330 (PMC11780751; doi:10.1021/acs.jctc.4c01330)
Supplement: Supplementary file 2 — ct4c01330_si_002.zip [file ct4c01330_si_002.zip › SI_validation_outputs/PM6-D3H4Xprime/D442]

        _______  
       /\______\ 
      / /      / 
     / / Cuby /   Dataset calculation
     \/______/   
                 
Selected 26 out of 4420 data set entries
==========================================================================================
name                                             E      Eref     error  error(%)
------------------------------------------------------------------------------------------
1.02.18 hydrogen--butadyine 1.00            -0.400    -0.461     0.061    13.311
1.06.43 toluene--cyclohexane 1.00           -3.474    -3.652     0.178     4.878
1.06.58 neohexane--propyne 1.00             -2.712    -2.541    -0.171    -6.713
1.07.45 benzene--nitrogen 1.00              -2.154    -1.518    -0.636   -41.871
1.07.78 cyclohexane--nitrogen 1.00          -1.467    -0.938    -0.529   -56.429
2.02.06 hydrogen--thioacetone 1.00          -0.582    -0.847     0.265    31.240
2.03.10 23dimethylbutane--diphosphine...    -0.815    -2.740     1.925    70.251
2.03.18 neopentane--phosphine 1.00          -0.196    -1.278     1.082    84.680
2.03.57 propyne--diphosphene 1.00           -2.668    -2.114    -0.554   -26.219
2.04.14 cyclohexane--dimethylsulfide ...    -1.678    -2.552     0.874    34.230
2.04.38 ethene--carbondisulfide 1.00        -0.928    -1.599     0.671    41.968
2.06.20 135triazine--sulfur 1.00            -3.920    -4.343     0.423     9.730
2.12.14 phosphorus4--thiophene 1.00         -6.195    -4.006    -2.189   -54.648
2.12.24 diphosphene--trithiane 1.00         -2.673    -3.947     1.274    32.275
2.13.08 trithiane--trithiane 1.00           -1.384    -7.018     5.634    80.273
3.04.02 hydrogen--diiodomethane 1.00        -0.771    -0.528    -0.243   -45.959
3.05.14 butadyine--tetrafluoromethane...    -1.303    -1.307     0.004     0.327
3.09.04 methylamine--trifluoromethane...    -1.110    -1.339     0.229    17.126
3.09.08 diazene--fluorine 1.00               0.299    -0.504     0.803   159.282
3.09.10 diazomethane--fluorine 1.00         -1.375    -0.930    -0.445   -47.866
3.11.04 hydrazine--tetrabromomethane ...    -1.140    -2.540     1.400    55.120
3.13.02 diacetonediperoxide--tetraflu...    -2.796    -4.482     1.686    37.612
3.23.06 phosphorus4--bromine 1.00           -0.275    -2.678     2.403    89.748
3.27.10 carbondisulfide--bromine 1.00       -0.960    -2.208     1.248    56.538
3.29.03 fluorine--trifluoromethane 1.00      0.257    -0.631     0.888   140.676
3.30.01 tetrafluoromethane--tetrachlo...    -1.412    -1.490     0.078     5.266
==========================================================================================
RMSE                1.512   kcal/mol
MUE                 0.996   kcal/mol
------------------------------------------------------------------------------------------
MSE                 0.629   kcal/mol
min                -2.189   kcal/mol
max                 5.634   kcal/mol
range               7.823   kcal/mol
min abs             0.004   kcal/mol
max abs             5.634   kcal/mol
==========================================================================================
RMSE               61.407   %
MUE                47.855   %
MSE                26.339   %
min               -56.429   %
max               159.282   %
range             215.710   %
min abs             0.327   %
max abs           159.282   %
------------------------------------------------------------------------------------------
RMSE/|avg|         67.552   %
MUE/|avg|          44.496   %
==========================================================================================
Statistics for groups:
HBCNO          (5)  RMSE      0.387   MSE      -0.219   kcal/mol
PS             (10) RMSE      2.117   MSE       0.940   kcal/mol
Halogens       (11) RMSE      1.124   MSE       0.732   kcal/mol
NobleGases     (0)  RMSE        NaN   MSE         NaN   kcal/mol
--------------------------------------------------------------------------------
HBCNO          RMSE/|avg|     21.24 %
PS             RMSE/|avg|     69.52 %
Halogens       RMSE/|avg|     66.31 %
NobleGases     RMSE/|avg|     NaN %
==========================================================================================
Errors along the curve, total
       x      RMSE       MUE       MSE
    1.00     1.512     0.996     0.629
==========================================================================================
