# Supplementary material for: PM6-ML: The Synergy of Semiempirical Quantum Chemistry and Machine Learning Transformed into a Practical Computational Method
Source: J Chem Theory Comput. 2025 Jan 3;21(2):678–90. doi: 10.1021/acs.jctc.4c01330 (PMC11780751; doi:10.1021/acs.jctc.4c01330)
Supplement: Supplementary file 2 — ct4c01330_si_002.zip [file ct4c01330_si_002.zip › SI_validation_outputs/PM6-D3H4Xprime/HB375]

        _______  
       /\______\ 
      / /      / 
     / / Cuby /   Dataset calculation
     \/______/   
                 
Selected 50 out of 3750 data set entries
==========================================================================================
name                                             E      Eref     error  error(%)
------------------------------------------------------------------------------------------
1.001 acetic acid ... acetaldehyde 1.00     -9.925   -10.810     0.885     8.183
1.002 acetic acid ... acetamide 1.00       -17.759   -19.325     1.566     8.102
1.004 acetic acid ... dimethylcarbona...    -9.899   -12.218     2.319    18.978
1.007 acetic acid ... furan 1.00            -6.016    -7.110     1.094    15.383
1.011 acetic acid ... nitromethane 1.00    -12.409    -9.112    -3.297   -36.179
1.014 acetic acid ... water 1.00            -9.270   -11.155     1.885    16.897
1.017 methanol ... acetic acid 1.00         -6.596    -6.691     0.095     1.414
1.023 methanol ... methanol 1.00            -5.915    -5.871    -0.044    -0.751
1.037 phenol ... methanol 1.00              -8.092    -8.391     0.299     3.560
1.039 phenol ... nitromethane 1.00         -10.131    -7.818    -2.313   -29.586
1.040 phenol ... nitrosomethane 1.00        -8.436    -5.795    -2.641   -45.573
1.053 water ... methylacetate 1.00          -6.940    -6.760    -0.180    -2.668
1.055 water ... nitrosomethane 1.00         -6.239    -4.412    -1.827   -41.400
2.008 1H-pyrrole ... methanol 1.00          -5.393    -6.262     0.869    13.883
2.010 1H-pyrrole ... nitromethane 1.00      -6.129    -5.179    -0.950   -18.335
2.013 1H-pyrrole ... water 1.00             -4.732    -5.319     0.587    11.041
2.015 ammonia ... acetamide 1.00            -5.544    -4.973    -0.571   -11.490
2.049 methylamine ... acetamide 1.00        -5.318    -5.275    -0.043    -0.822
3.001 acetic acid ... acetonitrile 1.00     -7.013    -9.052     2.039    22.525
3.006 acetic acid ... methylamine 1.00     -10.627   -13.707     3.080    22.469
3.009 acetic acid ... nitrosomethane ...    -8.265    -8.624     0.359     4.165
3.013 methanol ... acetonitrile 1.00        -5.446    -5.198    -0.248    -4.771
3.014 methanol ... ammonia 1.00             -6.485    -6.853     0.368     5.365
3.016 methanol ... dimethylamine 1.00       -7.309    -8.344     1.035    12.402
3.017 methanol ... dimethyldiazene 1.00     -8.163    -6.351    -1.812   -28.530
3.019 methanol ... methylazide 1.00         -6.821    -4.958    -1.863   -37.577
3.032 phenol ... N-methyl-2-propanimi...   -10.624   -12.827     2.203    17.175
3.035 water ... acetonitrile 1.00           -5.658    -4.879    -0.779   -15.968
4.004 1H-pyrrole ... dimethylamine 1.00     -7.375    -8.373     0.998    11.920
4.008 1H-pyrrole ... N-methyl-2-propa...    -7.477    -9.228     1.751    18.971
4.013 ammonia ... dimethyldiazene 1.00      -4.938    -3.295    -1.643   -49.872
4.018 aniline ... ammonia 1.00              -5.649    -5.272    -0.377    -7.149
4.023 aniline ... methylcyanate 1.00        -7.232    -8.672     1.440    16.603
4.038 methylamine ... dimethylamine 1.00    -4.693    -4.335    -0.358    -8.268
4.044 N-methylacetamide ... acetonitr...    -5.318    -6.024     0.706    11.723
4.046 N-methylacetamide ... aniline 1.00    -7.001    -7.129     0.128     1.793
5.003 ethyne ... acetic acid 1.00           -2.483    -3.574     1.091    30.535
5.006 ethyne ... dimethylether 1.00         -2.787    -3.485     0.698    20.027
5.014 ethyne ... water 1.00                 -2.023    -2.848     0.825    28.962
5.018 nitromethane ... N-methylacetam...    -9.164    -8.477    -0.687    -8.106
6.001 ethyne ... acetonitrile 1.00          -1.303    -3.092     1.789    57.864
6.004 ethyne ... dimethylamine 1.00         -2.160    -4.599     2.439    53.032
6.012 methylcyanate ... ammonia 1.00        -6.341    -5.725    -0.616   -10.768
7.009 ammonia ... nitromethane 1.00         -5.961    -5.249    -0.712   -13.571
7.053 ethene ... ammonia 1.00               -1.195    -1.343     0.148    10.983
7.069 ethene ... N-methyl-2-propanimi...    -2.564    -2.796     0.232     8.283
7.074 ethene ... water 1.00                 -1.756    -2.529     0.773    30.553
7.083 methane ... ammonia 1.00              -0.844    -0.760    -0.084   -11.067
7.085 methane ... dimethylamine 1.00        -1.533    -1.567     0.034     2.183
7.105 methanol ... methylisocyanide 1.00    -3.336    -4.354     1.018    23.392
==========================================================================================
RMSE                1.370   kcal/mol
MUE                 1.076   kcal/mol
------------------------------------------------------------------------------------------
MSE                 0.234   kcal/mol
min                -3.297   kcal/mol
max                 3.080   kcal/mol
range               6.376   kcal/mol
min abs             0.034   kcal/mol
max abs             3.297   kcal/mol
==========================================================================================
RMSE               22.728   %
MUE                17.816   %
MSE                 2.518   %
min               -49.872   %
max                57.864   %
range             107.736   %
min abs             0.751   %
max abs            57.864   %
------------------------------------------------------------------------------------------
RMSE/|avg|         21.009   %
MUE/|avg|          16.502   %
==========================================================================================
Statistics for groups:
OH-O           (13) RMSE      1.755   MSE      -0.166   kcal/mol
NH-O           (5)  RMSE      0.683   MSE      -0.022   kcal/mol
OH-N           (10) RMSE      1.651   MSE       0.438   kcal/mol
NH-N           (8)  RMSE      1.097   MSE       0.330   kcal/mol
CH-N           (3)  RMSE      1.782   MSE       1.204   kcal/mol
CH-O           (4)  RMSE      0.841   MSE       0.482   kcal/mol
noHB           (7)  RMSE      0.564   MSE       0.201   kcal/mol
--------------------------------------------------------------------------------
OH-O           RMSE/|avg|     19.75 %
NH-O           RMSE/|avg|     12.64 %
OH-N           RMSE/|avg|     20.43 %
NH-N           RMSE/|avg|     16.76 %
CH-N           RMSE/|avg|     39.85 %
CH-O           RMSE/|avg|     18.30 %
noHB           RMSE/|avg|     21.22 %
==========================================================================================
Errors along the curve, total
       x      RMSE       MUE       MSE
    1.00     1.370     1.076     0.234
==========================================================================================
