# Supplementary material for: PM6-ML: The Synergy of Semiempirical Quantum Chemistry and Machine Learning Transformed into a Practical Computational Method
Source: J Chem Theory Comput. 2025 Jan 3;21(2):678–90. doi: 10.1021/acs.jctc.4c01330 (PMC11780751; doi:10.1021/acs.jctc.4c01330)
Supplement: Supplementary file 2 — ct4c01330_si_002.zip [file ct4c01330_si_002.zip › SI_validation_outputs/PM6-D3H4Xprime/HB300SPX]

        _______  
       /\______\ 
      / /      / 
     / / Cuby /   Dataset calculation
     \/______/   
                 
Selected 50 out of 3000 data set entries
==========================================================================================
name                                             E      Eref     error  error(%)
------------------------------------------------------------------------------------------
1.01 phosphine ... ammonia 1.00             -1.696    -1.082    -0.614   -56.780
1.04 phosphine ... trimethylamine 1.00      -2.711    -2.143    -0.568   -26.526
1.06 methanethiol ... methylamine 1.00      -3.971    -3.886    -0.085    -2.190
1.22 hydrogenchloride ... ammonia 1.00      -7.592    -9.680     2.088    21.570
1.29 hydrogenbromide ... methylazide ...    -2.325    -5.051     2.726    53.963
1.33 hydrogeniodide ... methylazide 1.00    -1.917    -3.765     1.848    49.076
2.01 difluorophosphine ... acetone 1.00     -4.308    -3.794    -0.514   -13.536
2.04 sulfane ... acetamide 1.00             -5.227    -4.586    -0.641   -13.978
2.09 sulfane ... N-methylacetamide 1.00     -5.734    -4.769    -0.965   -20.233
2.16 hydrogenfluoride ... dimethylsul...    -5.948   -11.186     5.238    46.829
2.19 hydrogenfluoride ... phosphoric ...     1.040    -9.159    10.199   111.359
2.20 hydrogenfluoride ... sulfur diox...    -4.030    -4.527     0.497    10.980
2.22 hydrogenchloride ... acetamide 1.00    -9.690   -11.776     2.086    17.714
2.24 hydrogenchloride ... dimethylsul...    -8.159    -7.777    -0.382    -4.912
2.26 hydrogenchloride ... methanol 1.00     -7.183    -6.861    -0.322    -4.686
2.29 hydrogenchloride ... sulfur diox...    -4.639    -2.816    -1.823   -64.754
2.32 hydrogenbromide ... acetone 1.00       -7.179    -6.867    -0.312    -4.545
2.33 hydrogenbromide ... chloric acid...    -4.402    -2.684    -1.718   -64.003
2.44 hydrogeniodide ... bromic acid 1.00    -4.049    -2.694    -1.355   -50.291
3.07 ammonia ... trimethylphosphine 1.00    -1.011    -3.253     2.242    68.933
3.34 hydrogenchloride ... phosphaalke...     0.285    -4.782     5.067   105.969
3.42 hydrogenbromide ... phosphaalkyn...     0.213    -3.415     3.628   106.243
4.04 ethyne ... tetrahydrothiophene 1.00    -1.832    -3.650     1.818    49.800
4.11 methylamine ... dimethylsulfide ...    -2.579    -4.238     1.659    39.143
4.13 N-methylacetamide ... dimethyldi...    -2.940    -4.946     2.006    40.560
4.17 acetic acid ... thioacetone 1.00       -5.746    -7.742     1.996    25.777
4.51 hydrogeniodide ... methanethiol ...    -2.178    -4.039     1.861    46.083
5.02 dimethylsulfone ... difluorophos...    -5.688    -6.993     1.305    18.663
5.07 methanethiol ... difluorophosphi...    -0.044    -4.514     4.470    99.016
5.08 methylcyanate ... difluorophosph...    -3.854    -5.603     1.749    31.222
5.18 acetic acid ... fluorine 1.00           0.705    -1.717     2.422   141.031
5.22 methanol ... fluorine 1.00              0.482    -0.839     1.321   157.498
5.27 difluorophosphine ... fluorine 1.00    -0.322    -0.672     0.350    52.030
5.33 hydrogenfluoride ... tetrafluoro...     2.633    -1.263     3.896   308.485
5.40 hydrogeniodide ... hydrogenfluor...    -0.004    -1.658     1.654    99.773
6.05 acetic acid ... chlorine 1.00          -3.796    -4.311     0.515    11.956
6.06 acetic acid ... hydrogenchloride...    -1.057    -2.452     1.395    56.893
6.08 acetic acid ... phosphorus trich...    -1.665    -2.567     0.902    35.146
6.11 methanol ... phosphorus trichlor...    -3.037    -2.656    -0.381   -14.359
6.26 hydrogenbromide ... methylchlori...    -1.702    -3.355     1.653    49.275
6.28 hydrogenbromide ... disulfur dic...    -1.457    -2.578     1.121    43.465
6.32 hydrogeniodide ... disulfur dich...    -1.997    -2.451     0.454    18.533
7.01 N-methylacetamide ... methylbrom...    -3.247    -4.224     0.977    23.135
7.03 acetic acid ... hydrogenbromide ...    -2.270    -3.089     0.819    26.507
7.14 hydrogenbromide ... methylbromid...    -2.838    -3.433     0.595    17.321
8.02 acetic acid ... iodine 1.00            -8.501    -6.554    -1.947   -29.706
8.04 chloric acid ... hydrogeniodide ...    -5.542    -4.006    -1.536   -38.344
8.10 hydrogenfluoride ... hydrogeniod...    -2.171    -2.512     0.341    13.583
8.17 hydrogenbromide ... methyliodide...    -4.331    -3.332    -0.999   -29.975
8.18 hydrogeniodide ... iodine 1.00         -2.694    -2.001    -0.693   -34.652
==========================================================================================
RMSE                2.412   kcal/mol
MUE                 1.715   kcal/mol
------------------------------------------------------------------------------------------
MSE                 1.121   kcal/mol
min                -1.947   kcal/mol
max                10.199   kcal/mol
range              12.146   kcal/mol
min abs             0.085   kcal/mol
max abs            10.199   kcal/mol
==========================================================================================
RMSE               70.914   %
MUE                49.420   %
MSE                30.481   %
min               -64.754   %
max               308.485   %
range             373.240   %
min abs             2.190   %
max abs           308.485   %
------------------------------------------------------------------------------------------
RMSE/|avg|         56.372   %
MUE/|avg|          40.082   %
==========================================================================================
Statistics for groups:
XH-N           (6)  RMSE      1.628   MSE       0.899   kcal/mol
XH-O           (13) RMSE      3.353   MSE       0.768   kcal/mol
XH-P           (3)  RMSE      3.824   MSE       3.646   kcal/mol
XH-S           (5)  RMSE      1.872   MSE       1.868   kcal/mol
XH-F           (8)  RMSE      2.510   MSE       2.146   kcal/mol
XH-Cl          (7)  RMSE      1.026   MSE       0.808   kcal/mol
XH-Br          (3)  RMSE      0.812   MSE       0.797   kcal/mol
XH-I           (5)  RMSE      1.245   MSE      -0.967   kcal/mol
--------------------------------------------------------------------------------
XH-N           RMSE/|avg|     38.16 %
XH-O           RMSE/|avg|     54.83 %
XH-P           RMSE/|avg|     100.19 %
XH-S           RMSE/|avg|     38.03 %
XH-F           RMSE/|avg|     86.32 %
XH-Cl          RMSE/|avg|     35.25 %
XH-Br          RMSE/|avg|     22.67 %
XH-I           RMSE/|avg|     33.81 %
==========================================================================================
Errors along the curve, total
       x      RMSE       MUE       MSE
    1.00     2.412     1.715     1.121
==========================================================================================
