# Supplementary material for: PM6-ML: The Synergy of Semiempirical Quantum Chemistry and Machine Learning Transformed into a Practical Computational Method
Source: J Chem Theory Comput. 2025 Jan 3;21(2):678–90. doi: 10.1021/acs.jctc.4c01330 (PMC11780751; doi:10.1021/acs.jctc.4c01330)
Supplement: Supplementary file 2 — ct4c01330_si_002.zip [file ct4c01330_si_002.zip › SI_validation_outputs/PM6-D3H4Xprime/R739]

        _______  
       /\______\ 
      / /      / 
     / / Cuby /   Dataset calculation
     \/______/   
                 
Selected 22 out of 3695 data set entries
==========================================================================================
name                                             E      Eref     error  error(%)
------------------------------------------------------------------------------------------
001.03 dihydrogen ... dihydrogen 1.00        3.655     2.825     0.830    29.379
001.15 methane(H) ... methane(H) 1.00        2.903     2.856     0.047     1.645
004.20 nitromethane ... methane(H) 1.00      2.333     1.682     0.651    38.691
004.24 pyridine ... hydrogen fluoride...    22.445     3.210    19.235   599.228
006.05 methylamine ... hydrogen cyani...     2.687     2.340     0.347    14.840
007.13 methanol ... ethyne(H) 1.00           2.355     2.330     0.025     1.058
008.06 furan ... ethyne(C) 1.00             -0.082     2.157    -2.239  -103.803
009.10 nitromethane ... acetone 1.00        -0.407     0.547    -0.954  -174.466
009.13 pyridine ... acetone 1.00             2.526     2.235     0.291    13.009
010.09 water ... methanol 1.00               2.279     2.225     0.054     2.448
015.02 phosphine ... CH3PCH2 1.00            1.981     2.666    -0.685   -25.698
016.09 methanethiol ... hydrogen fluo...     5.657     3.598     2.059    57.214
017.15 thiophene ... ethyne(C) 1.00          0.049     2.270    -2.221   -97.859
018.03 methanethiol ... ammonia 1.00         2.141     2.392    -0.251   -10.509
019.12 thiophene ... methanol 1.00           1.298     2.315    -1.017   -43.948
025.03 methanol ... cyanogen fluoride...    -2.740     1.194    -3.934  -329.485
028.02 methylfluoride ... cyanogen fl...     2.943     1.101     1.842   167.346
033.03 phosphine ... cyanogen chlorid...     4.651     2.345     2.306    98.322
037.07 methylbromide ... dihydrogen 1.00     2.560     2.403     0.157     6.544
037.10 methylbromide ... methane(H) 1.00     1.328     2.320    -0.992   -42.780
039.05 methylbromide ... hydrogen cya...     1.717     2.053    -0.336   -16.342
053.02 methylchloride ... cyanogen io...     3.676     2.354     1.322    56.156
==========================================================================================
RMSE                4.343   kcal/mol
MUE                 1.900   kcal/mol
------------------------------------------------------------------------------------------
MSE                 0.752   kcal/mol
min                -3.934   kcal/mol
max                19.235   kcal/mol
range              23.169   kcal/mol
min abs             0.025   kcal/mol
max abs            19.235   kcal/mol
==========================================================================================
RMSE              160.981   %
MUE                87.762   %
MSE                10.954   %
min              -329.485   %
max               599.228   %
range             928.713   %
min abs             1.058   %
max abs           599.228   %
------------------------------------------------------------------------------------------
RMSE/|avg|        193.362   %
MUE/|avg|          84.578   %
==========================================================================================
Statistics for groups:
HCNO           (10) RMSE      6.142   MSE       1.829   kcal/mol
PS             (5)  RMSE      1.466   MSE      -0.423   kcal/mol
Halogens       (7)  RMSE      1.966   MSE       0.052   kcal/mol
NobleGases     (0)  RMSE        NaN   MSE         NaN   kcal/mol
--------------------------------------------------------------------------------
HCNO           RMSE/|avg|     274.11 %
PS             RMSE/|avg|     55.34 %
Halogens       RMSE/|avg|     99.94 %
NobleGases     RMSE/|avg|     NaN %
==========================================================================================
Errors along the curve, total
       x      RMSE       MUE       MSE
    1.00     4.343     1.900     0.752
==========================================================================================
