# Supplementary material for: PM6-ML: The Synergy of Semiempirical Quantum Chemistry and Machine Learning Transformed into a Practical Computational Method
Source: J Chem Theory Comput. 2025 Jan 3;21(2):678–90. doi: 10.1021/acs.jctc.4c01330 (PMC11780751; doi:10.1021/acs.jctc.4c01330)
Supplement: Supplementary file 2 — ct4c01330_si_002.zip [file ct4c01330_si_002.zip › SI_validation_outputs/PM6-D3H4Xprime/SH250]

        _______  
       /\______\ 
      / /      / 
     / / Cuby /   Dataset calculation
     \/______/   
                 
Selected 43 out of 2500 data set entries
==========================================================================================
name                                             E      Eref     error  error(%)
------------------------------------------------------------------------------------------
1.2.07 chlorobenzene ... trimethylami...    -1.789    -2.258     0.469    20.766
1.2.08 chlorine ... trimethylamine 1.00    -13.610   -14.518     0.908     6.257
1.3.01 trifluorochloromethane ... ace...    -2.929    -2.873    -0.056    -1.964
1.3.02 chlorine ... acetone 1.00            -4.763    -4.244    -0.519   -12.223
1.3.03 trifluorochloromethane ... fur...    -1.599    -1.927     0.328    17.012
1.3.07 chlorine ... nitromethane 1.00       -2.915    -2.813    -0.102    -3.624
1.4.03 chlorine ... dimethylthioether...    -6.011    -9.062     3.051    33.665
1.5.01 chlorine ... fluorine 1.00           -0.662    -0.657    -0.005    -0.770
1.7.01 chlorine ... bromine 1.00            -0.032    -1.777     1.745    98.187
2.1.01 bromine ... benzene 1.00             -5.996    -4.221    -1.775   -42.054
2.2.01 bromine ... pyrazine 1.00            -1.215    -8.920     7.705    86.378
2.2.06 bromobenzene ... trimethylamin...    -4.789    -3.959    -0.830   -20.960
2.3.04 bromomethane ... acetone 1.00        -2.415    -1.771    -0.644   -36.355
2.3.05 bromine ... furan 1.00               -2.484    -3.552     1.068    30.081
2.3.08 bromomethane ... furan 1.00          -1.549    -1.577     0.028     1.799
2.3.10 trifluorobromomethane ... nitr...    -2.585    -2.938     0.353    12.003
2.5.01 bromine ... fluorine 1.00             0.181    -0.775     0.956   123.297
3.1.02 iodomethane ... benzene 1.00         -3.580    -2.603    -0.977   -37.517
3.2.01 iodine ... acetonitrile 1.00         -5.757    -5.453    -0.304    -5.583
3.2.06 iodobenzene ... pyrazine 1.00        -2.644    -3.987     1.343    33.673
3.3.04 trifluoroiodomethane ... furan...    -2.922    -3.439     0.517    15.048
3.3.10 iodine ... nitromethane 1.00         -4.575    -4.419    -0.156    -3.528
3.3.11 iodobenzene ... nitromethane 1.00    -2.865    -2.968     0.103     3.475
3.4.01 trifluoroiodomethane ... dimet...    -6.959    -6.344    -0.615    -9.687
3.4.03 iodine ... dimethylthioether 1.00    -6.295   -10.823     4.528    41.834
3.6.01 trifluoroiodomethane ... chlor...    -0.477    -1.837     1.360    74.052
3.7.01 trifluoroiodomethane ... bromi...    -3.235    -2.237    -0.998   -44.626
3.7.02 iodomethane ... bromine 1.00        -12.216    -5.021    -7.195  -143.307
3.8.02 iodomethane ... iodine 1.00          -3.647    -2.005    -1.642   -81.901
4.1.09 sulfurdifluoride ... pyrazine ...     9.232    -8.968    18.200   202.946
4.1.15 12thiazole ... trimethylamine ...    -2.756    -5.115     2.359    46.115
4.2.04 sulfurdifluoride ... acetone 1.00     1.424    -6.715     8.139   121.200
4.2.07 difluorothioformaldehyde ... f...    -0.878    -1.738     0.860    49.477
4.2.09 sulfurdifluoride ... nitrometh...     0.032    -4.503     4.535   100.712
4.2.10 carbonylsulfide ... pyridine-N...    -1.594    -3.144     1.550    49.312
4.2.15 thiophene3one ... pyridine-N-o...    -2.650    -5.573     2.923    52.456
6.1.03 fluorophosphine ... acetonitri...    -4.463    -5.173     0.710    13.732
6.1.09 tricyanophosphine ... pyrazine...    -8.136   -11.619     3.483    29.980
6.1.11 bis(difluorophosphanyl)thioeth...   -13.388   -11.745    -1.643   -13.989
6.2.03 fluorobromocyanophosphine ... ...    -6.365    -8.403     2.038    24.249
6.2.14 fluorophosphine ... nitrometha...    -3.073    -4.709     1.636    34.745
6.2.16 bis(difluorophosphanyl)thioeth...   -12.552   -10.420    -2.132   -20.462
6.2.18 fluorophosphine ... pyridine-N...    -9.349    -9.186    -0.163    -1.772
==========================================================================================
RMSE                3.806   kcal/mol
MUE                 2.108   kcal/mol
------------------------------------------------------------------------------------------
MSE                 1.189   kcal/mol
min                -7.195   kcal/mol
max                18.200   kcal/mol
range              25.396   kcal/mol
min abs             0.005   kcal/mol
max abs            18.200   kcal/mol
==========================================================================================
RMSE               60.542   %
MUE                41.925   %
MSE                19.584   %
min              -143.307   %
max               202.946   %
range             346.253   %
min abs             0.770   %
max abs           202.946   %
------------------------------------------------------------------------------------------
RMSE/|avg|         75.777   %
MUE/|avg|          41.971   %
==========================================================================================
Statistics for groups:
Cl             (9)  RMSE      1.238   MSE       0.646   kcal/mol
Br             (8)  RMSE      2.868   MSE       0.858   kcal/mol
I              (12) RMSE      2.604   MSE      -0.336   kcal/mol
S              (7)  RMSE      7.886   MSE       5.509   kcal/mol
Se             (0)  RMSE        NaN   MSE         NaN   kcal/mol
P              (7)  RMSE      1.954   MSE       0.561   kcal/mol
As             (0)  RMSE        NaN   MSE         NaN   kcal/mol
--------------------------------------------------------------------------------
Cl             RMSE/|avg|     27.76 %
Br             RMSE/|avg|     82.79 %
I              RMSE/|avg|     61.10 %
S              RMSE/|avg|     154.38 %
Se             RMSE/|avg|     NaN %
P              RMSE/|avg|     22.33 %
As             RMSE/|avg|     NaN %
==========================================================================================
Errors along the curve, total
       x      RMSE       MUE       MSE
    1.00     3.806     2.108     1.189
==========================================================================================
