# Supplementary material for: PM6-ML: The Synergy of Semiempirical Quantum Chemistry and Machine Learning Transformed into a Practical Computational Method
Source: J Chem Theory Comput. 2025 Jan 3;21(2):678–90. doi: 10.1021/acs.jctc.4c01330 (PMC11780751; doi:10.1021/acs.jctc.4c01330)
Supplement: Supplementary file 2 — ct4c01330_si_002.zip [file ct4c01330_si_002.zip › SI_validation_outputs/PM6-D3H4Xprime/IHB100]

        _______  
       /\______\ 
      / /      / 
     / / Cuby /   Dataset calculation
     \/______/   
                 
Selected 50 out of 1000 data set entries
==========================================================================================
name                                             E      Eref     error  error(%)
------------------------------------------------------------------------------------------
02.001 ammonium ... acetaldehyde 1.00      -21.532   -26.207     4.675    17.840
02.002 ammonium ... dimethylcarbonate...   -28.776   -37.009     8.233    22.246
02.003 ammonium ... dimethylether 1.00     -19.265   -27.408     8.143    29.710
02.004 ammonium ... nitromethane 1.00      -22.082   -24.849     2.767    11.136
02.006 imidazolium ... acetone 1.00        -19.345   -22.184     2.839    12.796
02.008 imidazolium ... phenol 1.00         -13.727   -17.640     3.913    22.182
02.009 trimethylammonium ... acetalde...   -17.097   -19.996     2.899    14.497
02.010 trimethylammonium ... acetamid...   -22.824   -28.028     5.204    18.568
02.012 trimethylammonium ... nitrosom...   -14.344   -16.062     1.718    10.695
02.013 guanidinium ... acetamide 1.00      -26.182   -29.140     2.958    10.150
02.015 guanidinium ... nitromethane 1.00   -21.163   -20.600    -0.563    -2.733
03.001 ammonium ... methylazide 1.00       -17.911   -18.915     1.004     5.307
03.002 ammonium ... methylcyanate 1.00     -23.326   -31.698     8.372    26.411
03.003 guanidinium ... ammonia 1.00        -17.286   -18.269     0.983     5.382
03.004 guanidinium ... dimethyldiazen...   -15.799   -16.121     0.322     2.000
03.007 trimethylammonium ... acetonit...   -17.512   -22.640     5.128    22.651
03.011 trimethylammonium ... methylam...   -19.290   -23.550     4.260    18.091
03.012 trimethylammonium ... methylaz...   -13.108   -15.332     2.224    14.509
03.014 guanidinium ... methylcyanate ...   -20.223   -24.301     4.078    16.782
03.015 guanidinium ... N-methyl-2-pro...   -24.412   -26.790     2.378     8.878
04.003 trimethylammonium ... methylis...   -19.053   -22.983     3.930    17.097
05.001 water ... oxalate 1.00              -29.558   -30.569     1.011     3.306
05.004 methanol ... acetate 1.00           -18.185   -21.227     3.042    14.329
05.009 phenol ... benzoate 1.00            -22.583   -28.015     5.432    19.388
05.011 phenol ... nitrite 1.00             -29.962   -28.596    -1.366    -4.778
05.012 water ... hydroxide 1.00            -42.419   -40.928    -1.491    -3.642
05.015 water ... benzoate 1.00             -19.414   -19.213    -0.201    -1.045
06.001 acetic acid ... cyanide 1.00        -31.899   -30.752    -1.147    -3.729
06.002 phenol ... cyanide 1.00             -28.404   -29.131     0.727     2.496
08.001 ammonia ... carbonate 1.00          -27.780   -26.108    -1.672    -6.403
08.006 ammonia ... acetate 1.00            -10.059    -9.801    -0.258    -2.630
08.007 ammonia ... benzoate 1.00           -12.205   -10.237    -1.968   -19.229
08.008 aniline ... benzoate 1.00           -17.530   -19.722     2.192    11.115
08.010 dimethylamine ... acetate 1.00      -10.930   -14.080     3.150    22.372
08.011 dimethylamine ... hydroxide 1.00    -18.983   -22.556     3.573    15.839
08.013 methylamine ... benzoate 1.00       -11.559   -11.577     0.018     0.153
08.015 methylamine ... nitrite 1.00        -12.885   -11.355    -1.530   -13.476
09.002 ammonia ... cyanide 1.00            -10.444    -9.007    -1.437   -15.950
09.003 aniline ... cyanide 1.00            -17.873   -18.631     0.758     4.068
10.002 aniline ... cyanide 1.00            -19.266   -18.156    -1.110    -6.116
10.003 dimethylamine ... cyanide 1.00       -8.944   -11.221     2.277    20.294
11.001 ethyne ... oxalate 1.00             -16.769   -22.296     5.527    24.788
11.002 ethene ... oxalate 1.00              -7.937   -11.823     3.886    32.869
11.005 ethene ... hydroxide 1.00           -10.908   -10.479    -0.429    -4.096
11.007 ethyne ... acetate 1.00              -8.564   -12.541     3.977    31.713
11.008 ethyne ... nitrate 1.00              -6.391    -9.943     3.552    35.722
11.009 methane ... acetate 1.00             -2.702    -3.509     0.807    22.992
11.013 benzene ... acetate 1.00             -9.149   -11.225     2.076    18.496
11.015 ethene ... acetate 1.00              -5.079    -7.378     2.299    31.166
13.001 methane ... cyanide 1.00             -2.325    -2.593     0.268    10.351
==========================================================================================
RMSE                3.376   kcal/mol
MUE                 2.675   kcal/mol
------------------------------------------------------------------------------------------
MSE                 2.149   kcal/mol
min                -1.968   kcal/mol
max                 8.372   kcal/mol
range              10.340   kcal/mol
min abs             0.018   kcal/mol
max abs             8.372   kcal/mol
==========================================================================================
RMSE               17.032   %
MUE                14.244   %
MSE                10.891   %
min               -19.229   %
max                35.722   %
range              54.951   %
min abs             0.153   %
max abs            35.722   %
------------------------------------------------------------------------------------------
RMSE/|avg|         17.007   %
MUE/|avg|          13.480   %
==========================================================================================
Statistics for groups:
OHk-O          (0)  RMSE        NaN   MSE         NaN   kcal/mol
NHk-O          (11) RMSE      4.617   MSE       3.890   kcal/mol
NHk-N          (9)  RMSE      3.998   MSE       3.195   kcal/mol
NHk-C          (1)  RMSE      3.930   MSE       3.930   kcal/mol
OH-Oa          (6)  RMSE      2.705   MSE       1.071   kcal/mol
OH-Na          (2)  RMSE      0.960   MSE      -0.210   kcal/mol
OH-Ca          (0)  RMSE        NaN   MSE         NaN   kcal/mol
NH-Oa          (8)  RMSE      2.138   MSE       0.438   kcal/mol
NH-Na          (2)  RMSE      1.149   MSE      -0.339   kcal/mol
NH-Ca          (2)  RMSE      1.791   MSE       0.583   kcal/mol
CH-Oa          (8)  RMSE      3.250   MSE       2.712   kcal/mol
CH-Na          (0)  RMSE        NaN   MSE         NaN   kcal/mol
CH-Ca          (1)  RMSE      0.268   MSE       0.268   kcal/mol
--------------------------------------------------------------------------------
OHk-O          RMSE/|avg|     NaN %
NHk-O          RMSE/|avg|     18.87 %
NHk-N          RMSE/|avg|     18.21 %
NHk-C          RMSE/|avg|     17.10 %
OH-Oa          RMSE/|avg|     9.63 %
OH-Na          RMSE/|avg|     3.21 %
OH-Ca          RMSE/|avg|     NaN %
NH-Oa          RMSE/|avg|     13.64 %
NH-Na          RMSE/|avg|     8.31 %
NH-Ca          RMSE/|avg|     12.20 %
CH-Oa          RMSE/|avg|     29.15 %
CH-Na          RMSE/|avg|     NaN %
CH-Ca          RMSE/|avg|     10.35 %
==========================================================================================
Errors along the curve, total
       x      RMSE       MUE       MSE
    1.00     3.376     2.675     2.149
==========================================================================================
