# Supplementary material for: PM6-ML: The Synergy of Semiempirical Quantum Chemistry and Machine Learning Transformed into a Practical Computational Method
Source: J Chem Theory Comput. 2025 Jan 3;21(2):678–90. doi: 10.1021/acs.jctc.4c01330 (PMC11780751; doi:10.1021/acs.jctc.4c01330)
Supplement: Supplementary file 2 — ct4c01330_si_002.zip [file ct4c01330_si_002.zip › SI_validation_outputs/PM6-D3H4Xprime/S66]

        _______  
       /\______\ 
      / /      / 
     / / Cuby /   Dataset calculation
     \/______/   
                 
==========================================================================================
name                                             E      Eref     error  error(%)
------------------------------------------------------------------------------------------
01 Water ... Water                          -4.758    -5.011     0.253     5.053
02 Water ... MeOH                           -5.337    -5.701     0.364     6.390
03 Water ... MeNH2                          -7.615    -7.036    -0.579    -8.234
04 Water ... Peptide                        -7.733    -8.220     0.487     5.929
05 MeOH ... MeOH                            -5.903    -5.851    -0.052    -0.882
06 MeOH ... MeNH2                           -7.157    -7.666     0.509     6.644
07 MeOH ... Peptide                         -7.791    -8.337     0.546     6.551
08 MeOH ... Water                           -5.286    -5.087    -0.199    -3.905
09 MeNH2 ... MeOH                           -3.611    -3.113    -0.498   -16.001
10 MeNH2 ... MeNH2                          -4.159    -4.223     0.064     1.504
11 MeNH2 ... Peptide                        -5.576    -5.480    -0.096    -1.751
12 MeNH2 ... Water                          -7.470    -7.402    -0.068    -0.917
13 Peptide ... MeOH                         -5.852    -6.282     0.430     6.848
14 Peptide ... MeNH2                        -7.092    -7.561     0.469     6.203
15 Peptide ... Peptide                      -8.175    -8.721     0.546     6.265
16 Peptide ... Water                        -4.880    -5.199     0.319     6.134
17 Uracil ... Uracil (BP)                  -14.884   -17.448     2.564    14.693
18 Water ... Pyridine                       -6.960    -6.975     0.015     0.209
19 MeOH ... Pyridine                        -6.335    -7.510     1.175    15.643
20 AcOH ... AcOH                           -17.243   -19.415     2.172    11.188
21 AcNH2 ... AcNH2                         -15.409   -16.525     1.116     6.754
22 AcOH ... Uracil                         -17.308   -19.783     2.475    12.513
23 AcNH2 ... Uracil                        -17.402   -19.467     2.065    10.605
24 Benzene ... Benzene (pi-pi)              -2.908    -2.724    -0.184    -6.767
25 Pyridine ... Pyridine (pi-pi)            -4.068    -3.801    -0.267    -7.027
26 Uracil ... Uracil (pi-pi)                -8.909    -9.752     0.843     8.643
27 Benzene ... Pyridine (pi-pi)             -3.564    -3.342    -0.222    -6.638
28 Benzene ... Uracil (pi-pi)               -5.479    -5.593     0.114     2.031
29 Pyridine ... Uracil (pi-pi)              -7.064    -6.701    -0.363    -5.411
30 Benzene ... Ethene                       -1.607    -1.364    -0.243   -17.839
31 Uracil ... Ethene                        -3.104    -3.329     0.225     6.769
32 Uracil ... Ethyne                        -2.729    -3.693     0.964    26.094
33 Pyridine ... Ethene                      -2.014    -1.805    -0.209   -11.563
34 Pentane ... Pentane                      -3.475    -3.764     0.289     7.685
35 Neopentane ... Pentane                   -2.590    -2.604     0.014     0.531
36 Neopentane ... Neopentane                -2.072    -1.764    -0.308   -17.487
37 Cyclopentane ... Neopentane              -2.529    -2.397    -0.132    -5.520
38 Cyclopentane ... Cyclopentane            -2.354    -2.986     0.632    21.164
39 Benzene ... Cyclopentane                 -3.405    -3.514     0.109     3.094
40 Benzene ... Neopentane                   -3.108    -2.849    -0.259    -9.093
41 Uracil ... Pentane                       -5.580    -4.811    -0.769   -15.978
42 Uracil ... Cyclopentane                  -4.553    -4.091    -0.462   -11.285
43 Uracil ... Neopentane                    -3.861    -3.689    -0.172    -4.673
44 Ethene ... Pentane                       -1.846    -1.993     0.147     7.356
45 Ethyne ... Pentane                       -1.790    -1.715    -0.075    -4.382
46 Peptide ... Pentane                      -4.111    -4.256     0.145     3.415
47 Benzene ... Benzene (TS)                 -2.609    -2.828     0.219     7.747
48 Pyridine ... Pyridine (TS)               -2.973    -3.506     0.533    15.213
49 Benzene ... Pyridine (TS)                -2.938    -3.293     0.355    10.789
50 Benzene ... Ethyne (CH-pi)               -1.943    -2.857     0.914    32.001
51 Ethyne ... Ethyne (TS)                   -0.811    -1.539     0.728    47.313
52 Benzene ... AcOH (OH-pi)                 -4.189    -4.726     0.537    11.353
53 Benzene ... AcNH2 (NH-pi)                -3.934    -4.405     0.471    10.702
54 Benzene ... Water (OH-pi)                -3.394    -3.288    -0.106    -3.210
55 Benzene ... MeOH (OH-pi)                 -3.656    -4.168     0.512    12.284
56 Benzene ... MeNH2 (NH-pi)                -3.244    -3.199    -0.045    -1.409
57 Benzene ... Peptide (NH-pi)              -4.832    -5.255     0.423     8.057
58 Pyridine ... Pyridine (CH-N)             -3.262    -4.237     0.975    23.012
59 Ethyne ... Water (CH-O)                  -2.019    -2.927     0.908    31.009
60 Ethyne ... AcOH (OH-pi)                  -2.457    -4.966     2.509    50.533
61 Pentane ... AcOH                         -3.595    -2.906    -0.689   -23.726
62 Pentane ... AcNH2                        -3.949    -3.528    -0.421   -11.930
63 Benzene ... AcOH                         -3.721    -3.747     0.026     0.686
64 Peptide ... Ethene                       -2.773    -3.001     0.228     7.611
65 Pyridine ... Ethyne                      -1.842    -4.104     2.262    55.110
66 MeNH2 ... Pyridine                       -4.125    -3.966    -0.159    -4.017
==========================================================================================
RMSE                0.845   kcal/mol
MUE                 0.564   kcal/mol
------------------------------------------------------------------------------------------
MSE                 0.365   kcal/mol
min                -0.769   kcal/mol
max                 2.564   kcal/mol
range               3.332   kcal/mol
min abs             0.014   kcal/mol
max abs             2.564   kcal/mol
==========================================================================================
RMSE               15.788   %
MUE                11.197   %
MSE                 5.147   %
min               -23.726   %
max                55.110   %
range              78.836   %
min abs             0.209   %
max abs            55.110   %
------------------------------------------------------------------------------------------
RMSE/|avg|         15.360   %
MUE/|avg|          10.256   %
==========================================================================================
Statistics for groups:
H-bonds        (23) RMSE      1.078   MSE       0.612   kcal/mol
dispersion     (23) RMSE      0.398   MSE      -0.008   kcal/mol
others         (20) RMSE      0.914   MSE       0.509   kcal/mol
--------------------------------------------------------------------------------
H-bonds        RMSE/|avg|     11.92 %
dispersion     RMSE/|avg|     11.10 %
others         RMSE/|avg|     25.23 %
==========================================================================================
