# Supplementary material for: PM6-ML: The Synergy of Semiempirical Quantum Chemistry and Machine Learning Transformed into a Practical Computational Method
Source: J Chem Theory Comput. 2025 Jan 3;21(2):678–90. doi: 10.1021/acs.jctc.4c01330 (PMC11780751; doi:10.1021/acs.jctc.4c01330)
Supplement: Supplementary file 2 — ct4c01330_si_002.zip [file ct4c01330_si_002.zip › SI_validation_outputs/PM6-D3H4Xprime/X40]

        _______  
       /\______\ 
      / /      / 
     / / Cuby /   Dataset calculation
     \/______/   
                 
==========================================================================================
name                                             E      Eref     error  error(%)
------------------------------------------------------------------------------------------
01 methane ... F2                            0.077    -0.491     0.568   115.687
02 methane ... Cl2                          -1.383    -1.079    -0.304   -28.204
03 methane ... Br2                          -2.136    -1.300    -0.836   -64.345
04 methane ... I2                           -2.122    -1.346    -0.776   -57.618
05 fluoromethane ... methane                -0.817    -0.751    -0.066    -8.827
06 chloromethane ... methane                -1.236    -0.980    -0.256   -26.097
07 trifluoromethane ... methane             -0.738    -0.691    -0.047    -6.845
08 trichloromethane ... methane             -1.777    -1.146    -0.631   -55.049
09 fluoromethane dimer                      -0.536    -1.648     1.112    67.495
10 chloromethane dimer                      -1.455    -1.338    -0.117    -8.763
11 trifluorobenzene ... benzene             -4.026    -4.405     0.379     8.601
12 hexafuorobenzene ... benzene             -5.022    -6.121     1.099    17.954
13 chloromethane ... formaldehyde           -0.772    -1.170     0.398    34.006
14 bromomethane ... formaldehyde            -2.011    -1.722    -0.289   -16.784
15 iodomethane ... formaldehyde             -2.457    -2.382    -0.075    -3.160
16 trifluorochloromethane ... formald...    -2.144    -2.246     0.102     4.551
17 trifluorobromomethane ... formalde...    -3.573    -3.103    -0.470   -15.132
18 trifluoroiodomethane ... formaldehyde    -4.967    -4.080    -0.887   -21.744
19 chlorobenzene ... acetone                -1.419    -1.489     0.070     4.696
20 bromobenzene ... acetone                 -3.193    -2.426    -0.767   -31.617
21 iodobenzene ... acetone                  -3.893    -3.460    -0.433   -12.524
22 chlorobenzene ... trimethylamine         -1.685    -2.113     0.428    20.247
23 bromobenzene ... trimethylamine          -4.790    -3.778    -1.012   -26.795
24 iodobenzene ... trimethylamine           -5.891    -5.807    -0.084    -1.455
25 bromobenzene ... methanethiol            -0.677    -2.316     1.639    70.770
26 iodobenzene ... methanethiol             -3.105    -3.078    -0.027    -0.887
27 bromomethane ... benzene                 -2.633    -1.814    -0.819   -45.141
28 iodomethane ... benzene                  -3.501    -2.483    -1.018   -40.992
29 trifluorobromomethane ... benzene        -3.652    -3.110    -0.542   -17.417
30 trifluoroiodomethane ... benzene         -5.039    -3.915    -1.124   -28.720
31 trifluoromethanol ... water              -8.188    -9.669     1.481    15.320
32 trichloromethanol ... water              -9.319   -10.405     1.086    10.434
33 HF ... methanol                          -3.708    -9.593     5.885    61.348
34 HCl ... methanol                         -6.070    -6.300     0.230     3.656
35 HBr ... methanol                         -5.823    -5.356    -0.467    -8.724
36 HI ... methanol                          -5.132    -3.971    -1.161   -29.232
37 HF ... methylamine                       -2.932   -14.318    11.386    79.525
38 HCl ... methylamine                      -8.357   -11.419     3.062    26.816
39 methanol ... fluoromethane                0.754    -3.893     4.647   119.365
40 methanol ... chloromethane               -2.491    -3.778     1.287    34.066
==========================================================================================
RMSE                2.323   kcal/mol
MUE                 1.177   kcal/mol
------------------------------------------------------------------------------------------
MSE                 0.566   kcal/mol
min                -1.161   kcal/mol
max                11.386   kcal/mol
range              12.547   kcal/mol
min abs             0.027   kcal/mol
max abs            11.386   kcal/mol
==========================================================================================
RMSE               42.527   %
MUE                31.265   %
MSE                 3.462   %
min               -64.345   %
max               119.365   %
range             183.710   %
min abs             0.887   %
max abs           119.365   %
------------------------------------------------------------------------------------------
RMSE/|avg|         61.752   %
MUE/|avg|          31.278   %
==========================================================================================
Statistics for groups:
dispersion     (4)  RMSE      0.655   MSE      -0.337   kcal/mol
induction      (4)  RMSE      0.343   MSE      -0.250   kcal/mol
dipole_dipole  (2)  RMSE      0.791   MSE       0.498   kcal/mol
stack          (2)  RMSE      0.822   MSE       0.739   kcal/mol
X-bond         (14) RMSE      0.652   MSE      -0.101   kcal/mol
X-pi           (4)  RMSE      0.903   MSE      -0.876   kcal/mol
H-bond         (10) RMSE      4.493   MSE       2.744   kcal/mol
--------------------------------------------------------------------------------
dispersion     RMSE/|avg|     62.15 %
induction      RMSE/|avg|     38.43 %
dipole_dipole  RMSE/|avg|     52.97 %
stack          RMSE/|avg|     15.62 %
X-bond         RMSE/|avg|     23.30 %
X-pi           RMSE/|avg|     31.91 %
H-bond         RMSE/|avg|     57.09 %
==========================================================================================
