# Supplementary material for: PM6-ML: The Synergy of Semiempirical Quantum Chemistry and Machine Learning Transformed into a Practical Computational Method
Source: J Chem Theory Comput. 2025 Jan 3;21(2):678–90. doi: 10.1021/acs.jctc.4c01330 (PMC11780751; doi:10.1021/acs.jctc.4c01330)
Supplement: Supplementary file 2 — ct4c01330_si_002.zip [file ct4c01330_si_002.zip › SI_validation_outputs/PM6-D3H4Xprime/L7]

        _______  
       /\______\ 
      / /      / 
     / / Cuby /   Dataset calculation
     \/______/   
                 
==========================================================================================
name                                             E      Eref     error  error(%)
------------------------------------------------------------------------------------------
01 octadecane dimer                        -10.370   -11.000     0.630     5.725
02 guanine trimer                           -3.438    -2.080    -1.358   -65.272
03 GCGC base pair stack                    -19.715   -13.540    -6.175   -45.609
04 circumcoronene ... adenine              -16.007   -17.490     1.483     8.478
05 circumcoronene ... GC                   -26.459   -29.240     2.781     9.512
06 coronene dimer                          -17.509   -20.930     3.421    16.345
07 phenylalanine trimer                    -24.194   -25.460     1.266     4.973
==========================================================================================
RMSE                3.015   kcal/mol
MUE                 2.445   kcal/mol
------------------------------------------------------------------------------------------
MSE                 0.293   kcal/mol
min                -6.175   kcal/mol
max                 3.421   kcal/mol
range               9.597   kcal/mol
min abs             0.630   kcal/mol
max abs             6.175   kcal/mol
==========================================================================================
RMSE               31.231   %
MUE                22.274   %
MSE                -9.407   %
min               -65.272   %
max                16.345   %
range              81.618   %
min abs             4.973   %
max abs            65.272   %
------------------------------------------------------------------------------------------
RMSE/|avg|         17.624   %
MUE/|avg|          14.293   %
==========================================================================================
Statistics for groups:
dispersion     (6)  RMSE      3.215   MSE       0.130   kcal/mol
mixed          (1)  RMSE      1.266   MSE       1.266   kcal/mol
--------------------------------------------------------------------------------
dispersion     RMSE/|avg|     20.46 %
mixed          RMSE/|avg|     4.97 %
==========================================================================================
