# Supplementary material for: PM6-ML: The Synergy of Semiempirical Quantum Chemistry and Machine Learning Transformed into a Practical Computational Method
Source: J Chem Theory Comput. 2025 Jan 3;21(2):678–90. doi: 10.1021/acs.jctc.4c01330 (PMC11780751; doi:10.1021/acs.jctc.4c01330)
Supplement: Supplementary file 2 — ct4c01330_si_002.zip [file ct4c01330_si_002.zip › SI_validation_outputs/PM6-D3H4Xprime/S12L]

        _______  
       /\______\ 
      / /      / 
     / / Cuby /   Dataset calculation
     \/______/   
                 
Selected 6 out of 12 data set entries
==========================================================================================
name                                             E      Eref     error  error(%)
------------------------------------------------------------------------------------------
2a tetracyanoquinone ... tweezer           -33.600   -32.370    -1.230    -3.801
2b dicyanobenzene ... tweezer              -21.297   -20.600    -0.697    -3.383
4a fullerene C60 ... catcher               -32.220   -41.120     8.900    21.643
5a glycine anhydride ... macrocyle         -38.775   -36.700    -2.075    -5.654
6a butylammonium ... cucurbit[6]uril       -95.065   -85.080    -9.985   -11.736
7b hydroxyadamantane ... cucurbit[7]uril   -32.973   -28.060    -4.913   -17.507
==========================================================================================
RMSE                5.907   kcal/mol
MUE                 4.633   kcal/mol
------------------------------------------------------------------------------------------
MSE                -1.667   kcal/mol
min                -9.985   kcal/mol
max                 8.900   kcal/mol
range              18.885   kcal/mol
min abs             0.697   kcal/mol
max abs             9.985   kcal/mol
==========================================================================================
RMSE               12.718   %
MUE                10.621   %
MSE                -3.406   %
min               -17.507   %
max                21.643   %
range              39.151   %
min abs             3.383   %
max abs            21.643   %
------------------------------------------------------------------------------------------
RMSE/|avg|         14.529   %
MUE/|avg|          11.396   %
==========================================================================================
Statistics for groups:
dispersion     (3)  RMSE      5.203   MSE       2.324   kcal/mol
H-bonds        (2)  RMSE      3.771   MSE      -3.494   kcal/mol
charged        (1)  RMSE      9.985   MSE      -9.985   kcal/mol
--------------------------------------------------------------------------------
dispersion     RMSE/|avg|     16.59 %
H-bonds        RMSE/|avg|     11.65 %
charged        RMSE/|avg|     11.74 %
==========================================================================================
