# Supplementary material for: PM6-ML: The Synergy of Semiempirical Quantum Chemistry and Machine Learning Transformed into a Practical Computational Method
Source: J Chem Theory Comput. 2025 Jan 3;21(2):678–90. doi: 10.1021/acs.jctc.4c01330 (PMC11780751; doi:10.1021/acs.jctc.4c01330)
Supplement: Supplementary file 2 — ct4c01330_si_002.zip [file ct4c01330_si_002.zip › SI_validation_outputs/PM6-D3H4Xprime/PLA15]

        _______  
       /\______\ 
      / /      / 
     / / Cuby /   Dataset calculation
     \/______/   
                 
==========================================================================================
name                                             E      Eref     error  error(%)
------------------------------------------------------------------------------------------
01 10GS                                   -241.272  -242.583     1.311     0.540
02 2CET                                   -262.796  -247.699   -15.097    -6.095
03 2FVD                                    -98.555   -88.726    -9.829   -11.078
04 2OBF                                   -210.468  -199.162   -11.306    -5.677
05 2P4Y                                   -159.838  -157.143    -2.695    -1.715
06 2VOT                                   -256.244  -238.717   -17.527    -7.342
07 2VW5                                   -100.896   -94.099    -6.797    -7.223
08 2XB8                                   -176.751  -178.476     1.725     0.966
09 2YKI                                    -96.848   -92.145    -4.703    -5.104
10 2ZX6                                   -242.321  -231.047   -11.274    -4.879
11 3G0W                                    -64.483   -66.594     2.111     3.170
12 3GNW                                    -83.922   -77.382    -6.540    -8.452
13 3NOX                                   -260.926  -244.475   -16.451    -6.729
14 3PE2                                   -122.767  -127.532     4.765     3.736
15 4GID                                   -218.440  -190.367   -28.073   -14.747
==========================================================================================
RMSE               11.820   kcal/mol
MUE                 9.347   kcal/mol
------------------------------------------------------------------------------------------
MSE                -8.025   kcal/mol
min               -28.073   kcal/mol
max                 4.765   kcal/mol
range              32.838   kcal/mol
min abs             1.311   kcal/mol
max abs            28.073   kcal/mol
==========================================================================================
RMSE                6.882   %
MUE                 5.830   %
MSE                -4.709   %
min               -14.747   %
max                 3.736   %
range              18.483   %
min abs             0.540   %
max abs            14.747   %
------------------------------------------------------------------------------------------
RMSE/|avg|          7.160   %
MUE/|avg|           5.662   %
==========================================================================================
