# Supplementary material for: PM6-ML: The Synergy of Semiempirical Quantum Chemistry and Machine Learning Transformed into a Practical Computational Method
Source: J Chem Theory Comput. 2025 Jan 3;21(2):678–90. doi: 10.1021/acs.jctc.4c01330 (PMC11780751; doi:10.1021/acs.jctc.4c01330)
Supplement: Supplementary file 2 — ct4c01330_si_002.zip [file ct4c01330_si_002.zip › SI_validation_outputs/PM6-D3H4Xprime/PLFragNN]

        _______  
       /\______\ 
      / /      / 
     / / Cuby /   Dataset calculation
     \/______/   
                 
Selected 225 out of 547 data set entries
==========================================================================================
name                                             E      Eref     error  error(%)
------------------------------------------------------------------------------------------
49 2FVD_01_bbn                              -0.879    -1.071     0.192    17.901
50 2FVD_02_bbn                              -1.060    -0.993    -0.067    -6.753
51 2FVD_03_bbn                              -0.610    -0.802     0.192    23.934
52 2FVD_04_bbn                              -0.675    -0.422    -0.253   -59.975
53 2FVD_05_bbn                              -7.174    -5.863    -1.311   -22.361
54 2FVD_06_bbn                              -5.297    -3.338    -1.959   -58.694
55 2FVD_07_bbn                              -8.069    -8.131     0.062     0.764
56 2FVD_08_bbn                              -1.188    -2.300     1.112    48.362
57 2FVD_09_bbn                              -9.390    -7.877    -1.513   -19.211
58 2FVD_10_bbn                               2.457     1.604     0.853    53.161
59 2FVD_11_bbn                              -1.547    -1.444    -0.103    -7.116
60 2FVD_12_bbn                               0.575     0.235     0.340   144.868
61 2FVD_13_bbn                              -5.265    -3.477    -1.788   -51.417
62 2FVD_14_bbn                               0.570     0.073     0.497   680.684
63 2FVD_15_bbn                              -0.218    -0.301     0.083    27.615
64 2FVD_16_bbn                              -3.074    -3.018    -0.056    -1.866
65 2FVD_17_ile                              -3.662    -3.780     0.118     3.134
66 2FVD_18_val                              -2.369    -2.692     0.323    12.008
67 2FVD_19_ala                              -2.251    -1.773    -0.478   -26.963
69 2FVD_21_val                              -0.949    -1.148     0.199    17.335
70 2FVD_22_phe                              -1.443    -2.355     0.912    38.722
72 2FVD_24_phe                              -3.001    -3.086     0.085     2.760
73 2FVD_25_leu                              -0.876    -1.099     0.223    20.311
74 2FVD_26_hie                              -0.481    -0.527     0.046     8.706
75 2FVD_27_gln                              -4.115    -3.566    -0.549   -15.406
78 2FVD_30_asn                              -5.074    -4.527    -0.547   -12.078
79 2FVD_31_leu                              -4.744    -4.344    -0.400    -9.203
80 2FVD_32_ala                              -1.342    -1.161    -0.181   -15.562
176 2VW5_01_bbn                             -1.457    -1.602     0.145     9.022
177 2VW5_02_bbn                             -2.638    -2.012    -0.626   -31.109
178 2VW5_03_bbn                             -0.115    -0.165     0.050    30.476
179 2VW5_04_bbn                             -0.169    -0.347     0.178    51.285
180 2VW5_05_bbn                             -1.156    -1.513     0.357    23.563
181 2VW5_06_bbn                              0.044     0.010     0.034   343.513
182 2VW5_07_bbn                              0.068    -0.062     0.130   209.977
183 2VW5_08_bbn                              0.008    -0.306     0.314   102.708
184 2VW5_09_bbn                             -2.214    -1.959    -0.255   -13.021
185 2VW5_10_bbn                             -0.755    -0.747    -0.008    -1.123
186 2VW5_11_bbn                             -4.858    -3.942    -0.916   -23.224
187 2VW5_12_bbn                             -1.275     0.092    -1.367 -1486.165
188 2VW5_13_bbn                             -7.196    -7.609     0.413     5.422
189 2VW5_14_bbn                             -2.812    -2.653    -0.159    -5.997
190 2VW5_15_bbn                              0.183     0.119     0.064    53.403
191 2VW5_16_asn                             -5.610    -6.153     0.543     8.823
192 2VW5_17_ala                             -0.383    -0.437     0.054    12.244
194 2VW5_19_ala                             -1.960    -1.574    -0.386   -24.506
197 2VW5_22_ile                             -1.142    -0.966    -0.176   -18.254
198 2VW5_23_met                             -5.474    -5.847     0.373     6.384
200 2VW5_25_asn                             -1.750    -1.838     0.088     4.768
201 2VW5_26_leu                             -1.635    -1.397    -0.238   -17.035
202 2VW5_28_val                             -0.646    -0.688     0.042     6.162
203 2VW5_29_phe                             -4.945    -3.685    -1.260   -34.197
204 2VW5_30_tyr                             -1.305    -1.319     0.014     1.084
205 2VW5_31_val                             -0.460    -0.469     0.009     1.853
206 2VW5_32_thr                             -5.145    -4.575    -0.570   -12.450
207 2VW5_33_leu                             -0.875    -0.905     0.030     3.275
241 2YKI_01_bbn                              0.320     0.150     0.170   113.633
242 2YKI_02_bbn                             -0.248    -0.223    -0.025   -11.186
243 2YKI_03_bbn                             -0.922    -0.885    -0.037    -4.233
244 2YKI_04_bbn                             -0.406    -0.501     0.095    18.895
245 2YKI_05_bbn                             -1.016    -1.095     0.079     7.213
246 2YKI_06_bbn                             -0.736    -0.852     0.116    13.651
247 2YKI_07_bbn                             -0.767    -1.001     0.234    23.375
248 2YKI_08_bbn                             -9.644   -10.123     0.479     4.732
249 2YKI_09_bbn                              0.453    -0.006     0.459  7646.495
250 2YKI_10_bbn                             -0.716    -1.105     0.389    35.175
251 2YKI_11_bbn                             -4.285    -4.313     0.028     0.654
252 2YKI_12_bbn                             -0.912    -1.057     0.145    13.701
253 2YKI_13_bbn                             -0.221    -0.391     0.170    43.394
254 2YKI_14_bbn                             -1.662    -1.846     0.184     9.962
255 2YKI_15_bbn                             -0.192    -0.336     0.144    42.714
256 2YKI_16_bbn                             -0.232    -0.240     0.008     3.310
257 2YKI_17_bbn                             -3.205    -2.670    -0.535   -20.028
258 2YKI_18_bbn                             -1.679    -1.851     0.172     9.300
259 2YKI_19_bbn                              0.181     0.096     0.085    88.592
260 2YKI_20_bbn                              0.208     0.160     0.048    30.304
261 2YKI_21_bbn                              0.002    -0.036     0.038   105.446
262 2YKI_22_phe                             -2.102    -2.016    -0.086    -4.271
263 2YKI_23_gln                             -0.633    -0.677     0.044     6.494
264 2YKI_24_ile                             -1.094    -1.114     0.020     1.825
265 2YKI_25_leu                             -0.398    -0.415     0.017     4.130
266 2YKI_26_asn                             -8.589    -7.324    -1.265   -17.269
267 2YKI_27_ser                             -1.037     0.118    -1.155  -979.168
268 2YKI_28_ala                             -0.811    -0.284    -0.527  -185.447
270 2YKI_30_ile                             -0.295    -0.373     0.078    20.948
271 2YKI_31_met                             -6.306    -7.012     0.706    10.064
272 2YKI_32_leu                             -1.729    -1.697    -0.032    -1.912
273 2YKI_33_ile                             -0.260    -0.356     0.096    27.077
274 2YKI_34_leu                             -6.631    -5.688    -0.943   -16.575
275 2YKI_35_ile                             -1.097    -1.195     0.098     8.174
276 2YKI_36_ala                             -1.647    -1.598    -0.049    -3.074
277 2YKI_37_val                             -0.661    -0.790     0.129    16.337
278 2YKI_38_phe                             -8.210    -8.399     0.189     2.252
279 2YKI_40_val                             -1.914    -1.733    -0.181   -10.429
280 2YKI_41_trp                             -4.829    -6.213     1.384    22.278
281 2YKI_42_phe                             -2.551    -2.736     0.185     6.749
282 2YKI_43_thr                             -5.952    -3.713    -2.239   -60.313
283 2YKI_44_val                             -1.117    -0.972    -0.145   -14.923
307 3G0W_01_bbn                              0.063    -0.280     0.343   122.328
308 3G0W_02_bbn                             -2.672    -3.220     0.548    17.030
309 3G0W_03_bbn                              0.338     0.001     0.337 33717.416
310 3G0W_04_bbn                              0.192    -0.022     0.214   973.001
311 3G0W_05_bbn                             -0.506    -0.757     0.251    33.094
312 3G0W_06_bbn                              0.403     0.348     0.055    15.843
313 3G0W_07_bbn                             -0.798    -0.797    -0.001    -0.075
314 3G0W_08_bbn                             -0.594    -0.335    -0.259   -77.426
315 3G0W_09_bbn                             -0.841    -1.026     0.185    18.051
316 3G0W_10_bbn                              0.058     1.077    -1.019   -94.580
317 3G0W_11_bbn                              2.259     2.491    -0.232    -9.295
318 3G0W_12_bbn                             -0.450    -0.473     0.023     4.830
319 3G0W_13_bbn                             -1.504    -1.851     0.347    18.720
320 3G0W_14_bbn                             -1.026    -0.879    -0.147   -16.736
321 3G0W_15_bbn                             -0.116    -0.077    -0.039   -50.717
322 3G0W_16_leu                             -1.588    -1.582    -0.006    -0.410
323 3G0W_17_leu                             -3.823    -4.177     0.354     8.483
324 3G0W_18_asn                            -15.925   -15.230    -0.695    -4.561
325 3G0W_19_leu                             -2.452    -2.527     0.075     2.987
326 3G0W_20_gln                              0.809     0.770     0.039     5.039
327 3G0W_21_trp                             -0.893    -1.224     0.331    27.019
328 3G0W_22_met                             -2.362    -2.943     0.581    19.738
329 3G0W_23_met                             -5.161    -6.038     0.877    14.525
330 3G0W_24_val                             -1.060    -2.021     0.961    47.546
331 3G0W_25_met                             -3.058    -2.591    -0.467   -18.029
333 3G0W_27_phe                             -3.781    -3.633    -0.148    -4.085
334 3G0W_28_met                             -1.671    -2.138     0.467    21.850
335 3G0W_29_met                             -0.834    -0.973     0.139    14.280
336 3G0W_30_leu                             -1.964    -1.954    -0.010    -0.504
337 3G0W_31_phe                             -0.695    -0.746     0.051     6.773
338 3G0W_32_thr                             -4.370    -4.362    -0.008    -0.184
339 3G0W_33_leu                             -1.036    -0.959    -0.077    -8.043
340 3G0W_34_phe                             -1.934    -2.385     0.451    18.911
341 3G0W_35_met                             -0.414    -0.625     0.211    33.774
342 3G0W_36_ile                             -0.113    -0.474     0.361    76.166
343 3GCU_01_bbn                             -0.162    -0.282     0.120    42.438
344 3GCU_02_bbn                             -3.397    -3.124    -0.273    -8.736
345 3GCU_03_bbn                             -1.203    -1.441     0.238    16.501
346 3GCU_04_bbn                             -0.821    -1.028     0.207    20.129
347 3GCU_05_bbn                             -0.421    -0.689     0.268    38.929
348 3GCU_06_bbn                             -0.196    -0.328     0.132    40.381
349 3GCU_07_bbn                             -2.089    -1.867    -0.222   -11.865
350 3GCU_08_bbn                              0.141    -0.029     0.170   586.723
351 3GCU_09_bbn                             -1.259    -1.389     0.130     9.355
352 3GCU_10_bbn                             -0.185    -0.503     0.318    63.160
353 3GCU_11_bbn                             -1.293    -1.166    -0.127   -10.889
354 3GCU_12_bbn                             -0.034    -0.152     0.118    77.591
355 3GCU_13_bbn                             -1.141    -1.220     0.079     6.480
356 3GCU_14_bbn                             -1.167    -1.261     0.094     7.438
357 3GCU_15_bbn                             -0.710    -0.618    -0.092   -14.859
358 3GCU_16_bbn                             -3.340    -2.654    -0.686   -25.843
359 3GCU_17_bbn                             -6.954    -8.222     1.268    15.425
360 3GCU_18_bbn                             -1.898    -2.033     0.135     6.630
361 3GCU_19_bbn                             -0.324    -0.332     0.008     2.539
362 3GCU_20_bbn                             -0.216    -0.237     0.021     9.022
363 3GCU_21_bbn                             -1.890    -1.341    -0.549   -40.956
364 3GCU_22_bbn                             -9.052    -8.470    -0.582    -6.867
365 3GCU_23_bbn                             -3.131    -3.359     0.228     6.798
366 3GCU_24_val                             -1.768    -1.617    -0.151    -9.337
367 3GCU_25_tyr                             -0.189    -0.332     0.143    42.965
368 3GCU_26_val                             -2.963    -2.777    -0.186    -6.709
369 3GCU_27_ala                             -2.508    -1.853    -0.655   -35.342
374 3GCU_32_leu                             -1.178    -1.619     0.441    27.214
375 3GCU_33_leu                             -3.980    -3.539    -0.441   -12.453
376 3GCU_34_met                             -1.211    -1.363     0.152    11.167
377 3GCU_35_val                             -0.931    -0.854    -0.077    -8.996
378 3GCU_36_ile                             -2.761    -3.419     0.658    19.249
379 3GCU_37_leu                             -1.616    -1.666     0.050     2.976
380 3GCU_38_thr                             -6.864    -6.012    -0.852   -14.173
381 3GCU_39_leu                             -1.530    -1.675     0.145     8.652
382 3GCU_40_met                             -1.320    -1.631     0.311    19.082
383 3GCU_41_ile                             -1.371    -1.316    -0.055    -4.210
384 3GCU_42_ile                             -0.574    -0.576     0.002     0.418
385 3GCU_43_hie                             -2.492    -2.070    -0.422   -20.385
386 3GCU_44_ile                             -0.571    -0.486    -0.085   -17.420
387 3GCU_45_leu                             -3.686    -3.753     0.067     1.797
389 3GCU_47_phe                             -3.523    -3.750     0.227     6.063
390 3GCU_48_leu                             -0.599    -0.619     0.020     3.247
391 3GNW_01_pro                             -1.548    -1.763     0.215    12.222
392 3GNW_02_bbn                             -0.209    -1.277     1.068    83.604
393 3GNW_03_bbn                             -3.487    -3.254    -0.233    -7.154
394 3GNW_04_bbn                             -3.692    -2.857    -0.835   -29.236
395 3GNW_05_bbn                             -0.146    -0.513     0.367    71.581
396 3GNW_06_bbn                              0.012    -0.230     0.242   105.318
397 3GNW_07_bbn                             -1.774    -1.752    -0.022    -1.235
398 3GNW_08_bbn                             -0.150    -0.221     0.071    32.234
399 3GNW_09_bbn                             -0.614    -1.049     0.435    41.492
400 3GNW_10_bbn                             -0.736    -0.798     0.062     7.715
401 3GNW_11_bbn                             -2.172    -2.458     0.286    11.632
402 3GNW_12_bbn                             -0.889    -0.729    -0.160   -22.008
403 3GNW_13_bbn                             -8.809    -7.914    -0.895   -11.307
404 3GNW_14_bbn                            -10.188    -7.893    -2.295   -29.072
405 3GNW_15_bbn                            -11.126    -8.705    -2.421   -27.816
406 3GNW_16_bbn                             -2.695    -2.751     0.056     2.038
408 3GNW_18_phe                             -0.042    -1.633     1.591    97.412
410 3GNW_20_asn                             -2.568    -1.994    -0.574   -28.788
412 3GNW_22_cys                             -3.681    -4.152     0.471    11.342
413 3GNW_23_ser                             -8.076    -8.521     0.445     5.228
414 3GNW_24_ser                             -1.880    -1.549    -0.331   -21.342
415 3GNW_25_leu                             -2.634    -2.381    -0.253   -10.646
417 3GNW_27_ser                             -0.438    -0.516     0.078    15.134
418 3GNW_28_asn                             -1.573    -1.264    -0.309   -24.479
419 3GNW_29_met                             -6.640    -6.025    -0.615   -10.208
420 3GNW_30_tyr                             -4.274    -4.562     0.288     6.303
421 3GNW_31_gln                              0.005    -0.305     0.310   101.562
422 3GNW_32_ile                             -0.587    -0.859     0.272    31.619
423 3GNW_33_tyr                             -6.555    -6.613     0.058     0.877
424 3GNW_34_hie                             -0.143    -0.146     0.003     1.880
425 3GNW_35_ser                             -6.257    -4.733    -1.524   -32.190
426 3JVS_01_bbn                             -2.355    -1.960    -0.395   -20.173
427 3JVS_02_bbn                            -14.038   -13.696    -0.342    -2.494
428 3JVS_03_bbn                             -1.407    -1.071    -0.336   -31.338
429 3JVS_04_bbn                             -1.429    -0.504    -0.925  -183.599
430 3JVS_05_bbn                            -13.741   -12.381    -1.360   -10.986
431 3JVS_06_pro                             -5.774    -4.961    -0.813   -16.397
432 3JVS_07_bbn                              0.990     0.651     0.339    52.140
433 3JVS_08_pro                             -2.646    -2.382    -0.264   -11.085
434 3JVS_09_bbn                             -0.590    -0.536    -0.054   -10.054
435 3JVS_10_bbn                             -1.424    -1.080    -0.344   -31.877
436 3JVS_11_bbn                             -0.327    -0.457     0.130    28.404
437 3JVS_12_bbn                             -2.983    -2.491    -0.492   -19.770
438 3JVS_13_bbn                             -1.004    -1.033     0.029     2.822
439 3JVS_14_phe                             -7.931    -7.727    -0.204    -2.641
442 3JVS_17_ile                             -3.758    -3.698    -0.060    -1.630
444 3JVS_19_tyr                             -1.531    -1.071    -0.460   -42.908
445 3JVS_20_ala                             -0.852    -0.589    -0.263   -44.674
447 3JVS_22_leu                             -1.786    -1.646    -0.140    -8.510
==========================================================================================
RMSE                0.564   kcal/mol
MUE                 0.363   kcal/mol
------------------------------------------------------------------------------------------
MSE                -0.062   kcal/mol
min                -2.421   kcal/mol
max                 1.591   kcal/mol
range               4.012   kcal/mol
min abs             0.001   kcal/mol
max abs             2.421   kcal/mol
==========================================================================================
RMSE             2310.107   %
MUE               230.548   %
MSE               190.283   %
min             -1486.165   %
max             33717.416   %
range           35203.580   %
min abs             0.075   %
max abs         33717.416   %
------------------------------------------------------------------------------------------
RMSE/|avg|         24.972   %
MUE/|avg|          16.071   %
==========================================================================================
Statistics for groups:
neutral-neutral(225)RMSE      0.564   MSE      -0.062   kcal/mol
charged-neutral(0)  RMSE        NaN   MSE         NaN   kcal/mol
charged-charged(0)  RMSE        NaN   MSE         NaN   kcal/mol
--------------------------------------------------------------------------------
neutral-neutralRMSE/|avg|     24.97 %
charged-neutralRMSE/|avg|     NaN %
charged-chargedRMSE/|avg|     NaN %
==========================================================================================
