# Supplementary material for: PM6-ML: The Synergy of Semiempirical Quantum Chemistry and Machine Learning Transformed into a Practical Computational Method
Source: J Chem Theory Comput. 2025 Jan 3;21(2):678–90. doi: 10.1021/acs.jctc.4c01330 (PMC11780751; doi:10.1021/acs.jctc.4c01330)
Supplement: Supplementary file 2 — ct4c01330_si_002.zip [file ct4c01330_si_002.zip › SI_validation_outputs/PM6-D3H4Xprime/PLFragCN]

        _______  
       /\______\ 
      / /      / 
     / / Cuby /   Dataset calculation
     \/______/   
                 
Selected 280 out of 547 data set entries
==========================================================================================
name                                             E      Eref     error  error(%)
------------------------------------------------------------------------------------------
01 10GS_01_bbn                              -2.119    -2.184     0.065     2.961
02 10GS_02_bbn                               0.079    -0.132     0.211   159.780
03 10GS_03_bbn                               0.680     0.428     0.252    58.813
04 10GS_04_bbn                               6.076     4.504     1.572    34.907
05 10GS_05_bbn                             -12.510   -11.437    -1.073    -9.378
06 10GS_06_pro                              -7.078    -6.883    -0.195    -2.838
07 10GS_07_bbn                              -5.809    -6.112     0.303     4.953
08 10GS_08_bbn                             -13.090   -14.282     1.192     8.346
09 10GS_09_bbn                              -4.422    -4.063    -0.359    -8.846
10 10GS_10_bbn                              -3.716    -3.957     0.241     6.102
11 10GS_11_bbn                              -0.720    -0.762     0.042     5.476
12 10GS_12_tyr                              -4.644    -7.821     3.177    40.620
13 10GS_13_phe                              -5.895    -5.857    -0.038    -0.642
14 10GS_14_val                              -1.299    -1.308     0.009     0.702
16 10GS_16_val                              -0.597    -0.618     0.021     3.455
17 10GS_17_trp                             -16.407   -19.558     3.151    16.109
19 10GS_19_gln                             -32.449   -32.038    -0.411    -1.284
20 10GS_20_leu                              -0.683    -1.287     0.604    46.908
21 10GS_21_gln                             -10.722   -10.897     0.175     1.609
22 10GS_22_ser                             -11.210   -11.270     0.060     0.531
23 10GS_23_tyr                              -1.567    -1.617     0.050     3.080
26 2CET_01_bbn                               0.319     0.231     0.088    37.960
27 2CET_02_bbn                              -0.665    -0.814     0.149    18.361
28 2CET_03_ala                              -0.255    -0.260     0.005     2.049
29 2CET_04_gln                             -10.924    -9.867    -1.057   -10.707
31 2CET_06_hie                              -2.489    -1.059    -1.430  -135.039
32 2CET_07_trp                              -3.775    -5.045     1.270    25.179
33 2CET_08_asn                              -3.526    -2.421    -1.105   -45.656
35 2CET_10_val                              -2.185    -2.021    -0.164    -8.110
36 2CET_11_val                              -0.548    -0.645     0.097    15.099
37 2CET_12_hie                               1.019    -0.152     1.171   770.724
38 2CET_13_asn                               0.008    -0.471     0.479   101.708
39 2CET_14_asn                               3.928     3.300     0.628    19.045
40 2CET_15_tyr                              -7.296    -6.712    -0.584    -8.707
41 2CET_16_met                              -0.565    -0.626     0.061     9.785
42 2CET_17_trp                              -5.267    -4.775    -0.492   -10.308
44 2CET_19_trp                              -9.426    -9.608     0.182     1.896
45 2CET_20_asn                               0.215     0.300    -0.085   -28.175
47 2CET_22_trp                              -3.058    -2.321    -0.737   -31.749
48 2CET_23_phe                              -5.204    -5.529     0.325     5.871
68 2FVD_20_lys                              -1.550    -5.495     3.945    71.790
71 2FVD_23_glu                              -0.576    -1.405     0.829    59.025
76 2FVD_28_asp                              -9.382    -9.816     0.434     4.416
77 2FVD_29_lys                             -21.526   -18.966    -2.560   -13.498
81 2FVD_33_asp                              -8.189    -9.472     1.283    13.544
82 2OBF_01_bbn                               0.316    -0.518     0.834   160.988
83 2OBF_02_bbn                              -6.413    -7.805     1.392    17.830
84 2OBF_03_bbn                               1.023     0.825     0.198    23.971
85 2OBF_04_bbn                              -3.346    -3.767     0.421    11.170
86 2OBF_05_bbn                              -0.075    -0.402     0.327    81.299
87 2OBF_06_bbn                              -1.463    -0.817    -0.646   -79.051
88 2OBF_07_pro                              -0.848    -1.039     0.191    18.379
89 2OBF_08_bbn                               0.371     0.362     0.009     2.596
90 2OBF_09_bbn                              -0.002    -0.473     0.471    99.603
91 2OBF_10_bbn                              -5.246    -5.683     0.437     7.684
92 2OBF_11_bbn                               0.729     0.668     0.061     9.072
93 2OBF_12_bbn                               2.598     1.836     0.762    41.497
94 2OBF_13_bbn                              -2.748    -2.971     0.223     7.505
95 2OBF_14_tyr                              -7.983    -6.909    -1.074   -15.546
96 2OBF_15_asn                              -6.363    -7.005     0.642     9.168
97 2OBF_16_tyr                              -6.157    -5.912    -0.245    -4.136
99 2OBF_18_leu                              -0.487    -0.537     0.050     9.228
100 2OBF_19_val                             -2.875    -2.422    -0.453   -18.718
101 2OBF_20_ala                             -1.170    -0.973    -0.197   -20.215
102 2OBF_21_leu                             -1.603    -1.240    -0.363   -29.253
103 2OBF_22_tyr                             -4.389    -3.891    -0.498   -12.787
104 2OBF_23_tyr                             -3.184    -2.925    -0.259    -8.861
105 2OBF_24_phe                             -8.840    -9.337     0.497     5.327
106 2OBF_25_ala                             -0.698    -0.605    -0.093   -15.302
107 2OBF_26_ala                             -1.298    -1.585     0.287    18.133
109 2OBF_28_tyr                             -6.794    -8.661     1.867    21.551
110 2OBF_29_val                             -0.684    -0.943     0.259    27.455
111 2OBF_30_met                             -0.369    -0.341    -0.028    -8.335
113 2OBF_32_val                             -2.382    -1.915    -0.467   -24.373
114 2OBF_33_val                             -1.182    -1.506     0.324    21.538
115 2P4Y_01_bbn                              0.794     0.633     0.161    25.378
116 2P4Y_02_bbn                             -3.117    -3.158     0.041     1.295
117 2P4Y_03_bbn                             -1.257    -1.621     0.364    22.454
118 2P4Y_04_bbn                             -0.113    -0.504     0.391    77.622
119 2P4Y_05_bbn                             -3.408    -3.285    -0.123    -3.730
120 2P4Y_06_bbn                             -1.484    -1.259    -0.225   -17.855
121 2P4Y_07_bbn                             -2.848    -1.965    -0.883   -44.942
122 2P4Y_08_bbn                             -2.274    -1.945    -0.329   -16.910
123 2P4Y_09_bbn                             -0.556    -0.814     0.258    31.679
124 2P4Y_10_bbn                             -0.804    -1.060     0.256    24.150
125 2P4Y_11_bbn                             -1.532    -1.549     0.017     1.116
126 2P4Y_12_bbn                             -1.429    -1.648     0.219    13.284
127 2P4Y_13_bbn                              0.598     0.388     0.210    54.082
128 2P4Y_14_bbn                             -8.431    -7.223    -1.208   -16.718
129 2P4Y_15_bbn                            -20.060   -22.002     1.942     8.825
130 2P4Y_16_bbn                             -7.018    -6.373    -0.645   -10.126
131 2P4Y_17_phe                             -0.844    -0.118    -0.726  -615.438
132 2P4Y_18_ile                             -0.961    -0.958    -0.003    -0.301
133 2P4Y_19_cys                             -5.617    -5.376    -0.241    -4.487
134 2P4Y_20_phe                             -1.203    -1.502     0.299    19.893
136 2P4Y_22_ser                             -3.013    -1.952    -1.061   -54.362
137 2P4Y_23_ala                             -2.174    -2.010    -0.164    -8.145
139 2P4Y_25_ile                             -1.092    -1.935     0.843    43.561
140 2P4Y_26_ile                             -2.738    -2.787     0.049     1.751
141 2P4Y_27_tyr                             -0.791    -1.841     1.050    57.021
142 2P4Y_28_met                             -2.891    -2.641    -0.250    -9.467
143 2P4Y_29_leu                             -4.489    -4.607     0.118     2.572
144 2P4Y_30_leu                             -2.499    -2.673     0.174     6.525
145 2P4Y_31_val                             -2.394    -1.593    -0.801   -50.251
146 2P4Y_32_ile                             -5.917    -7.524     1.607    21.362
147 2P4Y_33_ser                             -4.481    -3.787    -0.694   -18.336
148 2P4Y_34_met                             -1.830    -2.077     0.247    11.889
149 2P4Y_35_leu                             -1.506    -1.370    -0.136    -9.936
150 2P4Y_36_phe                             -1.188    -1.510     0.322    21.338
151 2P4Y_37_met                             -2.653    -3.066     0.413    13.474
153 2P4Y_39_hie                             -0.754    -1.154     0.400    34.624
154 2VOT_01_bbn                              2.615     2.471     0.144     5.842
155 2VOT_02_bbn                              1.097     0.834     0.263    31.475
156 2VOT_03_bbn                              2.165     1.814     0.351    19.361
157 2VOT_04_trp                             -3.229    -1.855    -1.374   -74.048
159 2VOT_06_trp                             -1.862    -0.130    -1.732 -1331.964
161 2VOT_08_trp                             -2.934    -1.687    -1.247   -73.918
162 2VOT_09_cys                             -1.656    -1.784     0.128     7.160
163 2VOT_10_asn                             -6.855    -3.554    -3.301   -92.872
166 2VOT_13_trp                             -1.100    -0.448    -0.652  -145.559
167 2VOT_14_trp                              0.255     0.355    -0.100   -28.107
169 2VOT_16_trp                             -7.653    -7.689     0.036     0.474
170 2VOT_17_tyr                             -3.903    -4.084     0.181     4.427
172 2VOT_19_ser                              0.645     0.657    -0.012    -1.877
173 2VOT_20_ser                             -1.328    -1.306    -0.022    -1.675
174 2VOT_21_trp                            -13.242   -14.338     1.096     7.645
175 2VOT_22_trp                             -6.464    -7.156     0.692     9.676
193 2VW5_18_asp                            -22.463   -27.702     5.239    18.912
195 2VW5_20_lys                            -15.497   -16.841     1.344     7.981
196 2VW5_21_asp                            -18.939   -20.676     1.737     8.399
199 2VW5_24_glu                             -6.614    -6.855     0.241     3.513
208 2XB8_01_bbn                              3.622     2.947     0.675    22.900
209 2XB8_02_bbn                             -3.491    -3.648     0.157     4.313
210 2XB8_03_bbn                             -2.227    -2.281     0.054     2.381
211 2XB8_04_bbn                             -2.866    -3.228     0.362    11.202
212 2XB8_05_bbn                             -1.697    -1.707     0.010     0.581
213 2XB8_06_bbn                              2.481     1.795     0.686    38.205
214 2XB8_07_bbn                              1.039     0.743     0.296    39.831
215 2XB8_08_bbn                             -9.010    -8.427    -0.583    -6.913
216 2XB8_09_bbn                             -5.662    -4.519    -1.143   -25.283
217 2XB8_10_bbn                             -2.269    -1.881    -0.388   -20.610
218 2XB8_11_bbn                             -3.713    -3.191    -0.522   -16.364
219 2XB8_12_bbn                            -17.792   -18.509     0.717     3.874
220 2XB8_13_bbn                            -17.109   -18.726     1.617     8.634
221 2XB8_14_bbn                              3.024     3.105    -0.081    -2.596
222 2XB8_15_bbn                             -1.079    -1.108     0.029     2.593
223 2XB8_16_asn                              0.863     0.457     0.406    88.780
224 2XB8_17_leu                             -3.714    -4.157     0.443    10.665
226 2XB8_19_leu                             -0.710    -0.451    -0.259   -57.515
228 2XB8_21_tyr                             -7.955    -7.905    -0.050    -0.633
229 2XB8_22_asn                            -10.142    -9.067    -1.075   -11.860
230 2XB8_23_thr                             -0.709    -1.159     0.450    38.838
231 2XB8_24_hid                             -1.960    -4.787     2.827    59.050
232 2XB8_25_hie                              1.943     3.033    -1.090   -35.926
233 2XB8_26_ile                             -2.573    -3.670     1.097    29.899
234 2XB8_27_ser                            -10.281   -13.012     2.731    20.990
235 2XB8_28_val                             -1.727    -1.439    -0.288   -19.982
238 2XB8_31_val                             -0.690    -0.697     0.007     1.064
269 2YKI_29_asp                            -22.903   -25.837     2.934    11.356
284 2ZX6_01_bbn                              3.519     2.718     0.801    29.478
285 2ZX6_02_bbn                              0.146    -0.331     0.477   144.159
286 2ZX6_03_bbn                             -0.062    -0.366     0.304    83.002
287 2ZX6_04_bbn                              1.818     1.694     0.124     7.336
288 2ZX6_05_phe                             -2.293    -2.454     0.161     6.549
289 2ZX6_06_hid                            -16.656   -21.607     4.951    22.913
290 2ZX6_07_leu                             -1.142    -1.413     0.271    19.200
291 2ZX6_08_tyr                             -2.525    -3.321     0.796    23.975
293 2ZX6_10_trp                             -2.191    -1.055    -1.136  -107.671
294 2ZX6_11_hie                             -3.068    -1.054    -2.014  -191.126
295 2ZX6_12_hid                            -14.738   -18.071     3.333    18.441
296 2ZX6_13_tyr                             -0.822    -0.065    -0.757 -1164.143
297 2ZX6_14_leu                             -0.242    -0.230    -0.012    -5.071
298 2ZX6_15_trp                             -3.294    -3.758     0.464    12.334
300 2ZX6_17_met                             -4.229    -4.204    -0.025    -0.605
303 2ZX6_20_val                             -1.230    -1.102    -0.128   -11.610
304 2ZX6_21_asn                             -6.132    -5.871    -0.261    -4.451
305 2ZX6_22_thr                             -2.540    -2.562     0.022     0.851
306 2ZX6_23_phe                             -7.575    -8.275     0.700     8.455
332 3G0W_26_arg                            -15.875   -18.754     2.879    15.352
370 3GCU_28_lys                              0.122    -1.564     1.686   107.802
371 3GCU_29_arg                              2.290     1.022     1.268   124.102
372 3GCU_30_arg                              0.974    -0.302     1.276   422.432
373 3GCU_31_glu                            -36.388   -40.107     3.719     9.272
388 3GCU_46_asp                             -2.078    -3.510     1.432    40.811
407 3GNW_17_arg                              0.480    -1.153     1.633   141.620
409 3GNW_19_arg                             -8.125    -5.693    -2.432   -42.714
411 3GNW_21_asp                             -4.502    -4.875     0.373     7.653
416 3GNW_26_arg                              5.897     3.776     2.121    56.182
440 3JVS_15_asp                             -5.496    -7.306     1.810    24.772
441 3JVS_16_arg                             -0.491    -0.422    -0.069   -16.237
443 3JVS_18_glu                             -7.318    -8.054     0.736     9.140
446 3JVS_21_glu                             -4.177    -3.715    -0.462   -12.423
448 3NOX_01_bbn                              1.582     0.798     0.784    98.229
449 3NOX_02_bbn                             -5.770    -6.207     0.437     7.042
450 3NOX_03_bbn                              0.891     0.757     0.134    17.740
451 3NOX_04_bbn                             -1.757    -1.971     0.214    10.850
452 3NOX_05_bbn                              1.532     1.333     0.199    14.894
453 3NOX_06_bbn                             -1.190    -1.433     0.243    16.978
457 3NOX_10_tyr                             -5.672    -4.538    -1.134   -24.990
458 3NOX_11_trp                             -0.608    -0.699     0.091    13.082
459 3NOX_12_ser                             -6.368    -6.327    -0.041    -0.641
460 3NOX_13_tyr                             -2.051    -2.286     0.235    10.285
461 3NOX_14_val                             -1.394    -0.341    -1.053  -308.681
462 3NOX_15_trp                             -1.956    -2.227     0.271    12.179
463 3NOX_16_tyr                            -15.728   -16.022     0.294     1.836
465 3NOX_18_tyr                             -7.451    -8.583     1.132    13.190
466 3NOX_19_asn                             -5.373    -4.442    -0.931   -20.953
467 3NOX_20_val                             -1.085    -1.718     0.633    36.834
468 3NOX_21_hid                             -7.822    -8.313     0.491     5.910
469 3PE2_01_bbn                             -3.411    -3.063    -0.348   -11.347
470 3PE2_02_bbn                             -0.395    -0.120    -0.275  -229.010
471 3PE2_03_bbn                             -2.093    -1.582    -0.511   -32.276
472 3PE2_04_bbn                             -0.994    -1.140     0.146    12.764
473 3PE2_05_bbn                             -1.727    -2.152     0.425    19.729
474 3PE2_06_bbn                             -2.005    -2.152     0.147     6.808
475 3PE2_07_bbn                             -1.421    -1.632     0.211    12.902
476 3PE2_08_bbn                             -6.611    -8.648     2.037    23.550
477 3PE2_09_bbn                             -0.346     0.102    -0.448  -439.599
478 3PE2_10_bbn                             -1.718    -1.706    -0.012    -0.675
479 3PE2_11_bbn                             -3.478    -3.556     0.078     2.190
480 3PE2_12_bbn                            -16.498   -18.392     1.894    10.299
481 3PE2_13_bbn                             -6.916    -6.612    -0.304    -4.601
482 3PE2_14_leu                             -3.350    -3.361     0.011     0.338
484 3PE2_16_val                             -4.136    -5.128     0.992    19.351
485 3PE2_17_val                             -3.734    -3.574    -0.160    -4.466
487 3PE2_19_ile                             -2.481    -3.154     0.673    21.350
488 3PE2_20_phe                             -2.298    -2.992     0.694    23.208
489 3PE2_21_hid                             -1.569    -1.757     0.188    10.710
490 3PE2_22_val                             -1.034    -1.155     0.121    10.436
491 3PE2_23_asn                             -0.611    -0.799     0.188    23.581
492 3PE2_24_hid                             -2.366    -2.844     0.478    16.805
493 3PE2_25_met                             -3.626    -4.093     0.467    11.413
494 3PE2_26_ile                             -5.076    -5.304     0.228     4.304
496 3PE2_28_trp                             -2.797    -4.656     1.859    39.925
497 4GID_01_bbn                             -2.227    -2.050    -0.177    -8.612
498 4GID_02_bbn                              2.038     1.595     0.443    27.787
499 4GID_03_bbn                             -2.135    -1.725    -0.410   -23.756
500 4GID_04_bbn                             -6.173    -5.236    -0.937   -17.892
501 4GID_05_bbn                              0.559     0.112     0.447   399.471
502 4GID_06_bbn                              3.596     2.493     1.103    44.253
503 4GID_07_bbn                            -15.584   -14.417    -1.167    -8.094
504 4GID_08_bbn                              0.334    -0.097     0.431   444.371
505 4GID_09_pro                             -1.008    -1.047     0.039     3.750
506 4GID_10_bbn                             -5.075    -4.144    -0.931   -22.465
507 4GID_11_bbn                             -2.342    -2.179    -0.163    -7.465
508 4GID_12_bbn                             -3.168    -2.931    -0.237    -8.081
509 4GID_13_bbn                             -6.500    -5.824    -0.676   -11.601
510 4GID_14_bbn                             -1.868    -2.012     0.144     7.173
511 4GID_15_bbn                             -1.849    -1.966     0.117     5.957
512 4GID_16_bbn                             -3.979    -4.380     0.401     9.156
513 4GID_17_bbn                              1.118     0.779     0.339    43.482
514 4GID_18_bbn                             -3.532    -3.432    -0.100    -2.907
515 4GID_19_bbn                             -1.212    -1.652     0.440    26.631
516 4GID_20_bbn                              0.623    -0.379     1.002   264.257
517 4GID_21_bbn                            -20.678   -18.166    -2.512   -13.825
518 4GID_22_bbn                             -6.434    -6.907     0.473     6.851
519 4GID_23_bbn                             -7.872    -5.857    -2.015   -34.407
520 4GID_24_bbn                              0.834     0.454     0.380    83.670
521 4GID_25_ser                              0.447     0.291     0.156    53.685
522 4GID_26_gln                             -1.467    -1.744     0.277    15.875
523 4GID_27_tyr                             -0.373    -0.498     0.125    25.162
524 4GID_28_leu                             -2.127    -2.591     0.464    17.902
526 4GID_30_ser                              1.639     0.726     0.913   125.728
527 4GID_31_val                             -0.734    -0.830     0.096    11.536
528 4GID_32_tyr                             -7.891    -8.307     0.416     5.006
529 4GID_33_thr                             -7.171    -1.485    -5.686  -382.869
530 4GID_34_gln                             -3.212    -2.954    -0.258    -8.746
531 4GID_35_phe                             -2.944    -2.732    -0.212    -7.745
532 4GID_36_ile                             -1.666    -1.625    -0.041    -2.515
533 4GID_37_trp                             -2.798    -3.718     0.920    24.734
534 4GID_38_ile                             -1.956    -1.892    -0.064    -3.397
535 4GID_39_ile                             -1.432    -1.303    -0.129    -9.925
537 4GID_41_tyr                             -4.343    -4.078    -0.265    -6.510
538 4GID_42_ile                             -0.988    -1.315     0.327    24.879
540 4GID_44_thr                             -8.797    -6.629    -2.168   -32.708
541 4GID_45_thr                             -6.162    -4.836    -1.326   -27.422
542 4GID_46_asn                             -4.815    -5.295     0.480     9.066
545 4GID_49_ser                              0.641     0.084     0.557   662.774
546 4GID_50_val                             -0.913    -1.455     0.542    37.253
547 4GID_51_ala                             -0.588    -0.385    -0.203   -52.683
==========================================================================================
RMSE                1.111   kcal/mol
MUE                 0.694   kcal/mol
------------------------------------------------------------------------------------------
MSE                 0.206   kcal/mol
min                -5.686   kcal/mol
max                 5.239   kcal/mol
range              10.925   kcal/mol
min abs             0.003   kcal/mol
max abs             5.686   kcal/mol
==========================================================================================
RMSE              147.198   %
MUE                50.396   %
MSE                 2.488   %
min             -1331.964   %
max               770.724   %
range            2102.688   %
min abs             0.301   %
max abs          1331.964   %
------------------------------------------------------------------------------------------
RMSE/|avg|         26.042   %
MUE/|avg|          16.259   %
==========================================================================================
Statistics for groups:
neutral-neutral(0)  RMSE        NaN   MSE         NaN   kcal/mol
charged-neutral(280)RMSE      1.111   MSE       0.206   kcal/mol
charged-charged(0)  RMSE        NaN   MSE         NaN   kcal/mol
--------------------------------------------------------------------------------
neutral-neutralRMSE/|avg|     NaN %
charged-neutralRMSE/|avg|     26.04 %
charged-chargedRMSE/|avg|     NaN %
==========================================================================================
