# Supplementary material for: PM6-ML: The Synergy of Semiempirical Quantum Chemistry and Machine Learning Transformed into a Practical Computational Method
Source: J Chem Theory Comput. 2025 Jan 3;21(2):678–90. doi: 10.1021/acs.jctc.4c01330 (PMC11780751; doi:10.1021/acs.jctc.4c01330)
Supplement: Supplementary file 2 — ct4c01330_si_002.zip [file ct4c01330_si_002.zip › SI_validation_outputs/PM6-D3H4Xprime/PLFragCC]

        _______  
       /\______\ 
      / /      / 
     / / Cuby /   Dataset calculation
     \/______/   
                 
Selected 42 out of 547 data set entries
==========================================================================================
name                                             E      Eref     error  error(%)
------------------------------------------------------------------------------------------
15 10GS_15_arg                             -51.953   -53.819     1.866     3.467
18 10GS_18_lys                             -85.406   -89.344     3.938     4.408
24 10GS_24_asp                              19.582    19.608    -0.026    -0.134
25 10GS_25_asp                             -15.148   -14.741    -0.407    -2.764
30 2CET_05_arg                              35.038    34.922     0.116     0.331
34 2CET_09_glu                             -98.595  -103.150     4.555     4.416
43 2CET_18_glu                             -90.973   -92.916     1.943     2.091
46 2CET_21_glu                            -104.788  -110.346     5.558     5.037
98 2OBF_17_arg                              40.045    41.108    -1.063    -2.586
108 2OBF_27_glu                           -128.502  -135.109     6.607     4.890
112 2OBF_31_asp                            -78.913   -82.912     3.999     4.823
135 2P4Y_21_arg                            -69.226   -70.559     1.333     1.889
138 2P4Y_24_glu                             20.883    19.435     1.448     7.451
152 2P4Y_38_lys                            -27.183   -28.948     1.765     6.097
158 2VOT_05_asp                           -103.211  -108.715     5.504     5.063
160 2VOT_07_arg                             40.773    41.149    -0.376    -0.915
164 2VOT_11_glu                           -105.755  -109.350     3.595     3.287
165 2VOT_12_glu                            -44.497   -45.354     0.857     1.889
168 2VOT_15_hip                             52.385    52.496    -0.111    -0.211
171 2VOT_18_glu                           -107.366  -111.797     4.431     3.963
225 2XB8_18_arg                            -22.872   -24.340     1.468     6.033
227 2XB8_20_arg                            -19.144   -19.929     0.785     3.941
236 2XB8_29_arg                            -49.205   -51.470     2.265     4.400
237 2XB8_30_arg                            -53.717   -58.856     5.139     8.732
239 2XB8_32_asp                             28.864    28.727     0.137     0.478
240 2XB8_33_glu                             21.002    22.273    -1.271    -5.706
292 2ZX6_09_glu                            -75.024   -80.174     5.150     6.423
299 2ZX6_16_asp                           -104.893  -110.036     5.143     4.674
301 2ZX6_18_arg                             56.131    55.564     0.567     1.021
302 2ZX6_19_glu                           -108.278  -111.740     3.462     3.098
454 3NOX_07_arg                             45.799    45.802    -0.003    -0.007
455 3NOX_08_glu                           -103.510  -111.564     8.054     7.219
456 3NOX_09_glu                           -117.978  -122.376     4.398     3.594
464 3NOX_17_asp                            -63.610   -62.357    -1.253    -2.009
483 3PE2_15_arg                            -22.216   -22.648     0.432     1.908
486 3PE2_18_lys                            -94.453  -101.837     7.384     7.251
495 3PE2_27_asp                             57.711    57.516     0.195     0.338
525 4GID_29_asp                            -80.854   -79.976    -0.878    -1.098
536 4GID_40_arg                             28.942    28.317     0.625     2.209
539 4GID_43_asp                           -111.507  -114.321     2.814     2.462
543 4GID_47_arg                             28.359    27.645     0.714     2.582
544 4GID_48_lys                             23.165    23.587    -0.422    -1.789
==========================================================================================
RMSE                3.301   kcal/mol
MUE                 2.430   kcal/mol
------------------------------------------------------------------------------------------
MSE                 2.153   kcal/mol
min                -1.271   kcal/mol
max                 8.054   kcal/mol
range               9.325   kcal/mol
min abs             0.003   kcal/mol
max abs             8.054   kcal/mol
==========================================================================================
RMSE                4.073   %
MUE                 3.397   %
MSE                 2.577   %
min                -5.706   %
max                 8.732   %
range              14.438   %
min abs             0.007   %
max abs             8.732   %
------------------------------------------------------------------------------------------
RMSE/|avg|          5.084   %
MUE/|avg|           3.743   %
==========================================================================================
Statistics for groups:
neutral-neutral(0)  RMSE        NaN   MSE         NaN   kcal/mol
charged-neutral(0)  RMSE        NaN   MSE         NaN   kcal/mol
charged-charged(42) RMSE      3.301   MSE       2.153   kcal/mol
--------------------------------------------------------------------------------
neutral-neutralRMSE/|avg|     NaN %
charged-neutralRMSE/|avg|     NaN %
charged-chargedRMSE/|avg|     5.08 %
==========================================================================================
