# Supplementary material for: PM6-ML: The Synergy of Semiempirical Quantum Chemistry and Machine Learning Transformed into a Practical Computational Method
Source: J Chem Theory Comput. 2025 Jan 3;21(2):678–90. doi: 10.1021/acs.jctc.4c01330 (PMC11780751; doi:10.1021/acs.jctc.4c01330)
Supplement: Supplementary file 2 — ct4c01330_si_002.zip [file ct4c01330_si_002.zip › SI_validation_outputs/PM6-D3H4Xprime/MPCONF]

        _______  
       /\______\ 
      / /      / 
     / / Cuby /   Dataset calculation
     \/______/   
                 
==========================================================================================
name                                             E      Eref     error  error(%)
------------------------------------------------------------------------------------------
1a FGG_114                                   3.753     0.264     3.489  1321.706
1b FGG_215                                  -0.389    -0.806     0.417    51.719
1c FGG_224                                   1.276     0.345     0.931   269.766
1d FGG_252                                   2.112     0.890     1.222   137.295
1e FGG_300                                  -2.117    -0.365    -1.752  -480.063
1f FGG_357                                   1.025    -0.644     1.669   259.151
1g FGG_366                                   0.695    -0.470     1.165   247.859
1h FGG_380                                   1.250     0.635     0.615    96.853
1I FGG_412                                  -1.960     0.538    -2.498  -464.220
1j FGG_444                                  -1.162    -1.509     0.347    22.962
1k FGG_470                                  -0.074     0.645    -0.719  -111.478
1l FGG_55                                   -3.615     0.900    -4.515  -501.623
1m FGG_691                                   0.148     0.400    -0.252   -63.040
1n FGG_80                                    2.912     0.962     1.950   202.678
1o FGG_99                                   -3.853    -1.785    -2.068  -115.877
2a GFA_01                                    0.253     0.901    -0.648   -71.907
2b GFA_02                                   -1.427     0.524    -1.951  -372.295
2c GFA_03                                    0.303     0.791    -0.488   -61.644
2d GFA_04                                   -0.766     0.438    -1.204  -274.934
2e GFA_05                                   -0.575     0.522    -1.097  -210.246
2f GFA_06                                    0.939    -0.212     1.151   542.766
2g GFA_07                                    0.627    -0.738     1.365   184.902
2h GFA_08                                    0.886    -0.173     1.059   612.071
2I GFA_09                                   -0.531    -0.539     0.008     1.517
2j GFA_10                                   -0.569    -0.635     0.066    10.427
2k GFA_11                                    1.116    -0.217     1.333   614.219
2l GFA_12                                    0.007    -0.439     0.446   101.510
2m GFA_13                                   -1.006     0.108    -1.114 -1031.455
2n GFA_14                                    0.714    -0.171     0.885   517.425
2o GFA_15                                    0.105    -0.855     0.960   112.244
2p GFA_16                                   -0.074     0.695    -0.769  -110.719
3a GGF_01                                    2.415     0.540     1.875   347.178
3b GGF_02                                   -0.290     0.943    -1.233  -130.751
3c GGF_03                                    1.367     0.760     0.607    79.876
3d GGF_04                                   -0.307     0.702    -1.009  -143.694
3e GGF_05                                   -2.314     1.244    -3.558  -286.045
3f GGF_06                                    2.716     0.797     1.919   240.717
3g GGF_07                                    0.204     0.464    -0.260   -55.938
3h GGF_08                                   -0.301     0.481    -0.782  -162.627
3I GGF_09                                   -1.034     0.491    -1.525  -310.578
3j GGF_10                                   -1.178     0.015    -1.193 -7953.662
3k GGF_11                                    2.768    -0.665     3.433   516.279
3l GGF_12                                   -1.997    -0.924    -1.073  -116.131
3m GGF_13                                   -1.199    -1.263     0.064     5.045
3n GGF_14                                   -0.471    -1.560     1.089    69.793
3o GGF_15                                   -0.378    -2.025     1.647    81.326
4a WG_01                                    -0.604    -1.748     1.144    65.460
4b WG_02                                    -2.708    -1.271    -1.436  -113.006
4c WG_03                                     1.071    -0.731     1.802   246.462
4d WG_04                                     0.756    -0.507     1.264   249.152
4e WG_05                                     0.993    -0.446     1.439   322.581
4f WG_06                                    -1.946    -0.389    -1.556  -399.981
4g WG_07                                     0.002     0.190    -0.188   -99.110
4h WG_08                                     2.851     0.560     2.291   409.149
4I WG_09                                    -1.760     0.206    -1.966  -954.880
4j WG_10                                     1.932     0.272     1.661   610.799
4k WG_11                                    -1.160     0.531    -1.691  -318.512
4l WG_12                                    -0.438     0.743    -1.181  -158.929
4m WG_13                                     0.207     0.735    -0.528   -71.886
4n WG_14                                    -0.674     0.816    -1.489  -182.556
4o WG_15                                     1.477     1.041     0.436    41.871
5a WGG_01                                   -2.388    -2.805     0.417    14.858
5b WGG_02                                   -0.348    -2.138     1.790    83.710
5c WGG_03                                   -3.065    -0.597    -2.468  -413.440
5d WGG_04                                   -2.488    -0.367    -2.121  -577.885
5e WGG_05                                   -2.575    -0.359    -2.216  -617.176
5f WGG_06                                    0.578    -0.130     0.708   544.468
5g WGG_07                                    3.243     0.063     3.180  5046.838
5h WGG_08                                   -2.644     0.189    -2.833 -1498.734
5I WGG_09                                    0.899     0.357     0.542   151.918
5j WGG_10                                    1.033     0.570     0.463    81.211
5k WGG_11                                   -0.120     1.290    -1.410  -109.273
5l WGG_12                                    2.724     1.495     1.229    82.214
5m WGG_13                                    0.839     1.775    -0.936   -52.759
5n WGG_14                                    3.286     0.072     3.214  4464.194
5o WGG_15                                    1.026     0.585     0.441    75.392
6a CAMVES_a                                -21.317   -21.801     0.484     2.219
6b CAMVES_b                                -12.781    -9.384    -3.397   -36.195
6c CAMVES_c                                  0.549     5.370    -4.821   -89.782
6d CAMVES_d                                 10.132    10.640    -0.508    -4.775
6e CAMVES_e                                 -1.282    -8.479     7.197    84.882
6f CAMVES_f                                 -3.833    -5.713     1.880    32.912
6g CAMVES_g                                 -8.433   -10.149     1.716    16.911
6h CAMVES_h                                 -0.627     2.718    -3.345  -123.083
6I CAMVES_I                                 15.588    17.332    -1.744   -10.061
6j CAMVES_j                                  3.447     1.896     1.551    81.828
6k CAMVES_k                                  3.885     0.254     3.631  1430.139
6l CAMVES_l                                  6.067     7.599    -1.532   -20.163
6m CAMVES_m                                  5.040     9.948    -4.908   -49.333
6n CAMVES_n                                 -2.360    -5.090     2.730    53.641
6o CAMVES_o                                  5.926     4.861     1.065    21.908
7a CHPSAR_a                                -14.294    -8.727    -5.567   -63.794
7b CHPSAR_b                                -13.851   -11.846    -2.005   -16.927
7c CHPSAR_c                                 -9.320    -6.362    -2.958   -46.499
7d CHPSAR_d                                 -9.370    -4.703    -4.667   -99.229
7e CHPSAR_e                                 -5.222    -0.013    -5.209-40274.580
7f CHPSAR_f                                  4.873    -4.721     9.594   203.232
7g CHPSAR_g                                 -5.359    -4.708    -0.652   -13.839
7h CHPSAR_h                                  4.650     1.231     3.419   277.708
7I CHPSAR_I                                 -3.508    -5.071     1.563    30.829
7j CHPSAR_j                                 -3.075    -6.052     2.977    49.184
7k CHPSAR_k                                  3.047     2.221     0.826    37.187
7l CHPSAR_l                                  6.947    11.258    -4.311   -38.291
7m CHPSAR_m                                 19.496    18.544     0.952     5.135
7n CHPSAR_n                                  5.735     6.765    -1.030   -15.219
7o CHPSAR_o                                 19.250    12.183     7.067    58.006
8a COHVAW_a                                 -7.948    -7.374    -0.574    -7.790
8b COHVAW_b                                 -5.470     1.080    -6.550  -606.447
8c COHVAW_c                                 -6.112    -6.386     0.274     4.290
8d COHVAW_d                                  0.429    -0.502     0.931   185.471
8e COHVAW_e                                 -0.932    -3.467     2.535    73.126
8f COHVAW_f                                  0.110    -2.311     2.421   104.779
8g COHVAW_g                                 -3.690     0.427    -4.117  -964.067
8h COHVAW_h                                  0.883     0.511     0.372    72.767
8I COHVAW_I                                  1.123     2.094    -0.971   -46.388
8j COHVAW_j                                  4.451     0.960     3.491   363.645
8k COHVAW_k                                  1.642    -0.386     2.028   525.396
8l COHVAW_l                                 -0.414    -2.878     2.464    85.617
8m COHVAW_m                                  1.651     4.400    -2.749   -62.475
8n COHVAW_n                                  5.686     7.288    -1.602   -21.978
8o COHVAW_o                                  8.590     6.544     2.046    31.265
9a GS464992_a                              -13.206   -15.161     1.955    12.892
9b GS464992_b                               -0.879    -5.540     4.661    84.138
9c GS464992_c                               -5.202    -6.376     1.174    18.415
9d GS464992_d                               -5.350    -4.756    -0.594   -12.494
9e GS464992_e                               -1.785    -3.227     1.442    44.679
9f GS464992_f                                3.771     3.917    -0.146    -3.727
9g GS464992_g                                1.161     1.320    -0.159   -12.032
9h GS464992_h                               -1.533    -4.898     3.365    68.702
9I GS464992_I                                5.790     4.535     1.255    27.664
9j GS464992_j                                4.001     1.677     2.324   138.587
9k GS464992_k                                7.045     8.908    -1.863   -20.916
9l GS464992_l                                8.032    16.636    -8.604   -51.718
9m GS464992_m                                2.053     1.594     0.459    28.805
9n GS464992_n                               -3.033     1.314    -4.347  -330.821
9o GS464992_o                               -0.865     0.056    -0.921 -1643.182
10a GS557577_a                             -10.955    -7.499    -3.456   -46.089
10b GS557577_b                              -5.664    -6.312     0.648    10.267
10c GS557577_c                              -6.521     0.707    -7.228 -1022.418
10d GS557577_d                              -3.945    -6.362     2.417    37.992
10e GS557577_e                               1.922     1.410     0.512    36.294
10f GS557577_f                              -4.210    -5.531     1.321    23.886
10g GS557577_g                               0.057    -1.377     1.434   104.161
10h GS557577_h                               1.756     4.765    -3.009   -63.152
10I GS557577_I                               3.161    -2.080     5.241   251.951
10j GS557577_j                               5.641    12.379    -6.738   -54.428
10k GS557577_k                              10.480     8.419     2.061    24.480
10l GS557577_l                               5.305    10.590    -5.285   -49.904
10m GS557577_m                               0.711     0.410     0.301    73.436
10n GS557577_n                               5.936     1.894     4.042   213.434
10o GS557577_o                              -3.674   -11.412     7.738    67.807
11a POXTRD_a                                -9.744    -7.644    -2.100   -27.472
11b POXTRD_b                                -7.590    -5.103    -2.487   -48.732
11c POXTRD_c                                -9.331   -11.524     2.193    19.031
11d POXTRD_d                                -2.150    -5.902     3.752    63.575
11e POXTRD_e                                -0.030     5.918    -5.948  -100.502
11f POXTRD_f                                -6.014    -5.415    -0.599   -11.055
11g POXTRD_g                                 2.443     3.724    -1.281   -34.386
11h POXTRD_h                                 0.135     1.753    -1.618   -92.301
11I POXTRD_I                                -2.293     3.777    -6.070  -160.704
11j POXTRD_j                                 2.851     1.498     1.353    90.337
11k POXTRD_k                                 0.877     1.834    -0.957   -52.199
11l POXTRD_l                                 0.922     3.206    -2.284   -71.256
11m POXTRD_m                                 0.504     3.723    -3.218   -86.451
11n POXTRD_n                                15.795     5.676    10.119   178.280
11o POXTRD_o                                13.624     4.481     9.144   204.059
12a SANGLI_a                               -17.949   -17.397    -0.553    -3.176
12b SANGLI_b                                -6.113    -3.408    -2.705   -79.368
12c SANGLI_c                                -3.666    -8.122     4.456    54.862
12d SANGLI_d                                 5.790     1.409     4.381   310.923
12e SANGLI_e                                 2.302     2.485    -0.183    -7.367
12f SANGLI_f                                 5.168    12.799    -7.631   -59.622
12g SANGLI_g                                 7.526     9.846    -2.320   -23.568
12h SANGLI_h                                 6.976     5.416     1.560    28.796
12I SANGLI_I                                 1.847     1.788     0.059     3.324
12j SANGLI_j                                -5.382     0.012    -5.394-44700.745
12k SANGLI_k                                -2.121    -0.701    -1.420  -202.551
12l SANGLI_l                                -0.320    -4.189     3.868    92.349
12m SANGLI_m                                -0.948    -3.555     2.607    73.334
12n SANGLI_n                                 8.948    10.157    -1.209   -11.904
12o SANGLI_o                                -2.058    -6.541     4.483    68.542
13a YIVNOG_a                               -14.162    -3.001   -11.161  -371.913
13b YIVNOG_b                                -6.716    -8.861     2.145    24.204
13c YIVNOG_c                                -3.608    -0.725    -2.883  -397.677
13d YIVNOG_d                                 6.946    11.275    -4.329   -38.392
13e YIVNOG_e                                 3.177     6.225    -3.048   -48.958
13f YIVNOG_f                                 0.468   -13.363    13.831   103.505
13g YIVNOG_g                                -2.026    -1.475    -0.551   -37.377
13h YIVNOG_h                                 8.276     3.675     4.601   125.191
13I YIVNOG_I                                 3.476    -1.783     5.259   294.918
13j YIVNOG_j                                 7.569    12.156    -4.587   -37.736
13k YIVNOG_k                                 4.870    -2.645     7.515   284.106
13l YIVNOG_l                                -1.484    -6.951     5.467    78.645
13m YIVNOG_m                                -1.610     0.814    -2.424  -297.854
13n YIVNOG_n                                -0.522     8.967    -9.489  -105.824
13o YIVNOG_o                                -4.651    -4.307    -0.344    -7.985
==========================================================================================
RMSE                3.403   kcal/mol
MUE                 2.491   kcal/mol
------------------------------------------------------------------------------------------
MSE                 0.000   kcal/mol
min               -11.161   kcal/mol
max                13.831   kcal/mol
range              24.993   kcal/mol
min abs             0.008   kcal/mol
max abs            13.831   kcal/mol
==========================================================================================
RMSE             4373.824   %
MUE               703.934   %
MSE              -435.208   %
min            -44700.745   %
max              5046.838   %
range           49747.582   %
min abs             1.517   %
max abs         44700.745   %
------------------------------------------------------------------------------------------
RMSE/|avg|         90.923   %
MUE/|avg|          66.554   %
==========================================================================================
Statistics for groups:
FGG            (15) RMSE      1.961   MSE      -0.000   kcal/mol
GFA            (16) RMSE      1.029   MSE      -0.000   kcal/mol
GGF            (15) RMSE      1.713   MSE       0.000   kcal/mol
WG             (15) RMSE      1.450   MSE      -0.000   kcal/mol
WGG            (15) RMSE      1.878   MSE       0.000   kcal/mol
CAMVES         (15) RMSE      3.250   MSE      -0.000   kcal/mol
CHPSAR         (15) RMSE      4.315   MSE       0.000   kcal/mol
COHVAW         (15) RMSE      2.722   MSE       0.000   kcal/mol
GS464992       (15) RMSE      3.111   MSE      -0.000   kcal/mol
GS557577       (15) RMSE      4.202   MSE      -0.000   kcal/mol
POXTRD         (15) RMSE      4.551   MSE      -0.000   kcal/mol
SANGLI         (15) RMSE      3.533   MSE       0.000   kcal/mol
YIVNOG         (15) RMSE      6.374   MSE       0.000   kcal/mol
--------------------------------------------------------------------------------
FGG            RMSE/|avg|     263.66 %
GFA            RMSE/|avg|     206.89 %
GGF            RMSE/|avg|     199.63 %
WG             RMSE/|avg|     213.60 %
WGG            RMSE/|avg|     220.25 %
CAMVES         RMSE/|avg|     40.21 %
CHPSAR         RMSE/|avg|     62.00 %
COHVAW         RMSE/|avg|     87.61 %
GS464992       RMSE/|avg|     58.39 %
GS557577       RMSE/|avg|     77.68 %
POXTRD         RMSE/|avg|     95.90 %
SANGLI         RMSE/|avg|     60.33 %
YIVNOG         RMSE/|avg|     110.88 %
------------------------------------------------------------------------------------------
Averages over multiple groups:
Small           |RMSE|      1.606 kcal/mol
Medium-sized    |RMSE|      3.590 kcal/mol
Large           |RMSE|      4.703 kcal/mol
==========================================================================================
