# Supplementary material for: PM6-ML: The Synergy of Semiempirical Quantum Chemistry and Machine Learning Transformed into a Practical Computational Method
Source: J Chem Theory Comput. 2025 Jan 3;21(2):678–90. doi: 10.1021/acs.jctc.4c01330 (PMC11780751; doi:10.1021/acs.jctc.4c01330)
Supplement: Supplementary file 2 — ct4c01330_si_002.zip [file ct4c01330_si_002.zip › SI_validation_outputs/PM6-D3H4Xprime/SCONF]

        _______  
       /\______\ 
      / /      / 
     / / Cuby /   Dataset calculation
     \/______/   
                 
==========================================================================================
name                                             E      Eref     error  error(%)
------------------------------------------------------------------------------------------
1                                            0.619     0.860    -0.241   -28.029
2                                            5.588     2.280     3.308   145.103
3                                            6.071     3.080     2.991    97.103
4                                            7.056     4.600     2.456    53.400
5                                            6.016     4.870     1.146    23.525
6                                            8.055     4.160     3.895    93.633
7                                            8.253     4.380     3.873    88.434
8                                            8.067     6.190     1.877    30.327
9                                            8.102     6.180     1.922    31.104
10                                           9.854     5.650     4.204    74.404
11                                           9.836     5.590     4.246    75.959
12                                           5.823     5.930    -0.107    -1.807
13                                           7.791     6.310     1.481    23.465
14                                           7.195     6.220     0.975    15.669
15                                          -1.906     0.200    -2.106 -1052.931
16                                         -14.169     6.160   -20.329  -330.021
17                                         -13.196     5.540   -18.736  -338.200
==========================================================================================
RMSE                7.163   kcal/mol
MUE                 4.347   kcal/mol
------------------------------------------------------------------------------------------
MSE                -0.538   kcal/mol
min               -20.329   kcal/mol
max                 4.246   kcal/mol
range              24.575   kcal/mol
min abs             0.107   kcal/mol
max abs            20.329   kcal/mol
==========================================================================================
RMSE              286.686   %
MUE               147.242   %
MSE               -58.757   %
min             -1052.931   %
max               145.103   %
range            1198.034   %
min abs             1.807   %
max abs          1052.931   %
------------------------------------------------------------------------------------------
RMSE/|avg|        155.723   %
MUE/|avg|          94.494   %
==========================================================================================
