# Supplementary material for: PM6-ML: The Synergy of Semiempirical Quantum Chemistry and Machine Learning Transformed into a Practical Computational Method
Source: J Chem Theory Comput. 2025 Jan 3;21(2):678–90. doi: 10.1021/acs.jctc.4c01330 (PMC11780751; doi:10.1021/acs.jctc.4c01330)
Supplement: Supplementary file 2 — ct4c01330_si_002.zip [file ct4c01330_si_002.zip › SI_validation_outputs/PM6-D3H4Xprime/Amino20x4]

        _______  
       /\______\ 
      / /      / 
     / / Cuby /   Dataset calculation
     \/______/   
                 
==========================================================================================
name                                             E      Eref     error  error(%)
------------------------------------------------------------------------------------------
1                                           -1.582     1.169    -2.751  -235.329
2                                            1.010     3.049    -2.039   -66.866
3                                            0.020     3.319    -3.299   -99.398
4                                            4.453     5.044    -0.591   -11.717
5                                            6.142     1.576     4.566   289.733
6                                            4.652     2.529     2.123    83.927
7                                            5.381     2.800     2.581    92.176
8                                            5.199     6.459    -1.260   -19.505
9                                            0.964     0.388     0.576   148.569
10                                           1.782     4.109    -2.327   -56.641
11                                           2.881     4.760    -1.879   -39.474
12                                           6.681     6.532     0.149     2.280
13                                          -1.300     0.157    -1.457  -928.243
14                                           0.601     1.974    -1.373   -69.535
15                                           4.216     2.897     1.319    45.515
16                                          -0.212     3.113    -3.325  -106.806
17                                          -2.922     0.277    -3.199 -1154.756
18                                          -0.571     0.979    -1.550  -158.298
19                                          -1.211     0.992    -2.203  -222.107
20                                           0.335     2.373    -2.038   -85.883
21                                          -0.610     0.424    -1.034  -243.929
22                                           1.177     3.272    -2.095   -64.037
23                                           4.403     4.045     0.358     8.847
24                                           2.699     4.152    -1.453   -34.987
25                                           1.986     1.335     0.651    48.754
26                                           2.179     1.545     0.634    41.004
27                                           2.820     2.939    -0.119    -4.045
28                                           4.002     5.216    -1.214   -23.281
29                                           3.380     1.091     2.289   209.785
30                                           4.106     2.627     1.479    56.303
31                                           3.760     2.743     1.017    37.085
32                                           4.013     4.086    -0.073    -1.777
33                                           2.286     2.769    -0.483   -17.443
34                                           2.244     2.992    -0.748   -24.985
35                                           7.549     7.318     0.231     3.150
36                                           7.076     7.370    -0.294    -3.984
37                                          -0.225     0.187    -0.412  -220.353
38                                           0.403     0.595    -0.192   -32.204
39                                           1.703     0.963     0.740    76.852
40                                           1.295     0.995     0.300    30.114
41                                          -0.302     0.338    -0.640  -189.389
42                                          -0.085     1.524    -1.609  -105.587
43                                          -0.248     1.686    -1.934  -114.718
44                                          -0.333     1.952    -2.285  -117.057
45                                          -2.206     0.058    -2.264 -3902.930
46                                           0.357     0.199     0.158    79.176
47                                           0.162     0.456    -0.294   -64.391
48                                          -1.651     0.540    -2.191  -405.808
49                                           0.724     1.814    -1.090   -60.063
50                                           0.433     2.459    -2.026   -82.400
51                                           2.527     2.466     0.061     2.478
52                                           0.994     2.896    -1.902   -65.682
53                                           0.108     0.872    -0.764   -87.589
54                                          -0.146     1.719    -1.865  -108.466
55                                           2.497     1.840     0.657    35.722
56                                           2.378     1.889     0.489    25.907
57                                           0.678     1.396    -0.718   -51.460
58                                           2.790     3.211    -0.421   -13.102
59                                           2.809     4.187    -1.378   -32.910
60                                           5.591     6.014    -0.423    -7.038
61                                           3.221     3.026     0.195     6.444
62                                           3.041     3.103    -0.062    -2.012
63                                           3.199     3.513    -0.314    -8.932
64                                           3.213     4.183    -0.970   -23.200
65                                           2.924     1.339     1.585   118.399
66                                           0.795     3.080    -2.285   -74.196
67                                           3.352     3.506    -0.154    -4.384
68                                           1.682     4.224    -2.542   -60.176
69                                           0.948     1.293    -0.345   -26.671
70                                           1.005     2.828    -1.823   -64.464
71                                           2.815     3.244    -0.429   -13.236
72                                           2.508     4.057    -1.549   -38.189
73                                           0.166     0.093     0.073    78.779
74                                           0.436     0.903    -0.467   -51.667
75                                           2.495     1.707     0.788    46.180
76                                          -0.062     1.772    -1.834  -103.492
77                                           0.858     0.849     0.009     1.024
78                                           2.128     0.860     1.268   147.419
79                                           1.141     1.355    -0.214   -15.824
80                                          -0.169     1.484    -1.653  -111.415
==========================================================================================
RMSE                1.553   kcal/mol
MUE                 1.227   kcal/mol
------------------------------------------------------------------------------------------
MSE                -0.619   kcal/mol
min                -3.325   kcal/mol
max                 4.566   kcal/mol
range               7.891   kcal/mol
min abs             0.009   kcal/mol
max abs             4.566   kcal/mol
==========================================================================================
RMSE              477.958   %
MUE               145.596   %
MSE              -102.705   %
min             -3902.930   %
max               289.733   %
range            4192.663   %
min abs             1.024   %
max abs          3902.930   %
------------------------------------------------------------------------------------------
RMSE/|avg|         63.674   %
MUE/|avg|          50.307   %
==========================================================================================
