# Supplementary material for: PM6-ML: The Synergy of Semiempirical Quantum Chemistry and Machine Learning Transformed into a Practical Computational Method
Source: J Chem Theory Comput. 2025 Jan 3;21(2):678–90. doi: 10.1021/acs.jctc.4c01330 (PMC11780751; doi:10.1021/acs.jctc.4c01330)
Supplement: Supplementary file 2 — ct4c01330_si_002.zip [file ct4c01330_si_002.zip › SI_validation_outputs/PM6-D3H4Xprime/Torsions]

        _______  
       /\______\ 
      / /      / 
     / / Cuby /   Dataset calculation
     \/______/   
                 
==========================================================================================
name                                             E      Eref     error  error(%)
------------------------------------------------------------------------------------------
01 butane -170                               0.091     0.204    -0.113   -55.469
01 butane -160                               0.370     0.769    -0.399   -51.836
01 butane -150                               0.765     1.567    -0.802   -51.191
01 butane -140                               1.176     2.394    -1.218   -50.886
01 butane -130                               1.472     3.025    -1.553   -51.329
01 butane -120                               1.565     3.274    -1.709   -52.209
01 butane -110                               1.453     3.061    -1.608   -52.544
01 butane -100                               1.200     2.461    -1.261   -51.233
01 butane -090                               0.949     1.692    -0.743   -43.901
01 butane -080                               0.823     1.034    -0.211   -20.421
01 butane -070                               0.832     0.672     0.160    23.753
01 butane -060                               0.947     0.657     0.290    44.093
01 butane -050                               1.316     1.044     0.272    26.078
01 butane -040                               1.961     1.854     0.107     5.788
01 butane -030                               2.762     2.958    -0.196    -6.625
01 butane -020                               3.522     4.120    -0.598   -14.526
01 butane -010                               4.045     5.036    -0.991   -19.682
01 butane 000                                4.208     5.389    -1.181   -21.918
01 butane 010                                4.047     5.036    -0.989   -19.632
01 butane 020                                3.524     4.120    -0.596   -14.475
01 butane 030                                2.764     2.958    -0.194    -6.574
01 butane 040                                1.963     1.854     0.109     5.868
01 butane 050                                1.315     1.044     0.271    25.931
01 butane 060                                0.945     0.657     0.288    43.877
01 butane 070                                0.832     0.672     0.160    23.758
01 butane 080                                0.821     1.034    -0.213   -20.642
01 butane 090                                0.950     1.692    -0.742   -43.878
01 butane 100                                1.195     2.461    -1.266   -51.446
01 butane 110                                1.452     3.061    -1.609   -52.554
01 butane 120                                1.565     3.274    -1.709   -52.189
01 butane 130                                1.472     3.025    -1.553   -51.336
01 butane 140                                1.177     2.394    -1.217   -50.819
01 butane 150                                0.764     1.567    -0.803   -51.215
01 butane 160                                0.370     0.769    -0.399   -51.902
01 butane 170                                0.092     0.204    -0.112   -54.850
01 butane 180                                0.000     0.000     0.000     0.000
02 E_pentene -170                            0.159     1.944    -1.785   -91.820
02 E_pentene -160                            0.139     1.514    -1.375   -90.813
02 E_pentene -150                            0.092     0.977    -0.885   -90.552
02 E_pentene -140                            0.035     0.486    -0.451   -92.898
02 E_pentene -130                           -0.013     0.142    -0.155  -108.898
02 E_pentene -120                            0.000     0.000     0.000     0.000
02 E_pentene -110                            0.059     0.075    -0.016   -21.846
02 E_pentene -100                            0.169     0.357    -0.188   -52.648
02 E_pentene -090                            0.287     0.800    -0.513   -64.067
02 E_pentene -080                            0.399     1.323    -0.924   -69.837
02 E_pentene -070                            0.541     1.805    -1.264   -70.019
02 E_pentene -060                            0.721     2.105    -1.384   -65.739
02 E_pentene -050                            0.932     2.120    -1.188   -56.051
02 E_pentene -040                            1.068     1.825    -0.757   -41.459
02 E_pentene -030                            1.099     1.317    -0.218   -16.579
02 E_pentene -020                            1.065     0.781     0.284    36.371
02 E_pentene -010                            1.025     0.387     0.638   164.758
02 E_pentene 000                             0.996     0.244     0.752   308.362
02 E_pentene 010                             1.024     0.387     0.637   164.485
02 E_pentene 020                             1.064     0.781     0.283    36.212
02 E_pentene 030                             1.100     1.317    -0.217   -16.489
02 E_pentene 040                             1.068     1.825    -0.757   -41.491
02 E_pentene 050                             0.931     2.120    -1.189   -56.089
02 E_pentene 060                             0.720     2.105    -1.385   -65.791
02 E_pentene 070                             0.540     1.805    -1.265   -70.091
02 E_pentene 080                             0.401     1.323    -0.922   -69.659
02 E_pentene 090                             0.291     0.800    -0.509   -63.580
02 E_pentene 100                             0.168     0.357    -0.189   -53.063
02 E_pentene 110                             0.057     0.075    -0.018   -23.512
02 E_pentene 120                            -0.001     0.000    -0.001      -Inf
02 E_pentene 130                            -0.015     0.142    -0.157  -110.251
02 E_pentene 140                             0.033     0.486    -0.453   -93.218
02 E_pentene 150                             0.093     0.977    -0.884   -90.473
02 E_pentene 160                             0.139     1.514    -1.375   -90.834
02 E_pentene 170                             0.158     1.944    -1.786   -91.872
02 E_pentene 180                             0.149     2.109    -1.960   -92.939
03 4_Me_pentene -170                         0.486     1.962    -1.476   -75.248
03 4_Me_pentene -160                         0.307     1.495    -1.188   -79.438
03 4_Me_pentene -150                         0.196     0.951    -0.755   -79.418
03 4_Me_pentene -140                         0.095     0.466    -0.371   -79.581
03 4_Me_pentene -130                         0.029     0.132    -0.103   -78.406
03 4_Me_pentene -120                         0.000     0.000     0.000     0.000
03 4_Me_pentene -110                         0.029     0.081    -0.052   -63.767
03 4_Me_pentene -100                         0.088     0.366    -0.278   -75.901
03 4_Me_pentene -090                         0.179     0.815    -0.636   -78.027
03 4_Me_pentene -080                         0.284     1.348    -1.064   -78.897
03 4_Me_pentene -070                         0.439     1.844    -1.405   -76.219
03 4_Me_pentene -060                         0.668     2.161    -1.493   -69.093
03 4_Me_pentene -050                         0.965     2.207    -1.242   -56.262
03 4_Me_pentene -040                         1.206     1.962    -0.756   -38.546
03 4_Me_pentene -030                         1.298     1.494    -0.196   -13.104
03 4_Me_pentene -020                         1.302     0.967     0.335    34.669
03 4_Me_pentene -010                         1.265     0.555     0.710   127.988
03 4_Me_pentene 000                          1.234     0.374     0.860   229.853
03 4_Me_pentene 010                          1.225     0.466     0.759   162.786
03 4_Me_pentene 020                          1.238     0.808     0.430    53.158
03 4_Me_pentene 030                          1.229     1.315    -0.086    -6.531
03 4_Me_pentene 040                          1.165     1.837    -0.672   -36.565
03 4_Me_pentene 050                          1.062     2.217    -1.155   -52.084
03 4_Me_pentene 060                          0.995     2.373    -1.378   -58.078
03 4_Me_pentene 070                          1.031     2.308    -1.277   -55.330
03 4_Me_pentene 080                          1.123     2.020    -0.897   -44.389
03 4_Me_pentene 090                          1.206     1.544    -0.338   -21.864
03 4_Me_pentene 100                          1.238     1.012     0.226    22.317
03 4_Me_pentene 110                          1.227     0.587     0.640   108.978
03 4_Me_pentene 120                          1.221     0.380     0.841   221.351
03 4_Me_pentene 130                          1.256     0.444     0.812   182.843
03 4_Me_pentene 140                          1.307     0.770     0.537    69.697
03 4_Me_pentene 150                          1.333     1.277     0.056     4.362
03 4_Me_pentene 160                          1.274     1.806    -0.532   -29.485
03 4_Me_pentene 170                          1.063     2.156    -1.093   -50.704
03 4_Me_pentene 180                          0.758     2.207    -1.449   -65.654
04 3_Me_pentene -170                         1.785     3.227    -1.442   -44.678
04 3_Me_pentene -160                         1.558     2.391    -0.833   -34.823
04 3_Me_pentene -150                         1.150     1.482    -0.332   -22.430
04 3_Me_pentene -140                         0.684     0.718    -0.034    -4.780
04 3_Me_pentene -130                         0.268     0.212     0.056    26.647
04 3_Me_pentene -120                         0.000     0.000     0.000     0.000
04 3_Me_pentene -110                        -0.049     0.046    -0.095  -206.035
04 3_Me_pentene -100                        -0.082     0.144    -0.226  -156.733
04 3_Me_pentene -090                        -0.271     0.460    -0.731  -158.827
04 3_Me_pentene -080                        -0.284     0.960    -1.244  -129.608
04 3_Me_pentene -070                        -0.163     1.520    -1.683  -110.735
04 3_Me_pentene -060                         0.108     1.923    -1.815   -94.392
04 3_Me_pentene -050                         0.451     1.989    -1.538   -77.332
04 3_Me_pentene -040                         0.710     1.680    -0.970   -57.710
04 3_Me_pentene -030                         0.837     1.134    -0.297   -26.209
04 3_Me_pentene -020                         0.866     0.580     0.286    49.391
04 3_Me_pentene -010                         0.897     0.195     0.702   359.932
04 3_Me_pentene 000                          0.985     0.034     0.951  2797.429
04 3_Me_pentene 010                          0.893     0.195     0.698   357.989
04 3_Me_pentene 020                          0.865     0.580     0.285    49.081
04 3_Me_pentene 030                          0.840     1.134    -0.294   -25.929
04 3_Me_pentene 040                          0.710     1.680    -0.970   -57.746
04 3_Me_pentene 050                          0.449     1.989    -1.540   -77.444
04 3_Me_pentene 060                          0.109     1.923    -1.814   -94.339
04 3_Me_pentene 070                         -0.159     1.520    -1.679  -110.482
04 3_Me_pentene 080                         -0.285     0.960    -1.245  -129.719
04 3_Me_pentene 090                         -0.271     0.460    -0.731  -158.836
04 3_Me_pentene 100                         -0.080     0.144    -0.224  -155.465
04 3_Me_pentene 110                         -0.049     0.046    -0.095  -206.951
04 3_Me_pentene 120                         -0.002     0.000    -0.002      -Inf
04 3_Me_pentene 130                          0.270     0.212     0.058    27.170
04 3_Me_pentene 140                          0.682     0.718    -0.036    -4.978
04 3_Me_pentene 150                          1.147     1.482    -0.335   -22.634
04 3_Me_pentene 160                          1.560     2.391    -0.831   -34.774
04 3_Me_pentene 170                          1.788     3.227    -1.439   -44.580
04 3_Me_pentene 180                          1.740     3.580    -1.840   -51.401
05 ethane_diol -170                          2.325     2.723    -0.398   -14.629
05 ethane_diol -160                          2.308     3.135    -0.827   -26.373
05 ethane_diol -150                          2.294     3.776    -1.482   -39.249
05 ethane_diol -140                          2.279     4.496    -2.217   -49.302
05 ethane_diol -130                          2.288     5.067    -2.779   -54.849
05 ethane_diol -120                         -0.165     5.087    -5.252  -103.241
05 ethane_diol -110                         -0.402     4.477    -4.879  -108.980
05 ethane_diol -100                         -0.526     3.440    -3.966  -115.291
05 ethane_diol -090                         -0.535     2.214    -2.749  -124.180
05 ethane_diol -080                         -0.410     1.071    -1.481  -138.303
05 ethane_diol -070                         -0.204     0.259    -0.463  -178.754
05 ethane_diol -060                          0.000     0.000     0.000     0.000
05 ethane_diol -050                          0.288     0.448    -0.160   -35.721
05 ethane_diol -040                          0.733     1.570    -0.837   -53.281
05 ethane_diol -030                          1.307     3.113    -1.806   -58.005
05 ethane_diol -020                         -0.539     4.094    -4.633  -113.176
05 ethane_diol -010                         -0.635     4.924    -5.559  -112.891
05 ethane_diol 000                          -0.741     5.323    -6.064  -113.930
05 ethane_diol 010                          -0.632     4.924    -5.556  -112.845
05 ethane_diol 020                          -0.541     4.094    -4.635  -113.212
05 ethane_diol 030                           1.307     3.113    -1.806   -58.003
05 ethane_diol 040                           0.733     1.570    -0.837   -53.299
05 ethane_diol 050                           0.290     0.448    -0.158   -35.347
05 ethane_diol 060                           0.002     0.000     0.002       Inf
05 ethane_diol 070                          -0.202     0.259    -0.461  -178.067
05 ethane_diol 080                          -0.409     1.071    -1.480  -138.157
05 ethane_diol 090                          -0.537     2.214    -2.751  -124.241
05 ethane_diol 100                          -0.528     3.440    -3.968  -115.355
05 ethane_diol 110                          -0.398     4.477    -4.875  -108.897
05 ethane_diol 120                          -0.163     5.087    -5.250  -103.201
05 ethane_diol 130                           2.285     5.067    -2.782   -54.895
05 ethane_diol 140                           2.276     4.496    -2.220   -49.385
05 ethane_diol 150                           2.293     3.776    -1.483   -39.263
05 ethane_diol 160                           2.309     3.135    -0.826   -26.357
05 ethane_diol 170                           2.324     2.723    -0.399   -14.653
05 ethane_diol 180                           2.260     2.535    -0.275   -10.844
06 meo_methanol -170                         6.374     2.751     3.623   131.704
06 meo_methanol -160                         6.190     3.122     3.068    98.255
06 meo_methanol -150                         5.788     3.556     2.232    62.770
06 meo_methanol -140                         5.175     3.883     1.292    33.279
06 meo_methanol -130                         4.379     3.955     0.424    10.715
06 meo_methanol -120                         3.465     3.679    -0.214    -5.811
06 meo_methanol -110                         2.522     3.052    -0.530   -17.368
06 meo_methanol -100                         1.643     2.166    -0.523   -24.140
06 meo_methanol -090                         0.891     1.206    -0.315   -26.125
06 meo_methanol -080                         0.313     0.405    -0.092   -22.746
06 meo_methanol -070                         0.000     0.000     0.000     0.000
06 meo_methanol -060                         0.065     0.163    -0.098   -60.244
06 meo_methanol -050                         0.419     0.924    -0.505   -54.683
06 meo_methanol -040                         0.959     2.180    -1.221   -55.993
06 meo_methanol -030                         1.720     3.694    -1.974   -53.436
06 meo_methanol -020                         2.567     5.165    -2.598   -50.291
06 meo_methanol -010                         3.324     6.323    -2.999   -47.431
06 meo_methanol 000                          3.876     6.938    -3.062   -44.133
06 meo_methanol 010                          3.328     6.323    -2.995   -47.374
06 meo_methanol 020                          2.566     5.165    -2.599   -50.328
06 meo_methanol 030                          1.720     3.694    -1.974   -53.437
06 meo_methanol 040                          0.960     2.180    -1.220   -55.965
06 meo_methanol 050                          0.419     0.924    -0.505   -54.681
06 meo_methanol 060                          0.065     0.163    -0.098   -60.281
06 meo_methanol 070                          0.001     0.000     0.001       Inf
06 meo_methanol 080                          0.310     0.405    -0.095   -23.471
06 meo_methanol 090                          0.890     1.206    -0.316   -26.198
06 meo_methanol 100                          1.643     2.166    -0.523   -24.145
06 meo_methanol 110                          2.525     3.052    -0.527   -17.281
06 meo_methanol 120                          3.462     3.679    -0.217    -5.903
06 meo_methanol 130                          4.383     3.955     0.428    10.820
06 meo_methanol 140                          5.175     3.883     1.292    33.274
06 meo_methanol 150                          5.789     3.556     2.233    62.782
06 meo_methanol 160                          6.190     3.122     3.068    98.276
06 meo_methanol 170                          6.376     2.751     3.625   131.761
06 meo_methanol 180                          6.392     2.580     3.812   147.738
07 fluoropropane -170                       -0.436     0.380    -0.816  -214.731
07 fluoropropane -160                       -0.194     0.942    -1.136  -120.591
07 fluoropropane -150                        0.124     1.740    -1.616   -92.891
07 fluoropropane -140                        0.408     2.575    -2.167   -84.150
07 fluoropropane -130                        0.578     3.214    -2.636   -82.028
07 fluoropropane -120                        0.598     3.463    -2.865   -82.728
07 fluoropropane -110                        0.479     3.229    -2.750   -85.150
07 fluoropropane -100                        0.282     2.566    -2.284   -89.012
07 fluoropropane -090                        0.043     1.656    -1.613   -97.410
07 fluoropropane -080                       -0.151     0.764    -0.915  -119.758
07 fluoropropane -070                       -0.182     0.148    -0.330  -222.745
07 fluoropropane -060                        0.000     0.000     0.000     0.000
07 fluoropropane -050                        0.369     0.390    -0.021    -5.400
07 fluoropropane -040                        0.897     1.253    -0.356   -28.429
07 fluoropropane -030                        1.472     2.379    -0.907   -38.143
07 fluoropropane -020                        2.004     3.492    -1.488   -42.620
07 fluoropropane -010                        2.374     4.305    -1.931   -44.864
07 fluoropropane 000                         2.506     4.604    -2.098   -45.561
07 fluoropropane 010                         2.372     4.305    -1.933   -44.893
07 fluoropropane 020                         2.003     3.492    -1.489   -42.641
07 fluoropropane 030                         1.472     2.379    -0.907   -38.119
07 fluoropropane 040                         0.900     1.253    -0.353   -28.154
07 fluoropropane 050                         0.370     0.390    -0.020    -5.084
07 fluoropropane 060                        -0.001     0.000    -0.001      -Inf
07 fluoropropane 070                        -0.182     0.148    -0.330  -222.931
07 fluoropropane 080                        -0.150     0.764    -0.914  -119.653
07 fluoropropane 090                         0.041     1.656    -1.615   -97.552
07 fluoropropane 100                         0.281     2.566    -2.285   -89.041
07 fluoropropane 110                         0.481     3.229    -2.748   -85.091
07 fluoropropane 120                         0.600     3.463    -2.863   -82.672
07 fluoropropane 130                         0.577     3.214    -2.637   -82.036
07 fluoropropane 140                         0.411     2.575    -2.164   -84.028
07 fluoropropane 150                         0.123     1.740    -1.617   -92.904
07 fluoropropane 160                        -0.194     0.942    -1.136  -120.635
07 fluoropropane 170                        -0.437     0.380    -0.817  -214.917
07 fluoropropane 180                        -0.530     0.176    -0.706  -400.858
08 fluorobutane -170                        -0.250     0.427    -0.677  -158.439
08 fluorobutane -160                        -0.014     0.947    -0.961  -101.509
08 fluorobutane -150                         0.307     1.685    -1.378   -81.798
08 fluorobutane -140                         0.590     2.458    -1.868   -76.012
08 fluorobutane -130                         0.765     3.045    -2.280   -74.892
08 fluorobutane -120                         0.756     3.261    -2.505   -76.818
08 fluorobutane -110                         0.614     3.021    -2.407   -79.663
08 fluorobutane -100                         0.375     2.376    -2.001   -84.230
08 fluorobutane -090                         0.099     1.506    -1.407   -93.450
08 fluorobutane -080                        -0.117     0.666    -0.783  -117.531
08 fluorobutane -070                        -0.163     0.104    -0.267  -256.271
08 fluorobutane -060                         0.000     0.000     0.000     0.000
08 fluorobutane -050                         0.349     0.415    -0.066   -15.899
08 fluorobutane -040                         0.854     1.276    -0.422   -33.073
08 fluorobutane -030                         1.422     2.384    -0.962   -40.370
08 fluorobutane -020                         1.961     3.473    -1.512   -43.529
08 fluorobutane -010                         2.349     4.267    -1.918   -44.954
08 fluorobutane 000                          2.486     4.557    -2.071   -45.442
08 fluorobutane 010                          2.352     4.267    -1.915   -44.870
08 fluorobutane 020                          1.960     3.473    -1.513   -43.559
08 fluorobutane 030                          1.424     2.384    -0.960   -40.266
08 fluorobutane 040                          0.855     1.276    -0.421   -33.005
08 fluorobutane 050                          0.350     0.415    -0.065   -15.765
08 fluorobutane 060                          0.001     0.000     0.001       Inf
08 fluorobutane 070                         -0.166     0.104    -0.270  -259.440
08 fluorobutane 080                         -0.117     0.666    -0.783  -117.544
08 fluorobutane 090                          0.096     1.506    -1.410   -93.630
08 fluorobutane 100                          0.370     2.376    -2.006   -84.413
08 fluorobutane 110                          0.614     3.021    -2.407   -79.689
08 fluorobutane 120                          0.759     3.261    -2.502   -76.733
08 fluorobutane 130                          0.763     3.045    -2.282   -74.954
08 fluorobutane 140                          0.590     2.458    -1.868   -76.003
08 fluorobutane 150                          0.307     1.685    -1.378   -81.773
08 fluorobutane 160                         -0.012     0.947    -0.959  -101.293
08 fluorobutane 170                         -0.252     0.427    -0.679  -159.086
08 fluorobutane 180                         -0.355     0.237    -0.592  -249.878
09 difluorobutane -170                       0.153     0.295    -0.142   -48.097
09 difluorobutane -160                       0.446     1.015    -0.569   -56.037
09 difluorobutane -150                       0.839     1.984    -1.145   -57.698
09 difluorobutane -140                       1.252     2.951    -1.699   -57.574
09 difluorobutane -130                       1.601     3.658    -2.057   -56.229
09 difluorobutane -120                       1.815     3.922    -2.107   -53.714
09 difluorobutane -110                       1.836     3.686    -1.850   -50.191
09 difluorobutane -100                       1.684     3.022    -1.338   -44.261
09 difluorobutane -090                       1.339     2.103    -0.764   -36.320
09 difluorobutane -080                       0.943     1.173    -0.230   -19.569
09 difluorobutane -070                       0.607     0.471     0.136    28.826
09 difluorobutane -060                       0.423     0.178     0.245   137.564
09 difluorobutane -050                       0.379     0.371     0.008     2.286
09 difluorobutane -040                       0.499     0.995    -0.496   -49.899
09 difluorobutane -030                       0.787     1.898    -1.111   -58.521
09 difluorobutane -020                       1.175     2.841    -1.666   -58.647
09 difluorobutane -010                       1.547     3.581    -2.034   -56.800
09 difluorobutane 000                        1.800     3.915    -2.115   -54.019
09 difluorobutane 010                        1.896     3.750    -1.854   -49.442
09 difluorobutane 020                        1.755     3.123    -1.368   -43.799
09 difluorobutane 030                        1.420     2.198    -0.778   -35.413
09 difluorobutane 040                        0.964     1.215    -0.251   -20.695
09 difluorobutane 050                        0.493     0.427     0.066    15.508
09 difluorobutane 060                        0.088     0.026     0.062   237.661
09 difluorobutane 070                       -0.202     0.097    -0.299  -308.702
09 difluorobutane 080                       -0.285     0.608    -0.893  -146.838
09 difluorobutane 090                       -0.214     1.390    -1.604  -115.371
09 difluorobutane 100                       -0.022     2.218    -2.240  -100.990
09 difluorobutane 110                        0.203     2.855    -2.652   -92.888
09 difluorobutane 120                        0.368     3.112    -2.744   -88.160
09 difluorobutane 130                        0.474     2.931    -2.457   -83.841
09 difluorobutane 140                        0.427     2.356    -1.929   -81.887
09 difluorobutane 150                        0.271     1.554    -1.283   -82.551
09 difluorobutane 160                        0.092     0.754    -0.662   -87.800
09 difluorobutane 170                       -0.015     0.178    -0.193  -108.458
09 difluorobutane 180                        0.000     0.000     0.000     0.000
10 trifluorobutane -170                      0.063     0.244    -0.181   -74.306
10 trifluorobutane -160                      0.235     0.911    -0.676   -74.177
10 trifluorobutane -150                      0.489     1.819    -1.330   -73.107
10 trifluorobutane -140                      0.755     2.723    -1.968   -72.270
10 trifluorobutane -130                      0.914     3.378    -2.464   -72.936
10 trifluorobutane -120                      0.963     3.610    -2.647   -73.336
10 trifluorobutane -110                      0.878     3.358    -2.480   -73.866
10 trifluorobutane -100                      0.690     2.687    -1.997   -74.314
10 trifluorobutane -090                      0.441     1.783    -1.342   -75.245
10 trifluorobutane -080                      0.197     0.885    -0.688   -77.712
10 trifluorobutane -070                      0.034     0.234    -0.200   -85.284
10 trifluorobutane -060                      0.000     0.000     0.000     0.000
10 trifluorobutane -050                      0.075     0.241    -0.166   -68.887
10 trifluorobutane -040                      0.242     0.895    -0.653   -72.936
10 trifluorobutane -030                      0.489     1.792    -1.303   -72.724
10 trifluorobutane -020                      0.743     2.696    -1.953   -72.439
10 trifluorobutane -010                      0.900     3.365    -2.465   -73.240
10 trifluorobutane 000                       0.955     3.611    -2.656   -73.542
10 trifluorobutane 010                       0.902     3.365    -2.463   -73.195
10 trifluorobutane 020                       0.740     2.696    -1.956   -72.542
10 trifluorobutane 030                       0.490     1.792    -1.302   -72.658
10 trifluorobutane 040                       0.240     0.895    -0.655   -73.211
10 trifluorobutane 050                       0.073     0.241    -0.168   -69.820
10 trifluorobutane 060                      -0.000     0.000    -0.000      -Inf
10 trifluorobutane 070                       0.037     0.234    -0.197   -84.157
10 trifluorobutane 080                       0.194     0.885    -0.691   -78.074
10 trifluorobutane 090                       0.439     1.783    -1.344   -75.371
10 trifluorobutane 100                       0.696     2.687    -1.991   -74.101
10 trifluorobutane 110                       0.879     3.358    -2.479   -73.823
10 trifluorobutane 120                       0.963     3.610    -2.647   -73.338
10 trifluorobutane 130                       0.916     3.378    -2.462   -72.898
10 trifluorobutane 140                       0.752     2.723    -1.971   -72.369
10 trifluorobutane 150                       0.490     1.819    -1.329   -73.047
10 trifluorobutane 160                       0.236     0.911    -0.675   -74.060
10 trifluorobutane 170                       0.060     0.244    -0.184   -75.243
10 trifluorobutane 180                       0.007     0.003     0.004   148.141
11 me_acetamide -170                         0.213     0.171     0.042    24.663
11 me_acetamide -160                         0.842     0.737     0.105    14.308
11 me_acetamide -150                         1.946     1.866     0.080     4.295
11 me_acetamide -140                         3.418     3.546    -0.128    -3.614
11 me_acetamide -130                         5.178     5.677    -0.499    -8.785
11 me_acetamide -120                         7.105     8.113    -1.008   -12.425
11 me_acetamide -110                         9.038    10.687    -1.649   -15.426
11 me_acetamide -100                        10.790    13.198    -2.408   -18.242
11 me_acetamide -090                         8.118    12.021    -3.903   -32.469
11 me_acetamide -080                         6.844     9.976    -3.132   -31.400
11 me_acetamide -070                         5.541     8.118    -2.577   -31.739
11 me_acetamide -060                         4.084     6.576    -2.492   -37.895
11 me_acetamide -050                         2.682     4.952    -2.270   -45.839
11 me_acetamide -040                         1.746     3.732    -1.986   -53.215
11 me_acetamide -030                         1.062     2.941    -1.879   -63.894
11 me_acetamide -020                         0.613     2.530    -1.917   -75.752
11 me_acetamide -010                         0.303     2.412    -2.109   -87.446
11 me_acetamide 000                          0.177     2.458    -2.281   -92.790
11 me_acetamide 010                          0.298     2.412    -2.114   -87.639
11 me_acetamide 020                          0.615     2.530    -1.915   -75.696
11 me_acetamide 030                          1.063     2.941    -1.878   -63.864
11 me_acetamide 040                          1.745     3.732    -1.987   -53.252
11 me_acetamide 050                          2.680     4.952    -2.272   -45.874
11 me_acetamide 060                          4.085     6.576    -2.491   -37.879
11 me_acetamide 070                          5.540     8.118    -2.578   -31.756
11 me_acetamide 080                          6.841     9.976    -3.135   -31.424
11 me_acetamide 090                          8.115    12.021    -3.906   -32.496
11 me_acetamide 100                         10.793    13.198    -2.405   -18.220
11 me_acetamide 110                          9.037    10.687    -1.650   -15.436
11 me_acetamide 120                          7.106     8.113    -1.007   -12.415
11 me_acetamide 130                          5.181     5.677    -0.496    -8.742
11 me_acetamide 140                          3.417     3.546    -0.129    -3.637
11 me_acetamide 150                          1.947     1.866     0.081     4.328
11 me_acetamide 160                          0.840     0.737     0.103    14.030
11 me_acetamide 170                          0.210     0.171     0.039    22.961
11 me_acetamide 180                          0.000     0.000     0.000     0.000
12 me_acetate -170                           0.285     0.073     0.212   290.342
12 me_acetate -160                           1.134     1.042     0.092     8.808
12 me_acetate -150                           2.464     2.649    -0.185    -6.996
12 me_acetate -140                           4.106     4.714    -0.608   -12.903
12 me_acetate -130                           5.852     6.953    -1.101   -15.830
12 me_acetate -120                           7.609     9.061    -1.452   -16.022
12 me_acetate -110                           9.242    10.822    -1.580   -14.602
12 me_acetate -100                          10.518    12.064    -1.546   -12.815
12 me_acetate -090                          11.246    12.712    -1.466   -11.535
12 me_acetate -080                          11.404    12.812    -1.408   -10.991
12 me_acetate -070                          11.306    12.809    -1.503   -11.734
12 me_acetate -060                          10.101    11.557    -1.456   -12.598
12 me_acetate -050                           9.289    10.378    -1.089   -10.493
12 me_acetate -040                           8.480     9.245    -0.765    -8.280
12 me_acetate -030                           7.769     8.319    -0.550    -6.614
12 me_acetate -020                           7.223     7.663    -0.440    -5.741
12 me_acetate -010                           6.880     7.292    -0.412    -5.648
12 me_acetate 000                            6.678     7.151    -0.473    -6.615
12 me_acetate 010                            6.878     7.292    -0.414    -5.672
12 me_acetate 020                            7.222     7.663    -0.441    -5.751
12 me_acetate 030                            7.768     8.319    -0.551    -6.622
12 me_acetate 040                            8.478     9.245    -0.767    -8.293
12 me_acetate 050                            9.291    10.378    -1.087   -10.470
12 me_acetate 060                           10.101    11.557    -1.456   -12.597
12 me_acetate 070                           11.306    12.809    -1.503   -11.732
12 me_acetate 080                           11.405    12.812    -1.407   -10.981
12 me_acetate 090                           11.250    12.712    -1.462   -11.502
12 me_acetate 100                           10.514    12.064    -1.550   -12.851
12 me_acetate 110                            9.241    10.822    -1.581   -14.612
12 me_acetate 120                            7.611     9.061    -1.450   -16.007
12 me_acetate 130                            5.851     6.953    -1.102   -15.843
12 me_acetate 140                            4.106     4.714    -0.608   -12.899
12 me_acetate 150                            2.462     2.649    -0.187    -7.057
12 me_acetate 160                            1.136     1.042     0.094     9.050
12 me_acetate 170                            0.287     0.073     0.214   293.379
12 me_acetate 180                            0.000     0.000     0.000     0.000
13 dimethylurea -170                         0.000     0.000     0.000     0.000
13 dimethylurea -160                         0.192     0.217    -0.025   -11.562
13 dimethylurea -150                         0.729     0.974    -0.245   -25.203
13 dimethylurea -140                         1.574     2.183    -0.609   -27.883
13 dimethylurea -130                         2.599     3.740    -1.141   -30.504
13 dimethylurea -120                         3.770     5.525    -1.755   -31.770
13 dimethylurea -110                         4.957     7.421    -2.464   -33.200
13 dimethylurea -100                         3.078     7.016    -3.938   -56.125
13 dimethylurea -090                         2.822     6.225    -3.403   -54.663
13 dimethylurea -080                         2.409     5.295    -2.886   -54.502
13 dimethylurea -070                         1.897     4.301    -2.404   -55.895
13 dimethylurea -060                         1.371     3.329    -1.958   -58.829
13 dimethylurea -050                         0.925     2.451    -1.526   -62.268
13 dimethylurea -040                         0.566     1.726    -1.160   -67.200
13 dimethylurea -030                         0.371     1.238    -0.867   -70.009
13 dimethylurea -020                         0.371     1.052    -0.681   -64.716
13 dimethylurea -010                         0.527     1.141    -0.614   -53.841
13 dimethylurea 000                          0.861     1.306    -0.445   -34.073
13 dimethylurea 010                          0.530     1.141    -0.611   -53.582
13 dimethylurea 020                          0.372     1.052    -0.680   -64.609
13 dimethylurea 030                          0.375     1.238    -0.863   -69.736
13 dimethylurea 040                          0.569     1.726    -1.157   -67.014
13 dimethylurea 050                          0.921     2.451    -1.530   -62.425
13 dimethylurea 060                          1.374     3.329    -1.955   -58.728
13 dimethylurea 070                          1.897     4.301    -2.404   -55.892
13 dimethylurea 080                          2.409     5.295    -2.886   -54.495
13 dimethylurea 090                          2.823     6.225    -3.402   -54.653
13 dimethylurea 100                          3.076     7.016    -3.940   -56.150
13 dimethylurea 110                          4.953     7.421    -2.468   -33.259
13 dimethylurea 120                          3.776     5.525    -1.749   -31.658
13 dimethylurea 130                          2.602     3.740    -1.138   -30.436
13 dimethylurea 140                          1.574     2.183    -0.609   -27.911
13 dimethylurea 150                          0.730     0.974    -0.244   -25.049
13 dimethylurea 160                          0.190     0.217    -0.027   -12.651
13 dimethylurea 170                          0.002     0.000     0.002       Inf
13 dimethylurea 180                          0.259     0.366    -0.107   -29.115
14 Et_acetamide -170                         0.770     0.622     0.148    23.834
14 Et_acetamide -160                         0.632     0.606     0.026     4.223
14 Et_acetamide -150                         0.482     0.594    -0.112   -18.917
14 Et_acetamide -140                         0.347     0.574    -0.227   -39.470
14 Et_acetamide -130                         0.224     0.531    -0.307   -57.898
14 Et_acetamide -120                         0.120     0.458    -0.338   -73.752
14 Et_acetamide -110                         0.004     0.348    -0.344   -98.934
14 Et_acetamide -100                        -0.085     0.210    -0.295  -140.611
14 Et_acetamide -090                        -0.101     0.066    -0.167  -252.372
14 Et_acetamide -080                         0.000     0.000     0.000     0.000
14 Et_acetamide -070                         0.242     0.163     0.079    48.555
14 Et_acetamide -060                         0.650     0.693    -0.043    -6.172
14 Et_acetamide -050                         1.278     1.586    -0.308   -19.445
14 Et_acetamide -040                         2.128     2.684    -0.556   -20.715
14 Et_acetamide -030                         2.976     3.747    -0.771   -20.578
14 Et_acetamide -020                         3.605     4.612    -1.007   -21.828
14 Et_acetamide -010                         3.961     5.199    -1.238   -23.806
14 Et_acetamide 000                          4.007     5.384    -1.377   -25.571
14 Et_acetamide 010                          3.964     5.199    -1.235   -23.761
14 Et_acetamide 020                          3.608     4.612    -1.004   -21.772
14 Et_acetamide 030                          2.978     3.747    -0.769   -20.529
14 Et_acetamide 040                          2.126     2.684    -0.558   -20.795
14 Et_acetamide 050                          1.276     1.586    -0.310   -19.565
14 Et_acetamide 060                          0.648     0.693    -0.045    -6.502
14 Et_acetamide 070                          0.239     0.163     0.076    46.492
14 Et_acetamide 080                         -0.003     0.000    -0.003      -Inf
14 Et_acetamide 090                         -0.096     0.066    -0.162  -245.991
14 Et_acetamide 100                         -0.086     0.210    -0.296  -140.943
14 Et_acetamide 110                          0.003     0.348    -0.345   -99.061
14 Et_acetamide 120                          0.121     0.458    -0.337   -73.571
14 Et_acetamide 130                          0.226     0.531    -0.305   -57.355
14 Et_acetamide 140                          0.355     0.574    -0.219   -38.112
14 Et_acetamide 150                          0.482     0.594    -0.112   -18.890
14 Et_acetamide 160                          0.632     0.606     0.026     4.243
14 Et_acetamide 170                          0.773     0.622     0.151    24.289
14 Et_acetamide 180                          0.845     0.634     0.211    33.340
15 Et_Me_acetamide -170                      3.093     2.216     0.877    39.578
15 Et_Me_acetamide -160                      2.666     1.790     0.876    48.924
15 Et_Me_acetamide -150                      2.238     1.457     0.781    53.625
15 Et_Me_acetamide -140                      1.761     1.180     0.581    49.242
15 Et_Me_acetamide -130                      1.103     0.921     0.182    19.752
15 Et_Me_acetamide -120                      0.552     0.625    -0.073   -11.749
15 Et_Me_acetamide -110                      0.171     0.360    -0.189   -52.515
15 Et_Me_acetamide -100                     -0.053     0.154    -0.207  -134.344
15 Et_Me_acetamide -090                     -0.117     0.012    -0.129 -1073.867
15 Et_Me_acetamide -080                      0.000     0.000     0.000     0.000
15 Et_Me_acetamide -070                      0.305     0.296     0.009     2.901
15 Et_Me_acetamide -060                      0.778     1.150    -0.372   -32.342
15 Et_Me_acetamide -050                      1.517     2.511    -0.994   -39.597
15 Et_Me_acetamide -040                      2.603     3.912    -1.309   -33.468
15 Et_Me_acetamide -030                      3.861     4.769    -0.908   -19.035
15 Et_Me_acetamide -020                      4.500     5.416    -0.916   -16.912
15 Et_Me_acetamide -010                      4.918     5.854    -0.936   -15.993
15 Et_Me_acetamide 000                       5.148     6.068    -0.920   -15.161
15 Et_Me_acetamide 010                       4.919     5.854    -0.935   -15.974
15 Et_Me_acetamide 020                       4.494     5.416    -0.922   -17.015
15 Et_Me_acetamide 030                       3.858     4.769    -0.911   -19.099
15 Et_Me_acetamide 040                       2.601     3.912    -1.311   -33.505
15 Et_Me_acetamide 050                       1.517     2.511    -0.994   -39.581
15 Et_Me_acetamide 060                       0.778     1.150    -0.372   -32.315
15 Et_Me_acetamide 070                       0.305     0.296     0.009     3.075
15 Et_Me_acetamide 080                       0.001     0.000     0.001       Inf
15 Et_Me_acetamide 090                      -0.117     0.012    -0.129 -1072.857
15 Et_Me_acetamide 100                      -0.049     0.154    -0.203  -131.833
15 Et_Me_acetamide 110                       0.173     0.360    -0.187   -51.951
15 Et_Me_acetamide 120                       0.553     0.625    -0.072   -11.563
15 Et_Me_acetamide 130                       1.103     0.921     0.182    19.750
15 Et_Me_acetamide 140                       1.759     1.180     0.579    49.089
15 Et_Me_acetamide 150                       2.238     1.457     0.781    53.614
15 Et_Me_acetamide 160                       2.667     1.790     0.877    48.981
15 Et_Me_acetamide 170                       3.094     2.216     0.878    39.634
15 Et_Me_acetamide 180                       3.446     2.750     0.696    25.298
16 N_me_sulfonamide -170                     2.175     1.857     0.318    17.139
16 N_me_sulfonamide -160                     1.482     1.467     0.015     0.996
16 N_me_sulfonamide -150                     0.811     1.201    -0.390   -32.448
16 N_me_sulfonamide -140                     0.274     0.978    -0.704   -71.963
16 N_me_sulfonamide -130                    -0.066     0.739    -0.805  -108.958
16 N_me_sulfonamide -120                    -0.203     0.472    -0.675  -143.004
16 N_me_sulfonamide -110                    -0.182     0.200    -0.382  -190.845
16 N_me_sulfonamide -100                     0.000     0.000     0.000     0.000
16 N_me_sulfonamide -090                     0.360     0.022     0.338  1537.288
16 N_me_sulfonamide -080                     0.878     0.461     0.417    90.415
16 N_me_sulfonamide -070                     3.037     0.564     2.473   438.489
16 N_me_sulfonamide -060                     3.293     0.572     2.721   475.647
16 N_me_sulfonamide -050                     3.667     1.093     2.574   235.516
16 N_me_sulfonamide -040                     4.161     2.089     2.072    99.202
16 N_me_sulfonamide -030                     4.682     3.462     1.220    35.238
16 N_me_sulfonamide -020                     5.111     5.023     0.088     1.761
16 N_me_sulfonamide -010                     5.357     6.522    -1.165   -17.866
16 N_me_sulfonamide 000                      5.329     7.672    -2.343   -30.539
16 N_me_sulfonamide 010                      5.353     6.522    -1.169   -17.921
16 N_me_sulfonamide 020                      5.109     5.023     0.086     1.717
16 N_me_sulfonamide 030                      4.682     3.462     1.220    35.237
16 N_me_sulfonamide 040                      4.164     2.089     2.075    99.327
16 N_me_sulfonamide 050                      3.671     1.093     2.578   235.874
16 N_me_sulfonamide 060                      3.289     0.572     2.717   475.045
16 N_me_sulfonamide 070                      3.031     0.564     2.467   437.404
16 N_me_sulfonamide 080                      0.878     0.461     0.417    90.501
16 N_me_sulfonamide 090                      0.360     0.022     0.338  1535.331
16 N_me_sulfonamide 100                     -0.001     0.000    -0.001      -Inf
16 N_me_sulfonamide 110                     -0.184     0.200    -0.384  -192.150
16 N_me_sulfonamide 120                     -0.200     0.472    -0.672  -142.380
16 N_me_sulfonamide 130                     -0.066     0.739    -0.805  -108.924
16 N_me_sulfonamide 140                      0.278     0.978    -0.700   -71.618
16 N_me_sulfonamide 150                      0.810     1.201    -0.391   -32.556
16 N_me_sulfonamide 160                      1.480     1.467     0.013     0.908
16 N_me_sulfonamide 170                      2.178     1.857     0.321    17.311
16 N_me_sulfonamide 180                      2.823     2.434     0.389    15.976
17 ethylbenzene -170                         1.380     0.962     0.418    43.494
17 ethylbenzene -160                         1.327     0.983     0.344    34.953
17 ethylbenzene -150                         1.231     0.984     0.247    25.140
17 ethylbenzene -140                         1.043     0.865     0.178    20.590
17 ethylbenzene -130                         0.741     0.610     0.131    21.448
17 ethylbenzene -120                         0.430     0.351     0.079    22.586
17 ethylbenzene -110                         0.191     0.155     0.036    23.450
17 ethylbenzene -100                         0.056     0.044     0.012    28.103
17 ethylbenzene -090                         0.000     0.000     0.000     0.000
17 ethylbenzene -080                         0.043     0.026     0.017    66.420
17 ethylbenzene -070                         0.205     0.150     0.055    36.708
17 ethylbenzene -060                         0.497     0.376     0.121    32.141
17 ethylbenzene -050                         0.826     0.643     0.183    28.466
17 ethylbenzene -040                         1.066     0.850     0.216    25.415
17 ethylbenzene -030                         1.216     0.940     0.276    29.393
17 ethylbenzene -020                         1.306     0.941     0.365    38.799
17 ethylbenzene -010                         1.339     0.909     0.430    47.286
17 ethylbenzene 000                          1.345     0.891     0.454    51.005
17 ethylbenzene 010                          1.339     0.909     0.430    47.286
17 ethylbenzene 020                          1.306     0.941     0.365    38.799
17 ethylbenzene 030                          1.216     0.940     0.276    29.393
17 ethylbenzene 040                          1.066     0.850     0.216    25.415
17 ethylbenzene 050                          0.826     0.643     0.183    28.466
17 ethylbenzene 060                          0.497     0.376     0.121    32.141
17 ethylbenzene 070                          0.205     0.150     0.055    36.708
17 ethylbenzene 080                          0.043     0.026     0.017    66.420
17 ethylbenzene 090                          0.000     0.000     0.000     0.000
17 ethylbenzene 100                          0.056     0.044     0.012    28.103
17 ethylbenzene 110                          0.191     0.155     0.036    23.450
17 ethylbenzene 120                          0.430     0.351     0.079    22.586
17 ethylbenzene 130                          0.741     0.610     0.131    21.448
17 ethylbenzene 140                          1.043     0.865     0.178    20.590
17 ethylbenzene 150                          1.231     0.984     0.247    25.140
17 ethylbenzene 160                          1.327     0.983     0.344    34.953
17 ethylbenzene 170                          1.380     0.962     0.418    43.494
17 ethylbenzene 180                          1.353     0.898     0.455    50.697
18 N_me_aniline -170                         0.140     0.149    -0.009    -6.169
18 N_me_aniline -160                        -0.008     0.031    -0.039  -125.715
18 N_me_aniline -150                         0.063     0.260    -0.197   -75.600
18 N_me_aniline -140                         0.380     0.785    -0.405   -51.631
18 N_me_aniline -130                         0.722     1.364    -0.642   -47.041
18 N_me_aniline -120                         1.087     1.915    -0.828   -43.230
18 N_me_aniline -110                         1.477     2.457    -0.980   -39.902
18 N_me_aniline -100                         1.855     3.028    -1.173   -38.733
18 N_me_aniline -090                         2.172     3.615    -1.443   -39.910
18 N_me_aniline -080                         1.565     2.990    -1.425   -47.650
18 N_me_aniline -070                         1.179     2.360    -1.181   -50.036
18 N_me_aniline -060                         0.841     1.801    -0.960   -53.317
18 N_me_aniline -050                         0.519     1.273    -0.754   -59.241
18 N_me_aniline -040                         0.237     0.723    -0.486   -67.180
18 N_me_aniline -030                         0.057     0.250    -0.193   -77.170
18 N_me_aniline -020                         0.000     0.000     0.000     0.000
18 N_me_aniline -010                         0.112     0.075     0.037    49.343
18 N_me_aniline 000                          0.500     0.595    -0.095   -16.015
18 N_me_aniline 010                          0.112     0.075     0.037    49.232
18 N_me_aniline 020                          0.003     0.000     0.003       Inf
18 N_me_aniline 030                          0.057     0.250    -0.193   -77.359
18 N_me_aniline 040                          0.239     0.723    -0.484   -66.991
18 N_me_aniline 050                          0.519     1.273    -0.754   -59.201
18 N_me_aniline 060                          0.839     1.801    -0.962   -53.402
18 N_me_aniline 070                          1.180     2.360    -1.180   -50.010
18 N_me_aniline 080                          1.562     2.990    -1.428   -47.776
18 N_me_aniline 090                          2.173     3.615    -1.442   -39.893
18 N_me_aniline 100                          1.858     3.028    -1.170   -38.633
18 N_me_aniline 110                          1.473     2.457    -0.984   -40.034
18 N_me_aniline 120                          1.089     1.915    -0.826   -43.115
18 N_me_aniline 130                          0.725     1.364    -0.639   -46.828
18 N_me_aniline 140                          0.377     0.785    -0.408   -52.015
18 N_me_aniline 150                          0.065     0.260    -0.195   -75.125
18 N_me_aniline 160                         -0.010     0.031    -0.041  -133.275
18 N_me_aniline 170                          0.141     0.149    -0.008    -5.420
18 N_me_aniline 180                          0.472     0.593    -0.121   -20.449
19 anisole -170                              0.077     0.150    -0.073   -48.529
19 anisole -160                              0.350     0.595    -0.245   -41.178
19 anisole -150                              0.708     1.205    -0.497   -41.286
19 anisole -140                              1.153     1.882    -0.729   -38.715
19 anisole -130                              1.630     2.439    -0.809   -33.188
19 anisole -120                              2.005     2.724    -0.719   -26.380
19 anisole -110                              2.257     2.851    -0.594   -20.839
19 anisole -100                              2.396     2.923    -0.527   -18.028
19 anisole -090                              2.411     2.950    -0.539   -18.277
19 anisole -080                              2.343     2.924    -0.581   -19.873
19 anisole -070                              2.175     2.835    -0.660   -23.272
19 anisole -060                              1.884     2.680    -0.796   -29.696
19 anisole -050                              1.480     2.354    -0.874   -37.116
19 anisole -040                              1.015     1.787    -0.772   -43.182
19 anisole -030                              0.620     1.133    -0.513   -45.315
19 anisole -020                              0.314     0.561    -0.247   -44.032
19 anisole -010                              0.073     0.135    -0.062   -46.279
19 anisole 000                               0.000     0.000     0.000     0.000
19 anisole 010                               0.072     0.135    -0.063   -46.999
19 anisole 020                               0.313     0.561    -0.248   -44.250
19 anisole 030                               0.622     1.133    -0.511   -45.142
19 anisole 040                               1.013     1.787    -0.774   -43.291
19 anisole 050                               1.480     2.354    -0.874   -37.122
19 anisole 060                               1.885     2.680    -0.795   -29.652
19 anisole 070                               2.175     2.835    -0.660   -23.278
19 anisole 080                               2.343     2.924    -0.581   -19.877
19 anisole 090                               2.411     2.950    -0.539   -18.275
19 anisole 100                               2.400     2.923    -0.523   -17.896
19 anisole 110                               2.258     2.851    -0.593   -20.792
19 anisole 120                               2.003     2.724    -0.721   -26.475
19 anisole 130                               1.630     2.439    -0.809   -33.163
19 anisole 140                               1.155     1.882    -0.727   -38.653
19 anisole 150                               0.709     1.205    -0.496   -41.198
19 anisole 160                               0.350     0.595    -0.245   -41.188
19 anisole 170                               0.078     0.150    -0.072   -47.932
19 anisole 180                              -0.001     0.000    -0.001      -Inf
20 2_MeO_Me_pyridine -170                    0.033     0.090    -0.057   -63.352
20 2_MeO_Me_pyridine -160                    0.057     0.306    -0.249   -81.430
20 2_MeO_Me_pyridine -150                   -2.927     0.433    -3.360  -776.081
20 2_MeO_Me_pyridine -140                   -2.968     0.543    -3.511  -646.629
20 2_MeO_Me_pyridine -130                   -2.910     0.693    -3.603  -519.959
20 2_MeO_Me_pyridine -120                   -2.783     0.854    -3.637  -425.926
20 2_MeO_Me_pyridine -110                   -2.603     1.033    -3.636  -351.984
20 2_MeO_Me_pyridine -100                   -2.401     1.254    -3.655  -291.497
20 2_MeO_Me_pyridine -090                   -2.160     1.551    -3.711  -239.240
20 2_MeO_Me_pyridine -080                   -1.829     1.955    -3.784  -193.579
20 2_MeO_Me_pyridine -070                   -1.360     2.396    -3.756  -156.749
20 2_MeO_Me_pyridine -060                    0.791     2.632    -1.841   -69.961
20 2_MeO_Me_pyridine -050                    1.232     2.791    -1.559   -55.873
20 2_MeO_Me_pyridine -040                    1.536     2.967    -1.431   -48.224
20 2_MeO_Me_pyridine -030                    1.697     3.130    -1.433   -45.782
20 2_MeO_Me_pyridine -020                    1.727     3.276    -1.549   -47.285
20 2_MeO_Me_pyridine -010                    1.653     3.408    -1.755   -51.484
20 2_MeO_Me_pyridine 000                     1.529     3.514    -1.985   -56.491
20 2_MeO_Me_pyridine 010                     1.654     3.408    -1.754   -51.462
20 2_MeO_Me_pyridine 020                     1.725     3.276    -1.551   -47.353
20 2_MeO_Me_pyridine 030                     1.697     3.130    -1.433   -45.771
20 2_MeO_Me_pyridine 040                     1.537     2.967    -1.430   -48.192
20 2_MeO_Me_pyridine 050                     1.231     2.791    -1.560   -55.901
20 2_MeO_Me_pyridine 060                     0.787     2.632    -1.845   -70.102
20 2_MeO_Me_pyridine 070                    -1.358     2.396    -3.754  -156.696
20 2_MeO_Me_pyridine 080                    -1.831     1.955    -3.786  -193.667
20 2_MeO_Me_pyridine 090                    -2.159     1.551    -3.710  -239.207
20 2_MeO_Me_pyridine 100                    -2.398     1.254    -3.652  -291.251
20 2_MeO_Me_pyridine 110                    -2.610     1.033    -3.643  -352.621
20 2_MeO_Me_pyridine 120                    -2.783     0.854    -3.637  -425.897
20 2_MeO_Me_pyridine 130                    -2.910     0.693    -3.603  -519.947
20 2_MeO_Me_pyridine 140                    -2.968     0.543    -3.511  -646.594
20 2_MeO_Me_pyridine 150                    -2.927     0.433    -3.360  -776.050
20 2_MeO_Me_pyridine 160                     0.057     0.306    -0.249   -81.473
20 2_MeO_Me_pyridine 170                     0.036     0.090    -0.054   -60.426
20 2_MeO_Me_pyridine 180                     0.000     0.000     0.000     0.000
21 pyridinyl_ethanone -170                   5.372     5.855    -0.483    -8.257
21 pyridinyl_ethanone -160                   4.952     5.963    -1.011   -16.960
21 pyridinyl_ethanone -150                   4.399     6.179    -1.780   -28.806
21 pyridinyl_ethanone -140                   3.824     6.469    -2.645   -40.887
21 pyridinyl_ethanone -130                   3.207     6.752    -3.545   -52.504
21 pyridinyl_ethanone -120                   2.495     7.013    -4.518   -64.420
21 pyridinyl_ethanone -110                   1.812     7.216    -5.404   -74.888
21 pyridinyl_ethanone -100                   1.240     7.217    -5.977   -82.824
21 pyridinyl_ethanone -090                   0.822     6.885    -6.063   -88.062
21 pyridinyl_ethanone -080                   0.592     6.179    -5.587   -90.425
21 pyridinyl_ethanone -070                   0.411     5.165    -4.754   -92.045
21 pyridinyl_ethanone -060                   0.256     4.017    -3.761   -93.633
21 pyridinyl_ethanone -050                   0.112     2.892    -2.780   -96.142
21 pyridinyl_ethanone -040                   0.005     1.903    -1.898   -99.763
21 pyridinyl_ethanone -030                  -0.052     1.098    -1.150  -104.700
21 pyridinyl_ethanone -020                  -0.042     0.502    -0.544  -108.289
21 pyridinyl_ethanone -010                  -0.009     0.133    -0.142  -106.433
21 pyridinyl_ethanone 000                    0.000     0.000     0.000     0.000
21 pyridinyl_ethanone 010                   -0.006     0.133    -0.139  -104.235
21 pyridinyl_ethanone 020                   -0.039     0.502    -0.541  -107.851
21 pyridinyl_ethanone 030                   -0.054     1.098    -1.152  -104.927
21 pyridinyl_ethanone 040                    0.004     1.903    -1.899   -99.782
21 pyridinyl_ethanone 050                    0.109     2.892    -2.783   -96.217
21 pyridinyl_ethanone 060                    0.254     4.017    -3.763   -93.665
21 pyridinyl_ethanone 070                    0.410     5.165    -4.755   -92.061
21 pyridinyl_ethanone 080                    0.594     6.179    -5.585   -90.382
21 pyridinyl_ethanone 090                    0.819     6.885    -6.066   -88.099
21 pyridinyl_ethanone 100                    1.242     7.217    -5.975   -82.792
21 pyridinyl_ethanone 110                    1.812     7.216    -5.404   -74.894
21 pyridinyl_ethanone 120                    2.496     7.013    -4.517   -64.405
21 pyridinyl_ethanone 130                    3.203     6.752    -3.549   -52.560
21 pyridinyl_ethanone 140                    3.825     6.469    -2.644   -40.874
21 pyridinyl_ethanone 150                    4.400     6.179    -1.779   -28.799
21 pyridinyl_ethanone 160                    4.954     5.963    -1.009   -16.918
21 pyridinyl_ethanone 170                    5.374     5.855    -0.481    -8.215
21 pyridinyl_ethanone 180                    5.533     5.818    -0.285    -4.905
22 pyrrollyethanone -170                     3.191     4.528    -1.337   -29.534
22 pyrrollyethanone -160                     3.556     5.013    -1.457   -29.065
22 pyrrollyethanone -150                     4.095     5.799    -1.704   -29.377
22 pyrrollyethanone -140                     4.764     6.846    -2.082   -30.418
22 pyrrollyethanone -130                     5.514     8.120    -2.606   -32.089
22 pyrrollyethanone -120                     6.234     9.549    -3.315   -34.716
22 pyrrollyethanone -110                     6.766    11.032    -4.266   -38.665
22 pyrrollyethanone -100                     6.771    12.365    -5.594   -45.243
22 pyrrollyethanone -090                     6.498    13.030    -6.532   -50.131
22 pyrrollyethanone -080                     6.957    11.275    -4.318   -38.301
22 pyrrollyethanone -070                     6.247     8.967    -2.720   -30.334
22 pyrrollyethanone -060                     5.101     6.667    -1.566   -23.492
22 pyrrollyethanone -050                     3.847     4.626    -0.779   -16.838
22 pyrrollyethanone -040                     2.662     2.942    -0.280    -9.512
22 pyrrollyethanone -030                     1.640     1.645    -0.005    -0.334
22 pyrrollyethanone -020                     0.827     0.730     0.097    13.345
22 pyrrollyethanone -010                     0.263     0.181     0.082    45.143
22 pyrrollyethanone 000                      0.000     0.000     0.000     0.000
22 pyrrollyethanone 010                      0.263     0.181     0.082    45.143
22 pyrrollyethanone 020                      0.827     0.730     0.097    13.345
22 pyrrollyethanone 030                      1.640     1.645    -0.005    -0.334
22 pyrrollyethanone 040                      2.662     2.942    -0.280    -9.512
22 pyrrollyethanone 050                      3.847     4.626    -0.779   -16.838
22 pyrrollyethanone 060                      5.101     6.667    -1.566   -23.492
22 pyrrollyethanone 070                      6.247     8.967    -2.720   -30.334
22 pyrrollyethanone 080                      6.957    11.275    -4.318   -38.301
22 pyrrollyethanone 090                      6.498    13.030    -6.532   -50.131
22 pyrrollyethanone 100                      6.771    12.365    -5.594   -45.243
22 pyrrollyethanone 110                      6.766    11.032    -4.266   -38.665
22 pyrrollyethanone 120                      6.234     9.549    -3.315   -34.716
22 pyrrollyethanone 130                      5.514     8.120    -2.606   -32.089
22 pyrrollyethanone 140                      4.764     6.846    -2.082   -30.418
22 pyrrollyethanone 150                      4.095     5.799    -1.704   -29.377
22 pyrrollyethanone 160                      3.556     5.013    -1.457   -29.065
22 pyrrollyethanone 170                      3.191     4.528    -1.337   -29.534
22 pyrrollyethanone 180                      3.043     4.359    -1.316   -30.180
23 furanylethanone -170                      0.083     0.147    -0.064   -43.875
23 furanylethanone -160                      0.355     0.577    -0.222   -38.448
23 furanylethanone -150                      0.799     1.288    -0.489   -37.994
23 furanylethanone -140                      1.402     2.269    -0.867   -38.221
23 furanylethanone -130                      2.105     3.493    -1.388   -39.737
23 furanylethanone -120                      2.825     4.912    -2.087   -42.494
23 furanylethanone -110                      3.452     6.441    -2.989   -46.407
23 furanylethanone -100                      3.765     7.918    -4.153   -52.452
23 furanylethanone -090                      3.323     8.991    -5.668   -63.036
23 furanylethanone -080                      4.442     8.819    -4.377   -49.626
23 furanylethanone -070                      4.622     7.540    -2.918   -38.705
23 furanylethanone -060                      4.362     6.070    -1.708   -28.139
23 furanylethanone -050                      3.929     4.688    -0.759   -16.181
23 furanylethanone -040                      3.457     3.516    -0.059    -1.676
23 furanylethanone -030                      3.026     2.591     0.435    16.778
23 furanylethanone -020                      2.657     1.912     0.745    38.961
23 furanylethanone -010                      2.396     1.491     0.905    60.692
23 furanylethanone 000                       2.280     1.344     0.936    69.642
23 furanylethanone 010                       2.396     1.491     0.905    60.692
23 furanylethanone 020                       2.657     1.912     0.745    38.961
23 furanylethanone 030                       3.026     2.591     0.435    16.778
23 furanylethanone 040                       3.457     3.516    -0.059    -1.676
23 furanylethanone 050                       3.929     4.688    -0.759   -16.181
23 furanylethanone 060                       4.362     6.070    -1.708   -28.139
23 furanylethanone 070                       4.622     7.540    -2.918   -38.705
23 furanylethanone 080                       4.442     8.819    -4.377   -49.626
23 furanylethanone 090                       3.323     8.991    -5.668   -63.036
23 furanylethanone 100                       3.765     7.918    -4.153   -52.452
23 furanylethanone 110                       3.452     6.441    -2.989   -46.407
23 furanylethanone 120                       2.825     4.912    -2.087   -42.494
23 furanylethanone 130                       2.105     3.493    -1.388   -39.737
23 furanylethanone 140                       1.402     2.269    -0.867   -38.221
23 furanylethanone 150                       0.799     1.288    -0.489   -37.994
23 furanylethanone 160                       0.355     0.577    -0.222   -38.448
23 furanylethanone 170                       0.083     0.147    -0.064   -43.875
23 furanylethanone 180                       0.000     0.000     0.000     0.000
24 thiophenylethanone -170                   0.046     0.775    -0.729   -94.025
24 thiophenylethanone -160                   0.291     1.153    -0.862   -74.753
24 thiophenylethanone -150                   0.652     1.802    -1.150   -63.822
24 thiophenylethanone -140                   1.112     2.710    -1.598   -58.985
24 thiophenylethanone -130                   1.629     3.829    -2.200   -57.452
24 thiophenylethanone -120                   2.087     5.080    -2.993   -58.909
24 thiophenylethanone -110                   2.294     6.313    -4.019   -63.667
24 thiophenylethanone -100                   1.976     7.315    -5.339   -72.992
24 thiophenylethanone -090                   1.369     7.843    -6.474   -82.551
24 thiophenylethanone -080                   1.883     7.457    -5.574   -74.743
24 thiophenylethanone -070                   2.084     6.335    -4.251   -67.097
24 thiophenylethanone -060                   1.954     4.957    -3.003   -60.583
24 thiophenylethanone -050                   1.616     3.604    -1.988   -55.164
24 thiophenylethanone -040                   1.187     2.410    -1.223   -50.748
24 thiophenylethanone -030                   0.745     1.421    -0.676   -47.570
24 thiophenylethanone -020                   0.377     0.663    -0.286   -43.085
24 thiophenylethanone -010                   0.116     0.174    -0.058   -33.131
24 thiophenylethanone 000                    0.000     0.000     0.000     0.000
24 thiophenylethanone 010                    0.116     0.174    -0.058   -33.131
24 thiophenylethanone 020                    0.377     0.663    -0.286   -43.085
24 thiophenylethanone 030                    0.745     1.421    -0.676   -47.570
24 thiophenylethanone 040                    1.187     2.410    -1.223   -50.748
24 thiophenylethanone 050                    1.616     3.604    -1.988   -55.164
24 thiophenylethanone 060                    1.954     4.957    -3.003   -60.583
24 thiophenylethanone 070                    2.084     6.335    -4.251   -67.097
24 thiophenylethanone 080                    1.883     7.457    -5.574   -74.743
24 thiophenylethanone 090                    1.369     7.843    -6.474   -82.551
24 thiophenylethanone 100                    1.976     7.315    -5.339   -72.992
24 thiophenylethanone 110                    2.294     6.313    -4.019   -63.667
24 thiophenylethanone 120                    2.087     5.080    -2.993   -58.909
24 thiophenylethanone 130                    1.629     3.829    -2.200   -57.452
24 thiophenylethanone 140                    1.112     2.710    -1.598   -58.985
24 thiophenylethanone 150                    0.652     1.802    -1.150   -63.822
24 thiophenylethanone 160                    0.291     1.153    -0.862   -74.753
24 thiophenylethanone 170                    0.046     0.775    -0.729   -94.025
24 thiophenylethanone 180                   -0.054     0.653    -0.707  -108.311
25 imidazolylethanone -170                   6.565     8.189    -1.624   -19.832
25 imidazolylethanone -160                   6.633     8.568    -1.935   -22.582
25 imidazolylethanone -150                   6.715     9.156    -2.441   -26.664
25 imidazolylethanone -140                   6.781     9.904    -3.123   -31.536
25 imidazolylethanone -130                   6.756    10.730    -3.974   -37.034
25 imidazolylethanone -120                   6.529    11.533    -5.004   -43.391
25 imidazolylethanone -110                   6.019    12.162    -6.143   -50.508
25 imidazolylethanone -100                   5.306    12.409    -7.103   -57.241
25 imidazolylethanone -090                   4.992    12.053    -7.061   -58.581
25 imidazolylethanone -080                   4.876    10.827    -5.951   -54.966
25 imidazolylethanone -070                   4.471     9.001    -4.530   -50.323
25 imidazolylethanone -060                   3.738     6.943    -3.205   -46.165
25 imidazolylethanone -050                   2.832     4.946    -2.114   -42.735
25 imidazolylethanone -040                   1.911     3.183    -1.272   -39.955
25 imidazolylethanone -030                   1.099     1.785    -0.686   -38.430
25 imidazolylethanone -020                   0.507     0.787    -0.280   -35.576
25 imidazolylethanone -010                   0.131     0.191    -0.060   -31.481
25 imidazolylethanone 000                    0.000     0.000     0.000     0.000
25 imidazolylethanone 010                    0.132     0.191    -0.059   -30.988
25 imidazolylethanone 020                    0.508     0.787    -0.279   -35.483
25 imidazolylethanone 030                    1.101     1.785    -0.684   -38.332
25 imidazolylethanone 040                    1.911     3.183    -1.272   -39.953
25 imidazolylethanone 050                    2.836     4.946    -2.110   -42.663
25 imidazolylethanone 060                    3.739     6.943    -3.204   -46.145
25 imidazolylethanone 070                    4.471     9.001    -4.530   -50.329
25 imidazolylethanone 080                    4.875    10.827    -5.952   -54.972
25 imidazolylethanone 090                    4.993    12.053    -7.060   -58.577
25 imidazolylethanone 100                    5.308    12.409    -7.101   -57.228
25 imidazolylethanone 110                    6.020    12.162    -6.142   -50.498
25 imidazolylethanone 120                    6.529    11.533    -5.004   -43.391
25 imidazolylethanone 130                    6.755    10.730    -3.975   -37.046
25 imidazolylethanone 140                    6.783     9.904    -3.121   -31.517
25 imidazolylethanone 150                    6.713     9.156    -2.443   -26.687
25 imidazolylethanone 160                    6.637     8.568    -1.931   -22.539
25 imidazolylethanone 170                    6.565     8.189    -1.624   -19.830
25 imidazolylethanone 180                    6.536     8.058    -1.522   -18.885
26 me_imidazolylethanone -170                9.117    10.270    -1.153   -11.230
26 me_imidazolylethanone -160                8.734    10.228    -1.494   -14.603
26 me_imidazolylethanone -150                8.223    10.268    -2.045   -19.914
26 me_imidazolylethanone -140                7.719    10.477    -2.758   -26.324
26 me_imidazolylethanone -130                7.312    10.848    -3.536   -32.592
26 me_imidazolylethanone -120                6.909    11.019    -4.110   -37.299
26 me_imidazolylethanone -110                6.156    11.093    -4.937   -44.508
26 me_imidazolylethanone -100                5.689    11.186    -5.497   -49.141
26 me_imidazolylethanone -090                5.309    10.664    -5.355   -50.218
26 me_imidazolylethanone -080                5.114     9.396    -4.282   -45.573
26 me_imidazolylethanone -070                4.493     7.651    -3.158   -41.270
26 me_imidazolylethanone -060                3.589     5.776    -2.187   -37.861
26 me_imidazolylethanone -050                2.571     4.026    -1.455   -36.130
26 me_imidazolylethanone -040                1.633     2.545    -0.912   -35.837
26 me_imidazolylethanone -030                0.887     1.407    -0.520   -36.990
26 me_imidazolylethanone -020                0.376     0.618    -0.242   -39.086
26 me_imidazolylethanone -010                0.094     0.155    -0.061   -39.119
26 me_imidazolylethanone 000                 0.000     0.000     0.000     0.000
26 me_imidazolylethanone 010                 0.094     0.155    -0.061   -39.119
26 me_imidazolylethanone 020                 0.376     0.618    -0.242   -39.086
26 me_imidazolylethanone 030                 0.887     1.407    -0.520   -36.990
26 me_imidazolylethanone 040                 1.633     2.545    -0.912   -35.837
26 me_imidazolylethanone 050                 2.571     4.026    -1.455   -36.130
26 me_imidazolylethanone 060                 3.589     5.776    -2.187   -37.861
26 me_imidazolylethanone 070                 4.493     7.651    -3.158   -41.270
26 me_imidazolylethanone 080                 5.114     9.396    -4.282   -45.573
26 me_imidazolylethanone 090                 5.309    10.664    -5.355   -50.218
26 me_imidazolylethanone 100                 5.689    11.186    -5.497   -49.141
26 me_imidazolylethanone 110                 6.156    11.093    -4.937   -44.508
26 me_imidazolylethanone 120                 6.909    11.019    -4.110   -37.299
26 me_imidazolylethanone 130                 7.312    10.848    -3.536   -32.592
26 me_imidazolylethanone 140                 7.719    10.477    -2.758   -26.324
26 me_imidazolylethanone 150                 8.223    10.268    -2.045   -19.914
26 me_imidazolylethanone 160                 8.734    10.228    -1.494   -14.603
26 me_imidazolylethanone 170                 9.117    10.270    -1.153   -11.230
26 me_imidazolylethanone 180                 9.207    10.291    -1.084   -10.536
27 oxazolylethanone -170                     0.972     2.565    -1.593   -62.087
27 oxazolylethanone -160                     0.976     2.849    -1.873   -65.745
27 oxazolylethanone -150                     1.003     3.313    -2.310   -69.712
27 oxazolylethanone -140                     1.064     3.939    -2.875   -72.997
27 oxazolylethanone -130                     1.096     4.677    -3.581   -76.576
27 oxazolylethanone -120                     1.097     5.465    -4.368   -79.928
27 oxazolylethanone -110                     0.950     6.182    -5.232   -84.629
27 oxazolylethanone -100                     0.701     6.670    -5.969   -89.485
27 oxazolylethanone -090                     0.678     6.775    -6.097   -89.988
27 oxazolylethanone -080                     0.936     6.346    -5.410   -85.248
27 oxazolylethanone -070                     1.033     5.431    -4.398   -80.971
27 oxazolylethanone -060                     0.924     4.280    -3.356   -78.412
27 oxazolylethanone -050                     0.714     3.090    -2.376   -76.901
27 oxazolylethanone -040                     0.464     2.012    -1.548   -76.947
27 oxazolylethanone -030                     0.238     1.140    -0.902   -79.102
27 oxazolylethanone -020                     0.086     0.508    -0.422   -83.045
27 oxazolylethanone -010                     0.022     0.127    -0.105   -82.750
27 oxazolylethanone 000                      0.000     0.000     0.000     0.000
27 oxazolylethanone 010                      0.022     0.127    -0.105   -82.750
27 oxazolylethanone 020                      0.086     0.508    -0.422   -83.045
27 oxazolylethanone 030                      0.238     1.140    -0.902   -79.102
27 oxazolylethanone 040                      0.464     2.012    -1.548   -76.947
27 oxazolylethanone 050                      0.714     3.090    -2.376   -76.901
27 oxazolylethanone 060                      0.924     4.280    -3.356   -78.412
27 oxazolylethanone 070                      1.033     5.431    -4.398   -80.971
27 oxazolylethanone 080                      0.936     6.346    -5.410   -85.248
27 oxazolylethanone 090                      0.678     6.775    -6.097   -89.988
27 oxazolylethanone 100                      0.701     6.670    -5.969   -89.485
27 oxazolylethanone 110                      0.950     6.182    -5.232   -84.629
27 oxazolylethanone 120                      1.097     5.465    -4.368   -79.928
27 oxazolylethanone 130                      1.096     4.677    -3.581   -76.576
27 oxazolylethanone 140                      1.064     3.939    -2.875   -72.997
27 oxazolylethanone 150                      1.003     3.313    -2.310   -69.712
27 oxazolylethanone 160                      0.976     2.849    -1.873   -65.745
27 oxazolylethanone 170                      0.972     2.565    -1.593   -62.087
27 oxazolylethanone 180                      0.973     2.461    -1.488   -60.479
28 thiazolylethanone -170                    4.427     5.279    -0.852   -16.141
28 thiazolylethanone -160                    4.301     5.500    -1.199   -21.795
28 thiazolylethanone -150                    4.114     5.887    -1.773   -30.119
28 thiazolylethanone -140                    3.869     6.431    -2.562   -39.839
28 thiazolylethanone -130                    3.578     7.068    -3.490   -49.381
28 thiazolylethanone -120                    3.169     7.698    -4.529   -58.828
28 thiazolylethanone -110                    2.617     8.195    -5.578   -68.062
28 thiazolylethanone -100                    2.033     8.425    -6.392   -75.873
28 thiazolylethanone -090                    1.719     8.237    -6.518   -79.130
28 thiazolylethanone -080                    1.622     7.544    -5.922   -78.501
28 thiazolylethanone -070                    1.531     6.431    -4.900   -76.194
28 thiazolylethanone -060                    1.324     5.104    -3.780   -74.063
28 thiazolylethanone -050                    1.028     3.741    -2.713   -72.512
28 thiazolylethanone -040                    0.699     2.483    -1.784   -71.864
28 thiazolylethanone -030                    0.392     1.440    -1.048   -72.793
28 thiazolylethanone -020                    0.186     0.656    -0.470   -71.701
28 thiazolylethanone -010                    0.045     0.170    -0.125   -73.743
28 thiazolylethanone 000                     0.000     0.000     0.000     0.000
28 thiazolylethanone 010                     0.045     0.170    -0.125   -73.743
28 thiazolylethanone 020                     0.186     0.656    -0.470   -71.701
28 thiazolylethanone 030                     0.392     1.440    -1.048   -72.793
28 thiazolylethanone 040                     0.699     2.483    -1.784   -71.864
28 thiazolylethanone 050                     1.028     3.741    -2.713   -72.512
28 thiazolylethanone 060                     1.324     5.104    -3.780   -74.063
28 thiazolylethanone 070                     1.531     6.431    -4.900   -76.194
28 thiazolylethanone 080                     1.622     7.544    -5.922   -78.501
28 thiazolylethanone 090                     1.719     8.237    -6.518   -79.130
28 thiazolylethanone 100                     2.033     8.425    -6.392   -75.873
28 thiazolylethanone 110                     2.617     8.195    -5.578   -68.062
28 thiazolylethanone 120                     3.169     7.698    -4.529   -58.828
28 thiazolylethanone 130                     3.578     7.068    -3.490   -49.381
28 thiazolylethanone 140                     3.869     6.431    -2.562   -39.839
28 thiazolylethanone 150                     4.114     5.887    -1.773   -30.119
28 thiazolylethanone 160                     4.301     5.500    -1.199   -21.795
28 thiazolylethanone 170                     4.427     5.279    -0.852   -16.141
28 thiazolylethanone 180                     4.471     5.211    -0.740   -14.193
29 sulfonylthiazole -170                     4.600     5.035    -0.435    -8.646
29 sulfonylthiazole -160                     4.681     4.946    -0.265    -5.354
29 sulfonylthiazole -150                     4.578     4.757    -0.179    -3.755
29 sulfonylthiazole -140                     4.397     4.455    -0.058    -1.303
29 sulfonylthiazole -130                     4.116     4.012     0.104     2.597
29 sulfonylthiazole -120                     3.698     3.421     0.277     8.092
29 sulfonylthiazole -110                     3.145     2.706     0.439    16.221
29 sulfonylthiazole -100                     2.482     1.955     0.527    26.933
29 sulfonylthiazole -090                     1.845     1.254     0.591    47.152
29 sulfonylthiazole -080                     1.257     0.676     0.581    86.019
29 sulfonylthiazole -070                     0.746     0.261     0.485   185.894
29 sulfonylthiazole -060                     0.312     0.029     0.283   976.403
29 sulfonylthiazole -050                     0.000     0.000     0.000     0.000
29 sulfonylthiazole -040                    -0.168     0.137    -0.305  -222.785
29 sulfonylthiazole -030                    -0.224     0.380    -0.604  -158.983
29 sulfonylthiazole -020                    -0.196     0.648    -0.844  -130.289
29 sulfonylthiazole -010                    -0.140     0.857    -0.997  -116.347
29 sulfonylthiazole 000                     -0.128     0.937    -1.065  -113.641
29 sulfonylthiazole 010                     -0.136     0.857    -0.993  -115.927
29 sulfonylthiazole 020                     -0.204     0.648    -0.852  -131.538
29 sulfonylthiazole 030                     -0.224     0.380    -0.604  -159.066
29 sulfonylthiazole 040                     -0.168     0.137    -0.305  -222.498
29 sulfonylthiazole 050                      0.001     0.000     0.001       Inf
29 sulfonylthiazole 060                      0.312     0.029     0.283   976.273
29 sulfonylthiazole 070                      0.739     0.261     0.478   183.001
29 sulfonylthiazole 080                      1.259     0.676     0.583    86.228
29 sulfonylthiazole 090                      1.839     1.254     0.585    46.640
29 sulfonylthiazole 100                      2.479     1.955     0.524    26.795
29 sulfonylthiazole 110                      3.146     2.706     0.440    16.256
29 sulfonylthiazole 120                      3.702     3.421     0.281     8.203
29 sulfonylthiazole 130                      4.115     4.012     0.103     2.570
29 sulfonylthiazole 140                      4.393     4.455    -0.062    -1.383
29 sulfonylthiazole 150                      4.579     4.757    -0.178    -3.732
29 sulfonylthiazole 160                      4.682     4.946    -0.264    -5.346
29 sulfonylthiazole 170                      4.599     5.035    -0.436    -8.662
29 sulfonylthiazole 180                      4.455     5.031    -0.576   -11.450
30 sulfonamide -170                          3.101     4.484    -1.383   -30.851
30 sulfonamide -160                         -0.336     3.889    -4.225  -108.651
30 sulfonamide -150                         -0.722     3.290    -4.012  -121.935
30 sulfonamide -140                         -1.100     2.802    -3.902  -139.270
30 sulfonamide -130                         -1.399     2.452    -3.851  -157.036
30 sulfonamide -120                          1.021     1.798    -0.777   -43.205
30 sulfonamide -110                          0.524     0.902    -0.378   -41.901
30 sulfonamide -100                          0.139     0.266    -0.127   -47.921
30 sulfonamide -090                          0.000     0.000     0.000     0.000
30 sulfonamide -080                          0.227     0.170     0.057    33.561
30 sulfonamide -070                          0.763     0.819    -0.056    -6.857
30 sulfonamide -060                          1.337     1.815    -0.478   -26.325
30 sulfonamide -050                         -1.368     2.537    -3.905  -153.930
30 sulfonamide -040                         -1.080     2.952    -4.032  -136.576
30 sulfonamide -030                         -0.743     3.481    -4.224  -121.331
30 sulfonamide -020                         -0.359     4.070    -4.429  -108.820
30 sulfonamide -010                          3.107     4.481    -1.374   -30.672
30 sulfonamide 000                           3.155     4.559    -1.404   -30.789
30 sulfonamide 010                           3.108     4.481    -1.373   -30.631
30 sulfonamide 020                          -0.356     4.070    -4.426  -108.759
30 sulfonamide 030                          -0.743     3.481    -4.224  -121.331
30 sulfonamide 040                          -1.079     2.952    -4.031  -136.567
30 sulfonamide 050                          -1.361     2.537    -3.898  -153.657
30 sulfonamide 060                           1.339     1.815    -0.476   -26.227
30 sulfonamide 070                           0.765     0.819    -0.054    -6.558
30 sulfonamide 080                           0.227     0.170     0.057    33.783
30 sulfonamide 090                           0.004     0.000     0.004       Inf
30 sulfonamide 100                           0.136     0.266    -0.130   -48.808
30 sulfonamide 110                           0.520     0.902    -0.382   -42.312
30 sulfonamide 120                           1.022     1.798    -0.776   -43.179
30 sulfonamide 130                          -1.402     2.452    -3.854  -157.181
30 sulfonamide 140                          -1.098     2.802    -3.900  -139.202
30 sulfonamide 150                          -0.723     3.290    -4.013  -121.985
30 sulfonamide 160                          -0.337     3.889    -4.226  -108.663
30 sulfonamide 170                           3.100     4.484    -1.384   -30.855
30 sulfonamide 180                           3.156     4.557    -1.401   -30.742
31 N_phenylacetamide -170                    0.092     0.066     0.026    39.482
31 N_phenylacetamide -160                    0.190     0.153     0.037    24.152
31 N_phenylacetamide -150                    0.443     0.372     0.071    19.073
31 N_phenylacetamide -140                    0.835     0.720     0.115    16.012
31 N_phenylacetamide -130                    1.294     1.178     0.116     9.848
31 N_phenylacetamide -120                    1.863     1.758     0.105     5.945
31 N_phenylacetamide -110                    2.440     2.402     0.038     1.597
31 N_phenylacetamide -100                    0.360     2.604    -2.244   -86.170
31 N_phenylacetamide -090                    0.543     2.808    -2.265   -80.657
31 N_phenylacetamide -080                    0.368     2.596    -2.228   -85.824
31 N_phenylacetamide -070                    0.114     2.398    -2.284   -95.226
31 N_phenylacetamide -060                    1.775     1.715     0.060     3.515
31 N_phenylacetamide -050                    1.197     1.104     0.093     8.435
31 N_phenylacetamide -040                    0.752     0.641     0.111    17.241
31 N_phenylacetamide -030                    0.369     0.305     0.064    21.096
31 N_phenylacetamide -020                    0.108     0.085     0.023    27.612
31 N_phenylacetamide -010                    0.000     0.000     0.000     0.000
31 N_phenylacetamide 000                     0.151     0.091     0.060    65.735
31 N_phenylacetamide 010                    -0.001     0.000    -0.001      -Inf
31 N_phenylacetamide 020                     0.112     0.085     0.027    31.414
31 N_phenylacetamide 030                     0.366     0.305     0.061    19.911
31 N_phenylacetamide 040                     0.749     0.641     0.108    16.915
31 N_phenylacetamide 050                     1.197     1.104     0.093     8.410
31 N_phenylacetamide 060                     1.776     1.715     0.061     3.541
31 N_phenylacetamide 070                     0.115     2.398    -2.283   -95.216
31 N_phenylacetamide 080                     0.369     2.596    -2.227   -85.783
31 N_phenylacetamide 090                     0.545     2.808    -2.263   -80.600
31 N_phenylacetamide 100                     0.359     2.604    -2.245   -86.198
31 N_phenylacetamide 110                     2.441     2.402     0.039     1.620
31 N_phenylacetamide 120                     1.861     1.758     0.103     5.840
31 N_phenylacetamide 130                     1.291     1.178     0.113     9.633
31 N_phenylacetamide 140                     0.832     0.720     0.112    15.565
31 N_phenylacetamide 150                     0.446     0.372     0.074    20.018
31 N_phenylacetamide 160                     0.194     0.153     0.041    26.976
31 N_phenylacetamide 170                     0.093     0.066     0.027    40.339
31 N_phenylacetamide 180                     0.108     0.061     0.047    76.439
32 benzamide -170                            2.837     1.679     1.158    68.975
32 benzamide -160                            1.648     0.699     0.949   135.702
32 benzamide -150                            0.702     0.150     0.552   368.026
32 benzamide -140                            0.000     0.000     0.000     0.000
32 benzamide -130                           -0.496     0.150    -0.646  -430.989
32 benzamide -120                           -0.867     0.458    -1.325  -289.249
32 benzamide -110                           -1.107     0.788    -1.895  -240.434
32 benzamide -100                           -1.298     1.036    -2.334  -225.292
32 benzamide -090                           -1.499     1.088    -2.587  -237.738
32 benzamide -080                           -1.235     0.961    -2.196  -228.492
32 benzamide -070                           -1.020     0.672    -1.692  -251.838
32 benzamide -060                           -0.720     0.321    -1.041  -324.406
32 benzamide -050                           -0.299     0.055    -0.354  -643.534
32 benzamide -040                            0.268     0.029     0.239   822.473
32 benzamide -030                            1.024     0.369     0.655   177.639
32 benzamide -020                            1.999     1.131     0.868    76.717
32 benzamide -010                            3.158     2.301     0.857    37.257
32 benzamide 000                             4.432     3.795     0.637    16.798
32 benzamide 010                             3.159     2.301     0.858    37.303
32 benzamide 020                             1.998     1.131     0.867    76.618
32 benzamide 030                             1.025     0.369     0.656   177.820
32 benzamide 040                             0.272     0.029     0.243   836.385
32 benzamide 050                            -0.299     0.055    -0.354  -643.037
32 benzamide 060                            -0.716     0.321    -1.037  -322.955
32 benzamide 070                            -1.020     0.672    -1.692  -251.824
32 benzamide 080                            -1.235     0.961    -2.196  -228.541
32 benzamide 090                            -1.499     1.088    -2.587  -237.795
32 benzamide 100                            -1.298     1.036    -2.334  -225.331
32 benzamide 110                            -1.106     0.788    -1.894  -240.402
32 benzamide 120                            -0.867     0.458    -1.325  -289.297
32 benzamide 130                            -0.497     0.150    -0.647  -431.098
32 benzamide 140                            -0.003     0.000    -0.003      -Inf
32 benzamide 150                             0.701     0.150     0.551   367.663
32 benzamide 160                             1.651     0.699     0.952   136.219
32 benzamide 170                             2.837     1.679     1.158    68.977
32 benzamide 180                             4.169     3.055     1.114    36.465
33 pyridinyl_acetamide -170                  0.128     0.078     0.050    64.408
33 pyridinyl_acetamide -160                  0.431     0.330     0.101    30.647
33 pyridinyl_acetamide -150                  0.875     0.755     0.120    15.846
33 pyridinyl_acetamide -140                  1.477     1.374     0.103     7.530
33 pyridinyl_acetamide -130                  2.243     2.197     0.046     2.097
33 pyridinyl_acetamide -120                  3.135     3.215    -0.080    -2.479
33 pyridinyl_acetamide -110                  4.055     4.379    -0.324    -7.399
33 pyridinyl_acetamide -100                  4.890     5.590    -0.700   -12.521
33 pyridinyl_acetamide -090                  5.561     6.703    -1.142   -17.030
33 pyridinyl_acetamide -080                  5.397     7.239    -1.842   -25.444
33 pyridinyl_acetamide -070                  4.553     6.369    -1.816   -28.506
33 pyridinyl_acetamide -060                  3.551     5.590    -2.039   -36.473
33 pyridinyl_acetamide -050                  2.546     4.973    -2.427   -48.805
33 pyridinyl_acetamide -040                  1.697     4.550    -2.853   -62.693
33 pyridinyl_acetamide -030                  1.115     4.298    -3.183   -74.056
33 pyridinyl_acetamide -020                  0.844     4.184    -3.340   -79.837
33 pyridinyl_acetamide -010                  0.790     4.149    -3.359   -80.948
33 pyridinyl_acetamide 000                   0.851     4.132    -3.281   -79.408
33 pyridinyl_acetamide 010                   0.790     4.149    -3.359   -80.948
33 pyridinyl_acetamide 020                   0.844     4.184    -3.340   -79.837
33 pyridinyl_acetamide 030                   1.115     4.298    -3.183   -74.056
33 pyridinyl_acetamide 040                   1.697     4.550    -2.853   -62.693
33 pyridinyl_acetamide 050                   2.546     4.973    -2.427   -48.805
33 pyridinyl_acetamide 060                   3.551     5.590    -2.039   -36.473
33 pyridinyl_acetamide 070                   4.554     6.369    -1.815   -28.498
33 pyridinyl_acetamide 080                   5.397     7.239    -1.842   -25.444
33 pyridinyl_acetamide 090                   5.561     6.703    -1.142   -17.030
33 pyridinyl_acetamide 100                   4.890     5.590    -0.700   -12.521
33 pyridinyl_acetamide 110                   4.055     4.379    -0.324    -7.400
33 pyridinyl_acetamide 120                   3.136     3.215    -0.079    -2.455
33 pyridinyl_acetamide 130                   2.243     2.197     0.046     2.097
33 pyridinyl_acetamide 140                   1.477     1.374     0.103     7.530
33 pyridinyl_acetamide 150                   0.875     0.755     0.120    15.846
33 pyridinyl_acetamide 160                   0.431     0.330     0.101    30.647
33 pyridinyl_acetamide 170                   0.128     0.078     0.050    64.408
33 pyridinyl_acetamide 180                   0.000     0.000     0.000     0.000
34 pyrimidinyl_acetamide -170                0.009     0.036    -0.027   -75.192
34 pyrimidinyl_acetamide -160                0.438     0.227     0.211    92.806
34 pyrimidinyl_acetamide -150                1.129     0.650     0.479    73.644
34 pyrimidinyl_acetamide -140                2.018     1.286     0.732    56.885
34 pyrimidinyl_acetamide -130                3.058     2.151     0.907    42.190
34 pyrimidinyl_acetamide -120                4.216     3.243     0.973    30.006
34 pyrimidinyl_acetamide -110                5.410     4.513     0.897    19.873
34 pyrimidinyl_acetamide -100                6.499     5.880     0.619    10.532
34 pyrimidinyl_acetamide -090                7.223     7.097     0.126     1.776
34 pyrimidinyl_acetamide -080                6.322     5.653     0.669    11.837
34 pyrimidinyl_acetamide -070                5.147     4.215     0.932    22.107
34 pyrimidinyl_acetamide -060                3.911     2.934     0.977    33.288
34 pyrimidinyl_acetamide -050                2.752     1.889     0.863    45.685
34 pyrimidinyl_acetamide -040                1.767     1.097     0.670    61.076
34 pyrimidinyl_acetamide -030                0.949     0.533     0.416    77.997
34 pyrimidinyl_acetamide -020                0.332     0.168     0.164    97.348
34 pyrimidinyl_acetamide -010               -0.007     0.029    -0.036  -122.490
34 pyrimidinyl_acetamide 000                 0.000     0.000     0.000     0.000
34 pyrimidinyl_acetamide 010                -0.007     0.029    -0.036  -122.490
34 pyrimidinyl_acetamide 020                 0.332     0.168     0.164    97.348
34 pyrimidinyl_acetamide 030                 0.949     0.533     0.416    77.997
34 pyrimidinyl_acetamide 040                 1.767     1.097     0.670    61.076
34 pyrimidinyl_acetamide 050                 2.752     1.889     0.863    45.685
34 pyrimidinyl_acetamide 060                 3.911     2.934     0.977    33.288
34 pyrimidinyl_acetamide 070                 5.147     4.215     0.932    22.107
34 pyrimidinyl_acetamide 080                 6.322     5.653     0.669    11.837
34 pyrimidinyl_acetamide 090                 7.223     7.097     0.126     1.776
34 pyrimidinyl_acetamide 100                 6.499     5.880     0.619    10.532
34 pyrimidinyl_acetamide 110                 5.410     4.513     0.897    19.873
34 pyrimidinyl_acetamide 120                 4.216     3.243     0.973    30.006
34 pyrimidinyl_acetamide 130                 3.058     2.151     0.907    42.190
34 pyrimidinyl_acetamide 140                 2.018     1.286     0.732    56.885
34 pyrimidinyl_acetamide 150                 1.129     0.650     0.479    73.644
34 pyrimidinyl_acetamide 160                 0.438     0.227     0.211    92.806
34 pyrimidinyl_acetamide 170                 0.009     0.036    -0.027   -75.192
34 pyrimidinyl_acetamide 180                -0.005     0.003    -0.008  -275.437
35 pyridinyl_urea -170                       2.922     1.903     1.019    53.541
35 pyridinyl_urea -160                       3.079     2.015     1.064    52.797
35 pyridinyl_urea -150                       3.383     2.285     1.098    48.032
35 pyridinyl_urea -140                       3.867     2.749     1.118    40.683
35 pyridinyl_urea -130                       4.533     3.440     1.093    31.786
35 pyridinyl_urea -120                       5.349     4.360     0.989    22.684
35 pyridinyl_urea -110                       6.220     5.463     0.757    13.862
35 pyridinyl_urea -100                       7.052     6.647     0.405     6.093
35 pyridinyl_urea -090                       6.357     7.554    -1.197   -15.849
35 pyridinyl_urea -080                       6.332     5.481     0.851    15.532
35 pyridinyl_urea -070                       5.139     4.001     1.138    28.446
35 pyridinyl_urea -060                       3.920     2.719     1.201    44.177
35 pyridinyl_urea -050                       2.715     1.696     1.019    60.074
35 pyridinyl_urea -040                       1.695     0.929     0.766    82.433
35 pyridinyl_urea -030                       0.869     0.401     0.468   116.611
35 pyridinyl_urea -020                       0.229     0.074     0.155   208.967
35 pyridinyl_urea -010                       0.000     0.000     0.000     0.000
35 pyridinyl_urea 000                        0.193     0.026     0.167   643.282
35 pyridinyl_urea 010                       -0.003     0.000    -0.003      -Inf
35 pyridinyl_urea 020                        0.228     0.074     0.154   208.592
35 pyridinyl_urea 030                        0.864     0.401     0.463   115.417
35 pyridinyl_urea 040                        1.687     0.929     0.758    81.559
35 pyridinyl_urea 050                        2.713     1.696     1.017    59.954
35 pyridinyl_urea 060                        3.917     2.719     1.198    44.073
35 pyridinyl_urea 070                        5.136     4.001     1.135    28.371
35 pyridinyl_urea 080                        6.333     5.481     0.852    15.540
35 pyridinyl_urea 090                        6.352     7.554    -1.202   -15.910
35 pyridinyl_urea 100                        7.055     6.647     0.408     6.134
35 pyridinyl_urea 110                        6.218     5.463     0.755    13.814
35 pyridinyl_urea 120                        5.349     4.360     0.989    22.678
35 pyridinyl_urea 130                        4.533     3.440     1.093    31.782
35 pyridinyl_urea 140                        3.863     2.749     1.114    40.519
35 pyridinyl_urea 150                        3.381     2.285     1.096    47.955
35 pyridinyl_urea 160                        3.077     2.015     1.062    52.684
35 pyridinyl_urea 170                        2.922     1.903     1.019    53.529
35 pyridinyl_urea 180                        1.802     2.326    -0.524   -22.532
36 pyrrollyacetamide -170                    0.178     0.164     0.014     8.335
36 pyrrollyacetamide -160                    0.454     0.553    -0.099   -17.977
36 pyrrollyacetamide -150                    0.833     1.160    -0.327   -28.216
36 pyrrollyacetamide -140                    1.281     1.957    -0.676   -34.567
36 pyrrollyacetamide -130                    1.779     2.842    -1.063   -37.405
36 pyrrollyacetamide -120                    2.313     3.655    -1.342   -36.712
36 pyrrollyacetamide -110                    1.273     3.954    -2.681   -67.808
36 pyrrollyacetamide -100                    0.882     3.734    -2.852   -76.387
36 pyrrollyacetamide -090                    0.785     3.605    -2.820   -78.232
36 pyrrollyacetamide -080                    0.811     3.556    -2.745   -77.197
36 pyrrollyacetamide -070                    0.989     3.640    -2.651   -72.843
36 pyrrollyacetamide -060                    1.308     3.884    -2.576   -66.336
36 pyrrollyacetamide -050                    1.756     4.283    -2.527   -58.999
36 pyrrollyacetamide -040                    2.317     4.826    -2.509   -51.993
36 pyrrollyacetamide -030                    2.963     5.478    -2.515   -45.918
36 pyrrollyacetamide -020                    3.703     6.197    -2.494   -40.248
36 pyrrollyacetamide -010                    6.063     6.503    -0.440    -6.771
36 pyrrollyacetamide 000                     6.268     6.570    -0.302    -4.597
36 pyrrollyacetamide 010                     6.063     6.503    -0.440    -6.771
36 pyrrollyacetamide 020                     3.708     6.197    -2.489   -40.163
36 pyrrollyacetamide 030                     2.963     5.478    -2.515   -45.918
36 pyrrollyacetamide 040                     2.317     4.826    -2.509   -51.993
36 pyrrollyacetamide 050                     1.756     4.283    -2.527   -58.999
36 pyrrollyacetamide 060                     1.308     3.884    -2.576   -66.336
36 pyrrollyacetamide 070                     0.989     3.640    -2.651   -72.843
36 pyrrollyacetamide 080                     0.811     3.556    -2.745   -77.197
36 pyrrollyacetamide 090                     0.785     3.605    -2.820   -78.232
36 pyrrollyacetamide 100                     0.882     3.734    -2.852   -76.387
36 pyrrollyacetamide 110                     1.273     3.954    -2.681   -67.808
36 pyrrollyacetamide 120                     2.313     3.655    -1.342   -36.712
36 pyrrollyacetamide 130                     1.779     2.842    -1.063   -37.405
36 pyrrollyacetamide 140                     1.281     1.957    -0.676   -34.567
36 pyrrollyacetamide 150                     0.833     1.160    -0.327   -28.216
36 pyrrollyacetamide 160                     0.454     0.553    -0.099   -17.977
36 pyrrollyacetamide 170                     0.178     0.164     0.014     8.335
36 pyrrollyacetamide 180                     0.000     0.000     0.000     0.000
37 furanylacetamide -170                     4.955     5.689    -0.734   -12.898
37 furanylacetamide -160                     4.833     5.107    -0.274    -5.358
37 furanylacetamide -150                     4.498     4.426     0.072     1.618
37 furanylacetamide -140                     4.068     3.795     0.273     7.206
37 furanylacetamide -130                     3.623     3.283     0.340    10.352
37 furanylacetamide -120                     3.227     2.923     0.304    10.407
37 furanylacetamide -110                     2.889     2.708     0.181     6.666
37 furanylacetamide -100                     2.604     2.616    -0.012    -0.445
37 furanylacetamide -090                     2.344     2.606    -0.262   -10.050
37 furanylacetamide -080                     2.089     2.620    -0.531   -20.271
37 furanylacetamide -070                     1.771     2.583    -0.812   -31.451
37 furanylacetamide -060                     1.299     2.379    -1.080   -45.397
37 furanylacetamide -050                     0.857     1.945    -1.088   -55.913
37 furanylacetamide -040                     0.618     1.376    -0.758   -55.111
37 furanylacetamide -030                     0.423     0.825    -0.402   -48.773
37 furanylacetamide -020                     0.250     0.394    -0.144   -36.445
37 furanylacetamide -010                     0.061     0.119    -0.058   -48.350
37 furanylacetamide 000                      0.000     0.000     0.000     0.000
37 furanylacetamide 010                      0.061     0.119    -0.058   -48.350
37 furanylacetamide 020                      0.250     0.394    -0.144   -36.445
37 furanylacetamide 030                      0.423     0.825    -0.402   -48.773
37 furanylacetamide 040                      0.618     1.376    -0.758   -55.111
37 furanylacetamide 050                      0.857     1.945    -1.088   -55.913
37 furanylacetamide 060                      1.299     2.379    -1.080   -45.397
37 furanylacetamide 070                      1.771     2.583    -0.812   -31.451
37 furanylacetamide 080                      2.089     2.620    -0.531   -20.271
37 furanylacetamide 090                      2.344     2.606    -0.262   -10.050
37 furanylacetamide 100                      2.604     2.616    -0.012    -0.445
37 furanylacetamide 110                      2.889     2.708     0.181     6.666
37 furanylacetamide 120                      3.227     2.923     0.304    10.407
37 furanylacetamide 130                      3.623     3.283     0.340    10.352
37 furanylacetamide 140                      4.068     3.795     0.273     7.206
37 furanylacetamide 150                      4.498     4.426     0.072     1.618
37 furanylacetamide 160                      4.833     5.107    -0.274    -5.358
37 furanylacetamide 170                      4.955     5.689    -0.734   -12.898
37 furanylacetamide 180                      4.756     5.943    -1.187   -19.980
38 thiophenylacetamide -170                 -0.051     0.184    -0.235  -127.550
38 thiophenylacetamide -160                  0.123     0.544    -0.421   -77.319
38 thiophenylacetamide -150                  0.252     1.166    -0.914   -78.417
38 thiophenylacetamide -140                  0.482     1.840    -1.358   -73.815
38 thiophenylacetamide -130                 -0.795     2.279    -3.074  -134.876
38 thiophenylacetamide -120                 -1.042     1.975    -3.017  -152.784
38 thiophenylacetamide -110                 -1.256     1.770    -3.026  -170.988
38 thiophenylacetamide -100                 -1.412     1.644    -3.056  -185.869
38 thiophenylacetamide -090                 -1.417     1.554    -2.971  -191.195
38 thiophenylacetamide -080                 -1.484     1.559    -3.043  -195.174
38 thiophenylacetamide -070                 -1.383     1.668    -3.051  -182.916
38 thiophenylacetamide -060                 -1.142     1.881    -3.023  -160.719
38 thiophenylacetamide -050                 -0.859     2.191    -3.050  -139.199
38 thiophenylacetamide -040                  0.128     2.057    -1.929   -93.788
38 thiophenylacetamide -030                 -0.216     1.724    -1.940  -112.504
38 thiophenylacetamide -020                 -0.385     1.487    -1.872  -125.922
38 thiophenylacetamide -010                 -0.395     1.367    -1.762  -128.869
38 thiophenylacetamide 000                  -0.339     1.328    -1.667  -125.530
38 thiophenylacetamide 010                  -0.396     1.367    -1.763  -128.937
38 thiophenylacetamide 020                  -0.388     1.487    -1.875  -126.122
38 thiophenylacetamide 030                  -0.216     1.724    -1.940  -112.509
38 thiophenylacetamide 040                   0.130     2.057    -1.927   -93.692
38 thiophenylacetamide 050                  -0.862     2.191    -3.053  -139.353
38 thiophenylacetamide 060                  -1.142     1.881    -3.023  -160.687
38 thiophenylacetamide 070                  -1.385     1.668    -3.053  -183.024
38 thiophenylacetamide 080                  -1.485     1.559    -3.044  -195.266
38 thiophenylacetamide 090                  -1.416     1.554    -2.970  -191.128
38 thiophenylacetamide 100                  -1.413     1.644    -3.057  -185.934
38 thiophenylacetamide 110                  -1.257     1.770    -3.027  -171.022
38 thiophenylacetamide 120                  -1.046     1.975    -3.021  -152.972
38 thiophenylacetamide 130                  -0.795     2.279    -3.074  -134.865
38 thiophenylacetamide 140                   0.482     1.840    -1.358   -73.795
38 thiophenylacetamide 150                   0.253     1.166    -0.913   -78.285
38 thiophenylacetamide 160                   0.123     0.544    -0.421   -77.365
38 thiophenylacetamide 170                  -0.049     0.184    -0.233  -126.617
38 thiophenylacetamide 180                   0.000     0.000     0.000     0.000
39 imidazolylacetamide -170                  0.227     0.203     0.024    12.032
39 imidazolylacetamide -160                  0.597     0.679    -0.082   -12.058
39 imidazolylacetamide -150                  1.034     1.444    -0.410   -28.398
39 imidazolylacetamide -140                  1.573     2.478    -0.905   -36.534
39 imidazolylacetamide -130                  2.126     3.709    -1.583   -42.691
39 imidazolylacetamide -120                  2.643     5.003    -2.360   -47.165
39 imidazolylacetamide -110                  3.025     6.178    -3.153   -51.034
39 imidazolylacetamide -100                  3.461     7.130    -3.669   -51.454
39 imidazolylacetamide -090                  2.061     7.820    -5.759   -73.649
39 imidazolylacetamide -080                  1.956     7.667    -5.711   -74.487
39 imidazolylacetamide -070                  1.938     7.548    -5.610   -74.330
39 imidazolylacetamide -060                  2.039     7.503    -5.464   -72.819
39 imidazolylacetamide -050                  2.174     7.541    -5.367   -71.173
39 imidazolylacetamide -040                  2.413     7.639    -5.226   -68.409
39 imidazolylacetamide -030                  2.696     7.790    -5.094   -65.397
39 imidazolylacetamide -020                  3.026     7.988    -4.962   -62.121
39 imidazolylacetamide -010                  3.379     8.214    -4.835   -58.859
39 imidazolylacetamide 000                   3.666     8.429    -4.763   -56.506
39 imidazolylacetamide 010                   3.379     8.214    -4.835   -58.859
39 imidazolylacetamide 020                   3.026     7.988    -4.962   -62.121
39 imidazolylacetamide 030                   2.696     7.790    -5.094   -65.397
39 imidazolylacetamide 040                   2.413     7.639    -5.226   -68.409
39 imidazolylacetamide 050                   2.174     7.541    -5.367   -71.173
39 imidazolylacetamide 060                   2.039     7.503    -5.464   -72.819
39 imidazolylacetamide 070                   1.938     7.548    -5.610   -74.330
39 imidazolylacetamide 080                   1.956     7.667    -5.711   -74.487
39 imidazolylacetamide 090                   2.057     7.820    -5.763   -73.694
39 imidazolylacetamide 100                   3.461     7.130    -3.669   -51.454
39 imidazolylacetamide 110                   3.025     6.178    -3.153   -51.034
39 imidazolylacetamide 120                   2.643     5.003    -2.360   -47.165
39 imidazolylacetamide 130                   2.126     3.709    -1.583   -42.691
39 imidazolylacetamide 140                   1.573     2.478    -0.905   -36.534
39 imidazolylacetamide 150                   1.034     1.444    -0.410   -28.398
39 imidazolylacetamide 160                   0.597     0.679    -0.082   -12.058
39 imidazolylacetamide 170                   0.227     0.203     0.024    12.032
39 imidazolylacetamide 180                   0.000     0.000     0.000     0.000
40 me_imidazolylacetamide -170               2.262     3.550    -1.288   -36.294
40 me_imidazolylacetamide -160               1.788     2.563    -0.775   -30.243
40 me_imidazolylacetamide -150               1.158     1.502    -0.344   -22.887
40 me_imidazolylacetamide -140               0.643     0.657    -0.014    -2.111
40 me_imidazolylacetamide -130               0.167     0.161     0.006     4.026
40 me_imidazolylacetamide -120               0.000     0.000     0.000     0.000
40 me_imidazolylacetamide -110               0.245     0.233     0.012     5.262
40 me_imidazolylacetamide -100               0.767     0.832    -0.065    -7.830
40 me_imidazolylacetamide -090               1.465     1.712    -0.247   -14.410
40 me_imidazolylacetamide -080              -1.007     2.004    -3.011  -150.229
40 me_imidazolylacetamide -070              -0.988     2.021    -3.009  -148.884
40 me_imidazolylacetamide -060              -0.898     2.050    -2.948  -143.828
40 me_imidazolylacetamide -050              -0.685     2.135    -2.820  -132.064
40 me_imidazolylacetamide -040              -0.387     2.273    -2.660  -117.041
40 me_imidazolylacetamide -030              -0.001     2.473    -2.474  -100.046
40 me_imidazolylacetamide -020               0.460     2.731    -2.271   -83.155
40 me_imidazolylacetamide -010               0.939     3.030    -2.091   -69.012
40 me_imidazolylacetamide 000                1.432     3.303    -1.871   -56.636
40 me_imidazolylacetamide 010                0.939     3.030    -2.091   -69.012
40 me_imidazolylacetamide 020                0.460     2.731    -2.271   -83.155
40 me_imidazolylacetamide 030               -0.001     2.473    -2.474  -100.046
40 me_imidazolylacetamide 040               -0.387     2.273    -2.660  -117.041
40 me_imidazolylacetamide 050               -0.685     2.135    -2.820  -132.064
40 me_imidazolylacetamide 060               -0.897     2.050    -2.947  -143.741
40 me_imidazolylacetamide 070               -0.988     2.021    -3.009  -148.884
40 me_imidazolylacetamide 080               -1.007     2.004    -3.011  -150.229
40 me_imidazolylacetamide 090                1.465     1.712    -0.247   -14.410
40 me_imidazolylacetamide 100                0.767     0.832    -0.065    -7.830
40 me_imidazolylacetamide 110                0.245     0.233     0.012     5.262
40 me_imidazolylacetamide 120                0.000     0.000     0.000     0.000
40 me_imidazolylacetamide 130                0.167     0.161     0.006     4.026
40 me_imidazolylacetamide 140                0.643     0.657    -0.014    -2.111
40 me_imidazolylacetamide 150                1.158     1.502    -0.344   -22.887
40 me_imidazolylacetamide 160                1.788     2.563    -0.775   -30.243
40 me_imidazolylacetamide 170                2.262     3.550    -1.288   -36.294
40 me_imidazolylacetamide 180                2.170     3.969    -1.799   -45.320
41 oxazolylacetamide -170                    1.878     1.331     0.547    41.099
41 oxazolylacetamide -160                    1.778     1.328     0.450    33.873
41 oxazolylacetamide -150                    1.859     1.379     0.480    34.794
41 oxazolylacetamide -140                    2.035     1.525     0.510    33.427
41 oxazolylacetamide -130                    2.259     1.764     0.495    28.085
41 oxazolylacetamide -120                    2.483     2.078     0.405    19.470
41 oxazolylacetamide -110                    2.653     2.450     0.203     8.301
41 oxazolylacetamide -100                    2.725     2.856    -0.131    -4.593
41 oxazolylacetamide -090                    2.620     3.230    -0.610   -18.879
41 oxazolylacetamide -080                    2.073     3.093    -1.020   -32.984
41 oxazolylacetamide -070                    1.965     2.495    -0.530   -21.252
41 oxazolylacetamide -060                    1.580     1.874    -0.294   -15.665
41 oxazolylacetamide -050                    1.127     1.272    -0.145   -11.360
41 oxazolylacetamide -040                    0.632     0.756    -0.124   -16.409
41 oxazolylacetamide -030                    0.208     0.375    -0.167   -44.490
41 oxazolylacetamide -020                   -0.011     0.189    -0.200  -105.760
41 oxazolylacetamide -010                   -0.019     0.084    -0.103  -122.878
41 oxazolylacetamide 000                     0.000     0.000     0.000     0.000
41 oxazolylacetamide 010                    -0.019     0.084    -0.103  -122.878
41 oxazolylacetamide 020                    -0.011     0.189    -0.200  -105.760
41 oxazolylacetamide 030                     0.208     0.375    -0.167   -44.490
41 oxazolylacetamide 040                     0.632     0.756    -0.124   -16.409
41 oxazolylacetamide 050                     1.127     1.272    -0.145   -11.360
41 oxazolylacetamide 060                     1.580     1.874    -0.294   -15.665
41 oxazolylacetamide 070                     1.965     2.495    -0.530   -21.252
41 oxazolylacetamide 080                     2.073     3.093    -1.020   -32.984
41 oxazolylacetamide 090                     2.620     3.230    -0.610   -18.879
41 oxazolylacetamide 100                     2.725     2.856    -0.131    -4.593
41 oxazolylacetamide 110                     2.653     2.450     0.203     8.301
41 oxazolylacetamide 120                     2.483     2.078     0.405    19.470
41 oxazolylacetamide 130                     2.259     1.764     0.495    28.085
41 oxazolylacetamide 140                     2.035     1.525     0.510    33.427
41 oxazolylacetamide 150                     1.859     1.379     0.480    34.794
41 oxazolylacetamide 160                     1.778     1.328     0.450    33.873
41 oxazolylacetamide 170                     1.878     1.331     0.547    41.099
41 oxazolylacetamide 180                     1.870     1.120     0.750    66.994
42 thiazolylacetamide -170                   0.330     0.209     0.121    57.854
42 thiazolylacetamide -160                   0.483     0.712    -0.229   -32.191
42 thiazolylacetamide -150                   0.865     1.534    -0.669   -43.629
42 thiazolylacetamide -140                   1.344     2.578    -1.234   -47.873
42 thiazolylacetamide -130                   1.888     3.717    -1.829   -49.216
42 thiazolylacetamide -120                   2.477     4.808    -2.331   -48.487
42 thiazolylacetamide -110                   3.035     5.749    -2.714   -47.207
42 thiazolylacetamide -100                   3.620     6.506    -2.886   -44.355
42 thiazolylacetamide -090                   1.877     6.822    -4.945   -72.491
42 thiazolylacetamide -080                   1.765     6.681    -4.916   -73.575
42 thiazolylacetamide -070                   1.555     6.427    -4.872   -75.799
42 thiazolylacetamide -060                   1.257     6.161    -4.904   -79.595
42 thiazolylacetamide -050                   0.807     5.812    -5.005   -86.122
42 thiazolylacetamide -040                   0.227     5.417    -5.190   -95.817
42 thiazolylacetamide -030                  -0.215     5.120    -5.335  -104.206
42 thiazolylacetamide -020                  -0.491     4.951    -5.442  -109.911
42 thiazolylacetamide -010                  -0.728     4.748    -5.476  -115.323
42 thiazolylacetamide 000                   -0.686     4.854    -5.540  -114.126
42 thiazolylacetamide 010                   -0.728     4.748    -5.476  -115.323
42 thiazolylacetamide 020                   -0.491     4.951    -5.442  -109.911
42 thiazolylacetamide 030                   -0.215     5.120    -5.335  -104.206
42 thiazolylacetamide 040                    0.227     5.417    -5.190   -95.817
42 thiazolylacetamide 050                    0.807     5.812    -5.005   -86.122
42 thiazolylacetamide 060                    1.257     6.161    -4.904   -79.595
42 thiazolylacetamide 070                    1.555     6.427    -4.872   -75.799
42 thiazolylacetamide 080                    1.765     6.681    -4.916   -73.575
42 thiazolylacetamide 090                    1.877     6.822    -4.945   -72.491
42 thiazolylacetamide 100                    3.620     6.506    -2.886   -44.355
42 thiazolylacetamide 110                    3.035     5.749    -2.714   -47.207
42 thiazolylacetamide 120                    2.477     4.808    -2.331   -48.487
42 thiazolylacetamide 130                    1.888     3.717    -1.829   -49.216
42 thiazolylacetamide 140                    1.344     2.578    -1.234   -47.873
42 thiazolylacetamide 150                    0.865     1.534    -0.669   -43.629
42 thiazolylacetamide 160                    0.483     0.712    -0.229   -32.191
42 thiazolylacetamide 170                    0.330     0.209     0.121    57.854
42 thiazolylacetamide 180                    0.000     0.000     0.000     0.000
43 biphenyl -170                             3.278     1.863     1.415    75.956
43 biphenyl -160                             1.961     0.923     1.038   112.417
43 biphenyl -150                             0.791     0.231     0.560   242.523
43 biphenyl -140                             0.000     0.000     0.000     0.000
43 biphenyl -130                            -0.430     0.206    -0.636  -308.617
43 biphenyl -120                            -0.601     0.720    -1.321  -183.487
43 biphenyl -110                            -0.608     1.346    -1.954  -145.150
43 biphenyl -100                            -0.554     1.871    -2.425  -129.616
43 biphenyl -090                            -0.577     2.068    -2.645  -127.909
43 biphenyl -080                            -0.538     1.877    -2.415  -128.686
43 biphenyl -070                            -0.593     1.351    -1.944  -143.929
43 biphenyl -060                            -0.598     0.724    -1.322  -182.629
43 biphenyl -050                            -0.429     0.207    -0.636  -307.094
43 biphenyl -040                             0.006     0.006    -0.000    -6.392
43 biphenyl -030                             0.817     0.263     0.554   210.819
43 biphenyl -020                             2.025     0.994     1.031   103.707
43 biphenyl -010                             3.355     1.938     1.417    73.116
43 biphenyl 000                              4.277     2.633     1.644    62.433
43 biphenyl 010                              3.355     1.938     1.417    73.116
43 biphenyl 020                              2.025     0.994     1.031   103.707
43 biphenyl 030                              0.817     0.263     0.554   210.819
43 biphenyl 040                              0.006     0.006    -0.000    -6.392
43 biphenyl 050                             -0.429     0.207    -0.636  -307.094
43 biphenyl 060                             -0.598     0.724    -1.322  -182.629
43 biphenyl 070                             -0.593     1.351    -1.944  -143.929
43 biphenyl 080                             -0.538     1.877    -2.415  -128.686
43 biphenyl 090                             -0.577     2.068    -2.645  -127.909
43 biphenyl 100                             -0.554     1.871    -2.425  -129.616
43 biphenyl 110                             -0.608     1.346    -1.954  -145.150
43 biphenyl 120                             -0.601     0.720    -1.321  -183.487
43 biphenyl 130                             -0.430     0.206    -0.636  -308.617
43 biphenyl 140                              0.000     0.000     0.000     0.000
43 biphenyl 150                              0.791     0.231     0.560   242.523
43 biphenyl 160                              1.961     0.923     1.038   112.417
43 biphenyl 170                              3.278     1.863     1.415    75.956
43 biphenyl 180                              4.152     2.529     1.623    64.194
44 phenylpyridine -170                       1.075     0.277     0.798   288.267
44 phenylpyridine -160                       0.476     0.007     0.469  6693.643
44 phenylpyridine -150                       0.000     0.000     0.000     0.000
44 phenylpyridine -140                      -0.280     0.328    -0.608  -185.261
44 phenylpyridine -130                      -0.350     0.989    -1.339  -135.431
44 phenylpyridine -120                      -0.287     1.860    -2.147  -115.418
44 phenylpyridine -110                      -0.169     2.737    -2.906  -106.171
44 phenylpyridine -100                      -0.081     3.397    -3.478  -102.382
44 phenylpyridine -090                      -0.098     3.634    -3.732  -102.686
44 phenylpyridine -080                      -0.100     3.384    -3.484  -102.956
44 phenylpyridine -070                      -0.185     2.723    -2.908  -106.780
44 phenylpyridine -060                      -0.295     1.854    -2.149  -115.893
44 phenylpyridine -050                      -0.345     0.991    -1.336  -134.862
44 phenylpyridine -040                      -0.286     0.334    -0.620  -185.480
44 phenylpyridine -030                      -0.017     0.012    -0.029  -241.684
44 phenylpyridine -020                       0.473     0.048     0.425   884.810
44 phenylpyridine -010                       1.064     0.334     0.730   218.665
44 phenylpyridine 000                        1.508     0.618     0.890   144.008
44 phenylpyridine 010                        1.064     0.334     0.730   218.665
44 phenylpyridine 020                        0.473     0.048     0.425   884.810
44 phenylpyridine 030                       -0.017     0.012    -0.029  -241.684
44 phenylpyridine 040                       -0.286     0.334    -0.620  -185.480
44 phenylpyridine 050                       -0.345     0.991    -1.336  -134.862
44 phenylpyridine 060                       -0.295     1.854    -2.149  -115.893
44 phenylpyridine 070                       -0.185     2.723    -2.908  -106.780
44 phenylpyridine 080                       -0.100     3.384    -3.484  -102.956
44 phenylpyridine 090                       -0.098     3.634    -3.732  -102.686
44 phenylpyridine 100                       -0.081     3.397    -3.478  -102.382
44 phenylpyridine 110                       -0.169     2.737    -2.906  -106.171
44 phenylpyridine 120                       -0.287     1.860    -2.147  -115.418
44 phenylpyridine 130                       -0.350     0.989    -1.339  -135.431
44 phenylpyridine 140                       -0.280     0.328    -0.608  -185.261
44 phenylpyridine 150                        0.000     0.000     0.000     0.000
44 phenylpyridine 160                        0.476     0.007     0.469  6693.643
44 phenylpyridine 170                        1.075     0.277     0.798   288.267
44 phenylpyridine 180                        1.481     0.562     0.919   163.490
45 phenylpyrimidine -170                     0.062     0.207    -0.145   -69.932
45 phenylpyrimidine -160                    -0.014     0.392    -0.406  -103.507
45 phenylpyrimidine -150                     0.072     0.918    -0.846   -92.178
45 phenylpyrimidine -140                     0.259     1.746    -1.487   -85.177
45 phenylpyrimidine -130                     0.532     2.830    -2.298   -81.185
45 phenylpyrimidine -120                     0.819     4.056    -3.237   -79.817
45 phenylpyrimidine -110                     1.023     5.211    -4.188   -80.359
45 phenylpyrimidine -100                     1.117     6.052    -4.935   -81.541
45 phenylpyrimidine -090                     1.104     6.348    -5.244   -82.615
45 phenylpyrimidine -080                     1.128     6.053    -4.925   -81.359
45 phenylpyrimidine -070                     1.018     5.230    -4.212   -80.539
45 phenylpyrimidine -060                     0.812     4.084    -3.272   -80.115
45 phenylpyrimidine -050                     0.541     2.858    -2.317   -81.061
45 phenylpyrimidine -040                     0.266     1.759    -1.493   -84.890
45 phenylpyrimidine -030                     0.075     0.920    -0.845   -91.898
45 phenylpyrimidine -020                    -0.012     0.392    -0.404  -103.095
45 phenylpyrimidine -010                     0.084     0.235    -0.151   -64.430
45 phenylpyrimidine 000                     -0.007     0.001    -0.008  -753.556
45 phenylpyrimidine 010                      0.082     0.235    -0.153   -65.023
45 phenylpyrimidine 020                     -0.010     0.392    -0.402  -102.551
45 phenylpyrimidine 030                      0.073     0.920    -0.847   -92.099
45 phenylpyrimidine 040                      0.265     1.759    -1.494   -84.957
45 phenylpyrimidine 050                      0.536     2.858    -2.322   -81.239
45 phenylpyrimidine 060                      0.811     4.084    -3.273   -80.134
45 phenylpyrimidine 070                      1.017     5.230    -4.213   -80.549
45 phenylpyrimidine 080                      1.129     6.053    -4.924   -81.351
45 phenylpyrimidine 090                      1.103     6.348    -5.245   -82.626
45 phenylpyrimidine 100                      1.116     6.052    -4.936   -81.565
45 phenylpyrimidine 110                      1.024     5.211    -4.187   -80.348
45 phenylpyrimidine 120                      0.821     4.056    -3.235   -79.750
45 phenylpyrimidine 130                      0.533     2.830    -2.297   -81.169
45 phenylpyrimidine 140                      0.253     1.746    -1.493   -85.506
45 phenylpyrimidine 150                      0.071     0.918    -0.847   -92.225
45 phenylpyrimidine 160                     -0.013     0.392    -0.405  -103.222
45 phenylpyrimidine 170                      0.063     0.207    -0.144   -69.563
45 phenylpyrimidine 180                      0.000     0.000     0.000     0.000
46 bipyridine -170                           0.028     0.161    -0.133   -82.307
46 bipyridine -160                          -0.003     0.471    -0.474  -100.591
46 bipyridine -150                           0.040     1.062    -1.022   -96.260
46 bipyridine -140                           0.210     1.958    -1.748   -89.254
46 bipyridine -130                           0.485     3.108    -2.623   -84.399
46 bipyridine -120                           0.807     4.374    -3.567   -81.539
46 bipyridine -110                           1.131     5.568    -4.437   -79.685
46 bipyridine -100                           1.436     6.496    -5.060   -77.890
46 bipyridine -090                           1.721     7.004    -5.283   -75.435
46 bipyridine -080                           2.067     7.068    -5.001   -70.748
46 bipyridine -070                           2.507     6.806    -4.299   -63.160
46 bipyridine -060                           3.063     6.392    -3.329   -52.083
46 bipyridine -050                           3.731     6.040    -2.309   -38.230
46 bipyridine -040                           4.565     5.916    -1.351   -22.833
46 bipyridine -030                           5.562     6.108    -0.546    -8.933
46 bipyridine -020                           6.633     6.586     0.047     0.710
46 bipyridine -010                           7.587     7.160     0.427     5.964
46 bipyridine 000                            7.887     7.290     0.597     8.189
46 bipyridine 010                            7.587     7.160     0.427     5.957
46 bipyridine 020                            6.632     6.586     0.046     0.698
46 bipyridine 030                            5.562     6.108    -0.546    -8.943
46 bipyridine 040                            4.563     5.916    -1.353   -22.865
46 bipyridine 050                            3.733     6.040    -2.307   -38.203
46 bipyridine 060                            3.063     6.392    -3.329   -52.084
46 bipyridine 070                            2.509     6.806    -4.297   -63.133
46 bipyridine 080                            2.067     7.068    -5.001   -70.749
46 bipyridine 090                            1.724     7.004    -5.280   -75.387
46 bipyridine 100                            1.435     6.496    -5.061   -77.903
46 bipyridine 110                            1.131     5.568    -4.437   -79.681
46 bipyridine 120                            0.805     4.374    -3.569   -81.594
46 bipyridine 130                            0.480     3.108    -2.628   -84.568
46 bipyridine 140                            0.211     1.958    -1.747   -89.209
46 bipyridine 150                            0.042     1.062    -1.020   -96.008
46 bipyridine 160                           -0.002     0.471    -0.473  -100.471
46 bipyridine 170                            0.032     0.161    -0.129   -80.288
46 bipyridine 180                            0.000     0.000     0.000     0.000
47 fluorobiphenyl -170                       4.706     2.624     2.082    79.337
47 fluorobiphenyl -160                       2.832     1.379     1.453   105.336
47 fluorobiphenyl -150                       1.196     0.447     0.749   167.632
47 fluorobiphenyl -140                       0.000     0.000     0.000     0.000
47 fluorobiphenyl -130                      -0.745     0.030    -0.775 -2582.741
47 fluorobiphenyl -120                      -1.102     0.409    -1.511  -369.540
47 fluorobiphenyl -110                      -1.182     0.921    -2.103  -228.382
47 fluorobiphenyl -100                      -1.149     1.355    -2.504  -184.806
47 fluorobiphenyl -090                      -1.171     1.508    -2.679  -177.652
47 fluorobiphenyl -080                      -1.129     1.337    -2.466  -184.423
47 fluorobiphenyl -070                      -1.159     0.878    -2.037  -232.056
47 fluorobiphenyl -060                      -1.064     0.354    -1.418  -400.453
47 fluorobiphenyl -050                      -0.665     0.002    -0.667-33356.076
47 fluorobiphenyl -040                       0.133     0.049     0.084   172.425
47 fluorobiphenyl -030                       1.379     0.597     0.782   131.005
47 fluorobiphenyl -020                       3.032     1.584     1.448    91.402
47 fluorobiphenyl -010                       4.835     2.779     2.056    73.968
47 fluorobiphenyl 000                        6.245     3.718     2.527    67.955
47 fluorobiphenyl 010                        4.837     2.779     2.058    74.051
47 fluorobiphenyl 020                        3.032     1.584     1.448    91.422
47 fluorobiphenyl 030                        1.382     0.597     0.785   131.450
47 fluorobiphenyl 040                        0.134     0.049     0.085   173.262
47 fluorobiphenyl 050                       -0.666     0.002    -0.668-33420.535
47 fluorobiphenyl 060                       -1.064     0.354    -1.418  -400.618
47 fluorobiphenyl 070                       -1.160     0.878    -2.038  -232.109
47 fluorobiphenyl 080                       -1.129     1.337    -2.466  -184.431
47 fluorobiphenyl 090                       -1.170     1.508    -2.678  -177.588
47 fluorobiphenyl 100                       -1.148     1.355    -2.503  -184.698
47 fluorobiphenyl 110                       -1.181     0.921    -2.102  -228.267
47 fluorobiphenyl 120                       -1.106     0.409    -1.515  -370.329
47 fluorobiphenyl 130                       -0.745     0.030    -0.775 -2584.144
47 fluorobiphenyl 140                        0.000     0.000     0.000       Inf
47 fluorobiphenyl 150                        1.199     0.447     0.752   168.314
47 fluorobiphenyl 160                        2.830     1.379     1.451   105.223
47 fluorobiphenyl 170                        4.706     2.624     2.082    79.341
47 fluorobiphenyl 180                        6.179     3.634     2.545    70.029
48 fluorophenyl_pyridine -170                1.770     0.561     1.209   215.530
48 fluorophenyl_pyridine -160                0.849     0.159     0.690   434.181
48 fluorophenyl_pyridine -150                0.000     0.000     0.000     0.000
48 fluorophenyl_pyridine -140               -0.590     0.205    -0.795  -387.617
48 fluorophenyl_pyridine -130               -0.938     0.765    -1.703  -222.613
48 fluorophenyl_pyridine -120               -1.022     1.544    -2.566  -166.177
48 fluorophenyl_pyridine -110               -0.935     2.344    -3.279  -139.896
48 fluorophenyl_pyridine -100               -0.784     2.949    -3.733  -126.582
48 fluorophenyl_pyridine -090               -0.657     3.208    -3.865  -120.475
48 fluorophenyl_pyridine -080               -0.521     3.108    -3.629  -116.752
48 fluorophenyl_pyridine -070               -0.407     2.775    -3.182  -114.675
48 fluorophenyl_pyridine -060               -0.232     2.407    -2.639  -109.630
48 fluorophenyl_pyridine -050                0.117     2.225    -2.108   -94.745
48 fluorophenyl_pyridine -040                0.709     2.395    -1.686   -70.415
48 fluorophenyl_pyridine -030                1.591     2.987    -1.396   -46.745
48 fluorophenyl_pyridine -020                2.718     3.929    -1.211   -30.834
48 fluorophenyl_pyridine -010                3.873     5.013    -1.140   -22.731
48 fluorophenyl_pyridine 000                 4.064     5.282    -1.218   -23.056
48 fluorophenyl_pyridine 010                 3.870     5.013    -1.143   -22.802
48 fluorophenyl_pyridine 020                 2.719     3.929    -1.210   -30.793
48 fluorophenyl_pyridine 030                 1.590     2.987    -1.397   -46.766
48 fluorophenyl_pyridine 040                 0.709     2.395    -1.686   -70.400
48 fluorophenyl_pyridine 050                 0.118     2.225    -2.107   -94.683
48 fluorophenyl_pyridine 060                -0.231     2.407    -2.638  -109.609
48 fluorophenyl_pyridine 070                -0.407     2.775    -3.182  -114.679
48 fluorophenyl_pyridine 080                -0.521     3.108    -3.629  -116.775
48 fluorophenyl_pyridine 090                -0.657     3.208    -3.865  -120.490
48 fluorophenyl_pyridine 100                -0.787     2.949    -3.736  -126.671
48 fluorophenyl_pyridine 110                -0.936     2.344    -3.280  -139.912
48 fluorophenyl_pyridine 120                -1.023     1.544    -2.567  -166.235
48 fluorophenyl_pyridine 130                -0.936     0.765    -1.701  -222.344
48 fluorophenyl_pyridine 140                -0.591     0.205    -0.796  -388.095
48 fluorophenyl_pyridine 150                 0.006     0.000     0.006       Inf
48 fluorophenyl_pyridine 160                 0.848     0.159     0.689   433.071
48 fluorophenyl_pyridine 170                 1.772     0.561     1.211   215.785
48 fluorophenyl_pyridine 180                 1.961     0.485     1.476   304.240
49 phenylfuran -170                          0.080     0.158    -0.078   -49.078
49 phenylfuran -160                         -0.012     0.230    -0.242  -105.101
49 phenylfuran -150                          0.014     0.497    -0.483   -97.143
49 phenylfuran -140                          0.150     0.970    -0.820   -84.543
49 phenylfuran -130                          0.377     1.633    -1.256   -76.919
49 phenylfuran -120                          0.628     2.430    -1.802   -74.152
49 phenylfuran -110                          0.826     3.237    -2.411   -74.479
49 phenylfuran -100                          0.925     3.859    -2.934   -76.029
49 phenylfuran -090                          0.950     4.096    -3.146   -76.806
49 phenylfuran -080                          0.966     3.875    -2.909   -75.075
49 phenylfuran -070                          0.862     3.284    -2.422   -73.745
49 phenylfuran -060                          0.652     2.503    -1.851   -73.953
49 phenylfuran -050                          0.421     1.710    -1.289   -75.358
49 phenylfuran -040                          0.191     1.018    -0.827   -81.259
49 phenylfuran -030                          0.035     0.513    -0.478   -93.093
49 phenylfuran -020                         -0.019     0.233    -0.252  -108.163
49 phenylfuran -010                          0.102     0.205    -0.103   -50.217
49 phenylfuran 000                           0.000     0.000     0.000     0.000
49 phenylfuran 010                           0.102     0.205    -0.103   -50.217
49 phenylfuran 020                          -0.019     0.233    -0.252  -108.163
49 phenylfuran 030                           0.035     0.513    -0.478   -93.093
49 phenylfuran 040                           0.191     1.018    -0.827   -81.259
49 phenylfuran 050                           0.421     1.710    -1.289   -75.358
49 phenylfuran 060                           0.652     2.503    -1.851   -73.953
49 phenylfuran 070                           0.862     3.284    -2.422   -73.745
49 phenylfuran 080                           0.966     3.875    -2.909   -75.075
49 phenylfuran 090                           0.950     4.096    -3.146   -76.806
49 phenylfuran 100                           0.925     3.859    -2.934   -76.029
49 phenylfuran 110                           0.826     3.237    -2.411   -74.479
49 phenylfuran 120                           0.628     2.430    -1.802   -74.152
49 phenylfuran 130                           0.377     1.633    -1.256   -76.919
49 phenylfuran 140                           0.150     0.970    -0.820   -84.543
49 phenylfuran 150                           0.014     0.497    -0.483   -97.143
49 phenylfuran 160                          -0.012     0.230    -0.242  -105.101
49 phenylfuran 170                           0.080     0.158    -0.078   -49.078
49 phenylfuran 180                           0.261     0.244     0.017     7.090
50 furanylpyridine -170                      2.450     2.818    -0.368   -13.070
50 furanylpyridine -160                      2.364     2.922    -0.558   -19.107
50 furanylpyridine -150                      2.315     3.186    -0.871   -27.331
50 furanylpyridine -140                      2.339     3.634    -1.295   -35.632
50 furanylpyridine -130                      2.432     4.267    -1.835   -43.000
50 furanylpyridine -120                      2.552     5.020    -2.468   -49.166
50 furanylpyridine -110                      2.621     5.800    -3.179   -54.816
50 furanylpyridine -100                      2.560     6.431    -3.871   -60.190
50 furanylpyridine -090                      2.320     6.700    -4.380   -65.379
50 furanylpyridine -080                      2.186     6.416    -4.230   -65.934
50 furanylpyridine -070                      2.056     5.608    -3.552   -63.334
50 furanylpyridine -060                      1.773     4.500    -2.727   -60.609
50 furanylpyridine -050                      1.374     3.317    -1.943   -58.574
50 furanylpyridine -040                      0.922     2.211    -1.289   -58.315
50 furanylpyridine -030                      0.550     1.280    -0.730   -57.002
50 furanylpyridine -020                      0.268     0.590    -0.322   -54.502
50 furanylpyridine -010                      0.083     0.161    -0.078   -48.204
50 furanylpyridine 000                       0.000     0.000     0.000     0.000
50 furanylpyridine 010                       0.083     0.161    -0.078   -48.204
50 furanylpyridine 020                       0.268     0.590    -0.322   -54.502
50 furanylpyridine 030                       0.550     1.280    -0.730   -57.002
50 furanylpyridine 040                       0.922     2.211    -1.289   -58.315
50 furanylpyridine 050                       1.374     3.317    -1.943   -58.574
50 furanylpyridine 060                       1.773     4.500    -2.727   -60.609
50 furanylpyridine 070                       2.056     5.608    -3.552   -63.334
50 furanylpyridine 080                       2.186     6.416    -4.230   -65.934
50 furanylpyridine 090                       2.320     6.700    -4.380   -65.379
50 furanylpyridine 100                       2.560     6.431    -3.871   -60.190
50 furanylpyridine 110                       2.621     5.800    -3.179   -54.816
50 furanylpyridine 120                       2.552     5.020    -2.468   -49.166
50 furanylpyridine 130                       2.432     4.267    -1.835   -43.000
50 furanylpyridine 140                       2.339     3.634    -1.295   -35.632
50 furanylpyridine 150                       2.315     3.186    -0.871   -27.331
50 furanylpyridine 160                       2.364     2.922    -0.558   -19.107
50 furanylpyridine 170                       2.443     2.818    -0.375   -13.309
50 furanylpyridine 180                       2.458     2.736    -0.278   -10.174
51 phenylthiophene -170                      0.821     0.404     0.417   103.252
51 phenylthiophene -160                      0.368     0.124     0.244   196.445
51 phenylthiophene -150                      0.000     0.000     0.000     0.000
51 phenylthiophene -140                     -0.216     0.107    -0.323  -301.854
51 phenylthiophene -130                     -0.298     0.457    -0.755  -165.186
51 phenylthiophene -120                     -0.293     0.991    -1.284  -129.531
51 phenylthiophene -110                     -0.256     1.586    -1.842  -116.124
51 phenylthiophene -100                     -0.214     2.058    -2.272  -110.396
51 phenylthiophene -090                     -0.232     2.237    -2.469  -110.359
51 phenylthiophene -080                     -0.243     2.061    -2.304  -111.776
51 phenylthiophene -070                     -0.266     1.609    -1.875  -116.524
51 phenylthiophene -060                     -0.281     1.026    -1.307  -127.361
51 phenylthiophene -050                     -0.277     0.481    -0.758  -157.684
51 phenylthiophene -040                     -0.223     0.108    -0.331  -306.173
51 phenylthiophene -030                     -0.005     0.004    -0.009  -231.480
51 phenylthiophene -020                      0.430     0.196     0.234   119.160
51 phenylthiophene -010                      1.003     0.569     0.434    76.337
51 phenylthiophene 000                       1.440     0.877     0.563    64.167
51 phenylthiophene 010                       1.003     0.569     0.434    76.337
51 phenylthiophene 020                       0.430     0.196     0.234   119.160
51 phenylthiophene 030                      -0.005     0.004    -0.009  -231.480
51 phenylthiophene 040                      -0.223     0.108    -0.331  -306.173
51 phenylthiophene 050                      -0.277     0.481    -0.758  -157.684
51 phenylthiophene 060                      -0.281     1.026    -1.307  -127.361
51 phenylthiophene 070                      -0.266     1.609    -1.875  -116.524
51 phenylthiophene 080                      -0.243     2.061    -2.304  -111.776
51 phenylthiophene 090                      -0.232     2.237    -2.469  -110.359
51 phenylthiophene 100                      -0.214     2.058    -2.272  -110.396
51 phenylthiophene 110                      -0.256     1.586    -1.842  -116.124
51 phenylthiophene 120                      -0.293     0.991    -1.284  -129.531
51 phenylthiophene 130                      -0.298     0.457    -0.755  -165.186
51 phenylthiophene 140                      -0.216     0.107    -0.323  -301.854
51 phenylthiophene 150                       0.000     0.000     0.000     0.000
51 phenylthiophene 160                       0.368     0.124     0.244   196.445
51 phenylthiophene 170                       0.821     0.404     0.417   103.252
51 phenylthiophene 180                       1.236     0.661     0.575    86.995
52 thiophenylpyridine -170                  -0.160     0.057    -0.217  -381.429
52 thiophenylpyridine -160                  -0.297     0.340    -0.637  -187.230
52 thiophenylpyridine -150                  -0.341     0.818    -1.159  -141.686
52 thiophenylpyridine -140                  -0.262     1.511    -1.773  -117.346
52 thiophenylpyridine -130                  -0.056     2.372    -2.428  -102.362
52 thiophenylpyridine -120                   0.167     3.313    -3.146   -94.951
52 thiophenylpyridine -110                   0.352     4.203    -3.851   -91.635
52 thiophenylpyridine -100                   0.475     4.877    -4.402   -90.262
52 thiophenylpyridine -090                   0.467     5.166    -4.699   -90.954
52 thiophenylpyridine -080                   0.404     4.966    -4.562   -91.867
52 thiophenylpyridine -070                   0.359     4.360    -4.001   -91.777
52 thiophenylpyridine -060                   0.260     3.529    -3.269   -92.641
52 thiophenylpyridine -050                   0.089     2.647    -2.558   -96.627
52 thiophenylpyridine -040                  -0.122     1.850    -1.972  -106.568
52 thiophenylpyridine -030                  -0.271     1.221    -1.492  -122.202
52 thiophenylpyridine -020                  -0.321     0.835    -1.156  -138.456
52 thiophenylpyridine -010                  -0.195     0.729    -0.924  -126.715
52 thiophenylpyridine 000                   -0.012     0.729    -0.741  -101.690
52 thiophenylpyridine 010                   -0.195     0.729    -0.924  -126.715
52 thiophenylpyridine 020                   -0.321     0.835    -1.156  -138.456
52 thiophenylpyridine 030                   -0.271     1.221    -1.492  -122.202
52 thiophenylpyridine 040                   -0.122     1.850    -1.972  -106.568
52 thiophenylpyridine 050                    0.089     2.647    -2.558   -96.627
52 thiophenylpyridine 060                    0.260     3.529    -3.269   -92.641
52 thiophenylpyridine 070                    0.359     4.360    -4.001   -91.777
52 thiophenylpyridine 080                    0.404     4.966    -4.562   -91.867
52 thiophenylpyridine 090                    0.467     5.166    -4.699   -90.954
52 thiophenylpyridine 100                    0.475     4.877    -4.402   -90.262
52 thiophenylpyridine 110                    0.352     4.203    -3.851   -91.635
52 thiophenylpyridine 120                    0.167     3.313    -3.146   -94.951
52 thiophenylpyridine 130                   -0.056     2.372    -2.428  -102.362
52 thiophenylpyridine 140                   -0.262     1.511    -1.773  -117.346
52 thiophenylpyridine 150                   -0.341     0.818    -1.159  -141.686
52 thiophenylpyridine 160                   -0.297     0.340    -0.637  -187.230
52 thiophenylpyridine 170                   -0.160     0.057    -0.217  -381.429
52 thiophenylpyridine 180                    0.000     0.000     0.000     0.000
53 phenyloxazole -170                        0.043     0.143    -0.100   -69.761
53 phenyloxazole -160                        0.119     0.455    -0.336   -73.938
53 phenyloxazole -150                        0.277     0.993    -0.716   -72.075
53 phenyloxazole -140                        0.510     1.749    -1.239   -70.834
53 phenyloxazole -130                        0.778     2.675    -1.897   -70.927
53 phenyloxazole -120                        1.025     3.689    -2.664   -72.215
53 phenyloxazole -110                        1.197     4.636    -3.439   -74.187
53 phenyloxazole -100                        1.250     5.328    -4.078   -76.543
53 phenyloxazole -090                        1.263     5.589    -4.326   -77.411
53 phenyloxazole -080                        1.276     5.342    -4.066   -76.110
53 phenyloxazole -070                        1.184     4.677    -3.493   -74.679
53 phenyloxazole -060                        1.027     3.761    -2.734   -72.706
53 phenyloxazole -050                        0.782     2.766    -1.984   -71.744
53 phenyloxazole -040                        0.523     1.820    -1.297   -71.260
53 phenyloxazole -030                        0.287     1.035    -0.748   -72.303
53 phenyloxazole -020                        0.116     0.471    -0.355   -75.395
53 phenyloxazole -010                        0.065     0.186    -0.121   -64.982
53 phenyloxazole 000                         0.000     0.000     0.000     0.000
53 phenyloxazole 010                         0.065     0.186    -0.121   -64.982
53 phenyloxazole 020                         0.116     0.471    -0.355   -75.395
53 phenyloxazole 030                         0.287     1.035    -0.748   -72.303
53 phenyloxazole 040                         0.523     1.820    -1.297   -71.260
53 phenyloxazole 050                         0.782     2.766    -1.984   -71.744
53 phenyloxazole 060                         1.027     3.761    -2.734   -72.706
53 phenyloxazole 070                         1.184     4.677    -3.493   -74.679
53 phenyloxazole 080                         1.276     5.342    -4.066   -76.110
53 phenyloxazole 090                         1.263     5.589    -4.326   -77.411
53 phenyloxazole 100                         1.250     5.328    -4.078   -76.543
53 phenyloxazole 110                         1.197     4.636    -3.439   -74.187
53 phenyloxazole 120                         1.025     3.689    -2.664   -72.215
53 phenyloxazole 130                         0.778     2.675    -1.897   -70.927
53 phenyloxazole 140                         0.510     1.749    -1.239   -70.834
53 phenyloxazole 150                         0.277     0.993    -0.716   -72.075
53 phenyloxazole 160                         0.119     0.455    -0.336   -73.938
53 phenyloxazole 170                         0.043     0.143    -0.100   -69.761
53 phenyloxazole 180                         0.007     0.003     0.004   143.873
54 pyridinyloxazole -170                     0.026     0.120    -0.094   -78.652
54 pyridinyloxazole -160                     0.053     0.438    -0.385   -87.900
54 pyridinyloxazole -150                     0.134     0.958    -0.824   -86.017
54 pyridinyloxazole -140                     0.248     1.682    -1.434   -85.256
54 pyridinyloxazole -130                     0.418     2.559    -2.141   -83.662
54 pyridinyloxazole -120                     0.572     3.507    -2.935   -83.700
54 pyridinyloxazole -110                     0.689     4.416    -3.727   -84.399
54 pyridinyloxazole -100                     0.795     5.156    -4.361   -84.585
54 pyridinyloxazole -090                     0.828     5.587    -4.759   -85.178
54 pyridinyloxazole -080                     0.954     5.622    -4.668   -83.031
54 pyridinyloxazole -070                     1.166     5.273    -4.107   -77.891
54 pyridinyloxazole -060                     1.376     4.673    -3.297   -70.557
54 pyridinyloxazole -050                     1.559     3.980    -2.421   -60.830
54 pyridinyloxazole -040                     1.711     3.332    -1.621   -48.647
54 pyridinyloxazole -030                     1.866     2.821    -0.955   -33.847
54 pyridinyloxazole -020                     2.023     2.472    -0.449   -18.181
54 pyridinyloxazole -010                     2.161     2.290    -0.129    -5.616
54 pyridinyloxazole 000                      2.208     2.183     0.025     1.151
54 pyridinyloxazole 010                      2.161     2.290    -0.129    -5.616
54 pyridinyloxazole 020                      2.023     2.472    -0.449   -18.181
54 pyridinyloxazole 030                      1.860     2.821    -0.961   -34.065
54 pyridinyloxazole 040                      1.711     3.332    -1.621   -48.647
54 pyridinyloxazole 050                      1.559     3.980    -2.421   -60.830
54 pyridinyloxazole 060                      1.376     4.673    -3.297   -70.557
54 pyridinyloxazole 070                      1.166     5.273    -4.107   -77.891
54 pyridinyloxazole 080                      0.954     5.622    -4.668   -83.031
54 pyridinyloxazole 090                      0.828     5.587    -4.759   -85.178
54 pyridinyloxazole 100                      0.795     5.156    -4.361   -84.585
54 pyridinyloxazole 110                      0.689     4.416    -3.727   -84.399
54 pyridinyloxazole 120                      0.572     3.507    -2.935   -83.700
54 pyridinyloxazole 130                      0.418     2.559    -2.141   -83.662
54 pyridinyloxazole 140                      0.248     1.682    -1.434   -85.256
54 pyridinyloxazole 150                      0.134     0.958    -0.824   -86.017
54 pyridinyloxazole 160                      0.053     0.438    -0.385   -87.900
54 pyridinyloxazole 170                      0.026     0.120    -0.094   -78.652
54 pyridinyloxazole 180                      0.000     0.000     0.000     0.000
55 phenylthiazole -170                       0.000     0.000     0.000     0.000
55 phenylthiazole -160                      -0.200     0.101    -0.301  -298.115
55 phenylthiazole -150                      -0.325     0.387    -0.712  -183.890
55 phenylthiazole -140                      -0.321     0.892    -1.213  -136.024
55 phenylthiazole -130                      -0.216     1.594    -1.810  -113.523
55 phenylthiazole -120                      -0.093     2.425    -2.518  -103.816
55 phenylthiazole -110                      -0.011     3.249    -3.260  -100.331
55 phenylthiazole -100                       0.060     3.857    -3.797   -98.434
55 phenylthiazole -090                       0.064     4.090    -4.026   -98.442
55 phenylthiazole -080                       0.007     3.863    -3.856   -99.821
55 phenylthiazole -070                      -0.041     3.266    -3.307  -101.268
55 phenylthiazole -060                      -0.097     2.460    -2.557  -103.956
55 phenylthiazole -050                      -0.196     1.628    -1.824  -112.016
55 phenylthiazole -040                      -0.309     0.906    -1.215  -134.126
55 phenylthiazole -030                      -0.330     0.406    -0.736  -181.375
55 phenylthiazole -020                      -0.160     0.192    -0.352  -183.245
55 phenylthiazole -010                       0.180     0.245    -0.065   -26.399
55 phenylthiazole 000                        0.440     0.303     0.137    45.089
55 phenylthiazole 010                        0.180     0.245    -0.065   -26.399
55 phenylthiazole 020                       -0.160     0.192    -0.352  -183.245
55 phenylthiazole 030                       -0.330     0.406    -0.736  -181.375
55 phenylthiazole 040                       -0.309     0.906    -1.215  -134.126
55 phenylthiazole 050                       -0.196     1.628    -1.824  -112.016
55 phenylthiazole 060                       -0.097     2.460    -2.557  -103.956
55 phenylthiazole 070                       -0.041     3.266    -3.307  -101.268
55 phenylthiazole 080                        0.007     3.863    -3.856   -99.821
55 phenylthiazole 090                        0.064     4.090    -4.026   -98.442
55 phenylthiazole 100                        0.060     3.857    -3.797   -98.434
55 phenylthiazole 110                       -0.011     3.249    -3.260  -100.331
55 phenylthiazole 120                       -0.093     2.425    -2.518  -103.816
55 phenylthiazole 130                       -0.216     1.594    -1.810  -113.523
55 phenylthiazole 140                       -0.321     0.892    -1.213  -136.024
55 phenylthiazole 150                       -0.325     0.387    -0.712  -183.890
55 phenylthiazole 160                       -0.200     0.101    -0.301  -298.115
55 phenylthiazole 170                        0.000     0.000     0.000     0.000
55 phenylthiazole 180                        0.369     0.191     0.178    93.259
56 pyridinylthiazole -170                    0.060     0.217    -0.157   -72.301
56 pyridinylthiazole -160                    0.149     0.777    -0.628   -80.825
56 pyridinylthiazole -150                    0.374     1.640    -1.266   -77.197
56 pyridinylthiazole -140                    0.734     2.741    -2.007   -73.205
56 pyridinylthiazole -130                    1.172     3.987    -2.815   -70.605
56 pyridinylthiazole -120                    1.580     5.252    -3.672   -69.925
56 pyridinylthiazole -110                    1.950     6.385    -4.435   -69.467
56 pyridinylthiazole -100                    2.272     7.259    -4.987   -68.703
56 pyridinylthiazole -090                    2.579     7.754    -5.175   -66.740
56 pyridinylthiazole -080                    2.820     7.833    -5.013   -64.004
56 pyridinylthiazole -070                    3.149     7.566    -4.417   -58.383
56 pyridinylthiazole -060                    3.530     7.126    -3.596   -50.470
56 pyridinylthiazole -050                    3.931     6.676    -2.745   -41.113
56 pyridinylthiazole -040                    4.389     6.349    -1.960   -30.877
56 pyridinylthiazole -030                    4.884     6.203    -1.319   -21.264
56 pyridinylthiazole -020                    5.424     6.243    -0.819   -13.121
56 pyridinylthiazole -010                    5.896     6.350    -0.454    -7.148
56 pyridinylthiazole 000                     5.996     6.197    -0.201    -3.239
56 pyridinylthiazole 010                     5.896     6.350    -0.454    -7.148
56 pyridinylthiazole 020                     5.424     6.243    -0.819   -13.121
56 pyridinylthiazole 030                     4.884     6.203    -1.319   -21.264
56 pyridinylthiazole 040                     4.389     6.349    -1.960   -30.877
56 pyridinylthiazole 050                     3.931     6.676    -2.745   -41.113
56 pyridinylthiazole 060                     3.530     7.126    -3.596   -50.470
56 pyridinylthiazole 070                     3.149     7.566    -4.417   -58.383
56 pyridinylthiazole 080                     2.820     7.833    -5.013   -64.004
56 pyridinylthiazole 090                     2.579     7.754    -5.175   -66.740
56 pyridinylthiazole 100                     2.272     7.259    -4.987   -68.703
56 pyridinylthiazole 110                     1.950     6.385    -4.435   -69.467
56 pyridinylthiazole 120                     1.580     5.252    -3.672   -69.925
56 pyridinylthiazole 130                     1.172     3.987    -2.815   -70.605
56 pyridinylthiazole 140                     0.734     2.741    -2.007   -73.205
56 pyridinylthiazole 150                     0.374     1.640    -1.266   -77.197
56 pyridinylthiazole 160                     0.149     0.777    -0.628   -80.825
56 pyridinylthiazole 170                     0.060     0.217    -0.157   -72.301
56 pyridinylthiazole 180                     0.000     0.000     0.000     0.000
57 phenylpyrrole -170                        0.971     0.375     0.596   159.047
57 phenylpyrrole -160                        0.445     0.085     0.360   423.010
57 phenylpyrrole -150                        0.015     0.011     0.004    31.909
57 phenylpyrrole -140                       -0.223     0.201    -0.424  -210.763
57 phenylpyrrole -130                       -0.263     0.646    -0.909  -140.760
57 phenylpyrrole -120                       -0.204     1.276    -1.480  -115.958
57 phenylpyrrole -110                       -0.146     1.966    -2.112  -107.422
57 phenylpyrrole -100                       -0.087     2.520    -2.607  -103.435
57 phenylpyrrole -090                       -0.109     2.737    -2.846  -103.993
57 phenylpyrrole -080                       -0.024     2.516    -2.540  -100.955
57 phenylpyrrole -070                       -0.062     1.971    -2.033  -103.164
57 phenylpyrrole -060                       -0.129     1.295    -1.424  -109.939
57 phenylpyrrole -050                       -0.211     0.659    -0.870  -131.967
57 phenylpyrrole -040                       -0.207     0.196    -0.403  -205.814
57 phenylpyrrole -030                        0.000     0.000     0.000     0.000
57 phenylpyrrole -020                        0.440     0.128     0.312   243.672
57 phenylpyrrole -010                        1.015     0.452     0.563   124.570
57 phenylpyrrole 000                         1.459     0.768     0.691    90.028
57 phenylpyrrole 010                         1.015     0.452     0.563   124.570
57 phenylpyrrole 020                         0.440     0.128     0.312   243.672
57 phenylpyrrole 030                         0.000     0.000     0.000     0.000
57 phenylpyrrole 040                        -0.207     0.196    -0.403  -205.814
57 phenylpyrrole 050                        -0.211     0.659    -0.870  -131.967
57 phenylpyrrole 060                        -0.129     1.295    -1.424  -109.939
57 phenylpyrrole 070                        -0.062     1.971    -2.033  -103.164
57 phenylpyrrole 080                        -0.024     2.516    -2.540  -100.955
57 phenylpyrrole 090                        -0.109     2.737    -2.846  -103.993
57 phenylpyrrole 100                        -0.087     2.520    -2.607  -103.435
57 phenylpyrrole 110                        -0.146     1.966    -2.112  -107.422
57 phenylpyrrole 120                        -0.204     1.276    -1.480  -115.958
57 phenylpyrrole 130                        -0.263     0.646    -0.909  -140.760
57 phenylpyrrole 140                        -0.223     0.201    -0.424  -210.763
57 phenylpyrrole 150                         0.015     0.011     0.004    31.909
57 phenylpyrrole 160                         0.445     0.085     0.360   423.010
57 phenylpyrrole 170                         0.971     0.375     0.596   159.047
57 phenylpyrrole 180                         1.350     0.645     0.705   109.301
58 pyrrollypyridine -170                     0.081     0.206    -0.125   -60.833
58 pyrrollypyridine -160                     0.304     0.716    -0.412   -57.560
58 pyrrollypyridine -150                     0.688     1.560    -0.872   -55.893
58 pyrrollypyridine -140                     1.219     2.712    -1.493   -55.045
58 pyrrollypyridine -130                     1.852     4.109    -2.257   -54.937
58 pyrrollypyridine -120                     2.510     5.649    -3.139   -55.563
58 pyrrollypyridine -110                     3.079     7.153    -4.074   -56.955
58 pyrrollypyridine -100                     3.456     8.396    -4.940   -58.840
58 pyrrollypyridine -090                     3.589     9.112    -5.523   -60.612
58 pyrrollypyridine -080                     3.778     9.043    -5.265   -58.220
58 pyrrollypyridine -070                     4.003     8.409    -4.406   -52.399
58 pyrrollypyridine -060                     3.955     7.506    -3.551   -47.308
58 pyrrollypyridine -050                     3.746     6.570    -2.824   -42.982
58 pyrrollypyridine -040                     3.536     5.753    -2.217   -38.534
58 pyrrollypyridine -030                     3.403     5.152    -1.749   -33.954
58 pyrrollypyridine -020                     3.381     4.810    -1.429   -29.700
58 pyrrollypyridine -010                     3.463     4.722    -1.259   -26.661
58 pyrrollypyridine 000                      3.371     4.547    -1.176   -25.864
58 pyrrollypyridine 010                      3.462     4.722    -1.260   -26.691
58 pyrrollypyridine 020                      3.380     4.810    -1.430   -29.728
58 pyrrollypyridine 030                      3.404     5.152    -1.748   -33.932
58 pyrrollypyridine 040                      3.533     5.753    -2.220   -38.592
58 pyrrollypyridine 050                      3.749     6.570    -2.821   -42.930
58 pyrrollypyridine 060                      3.954     7.506    -3.552   -47.317
58 pyrrollypyridine 070                      4.007     8.409    -4.402   -52.346
58 pyrrollypyridine 080                      3.775     9.043    -5.268   -58.257
58 pyrrollypyridine 090                      3.586     9.112    -5.526   -60.649
58 pyrrollypyridine 100                      3.459     8.396    -4.937   -58.803
58 pyrrollypyridine 110                      3.074     7.153    -4.079   -57.030
58 pyrrollypyridine 120                      2.510     5.649    -3.139   -55.575
58 pyrrollypyridine 130                      1.854     4.109    -2.255   -54.888
58 pyrrollypyridine 140                      1.223     2.712    -1.489   -54.899
58 pyrrollypyridine 150                      0.687     1.560    -0.873   -55.976
58 pyrrollypyridine 160                      0.306     0.716    -0.410   -57.287
58 pyrrollypyridine 170                      0.087     0.206    -0.119   -57.703
58 pyrrollypyridine 180                      0.000     0.000     0.000     0.000
59 phenylimidazole -170                      0.032     0.152    -0.120   -79.252
59 phenylimidazole -160                     -0.258     0.123    -0.381  -309.585
59 phenylimidazole -150                     -0.418     0.338    -0.756  -223.727
59 phenylimidazole -140                     -0.495     0.808    -1.303  -161.315
59 phenylimidazole -130                     -0.463     1.496    -1.959  -130.935
59 phenylimidazole -120                     -0.374     2.314    -2.688  -116.145
59 phenylimidazole -110                     -0.279     3.121    -3.400  -108.938
59 phenylimidazole -100                     -0.213     3.724    -3.937  -105.707
59 phenylimidazole -090                     -0.238     3.955    -4.193  -106.024
59 phenylimidazole -080                     -0.231     3.745    -3.976  -106.165
59 phenylimidazole -070                     -0.314     3.141    -3.455  -109.991
59 phenylimidazole -060                     -0.392     2.336    -2.728  -116.792
59 phenylimidazole -050                     -0.463     1.506    -1.969  -130.776
59 phenylimidazole -040                     -0.498     0.802    -1.300  -162.153
59 phenylimidazole -030                     -0.423     0.328    -0.751  -228.923
59 phenylimidazole -020                     -0.223     0.145    -0.368  -254.136
59 phenylimidazole -010                      0.131     0.233    -0.102   -43.909
59 phenylimidazole 000                       0.354     0.337     0.017     5.043
59 phenylimidazole 010                       0.131     0.233    -0.102   -43.938
59 phenylimidazole 020                      -0.228     0.145    -0.373  -257.424
59 phenylimidazole 030                      -0.424     0.328    -0.752  -229.418
59 phenylimidazole 040                      -0.501     0.802    -1.303  -162.465
59 phenylimidazole 050                      -0.461     1.506    -1.967  -130.619
59 phenylimidazole 060                      -0.387     2.336    -2.723  -116.569
59 phenylimidazole 070                      -0.305     3.141    -3.446  -109.702
59 phenylimidazole 080                      -0.226     3.745    -3.971  -106.033
59 phenylimidazole 090                      -0.238     3.955    -4.193  -106.025
59 phenylimidazole 100                      -0.223     3.724    -3.947  -105.977
59 phenylimidazole 110                      -0.280     3.121    -3.401  -108.971
59 phenylimidazole 120                      -0.369     2.314    -2.683  -115.965
59 phenylimidazole 130                      -0.462     1.496    -1.958  -130.874
59 phenylimidazole 140                      -0.496     0.808    -1.304  -161.425
59 phenylimidazole 150                      -0.423     0.338    -0.761  -225.006
59 phenylimidazole 160                      -0.255     0.123    -0.378  -307.276
59 phenylimidazole 170                       0.033     0.152    -0.119   -78.131
59 phenylimidazole 180                       0.000     0.000     0.000     0.000
60 imidazolylpyridine -170                   0.104     0.250    -0.146   -58.510
60 imidazolylpyridine -160                   0.419     0.934    -0.515   -55.166
60 imidazolylpyridine -150                   0.899     2.020    -1.121   -55.503
60 imidazolylpyridine -140                   1.526     3.436    -1.910   -55.601
60 imidazolylpyridine -130                   2.224     5.057    -2.833   -56.031
60 imidazolylpyridine -120                   2.924     6.740    -3.816   -56.616
60 imidazolylpyridine -110                   3.544     8.289    -4.745   -57.240
60 imidazolylpyridine -100                   4.100     9.540    -5.440   -57.027
60 imidazolylpyridine -090                   4.571    10.344    -5.773   -55.813
60 imidazolylpyridine -080                   4.999    10.600    -5.601   -52.842
60 imidazolylpyridine -070                   5.490    10.448    -4.958   -47.453
60 imidazolylpyridine -060                   5.997    10.057    -4.060   -40.369
60 imidazolylpyridine -050                   6.468     9.626    -3.158   -32.811
60 imidazolylpyridine -040                   6.963     9.306    -2.343   -25.182
60 imidazolylpyridine -030                   7.501     9.186    -1.685   -18.338
60 imidazolylpyridine -020                   8.087     9.292    -1.205   -12.973
60 imidazolylpyridine -010                   8.636     9.512    -0.876    -9.205
60 imidazolylpyridine 000                    8.745     9.442    -0.697    -7.385
60 imidazolylpyridine 010                    8.645     9.512    -0.867    -9.114
60 imidazolylpyridine 020                    8.086     9.292    -1.206   -12.981
60 imidazolylpyridine 030                    7.494     9.186    -1.692   -18.418
60 imidazolylpyridine 040                    6.961     9.306    -2.345   -25.200
60 imidazolylpyridine 050                    6.466     9.626    -3.160   -32.826
60 imidazolylpyridine 060                    5.998    10.057    -4.059   -40.360
60 imidazolylpyridine 070                    5.493    10.448    -4.955   -47.422
60 imidazolylpyridine 080                    5.003    10.600    -5.597   -52.806
60 imidazolylpyridine 090                    4.567    10.344    -5.777   -55.854
60 imidazolylpyridine 100                    4.106     9.540    -5.434   -56.964
60 imidazolylpyridine 110                    3.541     8.289    -4.748   -57.286
60 imidazolylpyridine 120                    2.924     6.740    -3.816   -56.620
60 imidazolylpyridine 130                    2.219     5.057    -2.838   -56.126
60 imidazolylpyridine 140                    1.521     3.436    -1.915   -55.739
60 imidazolylpyridine 150                    0.904     2.020    -1.116   -55.261
60 imidazolylpyridine 160                    0.418     0.934    -0.516   -55.299
60 imidazolylpyridine 170                    0.106     0.250    -0.144   -57.656
60 imidazolylpyridine 180                    0.000     0.000     0.000     0.000
61 me_phenylimidazole -170                   2.514     1.202     1.312   109.110
61 me_phenylimidazole -160                   1.526     0.556     0.970   174.413
61 me_phenylimidazole -150                   0.622     0.101     0.521   515.368
61 me_phenylimidazole -140                   0.000     0.000     0.000     0.000
61 me_phenylimidazole -130                  -0.343     0.252    -0.595  -235.918
61 me_phenylimidazole -120                  -0.476     0.767    -1.243  -162.042
61 me_phenylimidazole -110                  -0.458     1.388    -1.846  -133.032
61 me_phenylimidazole -100                  -0.394     1.874    -2.268  -121.005
61 me_phenylimidazole -090                  -0.327     2.058    -2.385  -115.899
61 me_phenylimidazole -080                  -0.381     1.881    -2.262  -120.243
61 me_phenylimidazole -070                  -0.425     1.419    -1.844  -129.925
61 me_phenylimidazole -060                  -0.493     0.836    -1.329  -158.993
61 me_phenylimidazole -050                  -0.402     0.321    -0.723  -225.116
61 me_phenylimidazole -040                  -0.088     0.026    -0.114  -437.200
61 me_phenylimidazole -030                   0.501     0.074     0.427   577.122
61 me_phenylimidazole -020                   1.419     0.512     0.907   177.060
61 me_phenylimidazole -010                   2.504     1.200     1.304   108.659
61 me_phenylimidazole 000                    3.233     1.720     1.513    87.974
61 me_phenylimidazole 010                    2.507     1.200     1.307   108.901
61 me_phenylimidazole 020                    1.413     0.512     0.901   176.021
61 me_phenylimidazole 030                    0.501     0.074     0.427   576.850
61 me_phenylimidazole 040                   -0.088     0.026    -0.114  -440.159
61 me_phenylimidazole 050                   -0.395     0.321    -0.716  -223.110
61 me_phenylimidazole 060                   -0.491     0.836    -1.327  -158.770
61 me_phenylimidazole 070                   -0.426     1.419    -1.845  -129.987
61 me_phenylimidazole 080                   -0.388     1.881    -2.269  -120.634
61 me_phenylimidazole 090                   -0.332     2.058    -2.390  -116.121
61 me_phenylimidazole 100                   -0.395     1.874    -2.269  -121.101
61 me_phenylimidazole 110                   -0.462     1.388    -1.850  -133.283
61 me_phenylimidazole 120                   -0.477     0.767    -1.244  -162.144
61 me_phenylimidazole 130                   -0.342     0.252    -0.594  -235.678
61 me_phenylimidazole 140                   -0.004     0.000    -0.004      -Inf
61 me_phenylimidazole 150                    0.626     0.101     0.525   520.178
61 me_phenylimidazole 160                    1.531     0.556     0.975   175.438
61 me_phenylimidazole 170                    2.520     1.202     1.318   109.689
61 me_phenylimidazole 180                    3.045     1.532     1.513    98.782
62 me_imidazolylpyridine -170                0.118     0.102     0.016    15.675
62 me_imidazolylpyridine -160                0.270     0.325    -0.055   -16.788
62 me_imidazolylpyridine -150                0.575     0.769    -0.194   -25.193
62 me_imidazolylpyridine -140                1.022     1.498    -0.476   -31.758
62 me_imidazolylpyridine -130                1.631     2.500    -0.869   -34.771
62 me_imidazolylpyridine -120                2.328     3.701    -1.373   -37.093
62 me_imidazolylpyridine -110                2.979     4.983    -2.004   -40.208
62 me_imidazolylpyridine -100                3.566     6.173    -2.607   -42.228
62 me_imidazolylpyridine -090                4.032     7.044    -3.012   -42.760
62 me_imidazolylpyridine -080                4.388     7.468    -3.080   -41.239
62 me_imidazolylpyridine -070                4.755     7.539    -2.784   -36.927
62 me_imidazolylpyridine -060                5.239     7.388    -2.149   -29.083
62 me_imidazolylpyridine -050                5.902     7.288    -1.386   -19.020
62 me_imidazolylpyridine -040                6.771     7.416    -0.645    -8.704
62 me_imidazolylpyridine -030                7.881     7.875     0.006     0.076
62 me_imidazolylpyridine -020                9.233     8.666     0.567     6.546
62 me_imidazolylpyridine -010               10.655     9.641     1.014    10.522
62 me_imidazolylpyridine 000                11.479    10.172     1.307    12.848
62 me_imidazolylpyridine 010                10.656     9.641     1.015    10.533
62 me_imidazolylpyridine 020                 9.241     8.666     0.575     6.632
62 me_imidazolylpyridine 030                 7.888     7.875     0.013     0.161
62 me_imidazolylpyridine 040                 6.771     7.416    -0.645    -8.696
62 me_imidazolylpyridine 050                 5.908     7.288    -1.380   -18.941
62 me_imidazolylpyridine 060                 5.247     7.388    -2.141   -28.985
62 me_imidazolylpyridine 070                 4.759     7.539    -2.780   -36.873
62 me_imidazolylpyridine 080                 4.398     7.468    -3.070   -41.105
62 me_imidazolylpyridine 090                 4.034     7.044    -3.010   -42.728
62 me_imidazolylpyridine 100                 3.565     6.173    -2.608   -42.256
62 me_imidazolylpyridine 110                 2.985     4.983    -1.998   -40.095
62 me_imidazolylpyridine 120                 2.328     3.701    -1.373   -37.100
62 me_imidazolylpyridine 130                 1.620     2.500    -0.880   -35.188
62 me_imidazolylpyridine 140                 1.025     1.498    -0.473   -31.545
62 me_imidazolylpyridine 150                 0.576     0.769    -0.193   -25.145
62 me_imidazolylpyridine 160                 0.277     0.325    -0.048   -14.832
62 me_imidazolylpyridine 170                 0.117     0.102     0.015    14.660
62 me_imidazolylpyridine 180                 0.000     0.000     0.000     0.000
==========================================================================================
RMSE                2.212   kcal/mol
MUE                 1.592   kcal/mol
------------------------------------------------------------------------------------------
MSE                -1.376   kcal/mol
min                -7.103   kcal/mol
max                 3.812   kcal/mol
range              10.915   kcal/mol
min abs             0.000   kcal/mol
max abs             7.103   kcal/mol
==========================================================================================
RMSE                  Inf   %
MUE                   Inf   %
MSE                   NaN   %
min                  -Inf   %
max                   Inf   %
range                 Inf   %
min abs             0.000   %
max abs               Inf   %
------------------------------------------------------------------------------------------
RMSE/|avg|         75.811   %
MUE/|avg|          54.555   %
==========================================================================================
Statistics for groups:
01_butane      (36) RMSE      0.903   MSE      -0.620   kcal/mol
02_E_pentene   (36) RMSE      0.927   MSE      -0.599   kcal/mol
03_4_Me_pentene(36) RMSE      0.855   MSE      -0.380   kcal/mol
04_3_Me_pentene(36) RMSE      0.979   MSE      -0.591   kcal/mol
05_ethane_diol (36) RMSE      3.051   MSE      -2.370   kcal/mol
06_meo_methanol(36) RMSE      1.877   MSE      -0.003   kcal/mol
07_fluoropropane(36) RMSE      1.668   MSE      -1.402   kcal/mol
08_fluorobutane(36) RMSE      1.493   MSE      -1.264   kcal/mol
09_difluorobutane(36) RMSE      1.423   MSE      -1.111   kcal/mol
10_trifluorobutane(36) RMSE      1.620   MSE      -1.324   kcal/mol
11_me_acetamide(36) RMSE      1.987   MSE      -1.604   kcal/mol
12_me_acetate  (36) RMSE      1.047   MSE      -0.861   kcal/mol
13_dimethylurea(36) RMSE      1.845   MSE      -1.441   kcal/mol
14_Et_acetamide(36) RMSE      0.529   MSE      -0.335   kcal/mol
15_Et_Me_acetamide(36) RMSE      0.694   MSE      -0.158   kcal/mol
16_N_me_sulfonamide(36) RMSE      1.341   MSE       0.396   kcal/mol
17_ethylbenzene(36) RMSE      0.248   MSE       0.198   kcal/mol
18_N_me_aniline(36) RMSE      0.779   MSE      -0.599   kcal/mol
19_anisole     (36) RMSE      0.579   MSE      -0.513   kcal/mol
20_2_MeO_Me_pyridine(36) RMSE      2.749   MSE      -2.418   kcal/mol
21_pyridinyl_ethanone(36) RMSE      3.552   MSE      -2.899   kcal/mol
22_pyrrollyethanone(36) RMSE      2.898   MSE      -2.169   kcal/mol
23_furanylethanone(36) RMSE      2.343   MSE      -1.400   kcal/mol
24_thiophenylethanone(36) RMSE      3.072   MSE      -2.376   kcal/mol
25_imidazolylethanone(36) RMSE      3.908   MSE      -3.181   kcal/mol
26_me_imidazolylethanone(36) RMSE      3.027   MSE      -2.458   kcal/mol
27_oxazolylethanone(36) RMSE      3.510   MSE      -2.953   kcal/mol
28_thiazolylethanone(36) RMSE      3.686   MSE      -3.000   kcal/mol
29_sulfonylthiazole(36) RMSE      0.514   MSE      -0.068   kcal/mol
30_sulfonamide (36) RMSE      2.786   MSE      -2.139   kcal/mol
31_N_phenylacetamide(36) RMSE      1.065   MSE      -0.450   kcal/mol
32_benzamide   (36) RMSE      1.336   MSE      -0.440   kcal/mol
33_pyridinyl_acetamide(36) RMSE      1.897   MSE      -1.351   kcal/mol
34_pyrimidinyl_acetamide(36) RMSE      0.643   MSE       0.531   kcal/mol
35_pyridinyl_urea(36) RMSE      0.895   MSE       0.653   kcal/mol
36_pyrrollyacetamide(36) RMSE      2.020   MSE      -1.692   kcal/mol
37_furanylacetamide(36) RMSE      0.566   MSE      -0.310   kcal/mol
38_thiophenylacetamide(36) RMSE      2.372   MSE      -2.143   kcal/mol
39_imidazolylacetamide(36) RMSE      4.089   MSE      -3.475   kcal/mol
40_me_imidazolylacetamide(36) RMSE      1.875   MSE      -1.435   kcal/mol
41_oxazolylacetamide(36) RMSE      0.449   MSE       0.008   kcal/mol
42_thiazolylacetamide(36) RMSE      3.932   MSE      -3.368   kcal/mol
43_biphenyl    (36) RMSE      1.492   MSE      -0.425   kcal/mol
44_phenylpyridine(36) RMSE      1.986   MSE      -1.189   kcal/mol
45_phenylpyrimidine(36) RMSE      2.882   MSE      -2.245   kcal/mol
46_bipyridine  (36) RMSE      2.977   MSE      -2.245   kcal/mol
47_fluorobiphenyl(36) RMSE      1.729   MSE      -0.276   kcal/mol
48_fluorophenyl_pyridine(36) RMSE      2.307   MSE      -1.717   kcal/mol
49_phenylfuran (36) RMSE      1.675   MSE      -1.294   kcal/mol
50_furanylpyridine(36) RMSE      2.365   MSE      -1.880   kcal/mol
51_phenylthiophene(36) RMSE      1.269   MSE      -0.757   kcal/mol
52_thiophenylpyridine(36) RMSE      2.785   MSE      -2.368   kcal/mol
53_phenyloxazole(36) RMSE      2.387   MSE      -1.866   kcal/mol
54_pyridinyloxazole(36) RMSE      2.696   MSE      -2.128   kcal/mol
55_phenylthiazole(36) RMSE      2.246   MSE      -1.744   kcal/mol
56_pyridinylthiazole(36) RMSE      3.077   MSE      -2.532   kcal/mol
57_phenylpyrrole(36) RMSE      1.443   MSE      -0.840   kcal/mol
58_pyrrollypyridine(36) RMSE      3.070   MSE      -2.562   kcal/mol
59_phenylimidazole(36) RMSE      2.352   MSE      -1.854   kcal/mol
60_imidazolylpyridine(36) RMSE      3.386   MSE      -2.808   kcal/mol
61_me_phenylimidazole(36) RMSE      1.393   MSE      -0.425   kcal/mol
62_me_imidazolylpyridine(36) RMSE      1.652   MSE      -1.020   kcal/mol
--------------------------------------------------------------------------------
01_butane      RMSE/|avg|     42.20 %
02_E_pentene   RMSE/|avg|     87.23 %
03_4_Me_penteneRMSE/|avg|     68.87 %
04_3_Me_penteneRMSE/|avg|     86.11 %
05_ethane_diol RMSE/|avg|     102.03 %
06_meo_methanolRMSE/|avg|     66.27 %
07_fluoropropaneRMSE/|avg|     86.07 %
08_fluorobutaneRMSE/|avg|     79.71 %
09_difluorobutaneRMSE/|avg|     76.63 %
10_trifluorobutaneRMSE/|avg|     89.90 %
11_me_acetamideRMSE/|avg|     36.32 %
12_me_acetate  RMSE/|avg|     13.11 %
13_dimethylureaRMSE/|avg|     60.75 %
14_Et_acetamideRMSE/|avg|     37.07 %
15_Et_Me_acetamideRMSE/|avg|     33.74 %
16_N_me_sulfonamideRMSE/|avg|     75.99 %
17_ethylbenzeneRMSE/|avg|     41.85 %
18_N_me_anilineRMSE/|avg|     59.24 %
19_anisole     RMSE/|avg|     32.42 %
20_2_MeO_Me_pyridineRMSE/|avg|     159.29 %
21_pyridinyl_ethanoneRMSE/|avg|     75.80 %
22_pyrrollyethanoneRMSE/|avg|     45.16 %
23_furanylethanoneRMSE/|avg|     57.51 %
24_thiophenylethanoneRMSE/|avg|     86.19 %
25_imidazolylethanoneRMSE/|avg|     51.58 %
26_me_imidazolylethanoneRMSE/|avg|     41.04 %
27_oxazolylethanoneRMSE/|avg|     94.86 %
28_thiazolylethanoneRMSE/|avg|     71.42 %
29_sulfonylthiazoleRMSE/|avg|     24.01 %
30_sulfonamide RMSE/|avg|     112.02 %
31_N_phenylacetamideRMSE/|avg|     91.37 %
32_benzamide   RMSE/|avg|     157.09 %
33_pyridinyl_acetamideRMSE/|avg|     50.18 %
34_pyrimidinyl_acetamideRMSE/|avg|     27.83 %
35_pyridinyl_ureaRMSE/|avg|     30.47 %
36_pyrrollyacetamideRMSE/|avg|     57.46 %
37_furanylacetamideRMSE/|avg|     21.05 %
38_thiophenylacetamideRMSE/|avg|     154.98 %
39_imidazolylacetamideRMSE/|avg|     73.06 %
40_me_imidazolylacetamideRMSE/|avg|     100.57 %
41_oxazolylacetamideRMSE/|avg|     28.25 %
42_thiazolylacetamideRMSE/|avg|     88.06 %
43_biphenyl    RMSE/|avg|     140.07 %
44_phenylpyridineRMSE/|avg|     152.14 %
45_phenylpyrimidineRMSE/|avg|     105.24 %
46_bipyridine  RMSE/|avg|     62.36 %
47_fluorobiphenylRMSE/|avg|     156.19 %
48_fluorophenyl_pyridineRMSE/|avg|     105.23 %
49_phenylfuran RMSE/|avg|     98.63 %
50_furanylpyridineRMSE/|avg|     64.28 %
51_phenylthiopheneRMSE/|avg|     154.47 %
52_thiophenylpyridineRMSE/|avg|     116.17 %
53_phenyloxazoleRMSE/|avg|     94.82 %
54_pyridinyloxazoleRMSE/|avg|     86.68 %
55_phenylthiazoleRMSE/|avg|     135.61 %
56_pyridinylthiazoleRMSE/|avg|     59.26 %
57_phenylpyrroleRMSE/|avg|     146.39 %
58_pyrrollypyridineRMSE/|avg|     58.88 %
59_phenylimidazoleRMSE/|avg|     148.88 %
60_imidazolylpyridineRMSE/|avg|     47.12 %
61_me_phenylimidazoleRMSE/|avg|     155.81 %
62_me_imidazolylpyridineRMSE/|avg|     31.15 %
==========================================================================================
