# Supplementary material for: PM6-ML: The Synergy of Semiempirical Quantum Chemistry and Machine Learning Transformed into a Practical Computational Method
Source: J Chem Theory Comput. 2025 Jan 3;21(2):678–90. doi: 10.1021/acs.jctc.4c01330 (PMC11780751; doi:10.1021/acs.jctc.4c01330)
Supplement: Supplementary file 2 — ct4c01330_si_002.zip [file ct4c01330_si_002.zip › SI_validation_outputs/PM7/D442]

        _______  
       /\______\ 
      / /      / 
     / / Cuby /   Dataset calculation
     \/______/   
                 
Selected 26 out of 4420 data set entries
==========================================================================================
name                                             E      Eref     error  error(%)
------------------------------------------------------------------------------------------
1.02.18 hydrogen--butadyine 1.00            -0.280    -0.461     0.181    39.356
1.06.43 toluene--cyclohexane 1.00           -4.069    -3.652    -0.417   -11.408
1.06.58 neohexane--propyne 1.00             -2.771    -2.541    -0.230    -9.041
1.07.45 benzene--nitrogen 1.00              -1.791    -1.518    -0.273   -18.016
1.07.78 cyclohexane--nitrogen 1.00          -1.158    -0.938    -0.220   -23.423
2.02.06 hydrogen--thioacetone 1.00          -0.133    -0.847     0.714    84.316
2.03.10 23dimethylbutane--diphosphine...    -0.360    -2.740     2.380    86.871
2.03.18 neopentane--phosphine 1.00           0.661    -1.278     1.939   151.721
2.03.57 propyne--diphosphene 1.00           -4.590    -2.114    -2.476  -117.144
2.04.14 cyclohexane--dimethylsulfide ...    -1.887    -2.552     0.665    26.059
2.04.38 ethene--carbondisulfide 1.00        -0.434    -1.599     1.165    72.834
2.06.20 135triazine--sulfur 1.00            -5.078    -4.343    -0.735   -16.922
2.12.14 phosphorus4--thiophene 1.00         -9.997    -4.006    -5.991  -149.561
2.12.24 diphosphene--trithiane 1.00         -8.177    -3.947    -4.230  -107.160
2.13.08 trithiane--trithiane 1.00           -1.848    -7.018     5.170    73.663
3.04.02 hydrogen--diiodomethane 1.00        -0.080    -0.528     0.448    84.769
3.05.14 butadyine--tetrafluoromethane...    -1.372    -1.307    -0.065    -4.951
3.09.04 methylamine--trifluoromethane...    -1.100    -1.339     0.239    17.843
3.09.08 diazene--fluorine 1.00               0.628    -0.504     1.132   224.617
3.09.10 diazomethane--fluorine 1.00         -1.144    -0.930    -0.214   -23.042
3.11.04 hydrazine--tetrabromomethane ...    -2.383    -2.540     0.157     6.185
3.13.02 diacetonediperoxide--tetraflu...    -4.269    -4.482     0.213     4.763
3.23.06 phosphorus4--bromine 1.00           -7.035    -2.678    -4.357  -162.699
3.27.10 carbondisulfide--bromine 1.00       -2.443    -2.208    -0.235   -10.631
3.29.03 fluorine--trifluoromethane 1.00     -0.513    -0.631     0.118    18.629
3.30.01 tetrafluoromethane--tetrachlo...    -5.008    -1.490    -3.518  -236.076
==========================================================================================
RMSE                2.257   kcal/mol
MUE                 1.442   kcal/mol
------------------------------------------------------------------------------------------
MSE                -0.325   kcal/mol
min                -5.991   kcal/mol
max                 5.170   kcal/mol
range              11.161   kcal/mol
min abs             0.065   kcal/mol
max abs             5.991   kcal/mol
==========================================================================================
RMSE               96.240   %
MUE                68.527   %
MSE                 0.060   %
min              -236.076   %
max               224.617   %
range             460.693   %
min abs             4.763   %
max abs           236.076   %
------------------------------------------------------------------------------------------
RMSE/|avg|        100.821   %
MUE/|avg|          64.411   %
==========================================================================================
Statistics for groups:
HBCNO          (5)  RMSE      0.277   MSE      -0.192   kcal/mol
PS             (10) RMSE      3.145   MSE      -0.140   kcal/mol
Halogens       (11) RMSE      1.734   MSE      -0.553   kcal/mol
NobleGases     (0)  RMSE        NaN   MSE         NaN   kcal/mol
--------------------------------------------------------------------------------
HBCNO          RMSE/|avg|     15.18 %
PS             RMSE/|avg|     103.31 %
Halogens       RMSE/|avg|     102.36 %
NobleGases     RMSE/|avg|     NaN %
==========================================================================================
Errors along the curve, total
       x      RMSE       MUE       MSE
    1.00     2.257     1.442    -0.325
==========================================================================================
