# Supplementary material for: PM6-ML: The Synergy of Semiempirical Quantum Chemistry and Machine Learning Transformed into a Practical Computational Method
Source: J Chem Theory Comput. 2025 Jan 3;21(2):678–90. doi: 10.1021/acs.jctc.4c01330 (PMC11780751; doi:10.1021/acs.jctc.4c01330)
Supplement: Supplementary file 2 — ct4c01330_si_002.zip [file ct4c01330_si_002.zip › SI_validation_outputs/PM7/HB375]

        _______  
       /\______\ 
      / /      / 
     / / Cuby /   Dataset calculation
     \/______/   
                 
Selected 50 out of 3750 data set entries
==========================================================================================
name                                             E      Eref     error  error(%)
------------------------------------------------------------------------------------------
1.001 acetic acid ... acetaldehyde 1.00     -9.743   -10.810     1.067     9.871
1.002 acetic acid ... acetamide 1.00       -18.292   -19.325     1.033     5.345
1.004 acetic acid ... dimethylcarbona...    -8.907   -12.218     3.311    27.097
1.007 acetic acid ... furan 1.00            -3.729    -7.110     3.381    47.552
1.011 acetic acid ... nitromethane 1.00     -8.080    -9.112     1.032    11.320
1.014 acetic acid ... water 1.00           -10.616   -11.155     0.539     4.828
1.017 methanol ... acetic acid 1.00         -5.965    -6.691     0.726    10.853
1.023 methanol ... methanol 1.00            -4.767    -5.871     1.104    18.798
1.037 phenol ... methanol 1.00              -7.270    -8.391     1.121    13.364
1.039 phenol ... nitromethane 1.00          -6.449    -7.818     1.369    17.509
1.040 phenol ... nitrosomethane 1.00        -5.453    -5.795     0.342     5.908
1.053 water ... methylacetate 1.00          -6.822    -6.760    -0.062    -0.912
1.055 water ... nitrosomethane 1.00         -4.625    -4.412    -0.213    -4.826
2.008 1H-pyrrole ... methanol 1.00          -6.466    -6.262    -0.204    -3.261
2.010 1H-pyrrole ... nitromethane 1.00      -6.466    -5.179    -1.287   -24.844
2.013 1H-pyrrole ... water 1.00             -6.677    -5.319    -1.358   -25.535
2.015 ammonia ... acetamide 1.00            -6.862    -4.973    -1.889   -37.989
2.049 methylamine ... acetamide 1.00        -6.413    -5.275    -1.138   -21.573
3.001 acetic acid ... acetonitrile 1.00     -5.952    -9.052     3.100    34.250
3.006 acetic acid ... methylamine 1.00      -9.777   -13.707     3.930    28.674
3.009 acetic acid ... nitrosomethane ...    -5.869    -8.624     2.755    31.942
3.013 methanol ... acetonitrile 1.00        -4.601    -5.198     0.597    11.494
3.014 methanol ... ammonia 1.00             -5.752    -6.853     1.101    16.059
3.016 methanol ... dimethylamine 1.00       -6.262    -8.344     2.082    24.954
3.017 methanol ... dimethyldiazene 1.00     -6.591    -6.351    -0.240    -3.771
3.019 methanol ... methylazide 1.00         -5.453    -4.958    -0.495    -9.982
3.032 phenol ... N-methyl-2-propanimi...    -9.888   -12.827     2.939    22.915
3.035 water ... acetonitrile 1.00           -3.757    -4.879     1.122    23.006
4.004 1H-pyrrole ... dimethylamine 1.00     -9.949    -8.373    -1.576   -18.821
4.008 1H-pyrrole ... N-methyl-2-propa...   -10.442    -9.228    -1.214   -13.151
4.013 ammonia ... dimethyldiazene 1.00      -6.946    -3.295    -3.651  -110.802
4.018 aniline ... ammonia 1.00              -7.648    -5.272    -2.376   -45.068
4.023 aniline ... methylcyanate 1.00        -7.526    -8.672     1.146    13.219
4.038 methylamine ... dimethylamine 1.00    -6.072    -4.335    -1.737   -40.065
4.044 N-methylacetamide ... acetonitr...    -7.168    -6.024    -1.144   -18.985
4.046 N-methylacetamide ... aniline 1.00    -9.395    -7.129    -2.266   -31.792
5.003 ethyne ... acetic acid 1.00           -1.824    -3.574     1.750    48.961
5.006 ethyne ... dimethylether 1.00         -1.741    -3.485     1.744    50.034
5.014 ethyne ... water 1.00                 -1.421    -2.848     1.427    50.113
5.018 nitromethane ... N-methylacetam...    -7.580    -8.477     0.897    10.578
6.001 ethyne ... acetonitrile 1.00          -1.176    -3.092     1.916    61.972
6.004 ethyne ... dimethylamine 1.00         -2.127    -4.599     2.472    53.749
6.012 methylcyanate ... ammonia 1.00        -5.852    -5.725    -0.127    -2.216
7.009 ammonia ... nitromethane 1.00         -4.809    -5.249     0.440     8.381
7.053 ethene ... ammonia 1.00               -1.293    -1.343     0.050     3.728
7.069 ethene ... N-methyl-2-propanimi...    -2.409    -2.796     0.387    13.836
7.074 ethene ... water 1.00                 -1.556    -2.529     0.973    38.457
7.083 methane ... ammonia 1.00              -0.858    -0.760    -0.098   -12.945
7.085 methane ... dimethylamine 1.00        -1.446    -1.567     0.121     7.704
7.105 methanol ... methylisocyanide 1.00    -2.548    -4.354     1.806    41.473
==========================================================================================
RMSE                1.704   kcal/mol
MUE                 1.377   kcal/mol
------------------------------------------------------------------------------------------
MSE                 0.534   kcal/mol
min                -3.651   kcal/mol
max                 3.930   kcal/mol
range               7.581   kcal/mol
min abs             0.050   kcal/mol
max abs             3.930   kcal/mol
==========================================================================================
RMSE               31.183   %
MUE                23.890   %
MSE                 6.828   %
min              -110.802   %
max                61.972   %
range             172.774   %
min abs             0.912   %
max abs           110.802   %
------------------------------------------------------------------------------------------
RMSE/|avg|         26.135   %
MUE/|avg|          21.121   %
==========================================================================================
Statistics for groups:
OH-O           (13) RMSE      1.544   MSE       1.135   kcal/mol
NH-O           (5)  RMSE      1.297   MSE      -1.175   kcal/mol
OH-N           (10) RMSE      2.208   MSE       1.689   kcal/mol
NH-N           (8)  RMSE      2.053   MSE      -1.602   kcal/mol
CH-N           (3)  RMSE      1.807   MSE       1.420   kcal/mol
CH-O           (4)  RMSE      1.495   MSE       1.454   kcal/mol
noHB           (7)  RMSE      0.809   MSE       0.525   kcal/mol
--------------------------------------------------------------------------------
OH-O           RMSE/|avg|     17.38 %
NH-O           RMSE/|avg|     24.00 %
OH-N           RMSE/|avg|     27.33 %
NH-N           RMSE/|avg|     31.38 %
CH-N           RMSE/|avg|     40.41 %
CH-O           RMSE/|avg|     32.53 %
noHB           RMSE/|avg|     30.43 %
==========================================================================================
Errors along the curve, total
       x      RMSE       MUE       MSE
    1.00     1.704     1.377     0.534
==========================================================================================
