# Supplementary material for: PM6-ML: The Synergy of Semiempirical Quantum Chemistry and Machine Learning Transformed into a Practical Computational Method
Source: J Chem Theory Comput. 2025 Jan 3;21(2):678–90. doi: 10.1021/acs.jctc.4c01330 (PMC11780751; doi:10.1021/acs.jctc.4c01330)
Supplement: Supplementary file 2 — ct4c01330_si_002.zip [file ct4c01330_si_002.zip › SI_validation_outputs/PM7/HB300SPX]

        _______  
       /\______\ 
      / /      / 
     / / Cuby /   Dataset calculation
     \/______/   
                 
Selected 50 out of 3000 data set entries
==========================================================================================
name                                             E      Eref     error  error(%)
------------------------------------------------------------------------------------------
1.01 phosphine ... ammonia 1.00             -4.775    -1.082    -3.693  -341.288
1.04 phosphine ... trimethylamine 1.00      -5.990    -2.143    -3.847  -179.520
1.06 methanethiol ... methylamine 1.00      -4.061    -3.886    -0.175    -4.515
1.22 hydrogenchloride ... ammonia 1.00      -9.907    -9.680    -0.227    -2.349
1.29 hydrogenbromide ... methylazide ...    -3.406    -5.051     1.645    32.568
1.33 hydrogeniodide ... methylazide 1.00    -4.025    -3.765    -0.260    -6.913
2.01 difluorophosphine ... acetone 1.00     -4.871    -3.794    -1.077   -28.380
2.04 sulfane ... acetamide 1.00             -4.065    -4.586     0.521    11.371
2.09 sulfane ... N-methylacetamide 1.00     -4.621    -4.769     0.148     3.113
2.16 hydrogenfluoride ... dimethylsul...    -4.906   -11.186     6.280    56.141
2.19 hydrogenfluoride ... phosphoric ...     3.249    -9.159    12.408   135.477
2.20 hydrogenfluoride ... sulfur diox...    -3.787    -4.527     0.740    16.336
2.22 hydrogenchloride ... acetamide 1.00   -10.304   -11.776     1.472    12.498
2.24 hydrogenchloride ... dimethylsul...    -8.594    -7.777    -0.817   -10.507
2.26 hydrogenchloride ... methanol 1.00     -6.529    -6.861     0.332     4.835
2.29 hydrogenchloride ... sulfur diox...    -5.531    -2.816    -2.715   -96.397
2.32 hydrogenbromide ... acetone 1.00       -5.182    -6.867     1.685    24.536
2.33 hydrogenbromide ... chloric acid...    -4.744    -2.684    -2.060   -76.758
2.44 hydrogeniodide ... bromic acid 1.00    -2.617    -2.694     0.077     2.854
3.07 ammonia ... trimethylphosphine 1.00     0.231    -3.253     3.484   107.115
3.34 hydrogenchloride ... phosphaalke...     0.879    -4.782     5.661   118.382
3.42 hydrogenbromide ... phosphaalkyn...     2.929    -3.415     6.344   185.761
4.04 ethyne ... tetrahydrothiophene 1.00    -0.746    -3.650     2.904    79.558
4.11 methylamine ... dimethylsulfide ...    -1.879    -4.238     2.359    55.674
4.13 N-methylacetamide ... dimethyldi...    -1.650    -4.946     3.296    66.641
4.17 acetic acid ... thioacetone 1.00       -2.798    -7.742     4.944    63.862
4.51 hydrogeniodide ... methanethiol ...    -1.684    -4.039     2.355    58.300
5.02 dimethylsulfone ... difluorophos...    -7.864    -6.993    -0.871   -12.456
5.07 methanethiol ... difluorophosphi...    -3.751    -4.514     0.763    16.899
5.08 methylcyanate ... difluorophosph...    -4.487    -5.603     1.116    19.925
5.18 acetic acid ... fluorine 1.00          -0.022    -1.717     1.695    98.722
5.22 methanol ... fluorine 1.00              0.757    -0.839     1.596   190.203
5.27 difluorophosphine ... fluorine 1.00    -0.578    -0.672     0.094    14.034
5.33 hydrogenfluoride ... tetrafluoro...     3.859    -1.263     5.122   405.572
5.40 hydrogeniodide ... hydrogenfluor...     0.238    -1.658     1.896   114.382
6.05 acetic acid ... chlorine 1.00          -2.650    -4.311     1.661    38.534
6.06 acetic acid ... hydrogenchloride...    -1.353    -2.452     1.099    44.805
6.08 acetic acid ... phosphorus trich...    -2.442    -2.567     0.125     4.868
6.11 methanol ... phosphorus trichlor...    -4.330    -2.656    -1.674   -63.009
6.26 hydrogenbromide ... methylchlori...    -2.174    -3.355     1.181    35.200
6.28 hydrogenbromide ... disulfur dic...    -2.908    -2.578    -0.330   -12.782
6.32 hydrogeniodide ... disulfur dich...    -4.574    -2.451    -2.123   -86.633
7.01 N-methylacetamide ... methylbrom...    -2.622    -4.224     1.602    37.923
7.03 acetic acid ... hydrogenbromide ...     0.239    -3.089     3.328   107.741
7.14 hydrogenbromide ... methylbromid...    -0.947    -3.433     2.486    72.418
8.02 acetic acid ... iodine 1.00             9.250    -6.554    15.804   241.129
8.04 chloric acid ... hydrogeniodide ...    -2.705    -4.006     1.301    32.486
8.10 hydrogenfluoride ... hydrogeniod...     2.444    -2.512     4.956   197.309
8.17 hydrogenbromide ... methyliodide...     0.138    -3.332     3.470   104.148
8.18 hydrogeniodide ... iodine 1.00         -0.629    -2.001     1.372    68.556
==========================================================================================
RMSE                3.857   kcal/mol
MUE                 2.544   kcal/mol
------------------------------------------------------------------------------------------
MSE                 1.749   kcal/mol
min                -3.847   kcal/mol
max                15.804   kcal/mol
range              19.651   kcal/mol
min abs             0.077   kcal/mol
max abs            15.804   kcal/mol
==========================================================================================
RMSE              113.391   %
MUE                76.028   %
MSE                39.167   %
min              -341.288   %
max               405.572   %
range             746.861   %
min abs             2.349   %
max abs           405.572   %
------------------------------------------------------------------------------------------
RMSE/|avg|         90.137   %
MUE/|avg|          59.450   %
==========================================================================================
Statistics for groups:
XH-N           (6)  RMSE      2.284   MSE      -1.093   kcal/mol
XH-O           (13) RMSE      4.046   MSE       1.307   kcal/mol
XH-P           (3)  RMSE      5.305   MSE       5.163   kcal/mol
XH-S           (5)  RMSE      3.312   MSE       3.172   kcal/mol
XH-F           (8)  RMSE      2.175   MSE       1.427   kcal/mol
XH-Cl          (7)  RMSE      1.352   MSE      -0.009   kcal/mol
XH-Br          (3)  RMSE      2.571   MSE       2.472   kcal/mol
XH-I           (5)  RMSE      7.615   MSE       5.381   kcal/mol
--------------------------------------------------------------------------------
XH-N           RMSE/|avg|     53.51 %
XH-O           RMSE/|avg|     66.16 %
XH-P           RMSE/|avg|     139.00 %
XH-S           RMSE/|avg|     67.28 %
XH-F           RMSE/|avg|     74.82 %
XH-Cl          RMSE/|avg|     46.46 %
XH-Br          RMSE/|avg|     71.76 %
XH-I           RMSE/|avg|     206.87 %
==========================================================================================
Errors along the curve, total
       x      RMSE       MUE       MSE
    1.00     3.857     2.544     1.749
==========================================================================================
