# Supplementary material for: PM6-ML: The Synergy of Semiempirical Quantum Chemistry and Machine Learning Transformed into a Practical Computational Method
Source: J Chem Theory Comput. 2025 Jan 3;21(2):678–90. doi: 10.1021/acs.jctc.4c01330 (PMC11780751; doi:10.1021/acs.jctc.4c01330)
Supplement: Supplementary file 2 — ct4c01330_si_002.zip [file ct4c01330_si_002.zip › SI_validation_outputs/PM7/R739]

        _______  
       /\______\ 
      / /      / 
     / / Cuby /   Dataset calculation
     \/______/   
                 
Selected 22 out of 3695 data set entries
==========================================================================================
name                                             E      Eref     error  error(%)
------------------------------------------------------------------------------------------
001.03 dihydrogen ... dihydrogen 1.00        1.123     2.825    -1.702   -60.245
001.15 methane(H) ... methane(H) 1.00        0.110     2.856    -2.746   -96.150
004.20 nitromethane ... methane(H) 1.00      2.781     1.682     1.099    65.319
004.24 pyridine ... hydrogen fluoride...    22.954     3.210    19.744   615.075
006.05 methylamine ... hydrogen cyani...     3.045     2.340     0.705    30.108
007.13 methanol ... ethyne(H) 1.00           3.729     2.330     1.399    60.056
008.06 furan ... ethyne(C) 1.00             -0.818     2.157    -2.976  -137.946
009.10 nitromethane ... acetone 1.00        -0.777     0.547    -1.324  -242.011
009.13 pyridine ... acetone 1.00             2.670     2.235     0.435    19.467
010.09 water ... methanol 1.00               2.570     2.225     0.345    15.511
015.02 phosphine ... CH3PCH2 1.00            6.212     2.666     3.546   133.008
016.09 methanethiol ... hydrogen fluo...    11.342     3.598     7.744   215.228
017.15 thiophene ... ethyne(C) 1.00          0.079     2.270    -2.191   -96.499
018.03 methanethiol ... ammonia 1.00         2.081     2.392    -0.311   -12.985
019.12 thiophene ... methanol 1.00           1.188     2.315    -1.127   -48.684
025.03 methanol ... cyanogen fluoride...    -3.102     1.194    -4.296  -359.783
028.02 methylfluoride ... cyanogen fl...     1.156     1.101     0.055     5.015
033.03 phosphine ... cyanogen chlorid...     2.608     2.345     0.263    11.203
037.07 methylbromide ... dihydrogen 1.00     3.939     2.403     1.536    63.932
037.10 methylbromide ... methane(H) 1.00     2.714     2.320     0.394    16.966
039.05 methylbromide ... hydrogen cya...    -0.079     2.053    -2.132  -103.843
053.02 methylchloride ... cyanogen io...    -1.708     2.354    -4.062  -172.542
==========================================================================================
RMSE                4.934   kcal/mol
MUE                 2.733   kcal/mol
------------------------------------------------------------------------------------------
MSE                 0.655   kcal/mol
min                -4.296   kcal/mol
max                19.744   kcal/mol
range              24.040   kcal/mol
min abs             0.055   kcal/mol
max abs            19.744   kcal/mol
==========================================================================================
RMSE              181.981   %
MUE               117.344   %
MSE                -3.627   %
min              -359.783   %
max               615.075   %
range             974.858   %
min abs             5.015   %
max abs           615.075   %
------------------------------------------------------------------------------------------
RMSE/|avg|        219.663   %
MUE/|avg|         121.675   %
==========================================================================================
Statistics for groups:
HCNO           (10) RMSE      6.441   MSE       1.498   kcal/mol
PS             (5)  RMSE      3.968   MSE       1.532   kcal/mol
Halogens       (7)  RMSE      2.452   MSE      -1.177   kcal/mol
NobleGases     (0)  RMSE        NaN   MSE         NaN   kcal/mol
--------------------------------------------------------------------------------
HCNO           RMSE/|avg|     287.44 %
PS             RMSE/|avg|     149.82 %
Halogens       RMSE/|avg|     124.64 %
NobleGases     RMSE/|avg|     NaN %
==========================================================================================
Errors along the curve, total
       x      RMSE       MUE       MSE
    1.00     4.934     2.733     0.655
==========================================================================================
