# Supplementary material for: PM6-ML: The Synergy of Semiempirical Quantum Chemistry and Machine Learning Transformed into a Practical Computational Method
Source: J Chem Theory Comput. 2025 Jan 3;21(2):678–90. doi: 10.1021/acs.jctc.4c01330 (PMC11780751; doi:10.1021/acs.jctc.4c01330)
Supplement: Supplementary file 2 — ct4c01330_si_002.zip [file ct4c01330_si_002.zip › SI_validation_outputs/PM7/SH250]

        _______  
       /\______\ 
      / /      / 
     / / Cuby /   Dataset calculation
     \/______/   
                 
Selected 43 out of 2500 data set entries
==========================================================================================
name                                             E      Eref     error  error(%)
------------------------------------------------------------------------------------------
1.2.07 chlorobenzene ... trimethylami...    -3.424    -2.258    -1.166   -51.624
1.2.08 chlorine ... trimethylamine 1.00    -11.963   -14.518     2.555    17.601
1.3.01 trifluorochloromethane ... ace...    -2.950    -2.873    -0.077    -2.686
1.3.02 chlorine ... acetone 1.00            -3.778    -4.244     0.466    10.969
1.3.03 trifluorochloromethane ... fur...    -2.488    -1.927    -0.561   -29.093
1.3.07 chlorine ... nitromethane 1.00       -3.291    -2.813    -0.478   -16.986
1.4.03 chlorine ... dimethylthioether...    -9.355    -9.062    -0.293    -3.235
1.5.01 chlorine ... fluorine 1.00           -1.613    -0.657    -0.956  -145.438
1.7.01 chlorine ... bromine 1.00            -2.089    -1.777    -0.312   -17.578
2.1.01 bromine ... benzene 1.00             -3.083    -4.221     1.138    26.967
2.2.01 bromine ... pyrazine 1.00            -8.639    -8.920     0.281     3.153
2.2.06 bromobenzene ... trimethylamin...    -4.256    -3.959    -0.297    -7.499
2.3.04 bromomethane ... acetone 1.00        -0.871    -1.771     0.900    50.805
2.3.05 bromine ... furan 1.00               -1.763    -3.552     1.789    50.365
2.3.08 bromomethane ... furan 1.00          -0.988    -1.577     0.589    37.368
2.3.10 trifluorobromomethane ... nitr...    -2.186    -2.938     0.752    25.597
2.5.01 bromine ... fluorine 1.00            -0.134    -0.775     0.641    82.688
3.1.02 iodomethane ... benzene 1.00         -2.155    -2.603     0.448    17.212
3.2.01 iodine ... acetonitrile 1.00         -0.700    -5.453     4.753    87.159
3.2.06 iodobenzene ... pyrazine 1.00        -0.520    -3.987     3.467    86.954
3.3.04 trifluoroiodomethane ... furan...     2.799    -3.439     6.238   181.386
3.3.10 iodine ... nitromethane 1.00          4.064    -4.419     8.483   191.962
3.3.11 iodobenzene ... nitromethane 1.00     0.912    -2.968     3.880   130.716
3.4.01 trifluoroiodomethane ... dimet...    -4.754    -6.344     1.590    25.062
3.4.03 iodine ... dimethylthioether 1.00    -6.849   -10.823     3.974    36.714
3.6.01 trifluoroiodomethane ... chlor...    -4.272    -1.837    -2.435  -132.549
3.7.01 trifluoroiodomethane ... bromi...    -0.604    -2.237     1.633    73.011
3.7.02 iodomethane ... bromine 1.00          2.302    -5.021     7.323   145.839
3.8.02 iodomethane ... iodine 1.00          -1.361    -2.005     0.644    32.111
4.1.09 sulfurdifluoride ... pyrazine ...    -5.184    -8.968     3.784    42.193
4.1.15 12thiazole ... trimethylamine ...    -3.360    -5.115     1.755    34.318
4.2.04 sulfurdifluoride ... acetone 1.00    -2.632    -6.715     4.083    60.802
4.2.07 difluorothioformaldehyde ... f...    -0.903    -1.738     0.835    48.037
4.2.09 sulfurdifluoride ... nitrometh...    -1.228    -4.503     3.275    72.737
4.2.10 carbonylsulfide ... pyridine-N...    -0.932    -3.144     2.212    70.364
4.2.15 thiophene3one ... pyridine-N-o...    -2.503    -5.573     3.070    55.093
6.1.03 fluorophosphine ... acetonitri...    -9.165    -5.173    -3.992   -77.165
6.1.09 tricyanophosphine ... pyrazine...    -7.526   -11.619     4.093    35.229
6.1.11 bis(difluorophosphanyl)thioeth...    -1.015   -11.745    10.730    91.357
6.2.03 fluorobromocyanophosphine ... ...    -4.532    -8.403     3.871    46.072
6.2.14 fluorophosphine ... nitrometha...    -6.263    -4.709    -1.554   -33.002
6.2.16 bis(difluorophosphanyl)thioeth...   -10.446   -10.420    -0.026    -0.251
6.2.18 fluorophosphine ... pyridine-N...   -15.516    -9.186    -6.330   -68.910
==========================================================================================
RMSE                3.489   kcal/mol
MUE                 2.505   kcal/mol
------------------------------------------------------------------------------------------
MSE                 1.646   kcal/mol
min                -6.330   kcal/mol
max                10.730   kcal/mol
range              17.060   kcal/mol
min abs             0.026   kcal/mol
max abs            10.730   kcal/mol
==========================================================================================
RMSE               74.039   %
MUE                57.113   %
MSE                29.856   %
min              -145.438   %
max               191.962   %
range             337.400   %
min abs             0.251   %
max abs           191.962   %
------------------------------------------------------------------------------------------
RMSE/|avg|         69.453   %
MUE/|avg|          49.877   %
==========================================================================================
Statistics for groups:
Cl             (9)  RMSE      1.041   MSE      -0.091   kcal/mol
Br             (8)  RMSE      0.922   MSE       0.724   kcal/mol
I              (12) RMSE      4.488   MSE       3.333   kcal/mol
S              (7)  RMSE      2.923   MSE       2.716   kcal/mol
Se             (0)  RMSE        NaN   MSE         NaN   kcal/mol
P              (7)  RMSE      5.415   MSE       0.970   kcal/mol
As             (0)  RMSE        NaN   MSE         NaN   kcal/mol
--------------------------------------------------------------------------------
Cl             RMSE/|avg|     23.34 %
Br             RMSE/|avg|     26.61 %
I              RMSE/|avg|     105.31 %
S              RMSE/|avg|     57.23 %
Se             RMSE/|avg|     NaN %
P              RMSE/|avg|     61.89 %
As             RMSE/|avg|     NaN %
==========================================================================================
Errors along the curve, total
       x      RMSE       MUE       MSE
    1.00     3.489     2.505     1.646
==========================================================================================
