# Supplementary material for: PM6-ML: The Synergy of Semiempirical Quantum Chemistry and Machine Learning Transformed into a Practical Computational Method
Source: J Chem Theory Comput. 2025 Jan 3;21(2):678–90. doi: 10.1021/acs.jctc.4c01330 (PMC11780751; doi:10.1021/acs.jctc.4c01330)
Supplement: Supplementary file 2 — ct4c01330_si_002.zip [file ct4c01330_si_002.zip › SI_validation_outputs/PM7/IHB100]

        _______  
       /\______\ 
      / /      / 
     / / Cuby /   Dataset calculation
     \/______/   
                 
Selected 50 out of 1000 data set entries
==========================================================================================
name                                             E      Eref     error  error(%)
------------------------------------------------------------------------------------------
02.001 ammonium ... acetaldehyde 1.00      -23.289   -26.207     2.918    11.133
02.002 ammonium ... dimethylcarbonate...   -32.762   -37.009     4.247    11.475
02.003 ammonium ... dimethylether 1.00     -18.873   -27.408     8.535    31.142
02.004 ammonium ... nitromethane 1.00      -23.319   -24.849     1.530     6.159
02.006 imidazolium ... acetone 1.00        -21.335   -22.184     0.849     3.826
02.008 imidazolium ... phenol 1.00         -16.199   -17.640     1.441     8.168
02.009 trimethylammonium ... acetalde...   -19.407   -19.996     0.589     2.947
02.010 trimethylammonium ... acetamid...   -25.855   -28.028     2.173     7.752
02.012 trimethylammonium ... nitrosom...   -15.535   -16.062     0.527     3.280
02.013 guanidinium ... acetamide 1.00      -28.754   -29.140     0.386     1.326
02.015 guanidinium ... nitromethane 1.00   -22.324   -20.600    -1.724    -8.370
03.001 ammonium ... methylazide 1.00       -20.783   -18.915    -1.868    -9.877
03.002 ammonium ... methylcyanate 1.00     -26.272   -31.698     5.426    17.117
03.003 guanidinium ... ammonia 1.00        -19.348   -18.269    -1.079    -5.906
03.004 guanidinium ... dimethyldiazen...   -19.498   -16.121    -3.377   -20.950
03.007 trimethylammonium ... acetonit...   -20.163   -22.640     2.477    10.942
03.011 trimethylammonium ... methylam...   -21.849   -23.550     1.701     7.222
03.012 trimethylammonium ... methylaz...   -16.905   -15.332    -1.573   -10.261
03.014 guanidinium ... methylcyanate ...   -21.899   -24.301     2.402     9.884
03.015 guanidinium ... N-methyl-2-pro...   -27.457   -26.790    -0.667    -2.488
04.003 trimethylammonium ... methylis...   -16.736   -22.983     6.247    27.182
05.001 water ... oxalate 1.00              -30.314   -30.569     0.255     0.835
05.004 methanol ... acetate 1.00           -18.099   -21.227     3.128    14.735
05.009 phenol ... benzoate 1.00            -24.203   -28.015     3.812    13.607
05.011 phenol ... nitrite 1.00             -28.185   -28.596     0.411     1.437
05.012 water ... hydroxide 1.00            -46.355   -40.928    -5.427   -13.260
05.015 water ... benzoate 1.00             -19.516   -19.213    -0.303    -1.579
06.001 acetic acid ... cyanide 1.00        -29.306   -30.752     1.446     4.701
06.002 phenol ... cyanide 1.00             -26.493   -29.131     2.638     9.057
08.001 ammonia ... carbonate 1.00          -30.782   -26.108    -4.675   -17.904
08.006 ammonia ... acetate 1.00            -11.160    -9.801    -1.359   -13.862
08.007 ammonia ... benzoate 1.00           -13.958   -10.237    -3.721   -36.353
08.008 aniline ... benzoate 1.00           -19.021   -19.722     0.701     3.557
08.010 dimethylamine ... acetate 1.00      -12.192   -14.080     1.888    13.407
08.011 dimethylamine ... hydroxide 1.00    -22.420   -22.556     0.136     0.603
08.013 methylamine ... benzoate 1.00       -12.783   -11.577    -1.206   -10.415
08.015 methylamine ... nitrite 1.00        -14.373   -11.355    -3.018   -26.575
09.002 ammonia ... cyanide 1.00            -12.750    -9.007    -3.743   -41.552
09.003 aniline ... cyanide 1.00            -19.443   -18.631    -0.812    -4.360
10.002 aniline ... cyanide 1.00            -17.233   -18.156     0.923     5.086
10.003 dimethylamine ... cyanide 1.00       -8.019   -11.221     3.202    28.537
11.001 ethyne ... oxalate 1.00             -16.903   -22.296     5.393    24.186
11.002 ethene ... oxalate 1.00              -7.288   -11.823     4.535    38.353
11.005 ethene ... hydroxide 1.00            -9.603   -10.479     0.876     8.362
11.007 ethyne ... acetate 1.00              -7.407   -12.541     5.134    40.941
11.008 ethyne ... nitrate 1.00              -5.324    -9.943     4.619    46.451
11.009 methane ... acetate 1.00             -2.315    -3.509     1.194    34.038
11.013 benzene ... acetate 1.00             -8.042   -11.225     3.183    28.358
11.015 ethene ... acetate 1.00              -4.200    -7.378     3.178    43.072
13.001 methane ... cyanide 1.00             -2.340    -2.593     0.253     9.747
==========================================================================================
RMSE                3.086   kcal/mol
MUE                 2.458   kcal/mol
------------------------------------------------------------------------------------------
MSE                 1.076   kcal/mol
min                -5.427   kcal/mol
max                 8.535   kcal/mol
range              13.963   kcal/mol
min abs             0.136   kcal/mol
max abs             8.535   kcal/mol
==========================================================================================
RMSE               19.732   %
MUE                15.047   %
MSE                 6.098   %
min               -41.552   %
max                46.451   %
range              88.003   %
min abs             0.603   %
max abs            46.451   %
------------------------------------------------------------------------------------------
RMSE/|avg|         15.548   %
MUE/|avg|          12.385   %
==========================================================================================
Statistics for groups:
OHk-O          (0)  RMSE        NaN   MSE         NaN   kcal/mol
NHk-O          (11) RMSE      3.205   MSE       1.952   kcal/mol
NHk-N          (9)  RMSE      2.650   MSE       0.382   kcal/mol
NHk-C          (1)  RMSE      6.247   MSE       6.247   kcal/mol
OH-Oa          (6)  RMSE      3.003   MSE       0.313   kcal/mol
OH-Na          (2)  RMSE      2.127   MSE       2.042   kcal/mol
OH-Ca          (0)  RMSE        NaN   MSE         NaN   kcal/mol
NH-Oa          (8)  RMSE      2.554   MSE      -1.407   kcal/mol
NH-Na          (2)  RMSE      2.708   MSE      -2.277   kcal/mol
NH-Ca          (2)  RMSE      2.357   MSE       2.063   kcal/mol
CH-Oa          (8)  RMSE      3.869   MSE       3.514   kcal/mol
CH-Na          (0)  RMSE        NaN   MSE         NaN   kcal/mol
CH-Ca          (1)  RMSE      0.253   MSE       0.253   kcal/mol
--------------------------------------------------------------------------------
OHk-O          RMSE/|avg|     NaN %
NHk-O          RMSE/|avg|     13.10 %
NHk-N          RMSE/|avg|     12.07 %
NHk-C          RMSE/|avg|     27.18 %
OH-Oa          RMSE/|avg|     10.69 %
OH-Na          RMSE/|avg|     7.10 %
OH-Ca          RMSE/|avg|     NaN %
NH-Oa          RMSE/|avg|     16.29 %
NH-Na          RMSE/|avg|     19.60 %
NH-Ca          RMSE/|avg|     16.04 %
CH-Oa          RMSE/|avg|     34.70 %
CH-Na          RMSE/|avg|     NaN %
CH-Ca          RMSE/|avg|     9.75 %
==========================================================================================
Errors along the curve, total
       x      RMSE       MUE       MSE
    1.00     3.086     2.458     1.076
==========================================================================================
