# Supplementary material for: PM6-ML: The Synergy of Semiempirical Quantum Chemistry and Machine Learning Transformed into a Practical Computational Method
Source: J Chem Theory Comput. 2025 Jan 3;21(2):678–90. doi: 10.1021/acs.jctc.4c01330 (PMC11780751; doi:10.1021/acs.jctc.4c01330)
Supplement: Supplementary file 2 — ct4c01330_si_002.zip [file ct4c01330_si_002.zip › SI_validation_outputs/PM7/S66]

        _______  
       /\______\ 
      / /      / 
     / / Cuby /   Dataset calculation
     \/______/   
                 
==========================================================================================
name                                             E      Eref     error  error(%)
------------------------------------------------------------------------------------------
01 Water ... Water                          -4.882    -5.011     0.129     2.582
02 Water ... MeOH                           -5.029    -5.701     0.672    11.779
03 Water ... MeNH2                          -6.817    -7.036     0.219     3.118
04 Water ... Peptide                        -7.642    -8.220     0.578     7.028
05 MeOH ... MeOH                            -4.634    -5.851     1.217    20.800
06 MeOH ... MeNH2                           -6.036    -7.666     1.630    21.257
07 MeOH ... Peptide                         -6.792    -8.337     1.545    18.532
08 MeOH ... Water                           -4.287    -5.087     0.800    15.734
09 MeNH2 ... MeOH                           -4.581    -3.113    -1.468   -47.172
10 MeNH2 ... MeNH2                          -5.377    -4.223    -1.154   -27.330
11 MeNH2 ... Peptide                        -6.193    -5.480    -0.713   -13.006
12 MeNH2 ... Water                          -6.482    -7.402     0.920    12.431
13 Peptide ... MeOH                         -6.484    -6.282    -0.202    -3.222
14 Peptide ... MeNH2                        -9.365    -7.561    -1.804   -23.861
15 Peptide ... Peptide                      -9.456    -8.721    -0.735    -8.431
16 Peptide ... Water                        -6.117    -5.199    -0.918   -17.650
17 Uracil ... Uracil (BP)                  -16.059   -17.448     1.389     7.961
18 Water ... Pyridine                       -6.133    -6.975     0.842    12.073
19 MeOH ... Pyridine                        -5.539    -7.510     1.971    26.239
20 AcOH ... AcOH                           -18.779   -19.415     0.636     3.275
21 AcNH2 ... AcNH2                         -16.685   -16.525    -0.160    -0.970
22 AcOH ... Uracil                         -18.215   -19.783     1.568     7.926
23 AcNH2 ... Uracil                        -18.907   -19.467     0.560     2.874
24 Benzene ... Benzene (pi-pi)              -4.369    -2.724    -1.645   -60.382
25 Pyridine ... Pyridine (pi-pi)            -5.261    -3.801    -1.460   -38.402
26 Uracil ... Uracil (pi-pi)                -8.480    -9.752     1.272    13.043
27 Benzene ... Pyridine (pi-pi)             -4.857    -3.342    -1.515   -45.342
28 Benzene ... Uracil (pi-pi)               -5.511    -5.593     0.082     1.458
29 Pyridine ... Uracil (pi-pi)              -6.858    -6.701    -0.157    -2.346
30 Benzene ... Ethene                       -2.122    -1.364    -0.758   -55.599
31 Uracil ... Ethene                        -2.726    -3.329     0.603    18.104
32 Uracil ... Ethyne                        -2.337    -3.693     1.356    36.728
33 Pyridine ... Ethene                      -2.301    -1.805    -0.496   -27.470
34 Pentane ... Pentane                      -4.059    -3.764    -0.295    -7.829
35 Neopentane ... Pentane                   -3.464    -2.604    -0.860   -33.025
36 Neopentane ... Neopentane                -2.768    -1.764    -1.004   -56.935
37 Cyclopentane ... Neopentane              -3.334    -2.397    -0.937   -39.103
38 Cyclopentane ... Cyclopentane            -3.430    -2.986    -0.444   -14.883
39 Benzene ... Cyclopentane                 -4.201    -3.514    -0.687   -19.541
40 Benzene ... Neopentane                   -3.892    -2.849    -1.043   -36.599
41 Uracil ... Pentane                       -5.086    -4.811    -0.275    -5.725
42 Uracil ... Cyclopentane                  -4.469    -4.091    -0.378    -9.246
43 Uracil ... Neopentane                    -3.578    -3.689     0.111     2.998
44 Ethene ... Pentane                       -2.141    -1.993    -0.148    -7.414
45 Ethyne ... Pentane                       -1.683    -1.715     0.032     1.847
46 Peptide ... Pentane                      -3.766    -4.256     0.490    11.507
47 Benzene ... Benzene (TS)                 -3.209    -2.828    -0.381   -13.482
48 Pyridine ... Pyridine (TS)               -3.339    -3.506     0.167     4.751
49 Benzene ... Pyridine (TS)                -3.501    -3.293    -0.208    -6.332
50 Benzene ... Ethyne (CH-pi)               -2.085    -2.857     0.772    27.025
51 Ethyne ... Ethyne (TS)                   -0.813    -1.539     0.726    47.153
52 Benzene ... AcOH (OH-pi)                 -3.949    -4.726     0.777    16.431
53 Benzene ... AcNH2 (NH-pi)                -3.687    -4.405     0.718    16.301
54 Benzene ... Water (OH-pi)                -2.806    -3.288     0.482    14.665
55 Benzene ... MeOH (OH-pi)                 -3.336    -4.168     0.832    19.973
56 Benzene ... MeNH2 (NH-pi)                -3.568    -3.199    -0.369   -11.543
57 Benzene ... Peptide (NH-pi)              -5.367    -5.255    -0.112    -2.140
58 Pyridine ... Pyridine (CH-N)             -3.596    -4.237     0.641    15.135
59 Ethyne ... Water (CH-O)                  -1.455    -2.927     1.472    50.280
60 Ethyne ... AcOH (OH-pi)                  -2.306    -4.966     2.660    53.562
61 Pentane ... AcOH                         -2.758    -2.906     0.148     5.089
62 Pentane ... AcNH2                        -3.455    -3.528     0.073     2.080
63 Benzene ... AcOH                         -3.448    -3.747     0.299     7.967
64 Peptide ... Ethene                       -2.370    -3.001     0.631    21.034
65 Pyridine ... Ethyne                      -1.772    -4.104     2.332    56.817
66 MeNH2 ... Pyridine                       -4.297    -3.966    -0.331    -8.342
==========================================================================================
RMSE                0.979   kcal/mol
MUE                 0.788   kcal/mol
------------------------------------------------------------------------------------------
MSE                 0.162   kcal/mol
min                -1.804   kcal/mol
max                 2.660   kcal/mol
range               4.464   kcal/mol
min abs             0.032   kcal/mol
max abs             2.660   kcal/mol
==========================================================================================
RMSE               25.204   %
MUE                19.104   %
MSE                -0.390   %
min               -60.382   %
max                56.817   %
range             117.199   %
min abs             0.970   %
max abs            60.382   %
------------------------------------------------------------------------------------------
RMSE/|avg|         17.803   %
MUE/|avg|          14.328   %
==========================================================================================
Statistics for groups:
H-bonds        (23) RMSE      1.089   MSE       0.327   kcal/mol
dispersion     (23) RMSE      0.854   MSE      -0.355   kcal/mol
others         (20) RMSE      0.981   MSE       0.566   kcal/mol
--------------------------------------------------------------------------------
H-bonds        RMSE/|avg|     12.04 %
dispersion     RMSE/|avg|     23.79 %
others         RMSE/|avg|     27.08 %
==========================================================================================
