# Supplementary material for: PM6-ML: The Synergy of Semiempirical Quantum Chemistry and Machine Learning Transformed into a Practical Computational Method
Source: J Chem Theory Comput. 2025 Jan 3;21(2):678–90. doi: 10.1021/acs.jctc.4c01330 (PMC11780751; doi:10.1021/acs.jctc.4c01330)
Supplement: Supplementary file 2 — ct4c01330_si_002.zip [file ct4c01330_si_002.zip › SI_validation_outputs/PM7/X40]

        _______  
       /\______\ 
      / /      / 
     / / Cuby /   Dataset calculation
     \/______/   
                 
==========================================================================================
name                                             E      Eref     error  error(%)
------------------------------------------------------------------------------------------
01 methane ... F2                            0.195    -0.491     0.686   139.735
02 methane ... Cl2                          -1.718    -1.079    -0.639   -59.253
03 methane ... Br2                          -0.772    -1.300     0.528    40.602
04 methane ... I2                           -0.524    -1.346     0.822    61.056
05 fluoromethane ... methane                -0.438    -0.751     0.313    41.621
06 chloromethane ... methane                -1.250    -0.980    -0.270   -27.513
07 trifluoromethane ... methane             -0.521    -0.691     0.170    24.551
08 trichloromethane ... methane             -2.815    -1.146    -1.669  -145.629
09 fluoromethane dimer                      -0.588    -1.648     1.060    64.317
10 chloromethane dimer                      -2.147    -1.338    -0.809   -60.490
11 trifluorobenzene ... benzene             -5.436    -4.405    -1.031   -23.404
12 hexafuorobenzene ... benzene             -6.684    -6.121    -0.563    -9.203
13 chloromethane ... formaldehyde           -1.364    -1.170    -0.194   -16.609
14 bromomethane ... formaldehyde            -0.675    -1.722     1.047    60.815
15 iodomethane ... formaldehyde              2.301    -2.382     4.683   196.617
16 trifluorochloromethane ... formald...    -2.329    -2.246    -0.083    -3.685
17 trifluorobromomethane ... formalde...    -2.015    -3.103     1.088    35.073
18 trifluoroiodomethane ... formaldehyde     2.993    -4.080     7.073   173.365
19 chlorobenzene ... acetone                -1.980    -1.489    -0.491   -32.996
20 bromobenzene ... acetone                 -1.576    -2.426     0.850    35.056
21 iodobenzene ... acetone                   2.752    -3.460     6.212   179.535
22 chlorobenzene ... trimethylamine         -3.247    -2.113    -1.134   -53.666
23 bromobenzene ... trimethylamine          -4.243    -3.778    -0.465   -12.315
24 iodobenzene ... trimethylamine           -0.455    -5.807     5.352    92.160
25 bromobenzene ... methanethiol            -1.842    -2.316     0.474    20.467
26 iodobenzene ... methanethiol             -2.147    -3.078     0.931    30.257
27 bromomethane ... benzene                 -2.432    -1.814    -0.618   -34.056
28 iodomethane ... benzene                  -2.259    -2.483     0.224     9.006
29 trifluorobromomethane ... benzene        -3.198    -3.110    -0.088    -2.814
30 trifluoroiodomethane ... benzene         -2.837    -3.915     1.078    27.546
31 trifluoromethanol ... water              -9.345    -9.669     0.324     3.353
32 trichloromethanol ... water             -11.403   -10.405    -0.998    -9.592
33 HF ... methanol                          -2.714    -9.593     6.879    71.705
34 HCl ... methanol                         -5.653    -6.300     0.647    10.278
35 HBr ... methanol                         -4.423    -5.356     0.933    17.420
36 HI ... methanol                          -4.763    -3.971    -0.792   -19.939
37 HF ... methylamine                       -3.417   -14.318    10.901    76.134
38 HCl ... methylamine                     -10.841   -11.419     0.578     5.057
39 methanol ... fluoromethane                2.014    -3.893     5.907   151.729
40 methanol ... chloromethane               -2.454    -3.778     1.324    35.055
==========================================================================================
RMSE                3.003   kcal/mol
MUE                 1.748   kcal/mol
------------------------------------------------------------------------------------------
MSE                 1.256   kcal/mol
min                -1.669   kcal/mol
max                10.901   kcal/mol
range              12.570   kcal/mol
min abs             0.083   kcal/mol
max abs            10.901   kcal/mol
==========================================================================================
RMSE               74.266   %
MUE                52.842   %
MSE                27.284   %
min              -145.629   %
max               196.617   %
range             342.246   %
min abs             2.814   %
max abs           196.617   %
------------------------------------------------------------------------------------------
RMSE/|avg|         79.828   %
MUE/|avg|          46.467   %
==========================================================================================
Statistics for groups:
dispersion     (4)  RMSE      0.677   MSE       0.349   kcal/mol
induction      (4)  RMSE      0.864   MSE      -0.364   kcal/mol
dipole_dipole  (2)  RMSE      0.943   MSE       0.125   kcal/mol
stack          (2)  RMSE      0.831   MSE      -0.797   kcal/mol
X-bond         (14) RMSE      3.219   MSE       1.810   kcal/mol
X-pi           (4)  RMSE      0.633   MSE       0.149   kcal/mol
H-bond         (10) RMSE      4.540   MSE       2.570   kcal/mol
--------------------------------------------------------------------------------
dispersion     RMSE/|avg|     64.23 %
induction      RMSE/|avg|     96.84 %
dipole_dipole  RMSE/|avg|     63.16 %
stack          RMSE/|avg|     15.78 %
X-bond         RMSE/|avg|     115.06 %
X-pi           RMSE/|avg|     22.36 %
H-bond         RMSE/|avg|     57.69 %
==========================================================================================
