# Supplementary material for: PM6-ML: The Synergy of Semiempirical Quantum Chemistry and Machine Learning Transformed into a Practical Computational Method
Source: J Chem Theory Comput. 2025 Jan 3;21(2):678–90. doi: 10.1021/acs.jctc.4c01330 (PMC11780751; doi:10.1021/acs.jctc.4c01330)
Supplement: Supplementary file 2 — ct4c01330_si_002.zip [file ct4c01330_si_002.zip › SI_validation_outputs/PM7/L7]

        _______  
       /\______\ 
      / /      / 
     / / Cuby /   Dataset calculation
     \/______/   
                 
==========================================================================================
name                                             E      Eref     error  error(%)
------------------------------------------------------------------------------------------
01 octadecane dimer                        -14.970   -11.000    -3.970   -36.088
02 guanine trimer                           -6.879    -2.080    -4.799  -230.744
03 GCGC base pair stack                    -25.943   -13.540   -12.403   -91.602
04 circumcoronene ... adenine              -20.743   -17.490    -3.253   -18.599
05 circumcoronene ... GC                   -35.873   -29.240    -6.633   -22.685
06 coronene dimer                          -28.229   -20.930    -7.299   -34.876
07 phenylalanine trimer                    -28.799   -25.460    -3.339   -13.113
==========================================================================================
RMSE                6.672   kcal/mol
MUE                 5.957   kcal/mol
------------------------------------------------------------------------------------------
MSE                -5.957   kcal/mol
min               -12.403   kcal/mol
max                -3.253   kcal/mol
range               9.150   kcal/mol
min abs             3.253   kcal/mol
max abs            12.403   kcal/mol
==========================================================================================
RMSE               96.499   %
MUE                63.958   %
MSE               -63.958   %
min              -230.744   %
max               -13.113   %
range             217.631   %
min abs            13.113   %
max abs           230.744   %
------------------------------------------------------------------------------------------
RMSE/|avg|         39.006   %
MUE/|avg|          34.822   %
==========================================================================================
Statistics for groups:
dispersion     (6)  RMSE      7.077   MSE      -6.393   kcal/mol
mixed          (1)  RMSE      3.339   MSE      -3.339   kcal/mol
--------------------------------------------------------------------------------
dispersion     RMSE/|avg|     45.04 %
mixed          RMSE/|avg|     13.11 %
==========================================================================================
