# Supplementary material for: PM6-ML: The Synergy of Semiempirical Quantum Chemistry and Machine Learning Transformed into a Practical Computational Method
Source: J Chem Theory Comput. 2025 Jan 3;21(2):678–90. doi: 10.1021/acs.jctc.4c01330 (PMC11780751; doi:10.1021/acs.jctc.4c01330)
Supplement: Supplementary file 2 — ct4c01330_si_002.zip [file ct4c01330_si_002.zip › SI_validation_outputs/PM7/S12L]

        _______  
       /\______\ 
      / /      / 
     / / Cuby /   Dataset calculation
     \/______/   
                 
Selected 6 out of 12 data set entries
==========================================================================================
name                                             E      Eref     error  error(%)
------------------------------------------------------------------------------------------
2a tetracyanoquinone ... tweezer           -42.626   -32.370   -10.256   -31.682
2b dicyanobenzene ... tweezer              -28.997   -20.600    -8.397   -40.764
4a fullerene C60 ... catcher               -60.089   -41.120   -18.969   -46.130
5a glycine anhydride ... macrocyle         -45.844   -36.700    -9.145   -24.917
6a butylammonium ... cucurbit[6]uril      -115.224   -85.080   -30.144   -35.431
7b hydroxyadamantane ... cucurbit[7]uril   -33.998   -28.060    -5.938   -21.162
==========================================================================================
RMSE               16.140   kcal/mol
MUE                13.808   kcal/mol
------------------------------------------------------------------------------------------
MSE               -13.808   kcal/mol
min               -30.144   kcal/mol
max                -5.938   kcal/mol
range              24.206   kcal/mol
min abs             5.938   kcal/mol
max abs            30.144   kcal/mol
==========================================================================================
RMSE               34.442   %
MUE                33.348   %
MSE               -33.348   %
min               -46.130   %
max               -21.162   %
range              24.967   %
min abs            21.162   %
max abs            46.130   %
------------------------------------------------------------------------------------------
RMSE/|avg|         39.701   %
MUE/|avg|          33.964   %
==========================================================================================
Statistics for groups:
dispersion     (3)  RMSE     13.360   MSE     -12.540   kcal/mol
H-bonds        (2)  RMSE      7.710   MSE      -7.541   kcal/mol
charged        (1)  RMSE     30.144   MSE     -30.144   kcal/mol
--------------------------------------------------------------------------------
dispersion     RMSE/|avg|     42.60 %
H-bonds        RMSE/|avg|     23.81 %
charged        RMSE/|avg|     35.43 %
==========================================================================================
