# Supplementary material for: PM6-ML: The Synergy of Semiempirical Quantum Chemistry and Machine Learning Transformed into a Practical Computational Method
Source: J Chem Theory Comput. 2025 Jan 3;21(2):678–90. doi: 10.1021/acs.jctc.4c01330 (PMC11780751; doi:10.1021/acs.jctc.4c01330)
Supplement: Supplementary file 2 — ct4c01330_si_002.zip [file ct4c01330_si_002.zip › SI_validation_outputs/PM7/PLA15]

        _______  
       /\______\ 
      / /      / 
     / / Cuby /   Dataset calculation
     \/______/   
                 
==========================================================================================
name                                             E      Eref     error  error(%)
------------------------------------------------------------------------------------------
01 10GS                                   -263.753  -242.583   -21.170    -8.727
02 2CET                                   -287.362  -247.699   -39.663   -16.012
03 2FVD                                   -119.280   -88.726   -30.554   -34.437
04 2OBF                                   -246.362  -199.162   -47.200   -23.699
05 2P4Y                                   -185.413  -157.143   -28.270   -17.990
06 2VOT                                   -288.732  -238.717   -50.015   -20.951
07 2VW5                                   -120.657   -94.099   -26.558   -28.223
08 2XB8                                   -192.918  -178.476   -14.442    -8.092
09 2YKI                                   -126.681   -92.145   -34.536   -37.480
10 2ZX6                                   -268.900  -231.047   -37.853   -16.383
11 3G0W                                    -86.280   -66.594   -19.686   -29.562
12 3GNW                                   -113.179   -77.382   -35.797   -46.260
13 3NOX                                   -297.218  -244.475   -52.743   -21.574
14 3PE2                                   -139.901  -127.532   -12.369    -9.699
15 4GID                                   -264.484  -190.367   -74.117   -38.934
==========================================================================================
RMSE               38.401   kcal/mol
MUE                34.998   kcal/mol
------------------------------------------------------------------------------------------
MSE               -34.998   kcal/mol
min               -74.117   kcal/mol
max               -12.369   kcal/mol
range              61.748   kcal/mol
min abs            12.369   kcal/mol
max abs            74.117   kcal/mol
==========================================================================================
RMSE               26.416   %
MUE                23.868   %
MSE               -23.868   %
min               -46.260   %
max                -8.092   %
range              38.168   %
min abs             8.092   %
max abs            46.260   %
------------------------------------------------------------------------------------------
RMSE/|avg|         23.263   %
MUE/|avg|          21.201   %
==========================================================================================
