# Supplementary material for: PM6-ML: The Synergy of Semiempirical Quantum Chemistry and Machine Learning Transformed into a Practical Computational Method
Source: J Chem Theory Comput. 2025 Jan 3;21(2):678–90. doi: 10.1021/acs.jctc.4c01330 (PMC11780751; doi:10.1021/acs.jctc.4c01330)
Supplement: Supplementary file 2 — ct4c01330_si_002.zip [file ct4c01330_si_002.zip › SI_validation_outputs/PM7/PLFragNN]

        _______  
       /\______\ 
      / /      / 
     / / Cuby /   Dataset calculation
     \/______/   
                 
Selected 225 out of 547 data set entries
==========================================================================================
name                                             E      Eref     error  error(%)
------------------------------------------------------------------------------------------
49 2FVD_01_bbn                              -1.706    -1.071    -0.635   -59.246
50 2FVD_02_bbn                              -1.456    -0.993    -0.463   -46.578
51 2FVD_03_bbn                              -1.240    -0.802    -0.438   -54.635
52 2FVD_04_bbn                              -1.237    -0.422    -0.815  -193.152
53 2FVD_05_bbn                              -7.744    -5.863    -1.881   -32.080
54 2FVD_06_bbn                              -8.946    -3.338    -5.608  -167.992
55 2FVD_07_bbn                              -9.546    -8.131    -1.415   -17.401
56 2FVD_08_bbn                              -0.983    -2.300     1.317    57.262
57 2FVD_09_bbn                             -11.119    -7.877    -3.242   -41.154
58 2FVD_10_bbn                               2.006     1.604     0.402    25.045
59 2FVD_11_bbn                              -2.114    -1.444    -0.670   -46.373
60 2FVD_12_bbn                               0.093     0.235    -0.142   -60.626
61 2FVD_13_bbn                              -4.921    -3.477    -1.444   -41.532
62 2FVD_14_bbn                               0.170     0.073     0.097   133.479
63 2FVD_15_bbn                              -0.648    -0.301    -0.347  -115.382
64 2FVD_16_bbn                              -4.741    -3.018    -1.723   -57.075
65 2FVD_17_ile                              -5.179    -3.780    -1.399   -37.001
66 2FVD_18_val                              -3.193    -2.692    -0.501   -18.604
67 2FVD_19_ala                              -2.305    -1.773    -0.532   -29.992
69 2FVD_21_val                              -1.538    -1.148    -0.390   -34.009
70 2FVD_22_phe                              -2.649    -2.355    -0.294   -12.499
72 2FVD_24_phe                              -4.092    -3.086    -1.006   -32.596
73 2FVD_25_leu                              -1.652    -1.099    -0.553   -50.359
74 2FVD_26_hie                              -1.122    -0.527    -0.595  -112.945
75 2FVD_27_gln                              -5.189    -3.566    -1.623   -45.503
78 2FVD_30_asn                              -4.652    -4.527    -0.125    -2.763
79 2FVD_31_leu                              -5.939    -4.344    -1.595   -36.718
80 2FVD_32_ala                              -1.425    -1.161    -0.264   -22.724
176 2VW5_01_bbn                             -2.493    -1.602    -0.891   -55.645
177 2VW5_02_bbn                             -3.233    -2.012    -1.221   -60.667
178 2VW5_03_bbn                             -0.631    -0.165    -0.466  -282.564
179 2VW5_04_bbn                             -0.982    -0.347    -0.635  -182.911
180 2VW5_05_bbn                             -3.223    -1.513    -1.710  -113.023
181 2VW5_06_bbn                             -0.673     0.010    -0.683 -6834.600
182 2VW5_07_bbn                             -0.385    -0.062    -0.323  -521.274
183 2VW5_08_bbn                             -0.848    -0.306    -0.542  -177.271
184 2VW5_09_bbn                             -2.567    -1.959    -0.608   -31.054
185 2VW5_10_bbn                             -1.604    -0.747    -0.857  -114.710
186 2VW5_11_bbn                             -4.428    -3.942    -0.486   -12.318
187 2VW5_12_bbn                             -1.709     0.092    -1.801 -1957.989
188 2VW5_13_bbn                             -8.436    -7.609    -0.827   -10.868
189 2VW5_14_bbn                             -3.514    -2.653    -0.861   -32.454
190 2VW5_15_bbn                             -0.647     0.119    -0.766  -644.109
191 2VW5_16_asn                             -7.198    -6.153    -1.045   -16.991
192 2VW5_17_ala                             -0.543    -0.437    -0.106   -24.254
194 2VW5_19_ala                             -1.921    -1.574    -0.347   -22.018
197 2VW5_22_ile                             -1.486    -0.966    -0.520   -53.784
198 2VW5_23_met                             -6.585    -5.847    -0.738   -12.630
200 2VW5_25_asn                             -2.543    -1.838    -0.705   -38.373
201 2VW5_26_leu                             -3.132    -1.397    -1.735  -124.222
202 2VW5_28_val                             -0.991    -0.688    -0.303   -44.061
203 2VW5_29_phe                             -6.460    -3.685    -2.775   -75.310
204 2VW5_30_tyr                             -2.037    -1.319    -0.718   -54.470
205 2VW5_31_val                             -0.852    -0.469    -0.383   -81.638
206 2VW5_32_thr                             -4.848    -4.575    -0.273    -5.972
207 2VW5_33_leu                             -1.519    -0.905    -0.614   -67.812
241 2YKI_01_bbn                             -0.039     0.150    -0.189  -125.933
242 2YKI_02_bbn                             -0.890    -0.223    -0.667  -299.054
243 2YKI_03_bbn                             -1.935    -0.885    -1.050  -118.687
244 2YKI_04_bbn                             -0.715    -0.501    -0.214   -42.711
245 2YKI_05_bbn                             -1.891    -1.095    -0.796   -72.669
246 2YKI_06_bbn                             -1.184    -0.852    -0.332   -38.968
247 2YKI_07_bbn                             -1.505    -1.001    -0.504   -50.370
248 2YKI_08_bbn                            -11.075   -10.123    -0.952    -9.407
249 2YKI_09_bbn                              0.503    -0.006     0.509  8487.500
250 2YKI_10_bbn                             -2.237    -1.105    -1.132  -102.484
251 2YKI_11_bbn                             -5.595    -4.313    -1.282   -29.733
252 2YKI_12_bbn                             -1.751    -1.057    -0.694   -65.653
253 2YKI_13_bbn                             -0.934    -0.391    -0.543  -138.813
254 2YKI_14_bbn                             -2.880    -1.846    -1.034   -56.029
255 2YKI_15_bbn                             -1.161    -0.336    -0.825  -245.551
256 2YKI_16_bbn                             -0.644    -0.240    -0.404  -168.350
257 2YKI_17_bbn                             -2.545    -2.670     0.125     4.665
258 2YKI_18_bbn                             -2.398    -1.851    -0.547   -29.565
259 2YKI_19_bbn                             -0.285     0.096    -0.381  -396.656
260 2YKI_20_bbn                             -0.220     0.160    -0.380  -237.631
261 2YKI_21_bbn                             -0.695    -0.036    -0.659 -1831.472
262 2YKI_22_phe                             -2.853    -2.016    -0.837   -41.543
263 2YKI_23_gln                             -1.222    -0.677    -0.545   -80.536
264 2YKI_24_ile                             -1.721    -1.114    -0.607   -54.486
265 2YKI_25_leu                             -0.951    -0.415    -0.536  -129.145
266 2YKI_26_asn                            -10.445    -7.324    -3.121   -42.618
267 2YKI_27_ser                             -0.841     0.118    -0.959  -812.754
268 2YKI_28_ala                             -0.981    -0.284    -0.697  -245.419
270 2YKI_30_ile                             -0.673    -0.373    -0.300   -80.464
271 2YKI_31_met                             -7.036    -7.012    -0.024    -0.344
272 2YKI_32_leu                             -2.427    -1.697    -0.730   -42.988
273 2YKI_33_ile                             -0.749    -0.356    -0.393  -110.404
274 2YKI_34_leu                             -9.153    -5.688    -3.465   -60.921
275 2YKI_35_ile                             -1.590    -1.195    -0.395   -33.031
276 2YKI_36_ala                             -1.863    -1.598    -0.265   -16.606
277 2YKI_37_val                             -1.099    -0.790    -0.309   -39.170
278 2YKI_38_phe                            -11.730    -8.399    -3.331   -39.662
279 2YKI_40_val                             -2.569    -1.733    -0.836   -48.218
280 2YKI_41_trp                             -8.109    -6.213    -1.896   -30.511
281 2YKI_42_phe                             -3.797    -2.736    -1.061   -38.769
282 2YKI_43_thr                             -4.913    -3.713    -1.200   -32.320
283 2YKI_44_val                             -1.426    -0.972    -0.454   -46.676
307 3G0W_01_bbn                             -1.139    -0.280    -0.859  -306.889
308 3G0W_02_bbn                             -3.507    -3.220    -0.287    -8.913
309 3G0W_03_bbn                             -0.213     0.001    -0.214-21401.000
310 3G0W_04_bbn                             -0.462    -0.022    -0.440 -1998.273
311 3G0W_05_bbn                             -1.532    -0.757    -0.775  -102.390
312 3G0W_06_bbn                             -0.516     0.348    -0.864  -248.359
313 3G0W_07_bbn                             -1.621    -0.797    -0.824  -103.388
314 3G0W_08_bbn                             -2.267    -0.335    -1.932  -576.836
315 3G0W_09_bbn                             -1.488    -1.026    -0.462   -44.982
316 3G0W_10_bbn                             -0.451     1.077    -1.528  -141.910
317 3G0W_11_bbn                              2.223     2.491    -0.268   -10.762
318 3G0W_12_bbn                             -1.074    -0.473    -0.601  -127.123
319 3G0W_13_bbn                             -1.609    -1.851     0.242    13.087
320 3G0W_14_bbn                             -1.713    -0.879    -0.834   -94.906
321 3G0W_15_bbn                             -0.267    -0.077    -0.190  -246.636
322 3G0W_16_leu                             -1.813    -1.582    -0.231   -14.609
323 3G0W_17_leu                             -5.192    -4.177    -1.015   -24.293
324 3G0W_18_asn                            -14.559   -15.230     0.671     4.406
325 3G0W_19_leu                             -2.968    -2.527    -0.441   -17.462
326 3G0W_20_gln                              0.526     0.770    -0.244   -31.751
327 3G0W_21_trp                             -1.375    -1.224    -0.151   -12.365
328 3G0W_22_met                             -3.297    -2.943    -0.354   -12.013
329 3G0W_23_met                             -6.803    -6.038    -0.765   -12.670
330 3G0W_24_val                             -1.704    -2.021     0.317    15.691
331 3G0W_25_met                             -4.459    -2.591    -1.868   -72.115
333 3G0W_27_phe                             -5.723    -3.633    -2.090   -57.529
334 3G0W_28_met                             -2.074    -2.138     0.064     2.974
335 3G0W_29_met                             -1.539    -0.973    -0.566   -58.128
336 3G0W_30_leu                             -2.950    -1.954    -0.996   -50.959
337 3G0W_31_phe                             -1.831    -0.746    -1.085  -145.487
338 3G0W_32_thr                             -3.903    -4.362     0.459    10.531
339 3G0W_33_leu                             -1.292    -0.959    -0.333   -34.721
340 3G0W_34_phe                             -2.360    -2.385     0.025     1.048
341 3G0W_35_met                             -0.956    -0.625    -0.331   -53.013
342 3G0W_36_ile                             -0.535    -0.474    -0.061   -12.869
343 3GCU_01_bbn                             -0.679    -0.282    -0.397  -140.858
344 3GCU_02_bbn                             -3.355    -3.124    -0.231    -7.405
345 3GCU_03_bbn                             -1.954    -1.441    -0.513   -35.628
346 3GCU_04_bbn                             -1.387    -1.028    -0.359   -34.900
347 3GCU_05_bbn                             -1.108    -0.689    -0.419   -60.858
348 3GCU_06_bbn                             -0.562    -0.328    -0.234   -71.204
349 3GCU_07_bbn                             -1.845    -1.867     0.022     1.159
350 3GCU_08_bbn                             -0.316    -0.029    -0.287  -988.241
351 3GCU_09_bbn                             -2.280    -1.389    -0.891   -64.117
352 3GCU_10_bbn                             -0.792    -0.503    -0.289   -57.410
353 3GCU_11_bbn                             -1.809    -1.166    -0.643   -55.160
354 3GCU_12_bbn                             -0.521    -0.152    -0.369  -242.980
355 3GCU_13_bbn                             -1.274    -1.220    -0.054    -4.428
356 3GCU_14_bbn                             -2.072    -1.261    -0.811   -64.331
357 3GCU_15_bbn                             -0.910    -0.618    -0.292   -47.220
358 3GCU_16_bbn                             -2.676    -2.654    -0.022    -0.844
359 3GCU_17_bbn                            -10.550    -8.222    -2.328   -28.320
360 3GCU_18_bbn                             -1.699    -2.033     0.334    16.414
361 3GCU_19_bbn                             -0.709    -0.332    -0.377  -113.533
362 3GCU_20_bbn                             -0.420    -0.237    -0.183   -77.392
363 3GCU_21_bbn                             -3.068    -1.341    -1.727  -128.820
364 3GCU_22_bbn                            -12.146    -8.470    -3.676   -43.404
365 3GCU_23_bbn                             -3.964    -3.359    -0.605   -18.025
366 3GCU_24_val                             -2.210    -1.617    -0.593   -36.664
367 3GCU_25_tyr                             -0.787    -0.332    -0.455  -136.967
368 3GCU_26_val                             -4.250    -2.777    -1.473   -53.033
369 3GCU_27_ala                             -2.499    -1.853    -0.646   -34.862
374 3GCU_32_leu                             -3.024    -1.619    -1.405   -86.767
375 3GCU_33_leu                             -5.267    -3.539    -1.728   -48.826
376 3GCU_34_met                             -1.750    -1.363    -0.387   -28.418
377 3GCU_35_val                             -1.234    -0.854    -0.380   -44.547
378 3GCU_36_ile                             -4.179    -3.419    -0.760   -22.216
379 3GCU_37_leu                             -2.178    -1.666    -0.512   -30.733
380 3GCU_38_thr                             -6.688    -6.012    -0.676   -11.241
381 3GCU_39_leu                             -2.279    -1.675    -0.604   -36.077
382 3GCU_40_met                             -2.272    -1.631    -0.641   -39.296
383 3GCU_41_ile                             -1.896    -1.316    -0.580   -44.100
384 3GCU_42_ile                             -1.005    -0.576    -0.429   -74.469
385 3GCU_43_hie                             -2.756    -2.070    -0.686   -33.123
386 3GCU_44_ile                             -1.271    -0.486    -0.785  -161.504
387 3GCU_45_leu                             -4.816    -3.753    -1.063   -28.331
389 3GCU_47_phe                             -5.221    -3.750    -1.471   -39.222
390 3GCU_48_leu                             -1.293    -0.619    -0.674  -108.850
391 3GNW_01_pro                             -2.568    -1.763    -0.805   -45.666
392 3GNW_02_bbn                             -0.541    -1.277     0.736    57.630
393 3GNW_03_bbn                             -4.432    -3.254    -1.178   -36.199
394 3GNW_04_bbn                             -4.406    -2.857    -1.549   -54.208
395 3GNW_05_bbn                             -1.631    -0.513    -1.118  -218.012
396 3GNW_06_bbn                             -0.414    -0.230    -0.184   -80.074
397 3GNW_07_bbn                             -1.875    -1.752    -0.123    -7.046
398 3GNW_08_bbn                             -0.761    -0.221    -0.540  -244.348
399 3GNW_09_bbn                             -1.600    -1.049    -0.551   -52.527
400 3GNW_10_bbn                             -1.385    -0.798    -0.587   -73.556
401 3GNW_11_bbn                             -2.145    -2.458     0.313    12.722
402 3GNW_12_bbn                             -1.604    -0.729    -0.875  -120.037
403 3GNW_13_bbn                             -7.778    -7.914     0.136     1.718
404 3GNW_14_bbn                            -12.231    -7.893    -4.338   -54.966
405 3GNW_15_bbn                            -14.034    -8.705    -5.329   -61.214
406 3GNW_16_bbn                             -2.938    -2.751    -0.187    -6.782
408 3GNW_18_phe                             -1.210    -1.633     0.423    25.934
410 3GNW_20_asn                             -3.211    -1.994    -1.217   -61.012
412 3GNW_22_cys                             -4.590    -4.152    -0.438   -10.539
413 3GNW_23_ser                             -6.857    -8.521     1.664    19.524
414 3GNW_24_ser                             -1.934    -1.549    -0.385   -24.883
415 3GNW_25_leu                             -3.352    -2.381    -0.971   -40.761
417 3GNW_27_ser                             -0.549    -0.516    -0.033    -6.395
418 3GNW_28_asn                             -2.774    -1.264    -1.510  -119.483
419 3GNW_29_met                             -9.315    -6.025    -3.290   -54.613
420 3GNW_30_tyr                             -6.927    -4.562    -2.365   -51.841
421 3GNW_31_gln                             -1.102    -0.305    -0.797  -261.430
422 3GNW_32_ile                             -1.450    -0.859    -0.591   -68.856
423 3GNW_33_tyr                             -8.461    -6.613    -1.848   -27.949
424 3GNW_34_hie                             -0.670    -0.146    -0.524  -359.089
425 3GNW_35_ser                             -3.664    -4.733     1.069    22.589
426 3JVS_01_bbn                             -3.303    -1.960    -1.343   -68.495
427 3JVS_02_bbn                            -14.950   -13.696    -1.254    -9.153
428 3JVS_03_bbn                             -2.193    -1.071    -1.122  -104.746
429 3JVS_04_bbn                             -4.566    -0.504    -4.062  -805.938
430 3JVS_05_bbn                            -14.017   -12.381    -1.636   -13.213
431 3JVS_06_pro                             -8.569    -4.961    -3.608   -72.729
432 3JVS_07_bbn                             -0.053     0.651    -0.704  -108.072
433 3JVS_08_pro                             -2.602    -2.382    -0.220    -9.234
434 3JVS_09_bbn                             -1.023    -0.536    -0.487   -90.860
435 3JVS_10_bbn                             -1.540    -1.080    -0.460   -42.610
436 3JVS_11_bbn                             -0.957    -0.457    -0.500  -109.381
437 3JVS_12_bbn                             -3.193    -2.491    -0.702   -28.168
438 3JVS_13_bbn                             -1.548    -1.033    -0.515   -49.821
439 3JVS_14_phe                             -8.628    -7.727    -0.901   -11.654
442 3JVS_17_ile                             -5.096    -3.698    -1.398   -37.794
444 3JVS_19_tyr                             -1.681    -1.071    -0.610   -56.939
445 3JVS_20_ala                             -1.067    -0.589    -0.478   -81.138
447 3JVS_22_leu                             -3.101    -1.646    -1.455   -88.420
==========================================================================================
RMSE                1.236   kcal/mol
MUE                 0.881   kcal/mol
------------------------------------------------------------------------------------------
MSE                -0.801   kcal/mol
min                -5.608   kcal/mol
max                 1.664   kcal/mol
range               7.271   kcal/mol
min abs             0.022   kcal/mol
max abs             5.608   kcal/mol
==========================================================================================
RMSE             1623.759   %
MUE               272.703   %
MSE              -193.473   %
min            -21401.000   %
max              8487.500   %
range           29888.500   %
min abs             0.344   %
max abs         21401.000   %
------------------------------------------------------------------------------------------
RMSE/|avg|         54.712   %
MUE/|avg|          38.981   %
==========================================================================================
Statistics for groups:
neutral-neutral(225)RMSE      1.236   MSE      -0.801   kcal/mol
charged-neutral(0)  RMSE        NaN   MSE         NaN   kcal/mol
charged-charged(0)  RMSE        NaN   MSE         NaN   kcal/mol
--------------------------------------------------------------------------------
neutral-neutralRMSE/|avg|     54.71 %
charged-neutralRMSE/|avg|     NaN %
charged-chargedRMSE/|avg|     NaN %
==========================================================================================
