# Supplementary material for: PM6-ML: The Synergy of Semiempirical Quantum Chemistry and Machine Learning Transformed into a Practical Computational Method
Source: J Chem Theory Comput. 2025 Jan 3;21(2):678–90. doi: 10.1021/acs.jctc.4c01330 (PMC11780751; doi:10.1021/acs.jctc.4c01330)
Supplement: Supplementary file 2 — ct4c01330_si_002.zip [file ct4c01330_si_002.zip › SI_validation_outputs/PM7/PLFragCN]

        _______  
       /\______\ 
      / /      / 
     / / Cuby /   Dataset calculation
     \/______/   
                 
Selected 280 out of 547 data set entries
==========================================================================================
name                                             E      Eref     error  error(%)
------------------------------------------------------------------------------------------
01 10GS_01_bbn                              -2.460    -2.184    -0.276   -12.615
02 10GS_02_bbn                              -0.574    -0.132    -0.442  -334.818
03 10GS_03_bbn                               0.308     0.428    -0.120   -28.012
04 10GS_04_bbn                               5.770     4.504     1.266    28.111
05 10GS_05_bbn                             -15.685   -11.437    -4.248   -37.146
06 10GS_06_pro                              -7.288    -6.883    -0.405    -5.886
07 10GS_07_bbn                              -5.601    -6.112     0.511     8.360
08 10GS_08_bbn                             -15.084   -14.282    -0.802    -5.613
09 10GS_09_bbn                              -5.493    -4.063    -1.430   -35.200
10 10GS_10_bbn                              -4.539    -3.957    -0.582   -14.707
11 10GS_11_bbn                              -1.127    -0.762    -0.365   -47.916
12 10GS_12_tyr                              -4.105    -7.821     3.716    47.508
13 10GS_13_phe                              -9.068    -5.857    -3.211   -54.830
14 10GS_14_val                              -1.796    -1.308    -0.488   -37.333
16 10GS_16_val                              -1.056    -0.618    -0.438   -70.882
17 10GS_17_trp                             -18.266   -19.558     1.292     6.604
19 10GS_19_gln                             -34.028   -32.038    -1.990    -6.213
20 10GS_20_leu                              -1.621    -1.287    -0.334   -25.963
21 10GS_21_gln                             -11.375   -10.897    -0.478    -4.387
22 10GS_22_ser                             -11.639   -11.270    -0.369    -3.273
23 10GS_23_tyr                              -2.542    -1.617    -0.925   -57.206
26 2CET_01_bbn                              -0.710     0.231    -0.941  -407.394
27 2CET_02_bbn                              -1.301    -0.814    -0.487   -59.783
28 2CET_03_ala                              -0.410    -0.260    -0.150   -57.746
29 2CET_04_gln                             -11.874    -9.867    -2.007   -20.345
31 2CET_06_hie                              -6.522    -1.059    -5.463  -515.881
32 2CET_07_trp                              -6.175    -5.045    -1.130   -22.402
33 2CET_08_asn                              -5.971    -2.421    -3.550  -146.650
35 2CET_10_val                              -3.114    -2.021    -1.093   -54.081
36 2CET_11_val                              -1.098    -0.645    -0.453   -70.310
37 2CET_12_hie                              -0.592    -0.152    -0.440  -289.750
38 2CET_13_asn                              -0.626    -0.471    -0.155   -32.996
39 2CET_14_asn                               1.309     3.300    -1.991   -60.338
40 2CET_15_tyr                              -9.462    -6.712    -2.750   -40.972
41 2CET_16_met                              -1.213    -0.626    -0.587   -93.765
42 2CET_17_trp                              -6.621    -4.775    -1.846   -38.670
44 2CET_19_trp                             -11.006    -9.608    -1.398   -14.551
45 2CET_20_asn                              -1.348     0.300    -1.648  -549.320
47 2CET_22_trp                              -7.797    -2.321    -5.476  -235.953
48 2CET_23_phe                              -5.748    -5.529    -0.219    -3.955
68 2FVD_20_lys                              -3.573    -5.495     1.922    34.970
71 2FVD_23_glu                              -0.965    -1.405     0.440    31.329
76 2FVD_28_asp                              -9.610    -9.816     0.206     2.094
77 2FVD_29_lys                             -22.228   -18.966    -3.262   -17.198
81 2FVD_33_asp                              -8.234    -9.472     1.238    13.073
82 2OBF_01_bbn                              -1.698    -0.518    -1.180  -227.815
83 2OBF_02_bbn                              -7.917    -7.805    -0.112    -1.441
84 2OBF_03_bbn                               0.264     0.825    -0.561   -67.956
85 2OBF_04_bbn                              -4.470    -3.767    -0.703   -18.649
86 2OBF_05_bbn                              -0.553    -0.402    -0.151   -37.669
87 2OBF_06_bbn                              -3.269    -0.817    -2.452  -300.176
88 2OBF_07_pro                              -1.724    -1.039    -0.685   -65.921
89 2OBF_08_bbn                              -0.098     0.362    -0.460  -127.146
90 2OBF_09_bbn                              -0.970    -0.473    -0.497  -105.085
91 2OBF_10_bbn                              -5.059    -5.683     0.624    10.983
92 2OBF_11_bbn                               0.360     0.668    -0.308   -46.123
93 2OBF_12_bbn                               1.140     1.836    -0.696   -37.934
94 2OBF_13_bbn                              -4.158    -2.971    -1.187   -39.946
95 2OBF_14_tyr                              -9.169    -6.909    -2.260   -32.710
96 2OBF_15_asn                              -9.478    -7.005    -2.473   -35.308
97 2OBF_16_tyr                              -9.221    -5.912    -3.309   -55.979
99 2OBF_18_leu                              -1.029    -0.537    -0.492   -91.659
100 2OBF_19_val                             -2.834    -2.422    -0.412   -17.031
101 2OBF_20_ala                             -1.571    -0.973    -0.598   -61.454
102 2OBF_21_leu                             -2.550    -1.240    -1.310  -105.621
103 2OBF_22_tyr                             -7.742    -3.891    -3.851   -98.983
104 2OBF_23_tyr                             -4.840    -2.925    -1.915   -65.468
105 2OBF_24_phe                            -13.312    -9.337    -3.975   -42.573
106 2OBF_25_ala                             -0.719    -0.605    -0.114   -18.893
107 2OBF_26_ala                             -1.710    -1.585    -0.125    -7.910
109 2OBF_28_tyr                             -7.784    -8.661     0.877    10.129
110 2OBF_29_val                             -1.285    -0.943    -0.342   -36.236
111 2OBF_30_met                             -1.243    -0.341    -0.902  -264.601
113 2OBF_32_val                             -2.892    -1.915    -0.977   -51.019
114 2OBF_33_val                             -2.442    -1.506    -0.936   -62.160
115 2P4Y_01_bbn                              0.169     0.633    -0.464   -73.338
116 2P4Y_02_bbn                             -3.606    -3.158    -0.448   -14.177
117 2P4Y_03_bbn                             -2.372    -1.621    -0.751   -46.324
118 2P4Y_04_bbn                             -0.888    -0.504    -0.384   -76.133
119 2P4Y_05_bbn                             -4.826    -3.285    -1.541   -46.923
120 2P4Y_06_bbn                             -1.973    -1.259    -0.714   -56.741
121 2P4Y_07_bbn                             -3.557    -1.965    -1.592   -81.024
122 2P4Y_08_bbn                             -2.512    -1.945    -0.567   -29.171
123 2P4Y_09_bbn                             -1.394    -0.814    -0.580   -71.251
124 2P4Y_10_bbn                             -0.559    -1.060     0.501    47.284
125 2P4Y_11_bbn                             -2.037    -1.549    -0.488   -31.478
126 2P4Y_12_bbn                             -2.391    -1.648    -0.743   -45.056
127 2P4Y_13_bbn                              0.069     0.388    -0.319   -82.204
128 2P4Y_14_bbn                             -8.005    -7.223    -0.782   -10.825
129 2P4Y_15_bbn                            -22.708   -22.002    -0.706    -3.209
130 2P4Y_16_bbn                             -7.579    -6.373    -1.206   -18.927
131 2P4Y_17_phe                             -1.530    -0.118    -1.412 -1196.288
132 2P4Y_18_ile                             -1.769    -0.958    -0.811   -84.691
133 2P4Y_19_cys                             -6.085    -5.376    -0.709   -13.189
134 2P4Y_20_phe                             -1.949    -1.502    -0.447   -29.732
136 2P4Y_22_ser                             -2.596    -1.952    -0.644   -33.007
137 2P4Y_23_ala                             -2.251    -2.010    -0.241   -12.013
139 2P4Y_25_ile                             -1.304    -1.935     0.631    32.622
140 2P4Y_26_ile                             -3.790    -2.787    -1.003   -35.978
141 2P4Y_27_tyr                             -1.520    -1.841     0.321    17.444
142 2P4Y_28_met                             -3.240    -2.641    -0.599   -22.665
143 2P4Y_29_leu                             -6.409    -4.607    -1.802   -39.123
144 2P4Y_30_leu                             -3.671    -2.673    -0.998   -37.329
145 2P4Y_31_val                             -3.498    -1.593    -1.904  -119.554
146 2P4Y_32_ile                             -7.292    -7.524     0.232     3.077
147 2P4Y_33_ser                             -4.078    -3.787    -0.291    -7.682
148 2P4Y_34_met                             -2.594    -2.077    -0.517   -24.908
149 2P4Y_35_leu                             -2.402    -1.370    -1.032   -75.336
150 2P4Y_36_phe                             -2.064    -1.510    -0.554   -36.711
151 2P4Y_37_met                             -4.390    -3.066    -1.324   -43.187
153 2P4Y_39_hie                             -1.031    -1.154     0.123    10.648
154 2VOT_01_bbn                              1.181     2.471    -1.290   -52.207
155 2VOT_02_bbn                              0.270     0.834    -0.564   -67.631
156 2VOT_03_bbn                              1.433     1.814    -0.381   -21.014
157 2VOT_04_trp                             -6.883    -1.855    -5.028  -271.073
159 2VOT_06_trp                             -4.713    -0.130    -4.583 -3525.538
161 2VOT_08_trp                             -5.947    -1.687    -4.260  -252.493
162 2VOT_09_cys                             -1.363    -1.784     0.421    23.601
163 2VOT_10_asn                             -8.681    -3.554    -5.127  -144.273
166 2VOT_13_trp                             -3.207    -0.448    -2.759  -615.748
167 2VOT_14_trp                             -1.865     0.355    -2.220  -625.265
169 2VOT_16_trp                            -11.207    -7.689    -3.518   -45.751
170 2VOT_17_tyr                             -9.067    -4.084    -4.983  -122.022
172 2VOT_19_ser                             -0.772     0.657    -1.429  -217.487
173 2VOT_20_ser                             -1.451    -1.306    -0.145   -11.106
174 2VOT_21_trp                            -14.676   -14.338    -0.338    -2.357
175 2VOT_22_trp                             -7.330    -7.156    -0.174    -2.433
193 2VW5_18_asp                            -20.956   -27.702     6.746    24.352
195 2VW5_20_lys                            -21.717   -16.841    -4.876   -28.954
196 2VW5_21_asp                            -18.987   -20.676     1.689     8.170
199 2VW5_24_glu                             -6.604    -6.855     0.251     3.658
208 2XB8_01_bbn                              3.059     2.947     0.112     3.790
209 2XB8_02_bbn                             -3.747    -3.648    -0.099    -2.726
210 2XB8_03_bbn                             -2.643    -2.281    -0.362   -15.863
211 2XB8_04_bbn                             -3.102    -3.228     0.126     3.910
212 2XB8_05_bbn                             -2.057    -1.707    -0.350   -20.492
213 2XB8_06_bbn                              2.235     1.795     0.440    24.488
214 2XB8_07_bbn                              0.580     0.743    -0.163   -21.943
215 2XB8_08_bbn                             -9.099    -8.427    -0.672    -7.970
216 2XB8_09_bbn                             -5.125    -4.519    -0.606   -13.408
217 2XB8_10_bbn                             -2.454    -1.881    -0.573   -30.480
218 2XB8_11_bbn                             -3.680    -3.191    -0.489   -15.331
219 2XB8_12_bbn                            -20.010   -18.509    -1.501    -8.110
220 2XB8_13_bbn                            -18.793   -18.726    -0.067    -0.359
221 2XB8_14_bbn                              3.135     3.105     0.030     0.970
222 2XB8_15_bbn                             -1.206    -1.108    -0.098    -8.864
223 2XB8_16_asn                             -0.564     0.457    -1.021  -223.407
224 2XB8_17_leu                             -4.618    -4.157    -0.461   -11.099
226 2XB8_19_leu                             -1.515    -0.451    -1.064  -235.891
228 2XB8_21_tyr                            -10.006    -7.905    -2.101   -26.584
229 2XB8_22_asn                             -9.004    -9.067     0.063     0.695
230 2XB8_23_thr                             -1.082    -1.159     0.077     6.670
231 2XB8_24_hid                             -1.248    -4.787     3.539    73.929
232 2XB8_25_hie                              1.895     3.033    -1.138   -37.532
233 2XB8_26_ile                             -3.357    -3.670     0.313     8.542
234 2XB8_27_ser                            -10.193   -13.012     2.819    21.661
235 2XB8_28_val                             -1.812    -1.439    -0.373   -25.944
238 2XB8_31_val                             -0.712    -0.697    -0.015    -2.103
269 2YKI_29_asp                            -23.740   -25.837     2.097     8.118
284 2ZX6_01_bbn                             -0.354     2.718    -3.072  -113.009
285 2ZX6_02_bbn                             -0.447    -0.331    -0.116   -35.006
286 2ZX6_03_bbn                             -0.749    -0.366    -0.383  -104.514
287 2ZX6_04_bbn                              0.771     1.694    -0.923   -54.488
288 2ZX6_05_phe                             -2.969    -2.454    -0.515   -20.989
289 2ZX6_06_hid                            -15.480   -21.607     6.127    28.356
290 2ZX6_07_leu                             -1.923    -1.413    -0.510   -36.067
291 2ZX6_08_tyr                             -5.444    -3.321    -2.123   -63.937
293 2ZX6_10_trp                             -6.660    -1.055    -5.605  -531.248
294 2ZX6_11_hie                             -7.967    -1.054    -6.913  -655.921
295 2ZX6_12_hid                            -13.731   -18.071     4.340    24.014
296 2ZX6_13_tyr                             -3.714    -0.065    -3.649 -5613.631
297 2ZX6_14_leu                             -0.577    -0.230    -0.347  -150.935
298 2ZX6_15_trp                             -4.233    -3.758    -0.475   -12.645
300 2ZX6_17_met                             -3.993    -4.204     0.211     5.015
303 2ZX6_20_val                             -1.758    -1.102    -0.656   -59.554
304 2ZX6_21_asn                             -6.158    -5.871    -0.287    -4.884
305 2ZX6_22_thr                             -2.874    -2.562    -0.312   -12.194
306 2ZX6_23_phe                             -8.904    -8.275    -0.629    -7.596
332 3G0W_26_arg                            -17.848   -18.754     0.906     4.832
370 3GCU_28_lys                             -6.517    -1.564    -4.953  -316.701
371 3GCU_29_arg                              1.103     1.022     0.081     7.972
372 3GCU_30_arg                             -0.824    -0.302    -0.522  -172.997
373 3GCU_31_glu                            -37.611   -40.107     2.496     6.224
388 3GCU_46_asp                             -0.651    -3.510     2.859    81.450
407 3GNW_17_arg                             -2.800    -1.153    -1.647  -142.853
409 3GNW_19_arg                            -10.580    -5.693    -4.887   -85.841
411 3GNW_21_asp                             -5.125    -4.875    -0.250    -5.118
416 3GNW_26_arg                              1.176     3.776    -2.600   -68.850
440 3JVS_15_asp                             -5.287    -7.306     2.019    27.637
441 3JVS_16_arg                             -1.429    -0.422    -1.007  -238.564
443 3JVS_18_glu                             -7.712    -8.054     0.342     4.248
446 3JVS_21_glu                             -4.522    -3.715    -0.807   -21.726
448 3NOX_01_bbn                              0.597     0.798    -0.201   -25.212
449 3NOX_02_bbn                             -6.703    -6.207    -0.496    -7.997
450 3NOX_03_bbn                              0.312     0.757    -0.445   -58.765
451 3NOX_04_bbn                             -2.880    -1.971    -0.909   -46.120
452 3NOX_05_bbn                             -2.250     1.333    -3.583  -268.809
453 3NOX_06_bbn                             -1.214    -1.433     0.219    15.306
457 3NOX_10_tyr                             -8.214    -4.538    -3.676   -80.998
458 3NOX_11_trp                             -2.668    -0.699    -1.969  -281.760
459 3NOX_12_ser                             -8.303    -6.327    -1.976   -31.235
460 3NOX_13_tyr                             -3.745    -2.286    -1.459   -63.838
461 3NOX_14_val                             -2.037    -0.341    -1.696  -497.419
462 3NOX_15_trp                             -2.689    -2.227    -0.462   -20.749
463 3NOX_16_tyr                            -20.497   -16.022    -4.475   -27.933
465 3NOX_18_tyr                             -9.734    -8.583    -1.151   -13.409
466 3NOX_19_asn                            -10.072    -4.442    -5.630  -126.742
467 3NOX_20_val                             -1.943    -1.718    -0.225   -13.097
468 3NOX_21_hid                             -9.369    -8.313    -1.056   -12.704
469 3PE2_01_bbn                             -3.936    -3.063    -0.873   -28.516
470 3PE2_02_bbn                             -0.627    -0.120    -0.507  -422.275
471 3PE2_03_bbn                             -2.000    -1.582    -0.418   -26.391
472 3PE2_04_bbn                             -1.016    -1.140     0.124    10.874
473 3PE2_05_bbn                             -2.614    -2.152    -0.462   -21.464
474 3PE2_06_bbn                             -2.567    -2.152    -0.415   -19.279
475 3PE2_07_bbn                             -0.759    -1.632     0.873    53.494
476 3PE2_08_bbn                            -10.867    -8.648    -2.219   -25.664
477 3PE2_09_bbn                              0.235     0.102     0.133   130.608
478 3PE2_10_bbn                             -2.598    -1.706    -0.892   -52.296
479 3PE2_11_bbn                             -3.945    -3.556    -0.389   -10.937
480 3PE2_12_bbn                            -15.962   -18.392     2.430    13.212
481 3PE2_13_bbn                             -7.244    -6.612    -0.632    -9.555
482 3PE2_14_leu                             -4.676    -3.361    -1.315   -39.111
484 3PE2_16_val                             -5.226    -5.128    -0.098    -1.903
485 3PE2_17_val                             -5.017    -3.574    -1.443   -40.388
487 3PE2_19_ile                             -3.356    -3.154    -0.202    -6.403
488 3PE2_20_phe                             -2.974    -2.992     0.018     0.612
489 3PE2_21_hid                             -1.869    -1.757    -0.112    -6.358
490 3PE2_22_val                             -1.471    -1.155    -0.316   -27.341
491 3PE2_23_asn                             -2.001    -0.799    -1.202  -150.411
492 3PE2_24_hid                             -3.701    -2.844    -0.857   -30.150
493 3PE2_25_met                             -4.628    -4.093    -0.535   -13.069
494 3PE2_26_ile                             -5.982    -5.304    -0.678   -12.780
496 3PE2_28_trp                             -2.945    -4.656     1.711    36.739
497 4GID_01_bbn                             -2.312    -2.050    -0.262   -12.800
498 4GID_02_bbn                              0.310     1.595    -1.285   -80.557
499 4GID_03_bbn                             -2.516    -1.725    -0.791   -45.868
500 4GID_04_bbn                             -6.476    -5.236    -1.240   -23.687
501 4GID_05_bbn                             -0.430     0.112    -0.542  -484.170
502 4GID_06_bbn                              1.520     2.493    -0.973   -39.016
503 4GID_07_bbn                            -15.584   -14.417    -1.167    -8.094
504 4GID_08_bbn                             -0.318    -0.097    -0.221  -227.856
505 4GID_09_pro                             -1.878    -1.047    -0.831   -79.371
506 4GID_10_bbn                             -5.586    -4.144    -1.442   -34.802
507 4GID_11_bbn                             -7.478    -2.179    -5.299  -243.191
508 4GID_12_bbn                             -7.934    -2.931    -5.003  -170.684
509 4GID_13_bbn                             -5.881    -5.824    -0.057    -0.978
510 4GID_14_bbn                             -2.187    -2.012    -0.175    -8.698
511 4GID_15_bbn                             -2.121    -1.966    -0.155    -7.866
512 4GID_16_bbn                             -4.006    -4.380     0.374     8.539
513 4GID_17_bbn                              0.679     0.779    -0.100   -12.879
514 4GID_18_bbn                             -3.490    -3.432    -0.058    -1.695
515 4GID_19_bbn                             -2.003    -1.652    -0.351   -21.255
516 4GID_20_bbn                             -2.102    -0.379    -1.723  -454.594
517 4GID_21_bbn                            -23.232   -18.166    -5.066   -27.888
518 4GID_22_bbn                            -10.901    -6.907    -3.994   -57.822
519 4GID_23_bbn                            -11.591    -5.857    -5.734   -97.894
520 4GID_24_bbn                              0.054     0.454    -0.400   -88.134
521 4GID_25_ser                              0.179     0.291    -0.112   -38.529
522 4GID_26_gln                             -2.097    -1.744    -0.353   -20.240
523 4GID_27_tyr                             -1.272    -0.498    -0.774  -155.361
524 4GID_28_leu                             -3.519    -2.591    -0.928   -35.814
526 4GID_30_ser                              0.291     0.726    -0.435   -59.977
527 4GID_31_val                             -1.202    -0.830    -0.372   -44.808
528 4GID_32_tyr                            -11.212    -8.307    -2.905   -34.976
529 4GID_33_thr                             -7.418    -1.485    -5.933  -399.521
530 4GID_34_gln                             -5.853    -2.954    -2.899   -98.143
531 4GID_35_phe                             -4.073    -2.732    -1.341   -49.069
532 4GID_36_ile                             -2.628    -1.625    -1.003   -61.737
533 4GID_37_trp                             -4.303    -3.718    -0.585   -15.730
534 4GID_38_ile                             -2.504    -1.892    -0.612   -32.365
535 4GID_39_ile                             -1.794    -1.303    -0.491   -37.653
537 4GID_41_tyr                             -5.204    -4.078    -1.126   -27.621
538 4GID_42_ile                             -1.694    -1.315    -0.379   -28.821
540 4GID_44_thr                            -10.511    -6.629    -3.882   -58.566
541 4GID_45_thr                             -6.181    -4.836    -1.345   -27.822
542 4GID_46_asn                             -4.321    -5.295     0.974    18.388
545 4GID_49_ser                              0.526     0.084     0.442   526.548
546 4GID_50_val                             -1.902    -1.455    -0.447   -30.734
547 4GID_51_ala                             -0.982    -0.385    -0.597  -155.190
==========================================================================================
RMSE                1.992   kcal/mol
MUE                 1.329   kcal/mol
------------------------------------------------------------------------------------------
MSE                -0.906   kcal/mol
min                -6.913   kcal/mol
max                 6.746   kcal/mol
range              13.659   kcal/mol
min abs             0.015   kcal/mol
max abs             6.913   kcal/mol
==========================================================================================
RMSE              425.794   %
MUE               110.939   %
MSE              -100.075   %
min             -5613.631   %
max               526.548   %
range            6140.178   %
min abs             0.359   %
max abs          5613.631   %
------------------------------------------------------------------------------------------
RMSE/|avg|         46.688   %
MUE/|avg|          31.159   %
==========================================================================================
Statistics for groups:
neutral-neutral(0)  RMSE        NaN   MSE         NaN   kcal/mol
charged-neutral(280)RMSE      1.992   MSE      -0.906   kcal/mol
charged-charged(0)  RMSE        NaN   MSE         NaN   kcal/mol
--------------------------------------------------------------------------------
neutral-neutralRMSE/|avg|     NaN %
charged-neutralRMSE/|avg|     46.69 %
charged-chargedRMSE/|avg|     NaN %
==========================================================================================
