# Supplementary material for: PM6-ML: The Synergy of Semiempirical Quantum Chemistry and Machine Learning Transformed into a Practical Computational Method
Source: J Chem Theory Comput. 2025 Jan 3;21(2):678–90. doi: 10.1021/acs.jctc.4c01330 (PMC11780751; doi:10.1021/acs.jctc.4c01330)
Supplement: Supplementary file 2 — ct4c01330_si_002.zip [file ct4c01330_si_002.zip › SI_validation_outputs/PM7/PLFragCC]

        _______  
       /\______\ 
      / /      / 
     / / Cuby /   Dataset calculation
     \/______/   
                 
Selected 42 out of 547 data set entries
==========================================================================================
name                                             E      Eref     error  error(%)
------------------------------------------------------------------------------------------
15 10GS_15_arg                             -56.685   -53.819    -2.866    -5.325
18 10GS_18_lys                             -88.508   -89.344     0.836     0.936
24 10GS_24_asp                              19.455    19.608    -0.153    -0.779
25 10GS_25_asp                             -16.400   -14.741    -1.659   -11.256
30 2CET_05_arg                              33.091    34.922    -1.831    -5.243
34 2CET_09_glu                            -100.621  -103.150     2.529     2.452
43 2CET_18_glu                             -89.372   -92.916     3.544     3.814
46 2CET_21_glu                            -104.033  -110.346     6.313     5.721
98 2OBF_17_arg                              36.576    41.108    -4.532   -11.025
108 2OBF_27_glu                           -131.570  -135.109     3.539     2.619
112 2OBF_31_asp                            -79.787   -82.912     3.125     3.769
135 2P4Y_21_arg                            -72.668   -70.559    -2.109    -2.989
138 2P4Y_24_glu                             21.166    19.435     1.731     8.907
152 2P4Y_38_lys                            -29.834   -28.948    -0.886    -3.061
158 2VOT_05_asp                           -102.403  -108.715     6.312     5.806
160 2VOT_07_arg                             37.700    41.149    -3.449    -8.381
164 2VOT_11_glu                           -107.784  -109.350     1.566     1.432
165 2VOT_12_glu                            -44.235   -45.354     1.119     2.468
168 2VOT_15_hip                             46.611    52.496    -5.885   -11.211
171 2VOT_18_glu                           -107.464  -111.797     4.333     3.876
225 2XB8_18_arg                            -25.096   -24.340    -0.756    -3.108
227 2XB8_20_arg                            -20.276   -19.929    -0.347    -1.740
236 2XB8_29_arg                            -51.436   -51.470     0.034     0.066
237 2XB8_30_arg                            -57.979   -58.856     0.877     1.489
239 2XB8_32_asp                             29.973    28.727     1.246     4.339
240 2XB8_33_glu                             21.879    22.273    -0.394    -1.767
292 2ZX6_09_glu                            -76.730   -80.174     3.444     4.296
299 2ZX6_16_asp                           -106.122  -110.036     3.914     3.557
301 2ZX6_18_arg                             47.107    55.564    -8.457   -15.220
302 2ZX6_19_glu                           -108.254  -111.740     3.486     3.119
454 3NOX_07_arg                             35.425    45.802   -10.377   -22.656
455 3NOX_08_glu                           -104.959  -111.564     6.605     5.921
456 3NOX_09_glu                           -119.827  -122.376     2.549     2.083
464 3NOX_17_asp                            -64.034   -62.357    -1.677    -2.689
483 3PE2_15_arg                            -22.709   -22.648    -0.061    -0.271
486 3PE2_18_lys                            -97.765  -101.837     4.072     3.998
495 3PE2_27_asp                             57.585    57.516     0.069     0.121
525 4GID_29_asp                            -78.766   -79.976     1.210     1.512
536 4GID_40_arg                             27.600    28.317    -0.717    -2.533
539 4GID_43_asp                           -111.938  -114.321     2.383     2.085
543 4GID_47_arg                             24.520    27.645    -3.125   -11.302
544 4GID_48_lys                             23.960    23.587     0.373     1.583
==========================================================================================
RMSE                3.594   kcal/mol
MUE                 2.726   kcal/mol
------------------------------------------------------------------------------------------
MSE                 0.379   kcal/mol
min               -10.377   kcal/mol
max                 6.605   kcal/mol
range              16.982   kcal/mol
min abs             0.034   kcal/mol
max abs            10.377   kcal/mol
==========================================================================================
RMSE                6.472   %
MUE                 4.679   %
MSE                -1.062   %
min               -22.656   %
max                 8.907   %
range              31.564   %
min abs             0.066   %
max abs            22.656   %
------------------------------------------------------------------------------------------
RMSE/|avg|          5.536   %
MUE/|avg|           4.199   %
==========================================================================================
Statistics for groups:
neutral-neutral(0)  RMSE        NaN   MSE         NaN   kcal/mol
charged-neutral(0)  RMSE        NaN   MSE         NaN   kcal/mol
charged-charged(42) RMSE      3.594   MSE       0.379   kcal/mol
--------------------------------------------------------------------------------
neutral-neutralRMSE/|avg|     NaN %
charged-neutralRMSE/|avg|     NaN %
charged-chargedRMSE/|avg|     5.54 %
==========================================================================================
