# Supplementary material for: PM6-ML: The Synergy of Semiempirical Quantum Chemistry and Machine Learning Transformed into a Practical Computational Method
Source: J Chem Theory Comput. 2025 Jan 3;21(2):678–90. doi: 10.1021/acs.jctc.4c01330 (PMC11780751; doi:10.1021/acs.jctc.4c01330)
Supplement: Supplementary file 2 — ct4c01330_si_002.zip [file ct4c01330_si_002.zip › SI_validation_outputs/PM7/MPCONF]

        _______  
       /\______\ 
      / /      / 
     / / Cuby /   Dataset calculation
     \/______/   
                 
==========================================================================================
name                                             E      Eref     error  error(%)
------------------------------------------------------------------------------------------
1a FGG_114                                   3.234     0.264     2.970  1125.098
1b FGG_215                                  -0.863    -0.806    -0.057    -7.040
1c FGG_224                                   1.496     0.345     1.151   333.704
1d FGG_252                                   1.399     0.890     0.509    57.240
1e FGG_300                                  -2.615    -0.365    -2.250  -616.406
1f FGG_357                                   1.146    -0.644     1.790   277.961
1g FGG_366                                   0.333    -0.470     0.803   170.897
1h FGG_380                                   1.497     0.635     0.862   135.782
1I FGG_412                                  -1.497     0.538    -2.035  -378.194
1j FGG_444                                  -0.597    -1.509     0.912    60.459
1k FGG_470                                   0.221     0.645    -0.424   -65.692
1l FGG_55                                   -3.091     0.900    -3.991  -443.409
1m FGG_691                                   0.677     0.400     0.277    69.262
1n FGG_80                                    3.002     0.962     2.040   212.044
1o FGG_99                                   -4.345    -1.785    -2.560  -143.419
2a GFA_01                                    1.661     0.901     0.760    84.389
2b GFA_02                                   -3.033     0.524    -3.557  -678.904
2c GFA_03                                    1.661     0.791     0.870   110.050
2d GFA_04                                    0.359     0.438    -0.079   -17.990
2e GFA_05                                    0.523     0.522     0.001     0.098
2f GFA_06                                   -0.977    -0.212    -0.765  -360.753
2g GFA_07                                   -1.267    -0.738    -0.529   -71.730
2h GFA_08                                   -0.021    -0.173     0.152    87.904
2I GFA_09                                    0.248    -0.539     0.787   146.025
2j GFA_10                                    0.134    -0.635     0.769   121.131
2k GFA_11                                   -0.042    -0.217     0.175    80.453
2l GFA_12                                    0.038    -0.439     0.477   108.657
2m GFA_13                                   -0.277     0.108    -0.385  -356.821
2n GFA_14                                    0.453    -0.171     0.624   364.955
2o GFA_15                                   -0.147    -0.855     0.708    82.789
2p GFA_16                                    0.688     0.695    -0.007    -1.066
3a GGF_01                                    2.827     0.540     2.287   423.550
3b GGF_02                                    0.545     0.943    -0.398   -42.205
3c GGF_03                                    1.691     0.760     0.931   122.510
3d GGF_04                                    0.441     0.702    -0.261   -37.190
3e GGF_05                                   -2.883     1.244    -4.127  -331.729
3f GGF_06                                    2.736     0.797     1.939   243.231
3g GGF_07                                    0.361     0.464    -0.103   -22.141
3h GGF_08                                    0.209     0.481    -0.272   -56.518
3I GGF_09                                    0.399     0.491    -0.092   -18.738
3j GGF_10                                   -1.029     0.015    -1.044 -6958.084
3k GGF_11                                    2.756    -0.665     3.421   514.400
3l GGF_12                                   -3.493    -0.924    -2.569  -277.996
3m GGF_13                                   -1.316    -1.263    -0.053    -4.208
3n GGF_14                                   -1.446    -1.560     0.114     7.301
3o GGF_15                                   -1.799    -2.025     0.226    11.183
4a WG_01                                    -0.921    -1.748     0.827    47.315
4b WG_02                                    -2.308    -1.271    -1.037   -81.544
4c WG_03                                     1.507    -0.731     2.238   306.148
4d WG_04                                    -0.324    -0.507     0.184    36.206
4e WG_05                                    -0.218    -0.446     0.228    51.216
4f WG_06                                    -1.030    -0.389    -0.641  -164.671
4g WG_07                                    -0.007     0.190    -0.197  -103.614
4h WG_08                                     2.460     0.560     1.901   339.478
4I WG_09                                    -1.376     0.206    -1.582  -768.258
4j WG_10                                     2.101     0.272     1.829   672.878
4k WG_11                                    -0.905     0.531    -1.436  -270.546
4l WG_12                                    -0.275     0.743    -1.018  -136.988
4m WG_13                                    -0.740     0.735    -1.475  -200.748
4n WG_14                                     0.033     0.816    -0.783   -96.007
4o WG_15                                     2.001     1.041     0.960    92.278
5a WGG_01                                   -2.742    -2.805     0.063     2.231
5b WGG_02                                   -1.347    -2.138     0.791    37.014
5c WGG_03                                   -3.839    -0.597    -3.242  -543.048
5d WGG_04                                   -3.086    -0.367    -2.719  -740.833
5e WGG_05                                   -2.600    -0.359    -2.241  -624.216
5f WGG_06                                    0.526    -0.130     0.656   504.873
5g WGG_07                                    3.964     0.063     3.901  6191.690
5h WGG_08                                   -2.787     0.189    -2.976 -1574.770
5I WGG_09                                    0.792     0.357     0.435   121.839
5j WGG_10                                    1.958     0.570     1.388   243.499
5k WGG_11                                   -0.413     1.290    -1.703  -132.048
5l WGG_12                                    1.276     1.495    -0.219   -14.624
5m WGG_13                                    2.380     1.775     0.605    34.077
5n WGG_14                                    3.998     0.072     3.926  5453.173
5o WGG_15                                    1.920     0.585     1.335   228.213
6a CAMVES_a                                -22.067   -21.801    -0.266    -1.219
6b CAMVES_b                                -11.756    -9.384    -2.372   -25.272
6c CAMVES_c                                  0.385     5.370    -4.985   -92.833
6d CAMVES_d                                  9.537    10.640    -1.103   -10.365
6e CAMVES_e                                 -3.589    -8.479     4.890    57.673
6f CAMVES_f                                 -4.189    -5.713     1.525    26.685
6g CAMVES_g                                -11.207   -10.149    -1.058   -10.421
6h CAMVES_h                                  2.047     2.718    -0.671   -24.695
6I CAMVES_I                                 14.976    17.332    -2.356   -13.595
6j CAMVES_j                                  4.597     1.896     2.701   142.483
6k CAMVES_k                                  2.629     0.254     2.375   935.489
6l CAMVES_l                                  9.090     7.599     1.491    19.624
6m CAMVES_m                                  4.673     9.948    -5.275   -53.023
6n CAMVES_n                                 -1.472    -5.090     3.618    71.085
6o CAMVES_o                                  6.345     4.861     1.485    30.541
7a CHPSAR_a                                -11.000    -8.727    -2.273   -26.042
7b CHPSAR_b                                -12.469   -11.846    -0.623    -5.259
7c CHPSAR_c                                 -8.032    -6.362    -1.670   -26.248
7d CHPSAR_d                                 -7.861    -4.703    -3.158   -67.157
7e CHPSAR_e                                 -2.187    -0.013    -2.174-16811.897
7f CHPSAR_f                                  2.045    -4.721     6.766   143.313
7g CHPSAR_g                                 -4.960    -4.708    -0.252    -5.351
7h CHPSAR_h                                  3.454     1.231     2.223   180.593
7I CHPSAR_I                                 -2.730    -5.071     2.341    46.160
7j CHPSAR_j                                 -2.159    -6.052     3.893    64.324
7k CHPSAR_k                                  2.071     2.221    -0.150    -6.739
7l CHPSAR_l                                  6.259    11.258    -4.999   -44.403
7m CHPSAR_m                                 14.915    18.544    -3.629   -19.567
7n CHPSAR_n                                  6.319     6.765    -0.446    -6.597
7o CHPSAR_o                                 16.334    12.183     4.151    34.072
8a COHVAW_a                                 -7.858    -7.374    -0.484    -6.565
8b COHVAW_b                                 -2.033     1.080    -3.113  -288.203
8c COHVAW_c                                 -7.925    -6.386    -1.539   -24.094
8d COHVAW_d                                  1.781    -0.502     2.283   454.720
8e COHVAW_e                                 -1.637    -3.467     1.830    52.787
8f COHVAW_f                                 -0.622    -2.311     1.689    73.099
8g COHVAW_g                                 -3.766     0.427    -4.193  -981.974
8h COHVAW_h                                  1.207     0.511     0.696   136.269
8I COHVAW_I                                  1.939     2.094    -0.155    -7.382
8j COHVAW_j                                  4.241     0.960     3.281   341.780
8k COHVAW_k                                  0.722    -0.386     1.108   287.040
8l COHVAW_l                                 -1.598    -2.878     1.280    44.464
8m COHVAW_m                                  1.121     4.400    -3.279   -74.525
8n COHVAW_n                                  6.974     7.288    -0.314    -4.313
8o COHVAW_o                                  7.453     6.544     0.909    13.892
9a GS464992_a                              -14.899   -15.161     0.262     1.725
9b GS464992_b                               -0.832    -5.540     4.708    84.990
9c GS464992_c                               -2.761    -6.376     3.615    56.697
9d GS464992_d                               -4.375    -4.756     0.381     8.005
9e GS464992_e                               -0.807    -3.227     2.420    74.991
9f GS464992_f                                4.636     3.917     0.719    18.363
9g GS464992_g                               -1.078     1.320    -2.398  -181.630
9h GS464992_h                               -1.165    -4.898     3.733    76.224
9I GS464992_I                                4.450     4.535    -0.085    -1.883
9j GS464992_j                                4.356     1.677     2.679   159.757
9k GS464992_k                                5.913     8.908    -2.995   -33.627
9l GS464992_l                                7.157    16.636    -9.479   -56.978
9m GS464992_m                                4.028     1.594     2.434   152.703
9n GS464992_n                               -0.640     1.314    -1.954  -148.674
9o GS464992_o                               -3.984     0.056    -4.040 -7206.574
10a GS557577_a                              -9.449    -7.499    -1.949   -25.996
10b GS557577_b                              -3.140    -6.312     3.172    50.247
10c GS557577_c                              -6.229     0.707    -6.936  -981.140
10d GS557577_d                              -4.188    -6.362     2.174    34.179
10e GS557577_e                               0.419     1.410    -0.991   -70.305
10f GS557577_f                              -4.443    -5.531     1.088    19.669
10g GS557577_g                              -1.935    -1.377    -0.558   -40.503
10h GS557577_h                              -0.695     4.765    -5.460  -114.588
10I GS557577_I                               2.911    -2.080     4.991   239.966
10j GS557577_j                               5.692    12.379    -6.687   -54.021
10k GS557577_k                              12.170     8.419     3.751    44.550
10l GS557577_l                               6.688    10.590    -3.902   -36.845
10m GS557577_m                               1.394     0.410     0.984   240.130
10n GS557577_n                               3.779     1.894     1.885    99.529
10o GS557577_o                              -2.974   -11.412     8.438    73.940
11a POXTRD_a                                -9.128    -7.644    -1.484   -19.413
11b POXTRD_b                                -8.543    -5.103    -3.440   -67.402
11c POXTRD_c                                -9.278   -11.524     2.246    19.488
11d POXTRD_d                                -2.449    -5.902     3.453    58.507
11e POXTRD_e                                 1.970     5.918    -3.947   -66.703
11f POXTRD_f                                -5.753    -5.415    -0.338    -6.246
11g POXTRD_g                                 3.264     3.724    -0.460   -12.350
11h POXTRD_h                                 2.289     1.753     0.536    30.592
11I POXTRD_I                                 0.130     3.777    -3.647   -96.561
11j POXTRD_j                                 3.546     1.498     2.048   136.730
11k POXTRD_k                                 0.005     1.834    -1.829   -99.735
11l POXTRD_l                                 1.510     3.206    -1.696   -52.888
11m POXTRD_m                                -1.312     3.723    -5.035  -135.247
11n POXTRD_n                                12.680     5.676     7.004   123.405
11o POXTRD_o                                11.069     4.481     6.588   147.027
12a SANGLI_a                               -16.519   -17.397     0.878     5.046
12b SANGLI_b                                -4.174    -3.408    -0.766   -22.481
12c SANGLI_c                                -4.307    -8.122     3.815    46.973
12d SANGLI_d                                 5.557     1.409     4.148   294.374
12e SANGLI_e                                -0.267     2.485    -2.752  -110.759
12f SANGLI_f                                 5.901    12.799    -6.898   -53.897
12g SANGLI_g                                 4.971     9.846    -4.876   -49.517
12h SANGLI_h                                 7.104     5.416     1.688    31.168
12I SANGLI_I                                 3.982     1.788     2.194   122.683
12j SANGLI_j                                -3.171     0.012    -3.183-26374.967
12k SANGLI_k                                -1.528    -0.701    -0.827  -117.973
12l SANGLI_l                                -4.302    -4.189    -0.113    -2.705
12m SANGLI_m                                -0.120    -3.555     3.435    96.630
12n SANGLI_n                                 9.628    10.157    -0.529    -5.210
12o SANGLI_o                                -2.754    -6.541     3.786    57.889
13a YIVNOG_a                               -12.971    -3.001    -9.970  -332.203
13b YIVNOG_b                               -10.348    -8.861    -1.487   -16.782
13c YIVNOG_c                                -3.219    -0.725    -2.494  -343.938
13d YIVNOG_d                                 5.797    11.275    -5.478   -48.582
13e YIVNOG_e                                 0.876     6.225    -5.349   -85.929
13f YIVNOG_f                                -2.166   -13.363    11.197    83.790
13g YIVNOG_g                                -5.545    -1.475    -4.070  -275.915
13h YIVNOG_h                                 8.897     3.675     5.222   142.094
13I YIVNOG_I                                 7.480    -1.783     9.263   519.523
13j YIVNOG_j                                 5.013    12.156    -7.143   -58.761
13k YIVNOG_k                                 4.638    -2.645     7.283   275.350
13l YIVNOG_l                                 1.429    -6.951     8.380   120.557
13m YIVNOG_m                                 1.137     0.814     0.323    39.709
13n YIVNOG_n                                 2.481     8.967    -6.486   -72.333
13o YIVNOG_o                                -3.500    -4.307     0.807    18.745
==========================================================================================
RMSE                3.196   kcal/mol
MUE                 2.338   kcal/mol
------------------------------------------------------------------------------------------
MSE                -0.000   kcal/mol
min                -9.970   kcal/mol
max                11.197   kcal/mol
range              21.167   kcal/mol
min abs             0.001   kcal/mol
max abs            11.197   kcal/mol
==========================================================================================
RMSE             2433.749   %
MUE               503.757   %
MSE              -235.642   %
min            -26374.967   %
max              6191.690   %
range           32566.657   %
min abs             0.098   %
max abs         26374.967   %
------------------------------------------------------------------------------------------
RMSE/|avg|         85.407   %
MUE/|avg|          62.465   %
==========================================================================================
Statistics for groups:
FGG            (15) RMSE      1.861   MSE      -0.000   kcal/mol
GFA            (16) RMSE      1.043   MSE      -0.000   kcal/mol
GGF            (15) RMSE      1.764   MSE       0.000   kcal/mol
WG             (15) RMSE      1.254   MSE      -0.000   kcal/mol
WGG            (15) RMSE      2.171   MSE      -0.000   kcal/mol
CAMVES         (15) RMSE      2.868   MSE      -0.000   kcal/mol
CHPSAR         (15) RMSE      3.163   MSE       0.000   kcal/mol
COHVAW         (15) RMSE      2.115   MSE       0.000   kcal/mol
GS464992       (15) RMSE      3.592   MSE       0.000   kcal/mol
GS557577       (15) RMSE      4.271   MSE      -0.000   kcal/mol
POXTRD         (15) RMSE      3.547   MSE       0.000   kcal/mol
SANGLI         (15) RMSE      3.235   MSE      -0.000   kcal/mol
YIVNOG         (15) RMSE      6.525   MSE      -0.000   kcal/mol
--------------------------------------------------------------------------------
FGG            RMSE/|avg|     250.14 %
GFA            RMSE/|avg|     209.63 %
GGF            RMSE/|avg|     205.50 %
WG             RMSE/|avg|     184.62 %
WGG            RMSE/|avg|     254.56 %
CAMVES         RMSE/|avg|     35.49 %
CHPSAR         RMSE/|avg|     45.44 %
COHVAW         RMSE/|avg|     68.07 %
GS464992       RMSE/|avg|     67.43 %
GS557577       RMSE/|avg|     78.95 %
POXTRD         RMSE/|avg|     74.75 %
SANGLI         RMSE/|avg|     55.25 %
YIVNOG         RMSE/|avg|     113.51 %
------------------------------------------------------------------------------------------
Averages over multiple groups:
Small           |RMSE|      1.618 kcal/mol
Medium-sized    |RMSE|      3.057 kcal/mol
Large           |RMSE|      4.677 kcal/mol
==========================================================================================
