# Supplementary material for: PM6-ML: The Synergy of Semiempirical Quantum Chemistry and Machine Learning Transformed into a Practical Computational Method
Source: J Chem Theory Comput. 2025 Jan 3;21(2):678–90. doi: 10.1021/acs.jctc.4c01330 (PMC11780751; doi:10.1021/acs.jctc.4c01330)
Supplement: Supplementary file 2 — ct4c01330_si_002.zip [file ct4c01330_si_002.zip › SI_validation_outputs/PM7/SCONF]

        _______  
       /\______\ 
      / /      / 
     / / Cuby /   Dataset calculation
     \/______/   
                 
==========================================================================================
name                                             E      Eref     error  error(%)
------------------------------------------------------------------------------------------
1                                            0.628     0.860    -0.232   -26.986
2                                            3.833     2.280     1.553    68.100
3                                            4.305     3.080     1.225    39.767
4                                            6.793     4.600     2.193    47.676
5                                            6.324     4.870     1.454    29.866
6                                            5.491     4.160     1.331    31.994
7                                            5.806     4.380     1.426    32.568
8                                            6.687     6.190     0.497     8.030
9                                            7.029     6.180     0.849    13.736
10                                           7.171     5.650     1.521    26.927
11                                           7.025     5.590     1.435    25.678
12                                           6.585     5.930     0.655    11.044
13                                           6.815     6.310     0.505     8.003
14                                           5.770     6.220    -0.450    -7.234
15                                          -0.596     0.200    -0.796  -398.225
16                                          -8.657     6.160   -14.817  -240.542
17                                          -8.338     5.540   -13.878  -250.507
==========================================================================================
RMSE                5.051   kcal/mol
MUE                 2.636   kcal/mol
------------------------------------------------------------------------------------------
MSE                -0.913   kcal/mol
min               -14.817   kcal/mol
max                 2.193   kcal/mol
range              17.010   kcal/mol
min abs             0.232   kcal/mol
max abs            14.817   kcal/mol
==========================================================================================
RMSE              131.344   %
MUE                74.522   %
MSE               -34.124   %
min              -398.225   %
max                68.100   %
range             466.325   %
min abs             7.234   %
max abs           398.225   %
------------------------------------------------------------------------------------------
RMSE/|avg|        109.804   %
MUE/|avg|          57.313   %
==========================================================================================
