# Supplementary material for: PM6-ML: The Synergy of Semiempirical Quantum Chemistry and Machine Learning Transformed into a Practical Computational Method
Source: J Chem Theory Comput. 2025 Jan 3;21(2):678–90. doi: 10.1021/acs.jctc.4c01330 (PMC11780751; doi:10.1021/acs.jctc.4c01330)
Supplement: Supplementary file 2 — ct4c01330_si_002.zip [file ct4c01330_si_002.zip › SI_validation_outputs/PM7/Amino20x4]

        _______  
       /\______\ 
      / /      / 
     / / Cuby /   Dataset calculation
     \/______/   
                 
==========================================================================================
name                                             E      Eref     error  error(%)
------------------------------------------------------------------------------------------
1                                           -1.201     1.169    -2.370  -202.778
2                                            1.498     3.049    -1.551   -50.883
3                                            0.067     3.319    -3.252   -97.983
4                                            3.604     5.044    -1.440   -28.541
5                                            5.743     1.576     4.167   264.404
6                                            5.700     2.529     3.171   125.380
7                                            7.342     2.800     4.542   162.210
8                                            9.584     6.459     3.125    48.384
9                                            0.907     0.388     0.519   133.735
10                                           2.903     4.109    -1.206   -29.351
11                                           3.126     4.760    -1.634   -34.321
12                                           7.106     6.532     0.574     8.781
13                                          -2.450     0.157    -2.607 -1660.624
14                                          -0.236     1.974    -2.210  -111.969
15                                           2.706     2.897    -0.191    -6.593
16                                          -0.557     3.113    -3.670  -117.888
17                                          -4.422     0.277    -4.699 -1696.513
18                                          -0.957     0.979    -1.936  -197.765
19                                          -2.789     0.992    -3.781  -381.165
20                                          -0.967     2.373    -3.340  -140.767
21                                          -0.767     0.424    -1.191  -280.809
22                                           1.140     3.272    -2.132   -65.170
23                                           4.395     4.045     0.350     8.651
24                                           3.725     4.152    -0.427   -10.283
25                                           2.072     1.335     0.737    55.200
26                                           1.816     1.545     0.271    17.520
27                                           2.848     2.939    -0.091    -3.085
28                                           3.311     5.216    -1.905   -36.514
29                                           3.306     1.091     2.215   203.069
30                                           4.512     2.627     1.885    71.742
31                                           3.351     2.743     0.608    22.172
32                                           4.836     4.086     0.750    18.351
33                                           2.348     2.769    -0.421   -15.211
34                                           3.259     2.992     0.267     8.909
35                                           8.275     7.318     0.957    13.072
36                                           8.134     7.370     0.764    10.368
37                                          -0.296     0.187    -0.483  -258.428
38                                           0.998     0.595     0.403    67.669
39                                           3.271     0.963     2.308   239.641
40                                           2.629     0.995     1.634   164.198
41                                          -0.096     0.338    -0.434  -128.311
42                                           0.177     1.524    -1.347   -88.390
43                                           0.382     1.686    -1.304   -77.369
44                                           1.221     1.952    -0.731   -37.448
45                                          -1.876     0.058    -1.934 -3333.759
46                                           0.098     0.199    -0.101   -50.523
47                                          -0.044     0.456    -0.500  -109.629
48                                          -1.612     0.540    -2.152  -398.572
49                                           0.274     1.814    -1.540   -84.920
50                                          -2.077     2.459    -4.536  -184.465
51                                           2.601     2.466     0.135     5.481
52                                          -0.665     2.896    -3.561  -122.979
53                                          -1.337     0.872    -2.209  -253.286
54                                           0.517     1.719    -1.202   -69.940
55                                           2.023     1.840     0.183     9.941
56                                           2.354     1.889     0.465    24.593
57                                           0.405     1.396    -0.991   -71.021
58                                           3.078     3.211    -0.133    -4.137
59                                           3.592     4.187    -0.595   -14.212
60                                           6.632     6.014     0.618    10.282
61                                           3.384     3.026     0.358    11.837
62                                           3.485     3.103     0.382    12.319
63                                           3.536     3.513     0.023     0.662
64                                           4.329     4.183     0.146     3.487
65                                           2.424     1.339     1.085    81.031
66                                           1.685     3.080    -1.395   -45.296
67                                           3.410     3.506    -0.096    -2.737
68                                           2.579     4.224    -1.645   -38.955
69                                          -0.709     1.293    -2.002  -154.817
70                                           1.731     2.828    -1.097   -38.793
71                                           3.061     3.244    -0.183    -5.627
72                                           2.929     4.057    -1.128   -27.815
73                                           0.007     0.093    -0.086   -92.763
74                                          -1.056     0.903    -1.959  -216.920
75                                           2.144     1.707     0.437    25.618
76                                           0.792     1.772    -0.980   -55.290
77                                           1.334     0.849     0.485    57.086
78                                           3.766     0.860     2.906   337.935
79                                           1.437     1.355     0.082     6.045
80                                           1.297     1.484    -0.187   -12.616
==========================================================================================
RMSE                1.847   kcal/mol
MUE                 1.389   kcal/mol
------------------------------------------------------------------------------------------
MSE                -0.475   kcal/mol
min                -4.699   kcal/mol
max                 4.542   kcal/mol
range               9.241   kcal/mol
min abs             0.023   kcal/mol
max abs             4.699   kcal/mol
==========================================================================================
RMSE              474.483   %
MUE               167.213   %
MSE              -111.468   %
min             -3333.759   %
max               337.935   %
range            3671.694   %
min abs             0.662   %
max abs          3333.759   %
------------------------------------------------------------------------------------------
RMSE/|avg|         75.741   %
MUE/|avg|          56.956   %
==========================================================================================
