# Supplementary material for: PM6-ML: The Synergy of Semiempirical Quantum Chemistry and Machine Learning Transformed into a Practical Computational Method
Source: J Chem Theory Comput. 2025 Jan 3;21(2):678–90. doi: 10.1021/acs.jctc.4c01330 (PMC11780751; doi:10.1021/acs.jctc.4c01330)
Supplement: Supplementary file 2 — ct4c01330_si_002.zip [file ct4c01330_si_002.zip › SI_validation_outputs/PM7/Torsions]

        _______  
       /\______\ 
      / /      / 
     / / Cuby /   Dataset calculation
     \/______/   
                 
==========================================================================================
name                                             E      Eref     error  error(%)
------------------------------------------------------------------------------------------
01 butane -170                               0.092     0.204    -0.112   -55.123
01 butane -160                               0.360     0.769    -0.409   -53.150
01 butane -150                               0.735     1.567    -0.832   -53.098
01 butane -140                               1.110     2.394    -1.284   -53.641
01 butane -130                               1.375     3.025    -1.650   -54.538
01 butane -120                               1.462     3.274    -1.812   -55.337
01 butane -110                               1.359     3.061    -1.702   -55.599
01 butane -100                               1.109     2.461    -1.352   -54.949
01 butane -090                               0.820     1.692    -0.872   -51.522
01 butane -080                               0.641     1.034    -0.393   -37.992
01 butane -070                               0.639     0.672    -0.033    -4.890
01 butane -060                               0.786     0.657     0.129    19.658
01 butane -050                               1.151     1.044     0.107    10.236
01 butane -040                               1.746     1.854    -0.108    -5.821
01 butane -030                               2.480     2.958    -0.478   -16.163
01 butane -020                               3.173     4.120    -0.947   -22.988
01 butane -010                               3.658     5.036    -1.378   -27.358
01 butane 000                                3.816     5.389    -1.573   -29.197
01 butane 010                                3.659     5.036    -1.377   -27.349
01 butane 020                                3.173     4.120    -0.947   -22.984
01 butane 030                                2.480     2.958    -0.478   -16.161
01 butane 040                                1.746     1.854    -0.108    -5.819
01 butane 050                                1.150     1.044     0.106    10.188
01 butane 060                                0.786     0.657     0.129    19.623
01 butane 070                                0.639     0.672    -0.033    -4.882
01 butane 080                                0.641     1.034    -0.393   -38.021
01 butane 090                                0.822     1.692    -0.870   -51.431
01 butane 100                                1.108     2.461    -1.353   -54.990
01 butane 110                                1.359     3.061    -1.702   -55.609
01 butane 120                                1.462     3.274    -1.812   -55.351
01 butane 130                                1.375     3.025    -1.650   -54.542
01 butane 140                                1.110     2.394    -1.284   -53.634
01 butane 150                                0.735     1.567    -0.832   -53.083
01 butane 160                                0.359     0.769    -0.410   -53.270
01 butane 170                                0.092     0.204    -0.112   -54.799
01 butane 180                                0.000     0.000     0.000     0.000
02 E_pentene -170                            0.243     1.944    -1.701   -87.509
02 E_pentene -160                            0.198     1.514    -1.316   -86.941
02 E_pentene -150                            0.119     0.977    -0.858   -87.806
02 E_pentene -140                            0.037     0.486    -0.449   -92.469
02 E_pentene -130                           -0.020     0.142    -0.162  -114.275
02 E_pentene -120                            0.000     0.000     0.000     0.000
02 E_pentene -110                            0.095     0.075     0.020    26.800
02 E_pentene -100                            0.259     0.357    -0.098   -27.370
02 E_pentene -090                            0.443     0.800    -0.357   -44.683
02 E_pentene -080                            0.587     1.323    -0.736   -55.623
02 E_pentene -070                            0.691     1.805    -1.114   -61.707
02 E_pentene -060                            0.791     2.105    -1.314   -62.411
02 E_pentene -050                            0.910     2.120    -1.210   -57.080
02 E_pentene -040                            0.975     1.825    -0.850   -46.562
02 E_pentene -030                            0.953     1.317    -0.364   -27.651
02 E_pentene -020                            0.867     0.781     0.086    11.014
02 E_pentene -010                            0.786     0.387     0.399   103.140
02 E_pentene 000                             0.750     0.244     0.506   207.377
02 E_pentene 010                             0.786     0.387     0.399   103.049
02 E_pentene 020                             0.866     0.781     0.085    10.849
02 E_pentene 030                             0.953     1.317    -0.364   -27.606
02 E_pentene 040                             0.976     1.825    -0.849   -46.544
02 E_pentene 050                             0.909     2.120    -1.211   -57.104
02 E_pentene 060                             0.791     2.105    -1.314   -62.438
02 E_pentene 070                             0.691     1.805    -1.114   -61.694
02 E_pentene 080                             0.588     1.323    -0.735   -55.577
02 E_pentene 090                             0.444     0.800    -0.356   -44.515
02 E_pentene 100                             0.259     0.357    -0.098   -27.532
02 E_pentene 110                             0.094     0.075     0.019    25.027
02 E_pentene 120                             0.000     0.000     0.000       Inf
02 E_pentene 130                            -0.021     0.142    -0.163  -115.092
02 E_pentene 140                             0.036     0.486    -0.450   -92.665
02 E_pentene 150                             0.121     0.977    -0.856   -87.658
02 E_pentene 160                             0.199     1.514    -1.315   -86.851
02 E_pentene 170                             0.243     1.944    -1.701   -87.485
02 E_pentene 180                             0.248     2.109    -1.861   -88.236
03 4_Me_pentene -170                         0.626     1.962    -1.336   -68.111
03 4_Me_pentene -160                         0.462     1.495    -1.033   -69.128
03 4_Me_pentene -150                         0.302     0.951    -0.649   -68.274
03 4_Me_pentene -140                         0.137     0.466    -0.329   -70.622
03 4_Me_pentene -130                         0.030     0.132    -0.102   -77.258
03 4_Me_pentene -120                         0.000     0.000     0.000     0.000
03 4_Me_pentene -110                         0.054     0.081    -0.027   -32.716
03 4_Me_pentene -100                         0.182     0.366    -0.184   -50.380
03 4_Me_pentene -090                         0.352     0.815    -0.463   -56.755
03 4_Me_pentene -080                         0.515     1.348    -0.833   -61.799
03 4_Me_pentene -070                         0.650     1.844    -1.194   -64.751
03 4_Me_pentene -060                         0.791     2.161    -1.370   -63.377
03 4_Me_pentene -050                         0.958     2.207    -1.249   -56.595
03 4_Me_pentene -040                         1.084     1.962    -0.878   -44.754
03 4_Me_pentene -030                         1.102     1.494    -0.392   -26.260
03 4_Me_pentene -020                         1.053     0.967     0.086     8.940
03 4_Me_pentene -010                         1.003     0.555     0.448    80.714
03 4_Me_pentene 000                          0.999     0.374     0.625   167.230
03 4_Me_pentene 010                          1.058     0.466     0.592   126.972
03 4_Me_pentene 020                          1.170     0.808     0.362    44.817
03 4_Me_pentene 030                          1.277     1.315    -0.038    -2.853
03 4_Me_pentene 040                          1.314     1.837    -0.523   -28.453
03 4_Me_pentene 050                          1.258     2.217    -0.959   -43.275
03 4_Me_pentene 060                          1.192     2.373    -1.181   -49.760
03 4_Me_pentene 070                          1.198     2.308    -1.110   -48.087
03 4_Me_pentene 080                          1.239     2.020    -0.781   -38.645
03 4_Me_pentene 090                          1.227     1.544    -0.317   -20.544
03 4_Me_pentene 100                          1.151     1.012     0.139    13.756
03 4_Me_pentene 110                          1.058     0.587     0.471    80.264
03 4_Me_pentene 120                          1.007     0.380     0.627   165.068
03 4_Me_pentene 130                          1.033     0.444     0.589   132.608
03 4_Me_pentene 140                          1.106     0.770     0.336    43.582
03 4_Me_pentene 150                          1.174     1.277    -0.103    -8.040
03 4_Me_pentene 160                          1.173     1.806    -0.633   -35.046
03 4_Me_pentene 170                          1.031     2.156    -1.125   -52.166
03 4_Me_pentene 180                          0.821     2.207    -1.386   -62.802
04 3_Me_pentene -170                         1.641     3.227    -1.586   -49.150
04 3_Me_pentene -160                         1.421     2.391    -0.970   -40.550
04 3_Me_pentene -150                         1.027     1.482    -0.455   -30.727
04 3_Me_pentene -140                         0.589     0.718    -0.129   -17.907
04 3_Me_pentene -130                         0.218     0.212     0.006     2.849
04 3_Me_pentene -120                         0.000     0.000     0.000     0.000
04 3_Me_pentene -110                        -0.031     0.046    -0.077  -166.609
04 3_Me_pentene -100                        -0.118     0.144    -0.262  -182.132
04 3_Me_pentene -090                        -0.160     0.460    -0.620  -134.698
04 3_Me_pentene -080                        -0.077     0.960    -1.037  -108.000
04 3_Me_pentene -070                         0.041     1.520    -1.479   -97.334
04 3_Me_pentene -060                         0.190     1.923    -1.733   -90.145
04 3_Me_pentene -050                         0.398     1.989    -1.591   -79.972
04 3_Me_pentene -040                         0.576     1.680    -1.104   -65.702
04 3_Me_pentene -030                         0.627     1.134    -0.507   -44.700
04 3_Me_pentene -020                         0.594     0.580     0.014     2.486
04 3_Me_pentene -010                         0.579     0.195     0.384   196.974
04 3_Me_pentene 000                          0.614     0.034     0.580  1706.588
04 3_Me_pentene 010                          0.576     0.195     0.381   195.364
04 3_Me_pentene 020                          0.595     0.580     0.015     2.543
04 3_Me_pentene 030                          0.629     1.134    -0.505   -44.534
04 3_Me_pentene 040                          0.577     1.680    -1.103   -65.665
04 3_Me_pentene 050                          0.397     1.989    -1.592   -80.060
04 3_Me_pentene 060                          0.189     1.923    -1.734   -90.167
04 3_Me_pentene 070                          0.043     1.520    -1.477   -97.174
04 3_Me_pentene 080                         -0.079     0.960    -1.039  -108.179
04 3_Me_pentene 090                         -0.160     0.460    -0.620  -134.802
04 3_Me_pentene 100                         -0.117     0.144    -0.261  -181.181
04 3_Me_pentene 110                         -0.031     0.046    -0.077  -166.957
04 3_Me_pentene 120                          0.001     0.000     0.001       Inf
04 3_Me_pentene 130                          0.217     0.212     0.005     2.519
04 3_Me_pentene 140                          0.590     0.718    -0.128   -17.869
04 3_Me_pentene 150                          1.025     1.482    -0.457   -30.831
04 3_Me_pentene 160                          1.421     2.391    -0.970   -40.571
04 3_Me_pentene 170                          1.642     3.227    -1.585   -49.102
04 3_Me_pentene 180                          1.591     3.580    -1.989   -55.554
05 ethane_diol -170                          2.215     2.723    -0.508   -18.648
05 ethane_diol -160                          2.236     3.135    -0.899   -28.679
05 ethane_diol -150                          2.243     3.776    -1.533   -40.587
05 ethane_diol -140                          2.228     4.496    -2.268   -50.453
05 ethane_diol -130                          2.211     5.067    -2.856   -56.361
05 ethane_diol -120                          0.233     5.087    -4.854   -95.418
05 ethane_diol -110                          0.023     4.477    -4.454   -99.490
05 ethane_diol -100                         -0.123     3.440    -3.562  -103.561
05 ethane_diol -090                         -0.225     2.214    -2.439  -110.180
05 ethane_diol -080                         -0.273     1.071    -1.344  -125.497
05 ethane_diol -070                         -0.221     0.259    -0.480  -185.201
05 ethane_diol -060                          0.000     0.000     0.000     0.000
05 ethane_diol -050                          0.449     0.448     0.001     0.196
05 ethane_diol -040                          1.138     1.570    -0.432   -27.506
05 ethane_diol -030                          1.914     3.113    -1.199   -38.511
05 ethane_diol -020                         -0.062     4.094    -4.156  -101.518
05 ethane_diol -010                         -0.053     4.924    -4.977  -101.079
05 ethane_diol 000                          -0.089     5.323    -5.412  -101.680
05 ethane_diol 010                          -0.051     4.924    -4.975  -101.029
05 ethane_diol 020                          -0.063     4.094    -4.157  -101.530
05 ethane_diol 030                           1.915     3.113    -1.198   -38.485
05 ethane_diol 040                           1.139     1.570    -0.431   -27.457
05 ethane_diol 050                           0.452     0.448     0.004     0.801
05 ethane_diol 060                           0.003     0.000     0.003       Inf
05 ethane_diol 070                          -0.220     0.259    -0.479  -184.981
05 ethane_diol 080                          -0.273     1.071    -1.344  -125.461
05 ethane_diol 090                          -0.226     2.214    -2.440  -110.186
05 ethane_diol 100                          -0.124     3.440    -3.564  -103.593
05 ethane_diol 110                           0.023     4.477    -4.454   -99.481
05 ethane_diol 120                           0.233     5.087    -4.854   -95.423
05 ethane_diol 130                           2.211     5.067    -2.856   -56.370
05 ethane_diol 140                           2.224     4.496    -2.272   -50.527
05 ethane_diol 150                           2.245     3.776    -1.531   -40.558
05 ethane_diol 160                           2.236     3.135    -0.899   -28.664
05 ethane_diol 170                           2.215     2.723    -0.508   -18.671
05 ethane_diol 180                           2.116     2.535    -0.419   -16.521
06 meo_methanol -170                         5.477     2.751     2.726    99.096
06 meo_methanol -160                         5.395     3.122     2.273    72.798
06 meo_methanol -150                         5.176     3.556     1.620    45.553
06 meo_methanol -140                         4.780     3.883     0.897    23.102
06 meo_methanol -130                         4.192     3.955     0.237     5.987
06 meo_methanol -120                         3.433     3.679    -0.246    -6.698
06 meo_methanol -110                         2.585     3.052    -0.467   -15.292
06 meo_methanol -100                         1.750     2.166    -0.416   -19.188
06 meo_methanol -090                         0.989     1.206    -0.217   -17.983
06 meo_methanol -080                         0.374     0.405    -0.031    -7.556
06 meo_methanol -070                         0.000     0.000     0.000     0.000
06 meo_methanol -060                        -0.039     0.163    -0.202  -123.963
06 meo_methanol -050                         0.199     0.924    -0.725   -78.415
06 meo_methanol -040                         0.681     2.180    -1.499   -68.765
06 meo_methanol -030                         1.395     3.694    -2.299   -62.235
06 meo_methanol -020                         2.207     5.165    -2.958   -57.267
06 meo_methanol -010                         2.921     6.323    -3.402   -53.811
06 meo_methanol 000                          3.426     6.938    -3.512   -50.614
06 meo_methanol 010                          2.922     6.323    -3.401   -53.788
06 meo_methanol 020                          2.205     5.165    -2.960   -57.312
06 meo_methanol 030                          1.396     3.694    -2.298   -62.212
06 meo_methanol 040                          0.681     2.180    -1.499   -68.744
06 meo_methanol 050                          0.198     0.924    -0.726   -78.518
06 meo_methanol 060                         -0.039     0.163    -0.202  -124.006
06 meo_methanol 070                         -0.001     0.000    -0.001      -Inf
06 meo_methanol 080                          0.372     0.405    -0.033    -8.151
06 meo_methanol 090                          0.990     1.206    -0.216   -17.944
06 meo_methanol 100                          1.750     2.166    -0.416   -19.202
06 meo_methanol 110                          2.588     3.052    -0.464   -15.218
06 meo_methanol 120                          3.431     3.679    -0.248    -6.749
06 meo_methanol 130                          4.193     3.955     0.238     6.017
06 meo_methanol 140                          4.779     3.883     0.896    23.079
06 meo_methanol 150                          5.176     3.556     1.620    45.566
06 meo_methanol 160                          5.395     3.122     2.273    72.821
06 meo_methanol 170                          5.477     2.751     2.726    99.085
06 meo_methanol 180                          5.487     2.580     2.907   112.668
07 fluoropropane -170                       -0.402     0.380    -0.782  -205.718
07 fluoropropane -160                       -0.121     0.942    -1.063  -112.796
07 fluoropropane -150                        0.254     1.740    -1.486   -85.418
07 fluoropropane -140                        0.588     2.575    -1.987   -77.148
07 fluoropropane -130                        0.795     3.214    -2.419   -75.274
07 fluoropropane -120                        0.834     3.463    -2.629   -75.925
07 fluoropropane -110                        0.720     3.229    -2.509   -77.694
07 fluoropropane -100                        0.512     2.566    -2.054   -80.047
07 fluoropropane -090                        0.242     1.656    -1.414   -85.367
07 fluoropropane -080                        0.002     0.764    -0.762   -99.804
07 fluoropropane -070                       -0.100     0.148    -0.248  -167.392
07 fluoropropane -060                        0.000     0.000     0.000     0.000
07 fluoropropane -050                        0.299     0.390    -0.091   -23.333
07 fluoropropane -040                        0.776     1.253    -0.477   -38.029
07 fluoropropane -030                        1.312     2.379    -1.067   -44.833
07 fluoropropane -020                        1.806     3.492    -1.686   -48.291
07 fluoropropane -010                        2.134     4.305    -2.171   -50.423
07 fluoropropane 000                         2.253     4.604    -2.351   -51.060
07 fluoropropane 010                         2.134     4.305    -2.171   -50.436
07 fluoropropane 020                         1.805     3.492    -1.687   -48.317
07 fluoropropane 030                         1.312     2.379    -1.067   -44.851
07 fluoropropane 040                         0.777     1.253    -0.476   -37.959
07 fluoropropane 050                         0.299     0.390    -0.091   -23.274
07 fluoropropane 060                        -0.000     0.000    -0.000      -Inf
07 fluoropropane 070                        -0.100     0.148    -0.248  -167.318
07 fluoropropane 080                         0.003     0.764    -0.761   -99.632
07 fluoropropane 090                         0.242     1.656    -1.414   -85.374
07 fluoropropane 100                         0.511     2.566    -2.055   -80.074
07 fluoropropane 110                         0.721     3.229    -2.508   -77.662
07 fluoropropane 120                         0.835     3.463    -2.628   -75.879
07 fluoropropane 130                         0.795     3.214    -2.419   -75.277
07 fluoropropane 140                         0.590     2.575    -1.985   -77.093
07 fluoropropane 150                         0.254     1.740    -1.486   -85.393
07 fluoropropane 160                        -0.121     0.942    -1.063  -112.857
07 fluoropropane 170                        -0.402     0.380    -0.782  -205.750
07 fluoropropane 180                        -0.518     0.176    -0.694  -394.511
08 fluorobutane -170                        -0.171     0.427    -0.598  -140.063
08 fluorobutane -160                         0.096     0.947    -0.851   -89.882
08 fluorobutane -150                         0.452     1.685    -1.233   -73.174
08 fluorobutane -140                         0.767     2.458    -1.691   -68.791
08 fluorobutane -130                         0.966     3.045    -2.079   -68.266
08 fluorobutane -120                         0.975     3.261    -2.286   -70.109
08 fluorobutane -110                         0.838     3.021    -2.183   -72.263
08 fluorobutane -100                         0.590     2.376    -1.786   -75.164
08 fluorobutane -090                         0.296     1.506    -1.210   -80.373
08 fluorobutane -080                         0.038     0.666    -0.628   -94.294
08 fluorobutane -070                        -0.081     0.104    -0.185  -177.442
08 fluorobutane -060                         0.000     0.000     0.000     0.000
08 fluorobutane -050                         0.281     0.415    -0.134   -32.330
08 fluorobutane -040                         0.733     1.276    -0.543   -42.518
08 fluorobutane -030                         1.253     2.384    -1.131   -47.440
08 fluorobutane -020                         1.753     3.473    -1.720   -49.526
08 fluorobutane -010                         2.101     4.267    -2.166   -50.772
08 fluorobutane 000                          2.213     4.557    -2.344   -51.435
08 fluorobutane 010                          2.105     4.267    -2.162   -50.669
08 fluorobutane 020                          1.751     3.473    -1.722   -49.594
08 fluorobutane 030                          1.258     2.384    -1.126   -47.213
08 fluorobutane 040                          0.735     1.276    -0.541   -42.430
08 fluorobutane 050                          0.278     0.415    -0.137   -32.969
08 fluorobutane 060                         -0.000     0.000    -0.000      -Inf
08 fluorobutane 070                         -0.083     0.104    -0.187  -179.596
08 fluorobutane 080                          0.036     0.666    -0.630   -94.649
08 fluorobutane 090                          0.293     1.506    -1.213   -80.575
08 fluorobutane 100                          0.589     2.376    -1.787   -75.197
08 fluorobutane 110                          0.839     3.021    -2.182   -72.227
08 fluorobutane 120                          0.978     3.261    -2.283   -70.015
08 fluorobutane 130                          0.967     3.045    -2.078   -68.247
08 fluorobutane 140                          0.768     2.458    -1.690   -68.763
08 fluorobutane 150                          0.450     1.685    -1.235   -73.318
08 fluorobutane 160                          0.097     0.947    -0.850   -89.747
08 fluorobutane 170                         -0.174     0.427    -0.601  -140.759
08 fluorobutane 180                         -0.293     0.237    -0.530  -223.789
09 difluorobutane -170                       0.130     0.295    -0.165   -56.003
09 difluorobutane -160                       0.431     1.015    -0.584   -57.542
09 difluorobutane -150                       0.835     1.984    -1.149   -57.901
09 difluorobutane -140                       1.243     2.951    -1.708   -57.891
09 difluorobutane -130                       1.560     3.658    -2.098   -57.345
09 difluorobutane -120                       1.738     3.922    -2.184   -55.688
09 difluorobutane -110                       1.733     3.686    -1.953   -52.989
09 difluorobutane -100                       1.566     3.022    -1.456   -48.164
09 difluorobutane -090                       1.210     2.103    -0.893   -42.486
09 difluorobutane -080                       0.796     1.173    -0.377   -32.169
09 difluorobutane -070                       0.431     0.471    -0.040    -8.393
09 difluorobutane -060                       0.237     0.178     0.059    32.904
09 difluorobutane -050                       0.198     0.371    -0.173   -46.642
09 difluorobutane -040                       0.341     0.995    -0.654   -65.742
09 difluorobutane -030                       0.662     1.898    -1.236   -65.147
09 difluorobutane -020                       1.065     2.841    -1.776   -62.527
09 difluorobutane -010                       1.451     3.581    -2.130   -59.491
09 difluorobutane 000                        1.719     3.915    -2.196   -56.091
09 difluorobutane 010                        1.833     3.750    -1.917   -51.133
09 difluorobutane 020                        1.698     3.123    -1.425   -45.625
09 difluorobutane 030                        1.360     2.198    -0.838   -38.118
09 difluorobutane 040                        0.899     1.215    -0.316   -25.984
09 difluorobutane 050                        0.435     0.427     0.008     1.965
09 difluorobutane 060                        0.074     0.026     0.048   183.846
09 difluorobutane 070                       -0.143     0.097    -0.240  -247.598
09 difluorobutane 080                       -0.115     0.608    -0.723  -118.987
09 difluorobutane 090                        0.040     1.390    -1.350   -97.099
09 difluorobutane 100                        0.296     2.218    -1.922   -86.643
09 difluorobutane 110                        0.557     2.855    -2.298   -80.480
09 difluorobutane 120                        0.716     3.112    -2.396   -76.999
09 difluorobutane 130                        0.802     2.931    -2.129   -72.637
09 difluorobutane 140                        0.701     2.356    -1.655   -70.246
09 difluorobutane 150                        0.484     1.554    -1.070   -68.846
09 difluorobutane 160                        0.236     0.754    -0.518   -68.687
09 difluorobutane 170                        0.051     0.178    -0.127   -71.433
09 difluorobutane 180                        0.000     0.000     0.000     0.000
10 trifluorobutane -170                      0.078     0.244    -0.166   -67.988
10 trifluorobutane -160                      0.269     0.911    -0.642   -70.427
10 trifluorobutane -150                      0.547     1.819    -1.272   -69.947
10 trifluorobutane -140                      0.822     2.723    -1.901   -69.811
10 trifluorobutane -130                      0.998     3.378    -2.380   -70.454
10 trifluorobutane -120                      1.062     3.610    -2.548   -70.573
10 trifluorobutane -110                      0.993     3.358    -2.365   -70.432
10 trifluorobutane -100                      0.806     2.687    -1.881   -70.001
10 trifluorobutane -090                      0.541     1.783    -1.242   -69.671
10 trifluorobutane -080                      0.261     0.885    -0.624   -70.486
10 trifluorobutane -070                      0.061     0.234    -0.173   -73.718
10 trifluorobutane -060                      0.000     0.000     0.000     0.000
10 trifluorobutane -050                      0.080     0.241    -0.161   -66.938
10 trifluorobutane -040                      0.270     0.895    -0.625   -69.827
10 trifluorobutane -030                      0.543     1.792    -1.249   -69.716
10 trifluorobutane -020                      0.815     2.696    -1.881   -69.753
10 trifluorobutane -010                      0.997     3.365    -2.368   -70.357
10 trifluorobutane 000                       1.059     3.611    -2.552   -70.685
10 trifluorobutane 010                       0.998     3.365    -2.367   -70.327
10 trifluorobutane 020                       0.816     2.696    -1.880   -69.720
10 trifluorobutane 030                       0.544     1.792    -1.248   -69.617
10 trifluorobutane 040                       0.270     0.895    -0.625   -69.850
10 trifluorobutane 050                       0.078     0.241    -0.163   -67.568
10 trifluorobutane 060                       0.001     0.000     0.001       Inf
10 trifluorobutane 070                       0.062     0.234    -0.172   -73.346
10 trifluorobutane 080                       0.261     0.885    -0.624   -70.487
10 trifluorobutane 090                       0.539     1.783    -1.244   -69.795
10 trifluorobutane 100                       0.809     2.687    -1.878   -69.889
10 trifluorobutane 110                       0.995     3.358    -2.363   -70.377
10 trifluorobutane 120                       1.063     3.610    -2.547   -70.540
10 trifluorobutane 130                       1.001     3.378    -2.377   -70.366
10 trifluorobutane 140                       0.821     2.723    -1.902   -69.849
10 trifluorobutane 150                       0.544     1.819    -1.275   -70.096
10 trifluorobutane 160                       0.273     0.911    -0.638   -70.053
10 trifluorobutane 170                       0.074     0.244    -0.170   -69.738
10 trifluorobutane 180                       0.015     0.003     0.012   416.333
11 me_acetamide -170                         0.115     0.171    -0.056   -32.848
11 me_acetamide -160                         0.794     0.737     0.057     7.719
11 me_acetamide -150                         2.009     1.866     0.143     7.689
11 me_acetamide -140                         3.642     3.546     0.096     2.695
11 me_acetamide -130                         5.578     5.677    -0.099    -1.739
11 me_acetamide -120                         7.674     8.113    -0.439    -5.417
11 me_acetamide -110                         9.774    10.687    -0.913    -8.540
11 me_acetamide -100                        11.660    13.198    -1.538   -11.656
11 me_acetamide -090                         8.518    12.021    -3.503   -29.144
11 me_acetamide -080                         7.206     9.976    -2.770   -27.769
11 me_acetamide -070                         5.850     8.118    -2.268   -27.937
11 me_acetamide -060                         4.585     6.576    -1.991   -30.270
11 me_acetamide -050                         3.286     4.952    -1.666   -33.644
11 me_acetamide -040                         2.307     3.732    -1.425   -38.184
11 me_acetamide -030                         1.604     2.941    -1.337   -45.456
11 me_acetamide -020                         1.195     2.530    -1.335   -52.785
11 me_acetamide -010                         1.027     2.412    -1.385   -57.442
11 me_acetamide 000                          1.035     2.458    -1.423   -57.906
11 me_acetamide 010                          1.023     2.412    -1.389   -57.568
11 me_acetamide 020                          1.195     2.530    -1.335   -52.776
11 me_acetamide 030                          1.605     2.941    -1.336   -45.421
11 me_acetamide 040                          2.305     3.732    -1.427   -38.238
11 me_acetamide 050                          3.285     4.952    -1.667   -33.657
11 me_acetamide 060                          4.587     6.576    -1.989   -30.241
11 me_acetamide 070                          5.850     8.118    -2.268   -27.934
11 me_acetamide 080                          7.203     9.976    -2.773   -27.794
11 me_acetamide 090                          8.518    12.021    -3.503   -29.144
11 me_acetamide 100                         11.661    13.198    -1.537   -11.642
11 me_acetamide 110                          9.773    10.687    -0.914    -8.554
11 me_acetamide 120                          7.674     8.113    -0.439    -5.410
11 me_acetamide 130                          5.578     5.677    -0.099    -1.745
11 me_acetamide 140                          3.641     3.546     0.095     2.667
11 me_acetamide 150                          2.009     1.866     0.143     7.662
11 me_acetamide 160                          0.793     0.737     0.056     7.573
11 me_acetamide 170                          0.113     0.171    -0.058   -33.690
11 me_acetamide 180                          0.000     0.000     0.000     0.000
12 me_acetate -170                           0.247     0.073     0.174   238.712
12 me_acetate -160                           1.048     1.042     0.006     0.585
12 me_acetate -150                           2.294     2.649    -0.355   -13.388
12 me_acetate -140                           3.826     4.714    -0.888   -18.833
12 me_acetate -130                           5.444     6.953    -1.509   -21.706
12 me_acetate -120                           7.031     9.061    -2.030   -22.404
12 me_acetate -110                           8.455    10.822    -2.367   -21.876
12 me_acetate -100                           9.564    12.064    -2.500   -20.726
12 me_acetate -090                          10.275    12.712    -2.437   -19.169
12 me_acetate -080                          10.616    12.812    -2.196   -17.140
12 me_acetate -070                          10.657    12.809    -2.152   -16.801
12 me_acetate -060                          10.077    11.557    -1.480   -12.807
12 me_acetate -050                           9.552    10.378    -0.826    -7.956
12 me_acetate -040                           8.985     9.245    -0.260    -2.816
12 me_acetate -030                           8.472     8.319     0.153     1.841
12 me_acetate -020                           8.074     7.663     0.411     5.359
12 me_acetate -010                           7.822     7.292     0.530     7.273
12 me_acetate 000                            7.671     7.151     0.520     7.272
12 me_acetate 010                            7.821     7.292     0.529     7.259
12 me_acetate 020                            8.074     7.663     0.411     5.365
12 me_acetate 030                            8.474     8.319     0.155     1.857
12 me_acetate 040                            8.985     9.245    -0.260    -2.817
12 me_acetate 050                            9.553    10.378    -0.825    -7.949
12 me_acetate 060                           10.076    11.557    -1.481   -12.818
12 me_acetate 070                           10.656    12.809    -2.153   -16.809
12 me_acetate 080                           10.617    12.812    -2.195   -17.132
12 me_acetate 090                           10.276    12.712    -2.436   -19.164
12 me_acetate 100                            9.563    12.064    -2.501   -20.735
12 me_acetate 110                            8.456    10.822    -2.366   -21.866
12 me_acetate 120                            7.030     9.061    -2.031   -22.412
12 me_acetate 130                            5.443     6.953    -1.510   -21.719
12 me_acetate 140                            3.828     4.714    -0.886   -18.800
12 me_acetate 150                            2.295     2.649    -0.354   -13.378
12 me_acetate 160                            1.048     1.042     0.006     0.613
12 me_acetate 170                            0.248     0.073     0.175   239.274
12 me_acetate 180                            0.000     0.000     0.000     0.000
13 dimethylurea -170                         0.000     0.000     0.000     0.000
13 dimethylurea -160                         0.264     0.217     0.047    21.512
13 dimethylurea -150                         0.912     0.974    -0.062    -6.370
13 dimethylurea -140                         1.887     2.183    -0.296   -13.560
13 dimethylurea -130                         3.064     3.740    -0.676   -18.062
13 dimethylurea -120                         4.391     5.525    -1.134   -20.517
13 dimethylurea -110                         5.759     7.421    -1.662   -22.390
13 dimethylurea -100                         4.452     7.016    -2.564   -36.551
13 dimethylurea -090                         4.150     6.225    -2.075   -33.331
13 dimethylurea -080                         3.653     5.295    -1.642   -31.008
13 dimethylurea -070                         3.022     4.301    -1.279   -29.743
13 dimethylurea -060                         2.359     3.329    -0.970   -29.130
13 dimethylurea -050                         1.766     2.451    -0.685   -27.967
13 dimethylurea -040                         1.272     1.726    -0.454   -26.311
13 dimethylurea -030                         0.962     1.238    -0.276   -22.288
13 dimethylurea -020                         0.905     1.052    -0.147   -13.949
13 dimethylurea -010                         1.138     1.141    -0.003    -0.231
13 dimethylurea 000                          1.694     1.306     0.388    29.732
13 dimethylurea 010                          1.139     1.141    -0.002    -0.183
13 dimethylurea 020                          0.906     1.052    -0.146   -13.836
13 dimethylurea 030                          0.963     1.238    -0.275   -22.186
13 dimethylurea 040                          1.274     1.726    -0.452   -26.216
13 dimethylurea 050                          1.762     2.451    -0.689   -28.096
13 dimethylurea 060                          2.362     3.329    -0.967   -29.040
13 dimethylurea 070                          3.022     4.301    -1.279   -29.726
13 dimethylurea 080                          3.655     5.295    -1.640   -30.965
13 dimethylurea 090                          4.150     6.225    -2.075   -33.332
13 dimethylurea 100                          4.451     7.016    -2.565   -36.562
13 dimethylurea 110                          5.758     7.421    -1.663   -22.406
13 dimethylurea 120                          4.397     5.525    -1.128   -20.414
13 dimethylurea 130                          3.065     3.740    -0.675   -18.055
13 dimethylurea 140                          1.886     2.183    -0.297   -13.615
13 dimethylurea 150                          0.914     0.974    -0.060    -6.112
13 dimethylurea 160                          0.263     0.217     0.046    21.041
13 dimethylurea 170                          0.001     0.000     0.001       Inf
13 dimethylurea 180                          0.234     0.366    -0.132   -36.014
14 Et_acetamide -170                         0.204     0.622    -0.418   -67.238
14 Et_acetamide -160                         0.194     0.606    -0.412   -68.038
14 Et_acetamide -150                         0.196     0.594    -0.398   -66.990
14 Et_acetamide -140                         0.214     0.574    -0.360   -62.746
14 Et_acetamide -130                         0.216     0.531    -0.315   -59.296
14 Et_acetamide -120                         0.199     0.458    -0.259   -56.544
14 Et_acetamide -110                         0.127     0.348    -0.221   -63.618
14 Et_acetamide -100                         0.039     0.210    -0.171   -81.538
14 Et_acetamide -090                        -0.019     0.066    -0.085  -129.333
14 Et_acetamide -080                         0.000     0.000     0.000     0.000
14 Et_acetamide -070                         0.166     0.163     0.003     1.626
14 Et_acetamide -060                         0.637     0.693    -0.056    -8.123
14 Et_acetamide -050                         1.435     1.586    -0.151    -9.547
14 Et_acetamide -040                         2.438     2.684    -0.246    -9.178
14 Et_acetamide -030                         3.386     3.747    -0.361    -9.643
14 Et_acetamide -020                         4.103     4.612    -0.509   -11.035
14 Et_acetamide -010                         4.524     5.199    -0.675   -12.979
14 Et_acetamide 000                          4.605     5.384    -0.779   -14.472
14 Et_acetamide 010                          4.525     5.199    -0.674   -12.967
14 Et_acetamide 020                          4.105     4.612    -0.507   -10.991
14 Et_acetamide 030                          3.388     3.747    -0.359    -9.576
14 Et_acetamide 040                          2.436     2.684    -0.248    -9.236
14 Et_acetamide 050                          1.433     1.586    -0.153    -9.631
14 Et_acetamide 060                          0.635     0.693    -0.058    -8.299
14 Et_acetamide 070                          0.164     0.163     0.001     0.748
14 Et_acetamide 080                         -0.002     0.000    -0.002      -Inf
14 Et_acetamide 090                         -0.017     0.066    -0.083  -126.121
14 Et_acetamide 100                          0.039     0.210    -0.171   -81.590
14 Et_acetamide 110                          0.125     0.348    -0.223   -63.991
14 Et_acetamide 120                          0.199     0.458    -0.259   -56.485
14 Et_acetamide 130                          0.218     0.531    -0.313   -59.011
14 Et_acetamide 140                          0.218     0.574    -0.356   -61.979
14 Et_acetamide 150                          0.197     0.594    -0.397   -66.753
14 Et_acetamide 160                          0.193     0.606    -0.413   -68.185
14 Et_acetamide 170                          0.205     0.622    -0.417   -67.101
14 Et_acetamide 180                          0.204     0.634    -0.430   -67.863
15 Et_Me_acetamide -170                      2.103     2.216    -0.113    -5.094
15 Et_Me_acetamide -160                      1.863     1.790     0.073     4.053
15 Et_Me_acetamide -150                      1.689     1.457     0.232    15.923
15 Et_Me_acetamide -140                      1.553     1.180     0.373    31.576
15 Et_Me_acetamide -130                      1.259     0.921     0.338    36.656
15 Et_Me_acetamide -120                      0.904     0.625     0.279    44.574
15 Et_Me_acetamide -110                      0.563     0.360     0.203    56.311
15 Et_Me_acetamide -100                      0.268     0.154     0.114    74.325
15 Et_Me_acetamide -090                      0.065     0.012     0.053   444.583
15 Et_Me_acetamide -080                      0.000     0.000     0.000     0.000
15 Et_Me_acetamide -070                      0.152     0.296    -0.144   -48.672
15 Et_Me_acetamide -060                      0.649     1.150    -0.501   -43.588
15 Et_Me_acetamide -050                      1.553     2.511    -0.958   -38.152
15 Et_Me_acetamide -040                      2.871     3.912    -1.041   -26.602
15 Et_Me_acetamide -030                      4.250     4.769    -0.519   -10.892
15 Et_Me_acetamide -020                      4.828     5.416    -0.588   -10.853
15 Et_Me_acetamide -010                      5.178     5.854    -0.676   -11.554
15 Et_Me_acetamide 000                       5.338     6.068    -0.730   -12.025
15 Et_Me_acetamide 010                       5.179     5.854    -0.675   -11.534
15 Et_Me_acetamide 020                       4.825     5.416    -0.591   -10.919
15 Et_Me_acetamide 030                       4.249     4.769    -0.520   -10.914
15 Et_Me_acetamide 040                       2.869     3.912    -1.043   -26.655
15 Et_Me_acetamide 050                       1.553     2.511    -0.958   -38.143
15 Et_Me_acetamide 060                       0.650     1.150    -0.500   -43.473
15 Et_Me_acetamide 070                       0.152     0.296    -0.144   -48.666
15 Et_Me_acetamide 080                       0.002     0.000     0.002       Inf
15 Et_Me_acetamide 090                       0.066     0.012     0.054   452.667
15 Et_Me_acetamide 100                       0.270     0.154     0.116    75.584
15 Et_Me_acetamide 110                       0.563     0.360     0.203    56.386
15 Et_Me_acetamide 120                       0.905     0.625     0.280    44.768
15 Et_Me_acetamide 130                       1.258     0.921     0.337    36.632
15 Et_Me_acetamide 140                       1.554     1.180     0.374    31.653
15 Et_Me_acetamide 150                       1.690     1.457     0.233    15.971
15 Et_Me_acetamide 160                       1.863     1.790     0.073     4.076
15 Et_Me_acetamide 170                       2.104     2.216    -0.112    -5.060
15 Et_Me_acetamide 180                       2.399     2.750    -0.351   -12.751
16 N_me_sulfonamide -170                     2.873     1.857     1.016    54.726
16 N_me_sulfonamide -160                     1.958     1.467     0.491    33.453
16 N_me_sulfonamide -150                     1.048     1.201    -0.153   -12.716
16 N_me_sulfonamide -140                     0.287     0.978    -0.691   -70.628
16 N_me_sulfonamide -130                    -0.206     0.739    -0.945  -127.936
16 N_me_sulfonamide -120                    -0.394     0.472    -0.866  -183.570
16 N_me_sulfonamide -110                    -0.303     0.200    -0.503  -251.405
16 N_me_sulfonamide -100                     0.000     0.000     0.000     0.000
16 N_me_sulfonamide -090                     0.465     0.022     0.443  2014.545
16 N_me_sulfonamide -080                     1.031     0.461     0.570   123.727
16 N_me_sulfonamide -070                     4.280     0.564     3.716   658.851
16 N_me_sulfonamide -060                     4.495     0.572     3.923   685.794
16 N_me_sulfonamide -050                     4.807     1.093     3.714   339.811
16 N_me_sulfonamide -040                     5.109     2.089     3.020   144.557
16 N_me_sulfonamide -030                     5.340     3.462     1.878    54.247
16 N_me_sulfonamide -020                     5.460     5.023     0.437     8.704
16 N_me_sulfonamide -010                     5.449     6.522    -1.073   -16.456
16 N_me_sulfonamide 000                      5.265     7.672    -2.407   -31.373
16 N_me_sulfonamide 010                      5.448     6.522    -1.074   -16.473
16 N_me_sulfonamide 020                      5.459     5.023     0.436     8.678
16 N_me_sulfonamide 030                      5.341     3.462     1.879    54.281
16 N_me_sulfonamide 040                      5.111     2.089     3.022   144.649
16 N_me_sulfonamide 050                      4.813     1.093     3.720   340.306
16 N_me_sulfonamide 060                      4.494     0.572     3.922   685.691
16 N_me_sulfonamide 070                      4.274     0.564     3.710   657.824
16 N_me_sulfonamide 080                      1.033     0.461     0.572   124.013
16 N_me_sulfonamide 090                      0.465     0.022     0.443  2013.318
16 N_me_sulfonamide 100                     -0.001     0.000    -0.001      -Inf
16 N_me_sulfonamide 110                     -0.306     0.200    -0.506  -252.920
16 N_me_sulfonamide 120                     -0.390     0.472    -0.862  -182.674
16 N_me_sulfonamide 130                     -0.206     0.739    -0.945  -127.912
16 N_me_sulfonamide 140                      0.290     0.978    -0.688   -70.363
16 N_me_sulfonamide 150                      1.047     1.201    -0.154   -12.850
16 N_me_sulfonamide 160                      1.955     1.467     0.488    33.261
16 N_me_sulfonamide 170                      2.876     1.857     1.019    54.883
16 N_me_sulfonamide 180                      3.700     2.434     1.266    52.005
17 ethylbenzene -170                         1.065     0.962     0.103    10.694
17 ethylbenzene -160                         1.002     0.983     0.019     1.950
17 ethylbenzene -150                         0.911     0.984    -0.073    -7.392
17 ethylbenzene -140                         0.734     0.865    -0.131   -15.199
17 ethylbenzene -130                         0.463     0.610    -0.147   -24.070
17 ethylbenzene -120                         0.217     0.351    -0.134   -38.046
17 ethylbenzene -110                         0.065     0.155    -0.090   -58.026
17 ethylbenzene -100                         0.010     0.044    -0.034   -76.477
17 ethylbenzene -090                         0.000     0.000     0.000     0.000
17 ethylbenzene -080                         0.018     0.026    -0.008   -29.692
17 ethylbenzene -070                         0.103     0.150    -0.047   -31.447
17 ethylbenzene -060                         0.297     0.376    -0.079   -21.128
17 ethylbenzene -050                         0.540     0.643    -0.103   -16.081
17 ethylbenzene -040                         0.737     0.850    -0.113   -13.287
17 ethylbenzene -030                         0.880     0.940    -0.060    -6.384
17 ethylbenzene -020                         0.973     0.941     0.032     3.380
17 ethylbenzene -010                         1.017     0.909     0.108    11.868
17 ethylbenzene 000                          1.027     0.891     0.136    15.247
17 ethylbenzene 010                          1.017     0.909     0.108    11.868
17 ethylbenzene 020                          0.973     0.941     0.032     3.380
17 ethylbenzene 030                          0.880     0.940    -0.060    -6.384
17 ethylbenzene 040                          0.737     0.850    -0.113   -13.287
17 ethylbenzene 050                          0.540     0.643    -0.103   -16.081
17 ethylbenzene 060                          0.297     0.376    -0.079   -21.128
17 ethylbenzene 070                          0.103     0.150    -0.047   -31.447
17 ethylbenzene 080                          0.018     0.026    -0.008   -29.692
17 ethylbenzene 090                          0.000     0.000     0.000     0.000
17 ethylbenzene 100                          0.010     0.044    -0.034   -76.477
17 ethylbenzene 110                          0.065     0.155    -0.090   -58.026
17 ethylbenzene 120                          0.217     0.351    -0.134   -38.046
17 ethylbenzene 130                          0.463     0.610    -0.147   -24.070
17 ethylbenzene 140                          0.734     0.865    -0.131   -15.199
17 ethylbenzene 150                          0.911     0.984    -0.073    -7.392
17 ethylbenzene 160                          1.002     0.983     0.019     1.950
17 ethylbenzene 170                          1.065     0.962     0.103    10.694
17 ethylbenzene 180                          1.038     0.898     0.140    15.536
18 N_me_aniline -170                         0.107     0.149    -0.042   -28.047
18 N_me_aniline -160                         0.025     0.031    -0.006   -17.774
18 N_me_aniline -150                         0.222     0.260    -0.038   -14.750
18 N_me_aniline -140                         0.699     0.785    -0.086   -10.978
18 N_me_aniline -130                         1.209     1.364    -0.155   -11.358
18 N_me_aniline -120                         1.763     1.915    -0.152    -7.930
18 N_me_aniline -110                         2.363     2.457    -0.094    -3.836
18 N_me_aniline -100                         2.955     3.028    -0.073    -2.407
18 N_me_aniline -090                         3.445     3.615    -0.170    -4.697
18 N_me_aniline -080                         2.649     2.990    -0.341   -11.413
18 N_me_aniline -070                         2.030     2.360    -0.330   -13.975
18 N_me_aniline -060                         1.466     1.801    -0.335   -18.605
18 N_me_aniline -050                         0.965     1.273    -0.308   -24.213
18 N_me_aniline -040                         0.520     0.723    -0.203   -28.050
18 N_me_aniline -030                         0.175     0.250    -0.075   -30.076
18 N_me_aniline -020                         0.000     0.000     0.000     0.000
18 N_me_aniline -010                         0.058     0.075    -0.017   -22.613
18 N_me_aniline 000                          0.460     0.595    -0.135   -22.701
18 N_me_aniline 010                          0.056     0.075    -0.019   -24.667
18 N_me_aniline 020                          0.002     0.000     0.002       Inf
18 N_me_aniline 030                          0.173     0.250    -0.077   -30.692
18 N_me_aniline 040                          0.522     0.723    -0.201   -27.835
18 N_me_aniline 050                          0.966     1.273    -0.307   -24.092
18 N_me_aniline 060                          1.465     1.801    -0.336   -18.639
18 N_me_aniline 070                          2.030     2.360    -0.330   -13.966
18 N_me_aniline 080                          2.646     2.990    -0.344   -11.521
18 N_me_aniline 090                          3.445     3.615    -0.170    -4.707
18 N_me_aniline 100                          2.957     3.028    -0.071    -2.357
18 N_me_aniline 110                          2.361     2.457    -0.096    -3.908
18 N_me_aniline 120                          1.764     1.915    -0.151    -7.882
18 N_me_aniline 130                          1.212     1.364    -0.152   -11.130
18 N_me_aniline 140                          0.698     0.785    -0.087   -11.070
18 N_me_aniline 150                          0.222     0.260    -0.038   -14.427
18 N_me_aniline 160                          0.025     0.031    -0.006   -17.871
18 N_me_aniline 170                          0.106     0.149    -0.043   -28.604
18 N_me_aniline 180                          0.429     0.593    -0.164   -27.720
19 anisole -170                              0.081     0.150    -0.069   -46.133
19 anisole -160                              0.380     0.595    -0.215   -36.121
19 anisole -150                              0.755     1.205    -0.450   -37.368
19 anisole -140                              1.185     1.882    -0.697   -37.046
19 anisole -130                              1.596     2.439    -0.843   -34.570
19 anisole -120                              1.911     2.724    -0.813   -29.838
19 anisole -110                              2.155     2.851    -0.696   -24.414
19 anisole -100                              2.317     2.923    -0.606   -20.731
19 anisole -090                              2.346     2.950    -0.604   -20.483
19 anisole -080                              2.248     2.924    -0.676   -23.120
19 anisole -070                              2.067     2.835    -0.768   -27.107
19 anisole -060                              1.798     2.680    -0.882   -32.925
19 anisole -050                              1.453     2.354    -0.901   -38.291
19 anisole -040                              1.044     1.787    -0.743   -41.561
19 anisole -030                              0.651     1.133    -0.482   -42.538
19 anisole -020                              0.330     0.561    -0.231   -41.203
19 anisole -010                              0.075     0.135    -0.060   -44.474
19 anisole 000                               0.000     0.000     0.000     0.000
19 anisole 010                               0.075     0.135    -0.060   -44.733
19 anisole 020                               0.331     0.561    -0.230   -41.087
19 anisole 030                               0.650     1.133    -0.483   -42.609
19 anisole 040                               1.044     1.787    -0.743   -41.585
19 anisole 050                               1.453     2.354    -0.901   -38.289
19 anisole 060                               1.798     2.680    -0.882   -32.906
19 anisole 070                               2.066     2.835    -0.769   -27.130
19 anisole 080                               2.248     2.924    -0.676   -23.111
19 anisole 090                               2.345     2.950    -0.605   -20.510
19 anisole 100                               2.317     2.923    -0.606   -20.749
19 anisole 110                               2.156     2.851    -0.695   -24.394
19 anisole 120                               1.910     2.724    -0.814   -29.888
19 anisole 130                               1.596     2.439    -0.843   -34.561
19 anisole 140                               1.186     1.882    -0.696   -36.989
19 anisole 150                               0.755     1.205    -0.450   -37.335
19 anisole 160                               0.380     0.595    -0.215   -36.136
19 anisole 170                               0.082     0.150    -0.068   -45.453
19 anisole 180                              -0.006     0.000    -0.006      -Inf
20 2_MeO_Me_pyridine -170                    0.026     0.090    -0.064   -71.411
20 2_MeO_Me_pyridine -160                    0.072     0.306    -0.234   -76.624
20 2_MeO_Me_pyridine -150                   -1.976     0.433    -2.409  -556.386
20 2_MeO_Me_pyridine -140                   -1.885     0.543    -2.428  -447.201
20 2_MeO_Me_pyridine -130                   -1.700     0.693    -2.393  -345.283
20 2_MeO_Me_pyridine -120                   -1.457     0.854    -2.311  -270.589
20 2_MeO_Me_pyridine -110                   -1.197     1.033    -2.230  -215.846
20 2_MeO_Me_pyridine -100                   -0.941     1.254    -2.195  -175.052
20 2_MeO_Me_pyridine -090                   -0.679     1.551    -2.230  -143.753
20 2_MeO_Me_pyridine -080                   -0.380     1.955    -2.335  -119.424
20 2_MeO_Me_pyridine -070                   -0.016     2.396    -2.412  -100.688
20 2_MeO_Me_pyridine -060                    1.596     2.632    -1.036   -39.377
20 2_MeO_Me_pyridine -050                    1.830     2.791    -0.961   -34.418
20 2_MeO_Me_pyridine -040                    1.997     2.967    -0.970   -32.708
20 2_MeO_Me_pyridine -030                    2.081     3.130    -1.049   -33.518
20 2_MeO_Me_pyridine -020                    2.093     3.276    -1.183   -36.118
20 2_MeO_Me_pyridine -010                    2.045     3.408    -1.363   -40.006
20 2_MeO_Me_pyridine 000                     1.967     3.514    -1.547   -44.029
20 2_MeO_Me_pyridine 010                     2.045     3.408    -1.363   -39.984
20 2_MeO_Me_pyridine 020                     2.092     3.276    -1.184   -36.151
20 2_MeO_Me_pyridine 030                     2.080     3.130    -1.050   -33.536
20 2_MeO_Me_pyridine 040                     1.997     2.967    -0.970   -32.708
20 2_MeO_Me_pyridine 050                     1.830     2.791    -0.961   -34.419
20 2_MeO_Me_pyridine 060                     1.596     2.632    -1.036   -39.375
20 2_MeO_Me_pyridine 070                    -0.016     2.396    -2.412  -100.649
20 2_MeO_Me_pyridine 080                    -0.379     1.955    -2.334  -119.409
20 2_MeO_Me_pyridine 090                    -0.679     1.551    -2.230  -143.809
20 2_MeO_Me_pyridine 100                    -0.941     1.254    -2.195  -175.028
20 2_MeO_Me_pyridine 110                    -1.200     1.033    -2.233  -216.120
20 2_MeO_Me_pyridine 120                    -1.456     0.854    -2.310  -270.523
20 2_MeO_Me_pyridine 130                    -1.700     0.693    -2.393  -345.341
20 2_MeO_Me_pyridine 140                    -1.886     0.543    -2.429  -447.407
20 2_MeO_Me_pyridine 150                    -1.976     0.433    -2.409  -556.404
20 2_MeO_Me_pyridine 160                     0.071     0.306    -0.235   -76.856
20 2_MeO_Me_pyridine 170                     0.027     0.090    -0.063   -70.411
20 2_MeO_Me_pyridine 180                     0.000     0.000     0.000     0.000
21 pyridinyl_ethanone -170                   4.836     5.855    -1.019   -17.411
21 pyridinyl_ethanone -160                   4.486     5.963    -1.477   -24.766
21 pyridinyl_ethanone -150                   4.043     6.179    -2.136   -34.573
21 pyridinyl_ethanone -140                   3.574     6.469    -2.895   -44.757
21 pyridinyl_ethanone -130                   3.081     6.752    -3.671   -54.366
21 pyridinyl_ethanone -120                   2.564     7.013    -4.449   -63.432
21 pyridinyl_ethanone -110                   2.083     7.216    -5.133   -71.134
21 pyridinyl_ethanone -100                   1.660     7.217    -5.557   -77.002
21 pyridinyl_ethanone -090                   1.300     6.885    -5.585   -81.120
21 pyridinyl_ethanone -080                   1.058     6.179    -5.121   -82.881
21 pyridinyl_ethanone -070                   0.818     5.165    -4.347   -84.164
21 pyridinyl_ethanone -060                   0.592     4.017    -3.425   -85.259
21 pyridinyl_ethanone -050                   0.362     2.892    -2.530   -87.483
21 pyridinyl_ethanone -040                   0.173     1.903    -1.730   -90.930
21 pyridinyl_ethanone -030                   0.047     1.098    -1.051   -95.763
21 pyridinyl_ethanone -020                  -0.001     0.502    -0.503  -100.199
21 pyridinyl_ethanone -010                   0.000     0.133    -0.133   -99.632
21 pyridinyl_ethanone 000                    0.000     0.000     0.000     0.000
21 pyridinyl_ethanone 010                    0.003     0.133    -0.130   -97.383
21 pyridinyl_ethanone 020                   -0.001     0.502    -0.503  -100.125
21 pyridinyl_ethanone 030                    0.043     1.098    -1.054   -96.038
21 pyridinyl_ethanone 040                    0.173     1.903    -1.730   -90.907
21 pyridinyl_ethanone 050                    0.361     2.892    -2.531   -87.517
21 pyridinyl_ethanone 060                    0.592     4.017    -3.425   -85.271
21 pyridinyl_ethanone 070                    0.817     5.165    -4.348   -84.185
21 pyridinyl_ethanone 080                    1.060     6.179    -5.119   -82.851
21 pyridinyl_ethanone 090                    1.299     6.885    -5.586   -81.138
21 pyridinyl_ethanone 100                    1.662     7.217    -5.555   -76.973
21 pyridinyl_ethanone 110                    2.082     7.216    -5.134   -71.149
21 pyridinyl_ethanone 120                    2.565     7.013    -4.448   -63.424
21 pyridinyl_ethanone 130                    3.079     6.752    -3.673   -54.393
21 pyridinyl_ethanone 140                    3.574     6.469    -2.895   -44.759
21 pyridinyl_ethanone 150                    4.041     6.179    -2.138   -34.606
21 pyridinyl_ethanone 160                    4.485     5.963    -1.478   -24.781
21 pyridinyl_ethanone 170                    4.838     5.855    -1.017   -17.376
21 pyridinyl_ethanone 180                    4.972     5.818    -0.846   -14.544
22 pyrrollyethanone -170                     3.486     4.528    -1.042   -23.016
22 pyrrollyethanone -160                     3.854     5.013    -1.159   -23.118
22 pyrrollyethanone -150                     4.411     5.799    -1.388   -23.937
22 pyrrollyethanone -140                     5.108     6.846    -1.738   -25.393
22 pyrrollyethanone -130                     5.909     8.120    -2.211   -27.227
22 pyrrollyethanone -120                     6.701     9.549    -2.848   -29.825
22 pyrrollyethanone -110                     7.325    11.032    -3.707   -33.601
22 pyrrollyethanone -100                     7.414    12.365    -4.951   -40.042
22 pyrrollyethanone -090                     7.056    13.030    -5.974   -45.850
22 pyrrollyethanone -080                     7.379    11.275    -3.896   -34.555
22 pyrrollyethanone -070                     6.518     8.967    -2.449   -27.313
22 pyrrollyethanone -060                     5.217     6.667    -1.450   -21.746
22 pyrrollyethanone -050                     3.840     4.626    -0.786   -16.987
22 pyrrollyethanone -040                     2.564     2.942    -0.378   -12.842
22 pyrrollyethanone -030                     1.503     1.645    -0.142    -8.605
22 pyrrollyethanone -020                     0.704     0.730    -0.026    -3.510
22 pyrrollyethanone -010                     0.190     0.181     0.009     4.983
22 pyrrollyethanone 000                      0.000     0.000     0.000     0.000
22 pyrrollyethanone 010                      0.190     0.181     0.009     4.983
22 pyrrollyethanone 020                      0.704     0.730    -0.026    -3.510
22 pyrrollyethanone 030                      1.503     1.645    -0.142    -8.605
22 pyrrollyethanone 040                      2.564     2.942    -0.378   -12.842
22 pyrrollyethanone 050                      3.840     4.626    -0.786   -16.987
22 pyrrollyethanone 060                      5.217     6.667    -1.450   -21.746
22 pyrrollyethanone 070                      6.518     8.967    -2.449   -27.313
22 pyrrollyethanone 080                      7.379    11.275    -3.896   -34.555
22 pyrrollyethanone 090                      7.056    13.030    -5.974   -45.850
22 pyrrollyethanone 100                      7.414    12.365    -4.951   -40.042
22 pyrrollyethanone 110                      7.325    11.032    -3.707   -33.601
22 pyrrollyethanone 120                      6.701     9.549    -2.848   -29.825
22 pyrrollyethanone 130                      5.909     8.120    -2.211   -27.227
22 pyrrollyethanone 140                      5.108     6.846    -1.738   -25.393
22 pyrrollyethanone 150                      4.411     5.799    -1.388   -23.937
22 pyrrollyethanone 160                      3.854     5.013    -1.159   -23.118
22 pyrrollyethanone 170                      3.486     4.528    -1.042   -23.016
22 pyrrollyethanone 180                      3.342     4.359    -1.017   -23.323
23 furanylethanone -170                      0.095     0.147    -0.052   -35.503
23 furanylethanone -160                      0.394     0.577    -0.183   -31.752
23 furanylethanone -150                      0.882     1.288    -0.406   -31.547
23 furanylethanone -140                      1.542     2.269    -0.727   -32.062
23 furanylethanone -130                      2.312     3.493    -1.181   -33.802
23 furanylethanone -120                      3.115     4.912    -1.797   -36.586
23 furanylethanone -110                      3.811     6.441    -2.630   -40.831
23 furanylethanone -100                      4.181     7.918    -3.737   -47.202
23 furanylethanone -090                      3.666     8.991    -5.325   -59.226
23 furanylethanone -080                      4.171     8.819    -4.648   -52.700
23 furanylethanone -070                      4.132     7.540    -3.408   -45.204
23 furanylethanone -060                      3.669     6.070    -2.401   -39.557
23 furanylethanone -050                      3.059     4.688    -1.629   -34.753
23 furanylethanone -040                      2.453     3.516    -1.063   -30.241
23 furanylethanone -030                      1.957     2.591    -0.634   -24.475
23 furanylethanone -020                      1.574     1.912    -0.338   -17.653
23 furanylethanone -010                      1.339     1.491    -0.152   -10.202
23 furanylethanone 000                       1.252     1.344    -0.092    -6.833
23 furanylethanone 010                       1.339     1.491    -0.152   -10.202
23 furanylethanone 020                       1.574     1.912    -0.338   -17.653
23 furanylethanone 030                       1.957     2.591    -0.634   -24.475
23 furanylethanone 040                       2.453     3.516    -1.063   -30.241
23 furanylethanone 050                       3.059     4.688    -1.629   -34.753
23 furanylethanone 060                       3.669     6.070    -2.401   -39.557
23 furanylethanone 070                       4.132     7.540    -3.408   -45.204
23 furanylethanone 080                       4.171     8.819    -4.648   -52.700
23 furanylethanone 090                       3.666     8.991    -5.325   -59.226
23 furanylethanone 100                       4.181     7.918    -3.737   -47.202
23 furanylethanone 110                       3.811     6.441    -2.630   -40.831
23 furanylethanone 120                       3.115     4.912    -1.797   -36.586
23 furanylethanone 130                       2.312     3.493    -1.181   -33.802
23 furanylethanone 140                       1.542     2.269    -0.727   -32.062
23 furanylethanone 150                       0.882     1.288    -0.406   -31.547
23 furanylethanone 160                       0.394     0.577    -0.183   -31.752
23 furanylethanone 170                       0.095     0.147    -0.052   -35.503
23 furanylethanone 180                       0.000     0.000     0.000     0.000
24 thiophenylethanone -170                   0.894     0.775     0.119    15.394
24 thiophenylethanone -160                   1.124     1.153    -0.029    -2.498
24 thiophenylethanone -150                   1.440     1.802    -0.362   -20.072
24 thiophenylethanone -140                   1.835     2.710    -0.875   -32.301
24 thiophenylethanone -130                   2.272     3.829    -1.557   -40.659
24 thiophenylethanone -120                   2.641     5.080    -2.439   -48.014
24 thiophenylethanone -110                   2.736     6.313    -3.577   -56.654
24 thiophenylethanone -100                   2.283     7.315    -5.032   -68.786
24 thiophenylethanone -090                   1.547     7.843    -6.296   -80.274
24 thiophenylethanone -080                   2.099     7.457    -5.358   -71.851
24 thiophenylethanone -070                   2.276     6.335    -4.059   -64.066
24 thiophenylethanone -060                   2.068     4.957    -2.889   -58.280
24 thiophenylethanone -050                   1.653     3.604    -1.951   -54.144
24 thiophenylethanone -040                   1.174     2.410    -1.236   -51.300
24 thiophenylethanone -030                   0.731     1.421    -0.690   -48.536
24 thiophenylethanone -020                   0.377     0.663    -0.286   -43.125
24 thiophenylethanone -010                   0.119     0.174    -0.055   -31.678
24 thiophenylethanone 000                    0.000     0.000     0.000     0.000
24 thiophenylethanone 010                    0.119     0.174    -0.055   -31.678
24 thiophenylethanone 020                    0.377     0.663    -0.286   -43.125
24 thiophenylethanone 030                    0.731     1.421    -0.690   -48.536
24 thiophenylethanone 040                    1.174     2.410    -1.236   -51.300
24 thiophenylethanone 050                    1.653     3.604    -1.951   -54.144
24 thiophenylethanone 060                    2.068     4.957    -2.889   -58.280
24 thiophenylethanone 070                    2.276     6.335    -4.059   -64.066
24 thiophenylethanone 080                    2.099     7.457    -5.358   -71.851
24 thiophenylethanone 090                    1.547     7.843    -6.296   -80.274
24 thiophenylethanone 100                    2.283     7.315    -5.032   -68.786
24 thiophenylethanone 110                    2.736     6.313    -3.577   -56.654
24 thiophenylethanone 120                    2.641     5.080    -2.439   -48.014
24 thiophenylethanone 130                    2.272     3.829    -1.557   -40.659
24 thiophenylethanone 140                    1.835     2.710    -0.875   -32.301
24 thiophenylethanone 150                    1.440     1.802    -0.362   -20.072
24 thiophenylethanone 160                    1.124     1.153    -0.029    -2.498
24 thiophenylethanone 170                    0.894     0.775     0.119    15.394
24 thiophenylethanone 180                    0.771     0.653     0.118    18.119
25 imidazolylethanone -170                   6.508     8.189    -1.681   -20.527
25 imidazolylethanone -160                   6.604     8.568    -1.964   -22.923
25 imidazolylethanone -150                   6.734     9.156    -2.422   -26.454
25 imidazolylethanone -140                   6.870     9.904    -3.034   -30.636
25 imidazolylethanone -130                   6.957    10.730    -3.773   -35.162
25 imidazolylethanone -120                   6.891    11.533    -4.642   -40.249
25 imidazolylethanone -110                   6.564    12.162    -5.598   -46.028
25 imidazolylethanone -100                   5.993    12.409    -6.416   -51.704
25 imidazolylethanone -090                   5.689    12.053    -6.364   -52.801
25 imidazolylethanone -080                   5.475    10.827    -5.352   -49.435
25 imidazolylethanone -070                   4.930     9.001    -4.071   -45.228
25 imidazolylethanone -060                   4.053     6.943    -2.890   -41.628
25 imidazolylethanone -050                   3.035     4.946    -1.911   -38.647
25 imidazolylethanone -040                   2.028     3.183    -1.155   -36.288
25 imidazolylethanone -030                   1.156     1.785    -0.629   -35.228
25 imidazolylethanone -020                   0.528     0.787    -0.259   -32.887
25 imidazolylethanone -010                   0.130     0.191    -0.061   -31.681
25 imidazolylethanone 000                    0.000     0.000     0.000     0.000
25 imidazolylethanone 010                    0.131     0.191    -0.060   -31.634
25 imidazolylethanone 020                    0.528     0.787    -0.259   -32.912
25 imidazolylethanone 030                    1.159     1.785    -0.626   -35.076
25 imidazolylethanone 040                    2.029     3.183    -1.154   -36.263
25 imidazolylethanone 050                    3.040     4.946    -1.906   -38.531
25 imidazolylethanone 060                    4.054     6.943    -2.889   -41.608
25 imidazolylethanone 070                    4.929     9.001    -4.072   -45.236
25 imidazolylethanone 080                    5.474    10.827    -5.353   -49.445
25 imidazolylethanone 090                    5.690    12.053    -6.363   -52.794
25 imidazolylethanone 100                    5.993    12.409    -6.416   -51.704
25 imidazolylethanone 110                    6.565    12.162    -5.597   -46.021
25 imidazolylethanone 120                    6.890    11.533    -4.643   -40.259
25 imidazolylethanone 130                    6.957    10.730    -3.773   -35.162
25 imidazolylethanone 140                    6.871     9.904    -3.033   -30.620
25 imidazolylethanone 150                    6.731     9.156    -2.425   -26.481
25 imidazolylethanone 160                    6.609     8.568    -1.959   -22.870
25 imidazolylethanone 170                    6.509     8.189    -1.680   -20.517
25 imidazolylethanone 180                    6.478     8.058    -1.580   -19.612
26 me_imidazolylethanone -170                8.579    10.270    -1.691   -16.467
26 me_imidazolylethanone -160                8.278    10.228    -1.950   -19.068
26 me_imidazolylethanone -150                7.905    10.268    -2.363   -23.012
26 me_imidazolylethanone -140                7.581    10.477    -2.896   -27.641
26 me_imidazolylethanone -130                7.384    10.848    -3.464   -31.935
26 me_imidazolylethanone -120                6.934    11.019    -4.085   -37.076
26 me_imidazolylethanone -110                6.492    11.093    -4.601   -41.475
26 me_imidazolylethanone -100                6.034    11.186    -5.152   -46.059
26 me_imidazolylethanone -090                5.941    10.664    -4.723   -44.288
26 me_imidazolylethanone -080                5.689     9.396    -3.707   -39.448
26 me_imidazolylethanone -070                4.924     7.651    -2.727   -35.646
26 me_imidazolylethanone -060                3.885     5.776    -1.891   -32.737
26 me_imidazolylethanone -050                2.769     4.026    -1.257   -31.211
26 me_imidazolylethanone -040                1.755     2.545    -0.790   -31.027
26 me_imidazolylethanone -030                0.953     1.407    -0.454   -32.274
26 me_imidazolylethanone -020                0.406     0.618    -0.212   -34.362
26 me_imidazolylethanone -010                0.098     0.155    -0.057   -37.032
26 me_imidazolylethanone 000                 0.000     0.000     0.000     0.000
26 me_imidazolylethanone 010                 0.098     0.155    -0.057   -37.032
26 me_imidazolylethanone 020                 0.406     0.618    -0.212   -34.362
26 me_imidazolylethanone 030                 0.953     1.407    -0.454   -32.274
26 me_imidazolylethanone 040                 1.755     2.545    -0.790   -31.027
26 me_imidazolylethanone 050                 2.769     4.026    -1.257   -31.211
26 me_imidazolylethanone 060                 3.885     5.776    -1.891   -32.737
26 me_imidazolylethanone 070                 4.924     7.651    -2.727   -35.646
26 me_imidazolylethanone 080                 5.689     9.396    -3.707   -39.448
26 me_imidazolylethanone 090                 5.941    10.664    -4.723   -44.288
26 me_imidazolylethanone 100                 6.034    11.186    -5.152   -46.059
26 me_imidazolylethanone 110                 6.492    11.093    -4.601   -41.475
26 me_imidazolylethanone 120                 6.934    11.019    -4.085   -37.076
26 me_imidazolylethanone 130                 7.384    10.848    -3.464   -31.935
26 me_imidazolylethanone 140                 7.581    10.477    -2.896   -27.641
26 me_imidazolylethanone 150                 7.905    10.268    -2.363   -23.012
26 me_imidazolylethanone 160                 8.278    10.228    -1.950   -19.068
26 me_imidazolylethanone 170                 8.579    10.270    -1.691   -16.467
26 me_imidazolylethanone 180                 8.659    10.291    -1.632   -15.860
27 oxazolylethanone -170                     1.669     2.565    -0.896   -34.935
27 oxazolylethanone -160                     1.719     2.849    -1.130   -39.651
27 oxazolylethanone -150                     1.825     3.313    -1.488   -44.907
27 oxazolylethanone -140                     1.974     3.939    -1.965   -49.874
27 oxazolylethanone -130                     2.116     4.677    -2.561   -54.761
27 oxazolylethanone -120                     2.234     5.465    -3.231   -59.124
27 oxazolylethanone -110                     2.202     6.182    -3.980   -64.381
27 oxazolylethanone -100                     1.995     6.670    -4.675   -70.083
27 oxazolylethanone -090                     1.858     6.775    -4.917   -72.582
27 oxazolylethanone -080                     1.873     6.346    -4.473   -70.483
27 oxazolylethanone -070                     1.741     5.431    -3.690   -67.940
27 oxazolylethanone -060                     1.447     4.280    -2.833   -66.190
27 oxazolylethanone -050                     1.074     3.090    -2.016   -65.229
27 oxazolylethanone -040                     0.693     2.012    -1.319   -65.536
27 oxazolylethanone -030                     0.367     1.140    -0.773   -67.779
27 oxazolylethanone -020                     0.147     0.508    -0.361   -71.093
27 oxazolylethanone -010                     0.035     0.127    -0.092   -72.693
27 oxazolylethanone 000                      0.000     0.000     0.000     0.000
27 oxazolylethanone 010                      0.035     0.127    -0.092   -72.693
27 oxazolylethanone 020                      0.147     0.508    -0.361   -71.093
27 oxazolylethanone 030                      0.367     1.140    -0.773   -67.779
27 oxazolylethanone 040                      0.693     2.012    -1.319   -65.536
27 oxazolylethanone 050                      1.074     3.090    -2.016   -65.229
27 oxazolylethanone 060                      1.447     4.280    -2.833   -66.190
27 oxazolylethanone 070                      1.741     5.431    -3.690   -67.940
27 oxazolylethanone 080                      1.873     6.346    -4.473   -70.483
27 oxazolylethanone 090                      1.858     6.775    -4.917   -72.582
27 oxazolylethanone 100                      1.995     6.670    -4.675   -70.083
27 oxazolylethanone 110                      2.202     6.182    -3.980   -64.381
27 oxazolylethanone 120                      2.234     5.465    -3.231   -59.124
27 oxazolylethanone 130                      2.116     4.677    -2.561   -54.761
27 oxazolylethanone 140                      1.974     3.939    -1.965   -49.874
27 oxazolylethanone 150                      1.825     3.313    -1.488   -44.907
27 oxazolylethanone 160                      1.719     2.849    -1.130   -39.651
27 oxazolylethanone 170                      1.669     2.565    -0.896   -34.935
27 oxazolylethanone 180                      1.654     2.461    -0.807   -32.779
28 thiazolylethanone -170                    4.865     5.279    -0.414    -7.843
28 thiazolylethanone -160                    4.734     5.500    -0.766   -13.927
28 thiazolylethanone -150                    4.509     5.887    -1.378   -23.412
28 thiazolylethanone -140                    4.210     6.431    -2.221   -34.529
28 thiazolylethanone -130                    3.841     7.068    -3.227   -45.663
28 thiazolylethanone -120                    3.346     7.698    -4.352   -56.540
28 thiazolylethanone -110                    2.715     8.195    -5.480   -66.868
28 thiazolylethanone -100                    2.097     8.425    -6.328   -75.114
28 thiazolylethanone -090                    1.777     8.237    -6.460   -78.429
28 thiazolylethanone -080                    1.690     7.544    -5.854   -77.592
28 thiazolylethanone -070                    1.596     6.431    -4.835   -75.179
28 thiazolylethanone -060                    1.397     5.104    -3.707   -72.637
28 thiazolylethanone -050                    1.099     3.741    -2.642   -70.619
28 thiazolylethanone -040                    0.757     2.483    -1.726   -69.500
28 thiazolylethanone -030                    0.441     1.440    -0.999   -69.362
28 thiazolylethanone -020                    0.205     0.656    -0.451   -68.802
28 thiazolylethanone -010                    0.050     0.170    -0.120   -70.800
28 thiazolylethanone 000                     0.000     0.000     0.000     0.000
28 thiazolylethanone 010                     0.050     0.170    -0.120   -70.800
28 thiazolylethanone 020                     0.205     0.656    -0.451   -68.802
28 thiazolylethanone 030                     0.441     1.440    -0.999   -69.362
28 thiazolylethanone 040                     0.757     2.483    -1.726   -69.500
28 thiazolylethanone 050                     1.099     3.741    -2.642   -70.619
28 thiazolylethanone 060                     1.397     5.104    -3.707   -72.637
28 thiazolylethanone 070                     1.596     6.431    -4.835   -75.179
28 thiazolylethanone 080                     1.690     7.544    -5.854   -77.592
28 thiazolylethanone 090                     1.777     8.237    -6.460   -78.429
28 thiazolylethanone 100                     2.097     8.425    -6.328   -75.114
28 thiazolylethanone 110                     2.715     8.195    -5.480   -66.868
28 thiazolylethanone 120                     3.346     7.698    -4.352   -56.540
28 thiazolylethanone 130                     3.841     7.068    -3.227   -45.663
28 thiazolylethanone 140                     4.210     6.431    -2.221   -34.529
28 thiazolylethanone 150                     4.509     5.887    -1.378   -23.412
28 thiazolylethanone 160                     4.734     5.500    -0.766   -13.927
28 thiazolylethanone 170                     4.865     5.279    -0.414    -7.843
28 thiazolylethanone 180                     4.890     5.211    -0.321    -6.155
29 sulfonylthiazole -170                     4.543     5.035    -0.492    -9.763
29 sulfonylthiazole -160                     4.683     4.946    -0.263    -5.314
29 sulfonylthiazole -150                     4.657     4.757    -0.100    -2.102
29 sulfonylthiazole -140                     4.510     4.455     0.055     1.234
29 sulfonylthiazole -130                     4.264     4.012     0.252     6.278
29 sulfonylthiazole -120                     3.916     3.421     0.495    14.473
29 sulfonylthiazole -110                     3.471     2.706     0.765    28.273
29 sulfonylthiazole -100                     2.900     1.955     0.945    48.341
29 sulfonylthiazole -090                     2.300     1.254     1.046    83.436
29 sulfonylthiazole -080                     1.669     0.676     0.993   146.908
29 sulfonylthiazole -070                     1.051     0.261     0.790   302.870
29 sulfonylthiazole -060                     0.461     0.029     0.432  1488.828
29 sulfonylthiazole -050                     0.000     0.000     0.000     0.000
29 sulfonylthiazole -040                    -0.308     0.137    -0.445  -324.993
29 sulfonylthiazole -030                    -0.488     0.380    -0.868  -228.511
29 sulfonylthiazole -020                    -0.569     0.648    -1.217  -187.866
29 sulfonylthiazole -010                    -0.609     0.857    -1.466  -171.098
29 sulfonylthiazole 000                     -0.620     0.937    -1.557  -166.205
29 sulfonylthiazole 010                     -0.608     0.857    -1.465  -170.903
29 sulfonylthiazole 020                     -0.574     0.648    -1.222  -188.523
29 sulfonylthiazole 030                     -0.489     0.380    -0.869  -228.592
29 sulfonylthiazole 040                     -0.307     0.137    -0.444  -324.314
29 sulfonylthiazole 050                     -0.000     0.000    -0.000      -Inf
29 sulfonylthiazole 060                      0.463     0.029     0.434  1495.276
29 sulfonylthiazole 070                      1.047     0.261     0.786   301.169
29 sulfonylthiazole 080                      1.673     0.676     0.997   147.430
29 sulfonylthiazole 090                      2.296     1.254     1.042    83.117
29 sulfonylthiazole 100                      2.898     1.955     0.943    48.255
29 sulfonylthiazole 110                      3.471     2.706     0.765    28.285
29 sulfonylthiazole 120                      3.918     3.421     0.497    14.531
29 sulfonylthiazole 130                      4.263     4.012     0.251     6.259
29 sulfonylthiazole 140                      4.507     4.455     0.052     1.159
29 sulfonylthiazole 150                      4.657     4.757    -0.100    -2.110
29 sulfonylthiazole 160                      4.680     4.946    -0.266    -5.373
29 sulfonylthiazole 170                      4.543     5.035    -0.492    -9.781
29 sulfonylthiazole 180                      4.374     5.031    -0.657   -13.056
30 sulfonamide -170                          3.007     4.484    -1.477   -32.945
30 sulfonamide -160                         -0.332     3.889    -4.221  -108.525
30 sulfonamide -150                         -0.614     3.290    -3.904  -118.677
30 sulfonamide -140                         -0.947     2.802    -3.749  -133.787
30 sulfonamide -130                         -1.252     2.452    -3.704  -151.045
30 sulfonamide -120                          0.779     1.798    -1.019   -56.677
30 sulfonamide -110                          0.354     0.902    -0.548   -60.753
30 sulfonamide -100                          0.081     0.266    -0.185   -69.699
30 sulfonamide -090                          0.000     0.000     0.000     0.000
30 sulfonamide -080                          0.178     0.170     0.008     4.512
30 sulfonamide -070                          0.611     0.819    -0.208   -25.408
30 sulfonamide -060                          1.087     1.815    -0.728   -40.118
30 sulfonamide -050                         -1.242     2.537    -3.779  -148.971
30 sulfonamide -040                         -1.007     2.952    -3.959  -134.127
30 sulfonamide -030                         -0.783     3.481    -4.264  -122.502
30 sulfonamide -020                         -0.538     4.070    -4.608  -113.208
30 sulfonamide -010                          2.984     4.481    -1.497   -33.406
30 sulfonamide 000                           3.063     4.559    -1.496   -32.809
30 sulfonamide 010                           2.986     4.481    -1.494   -33.352
30 sulfonamide 020                          -0.535     4.070    -4.604  -113.133
30 sulfonamide 030                          -0.785     3.481    -4.266  -122.545
30 sulfonamide 040                          -1.009     2.952    -3.961  -134.170
30 sulfonamide 050                          -1.239     2.537    -3.776  -148.818
30 sulfonamide 060                           1.093     1.815    -0.722   -39.768
30 sulfonamide 070                           0.612     0.819    -0.207   -25.225
30 sulfonamide 080                           0.178     0.170     0.008     4.700
30 sulfonamide 090                           0.003     0.000     0.003       Inf
30 sulfonamide 100                           0.077     0.266    -0.189   -70.996
30 sulfonamide 110                           0.355     0.902    -0.547   -60.681
30 sulfonamide 120                           0.780     1.798    -1.018   -56.596
30 sulfonamide 130                          -1.254     2.452    -3.706  -151.125
30 sulfonamide 140                          -0.946     2.802    -3.748  -133.767
30 sulfonamide 150                          -0.615     3.290    -3.905  -118.696
30 sulfonamide 160                          -0.330     3.889    -4.219  -108.488
30 sulfonamide 170                           3.006     4.484    -1.478   -32.971
30 sulfonamide 180                           3.072     4.557    -1.485   -32.578
31 N_phenylacetamide -170                    0.059     0.066    -0.007   -10.303
31 N_phenylacetamide -160                    0.004     0.153    -0.149   -97.621
31 N_phenylacetamide -150                    0.084     0.372    -0.288   -77.333
31 N_phenylacetamide -140                    0.325     0.720    -0.395   -54.879
31 N_phenylacetamide -130                    0.755     1.178    -0.423   -35.883
31 N_phenylacetamide -120                    1.361     1.758    -0.397   -22.598
31 N_phenylacetamide -110                    2.053     2.402    -0.349   -14.537
31 N_phenylacetamide -100                    1.568     2.604    -1.036   -39.787
31 N_phenylacetamide -090                    1.786     2.808    -1.022   -36.403
31 N_phenylacetamide -080                    1.546     2.596    -1.050   -40.458
31 N_phenylacetamide -070                    1.254     2.398    -1.144   -47.713
31 N_phenylacetamide -060                    1.274     1.715    -0.441   -25.701
31 N_phenylacetamide -050                    0.664     1.104    -0.440   -39.886
31 N_phenylacetamide -040                    0.268     0.641    -0.373   -58.144
31 N_phenylacetamide -030                    0.058     0.305    -0.247   -80.993
31 N_phenylacetamide -020                   -0.025     0.085    -0.110  -129.412
31 N_phenylacetamide -010                    0.000     0.000     0.000     0.000
31 N_phenylacetamide 000                     0.196     0.091     0.105   115.198
31 N_phenylacetamide 010                     0.000     0.000     0.000       Inf
31 N_phenylacetamide 020                    -0.024     0.085    -0.109  -127.718
31 N_phenylacetamide 030                     0.055     0.305    -0.250   -81.957
31 N_phenylacetamide 040                     0.268     0.641    -0.373   -58.229
31 N_phenylacetamide 050                     0.662     1.104    -0.442   -40.029
31 N_phenylacetamide 060                     1.276     1.715    -0.439   -25.622
31 N_phenylacetamide 070                     1.253     2.398    -1.145   -47.740
31 N_phenylacetamide 080                     1.546     2.596    -1.050   -40.442
31 N_phenylacetamide 090                     1.786     2.808    -1.022   -36.408
31 N_phenylacetamide 100                     1.568     2.604    -1.036   -39.795
31 N_phenylacetamide 110                     2.052     2.402    -0.350   -14.556
31 N_phenylacetamide 120                     1.360     1.758    -0.398   -22.643
31 N_phenylacetamide 130                     0.753     1.178    -0.425   -36.042
31 N_phenylacetamide 140                     0.324     0.720    -0.396   -55.018
31 N_phenylacetamide 150                     0.087     0.372    -0.285   -76.685
31 N_phenylacetamide 160                     0.008     0.153    -0.145   -95.026
31 N_phenylacetamide 170                     0.057     0.066    -0.009   -13.758
31 N_phenylacetamide 180                     0.150     0.061     0.089   146.574
32 benzamide -170                            2.210     1.679     0.531    31.624
32 benzamide -160                            1.212     0.699     0.513    73.383
32 benzamide -150                            0.476     0.150     0.326   217.553
32 benzamide -140                            0.000     0.000     0.000     0.000
32 benzamide -130                           -0.262     0.150    -0.412  -274.547
32 benzamide -120                           -0.413     0.458    -0.871  -190.234
32 benzamide -110                           -0.482     0.788    -1.270  -161.165
32 benzamide -100                           -0.524     1.036    -1.560  -150.585
32 benzamide -090                           -0.511     1.088    -1.599  -147.000
32 benzamide -080                           -0.500     0.961    -1.461  -152.044
32 benzamide -070                           -0.442     0.672    -1.114  -165.744
32 benzamide -060                           -0.348     0.321    -0.669  -208.315
32 benzamide -050                           -0.168     0.055    -0.223  -405.200
32 benzamide -040                            0.147     0.029     0.118   408.310
32 benzamide -030                            0.676     0.369     0.307    83.141
32 benzamide -020                            1.459     1.131     0.328    28.990
32 benzamide -010                            2.466     2.301     0.165     7.181
32 benzamide 000                             3.611     3.795    -0.184    -4.855
32 benzamide 010                             2.467     2.301     0.166     7.199
32 benzamide 020                             1.459     1.131     0.328    29.022
32 benzamide 030                             0.677     0.369     0.308    83.480
32 benzamide 040                             0.150     0.029     0.121   416.931
32 benzamide 050                            -0.167     0.055    -0.222  -403.909
32 benzamide 060                            -0.344     0.321    -0.665  -207.184
32 benzamide 070                            -0.444     0.672    -1.116  -166.036
32 benzamide 080                            -0.501     0.961    -1.462  -152.098
32 benzamide 090                            -0.512     1.088    -1.600  -147.097
32 benzamide 100                            -0.525     1.036    -1.561  -150.716
32 benzamide 110                            -0.485     0.788    -1.273  -161.504
32 benzamide 120                            -0.412     0.458    -0.870  -190.015
32 benzamide 130                            -0.263     0.150    -0.413  -275.060
32 benzamide 140                            -0.002     0.000    -0.002      -Inf
32 benzamide 150                             0.473     0.150     0.323   215.480
32 benzamide 160                             1.214     0.699     0.515    73.629
32 benzamide 170                             2.210     1.679     0.531    31.644
32 benzamide 180                             3.372     3.055     0.317    10.364
33 pyridinyl_acetamide -170                  0.069     0.078    -0.009   -10.987
33 pyridinyl_acetamide -160                  0.236     0.330    -0.094   -28.394
33 pyridinyl_acetamide -150                  0.521     0.755    -0.234   -30.980
33 pyridinyl_acetamide -140                  0.977     1.374    -0.397   -28.885
33 pyridinyl_acetamide -130                  1.636     2.197    -0.561   -25.524
33 pyridinyl_acetamide -120                  2.496     3.215    -0.719   -22.378
33 pyridinyl_acetamide -110                  3.469     4.379    -0.910   -20.790
33 pyridinyl_acetamide -100                  4.392     5.590    -1.198   -21.431
33 pyridinyl_acetamide -090                  5.141     6.703    -1.562   -23.305
33 pyridinyl_acetamide -080                  6.760     7.239    -0.479    -6.617
33 pyridinyl_acetamide -070                  5.752     6.369    -0.617    -9.688
33 pyridinyl_acetamide -060                  4.643     5.590    -0.947   -16.942
33 pyridinyl_acetamide -050                  3.600     4.973    -1.373   -27.603
33 pyridinyl_acetamide -040                  2.766     4.550    -1.784   -39.200
33 pyridinyl_acetamide -030                  2.189     4.298    -2.109   -49.076
33 pyridinyl_acetamide -020                  1.865     4.184    -2.319   -55.427
33 pyridinyl_acetamide -010                  1.750     4.149    -2.399   -57.830
33 pyridinyl_acetamide 000                   1.785     4.132    -2.347   -56.807
33 pyridinyl_acetamide 010                   1.750     4.149    -2.399   -57.830
33 pyridinyl_acetamide 020                   1.865     4.184    -2.319   -55.427
33 pyridinyl_acetamide 030                   2.189     4.298    -2.109   -49.076
33 pyridinyl_acetamide 040                   2.766     4.550    -1.784   -39.200
33 pyridinyl_acetamide 050                   3.600     4.973    -1.373   -27.603
33 pyridinyl_acetamide 060                   4.643     5.590    -0.947   -16.942
33 pyridinyl_acetamide 070                   5.753     6.369    -0.616    -9.679
33 pyridinyl_acetamide 080                   6.760     7.239    -0.479    -6.617
33 pyridinyl_acetamide 090                   5.141     6.703    -1.562   -23.305
33 pyridinyl_acetamide 100                   4.392     5.590    -1.198   -21.431
33 pyridinyl_acetamide 110                   3.469     4.379    -0.910   -20.789
33 pyridinyl_acetamide 120                   2.496     3.215    -0.719   -22.373
33 pyridinyl_acetamide 130                   1.636     2.197    -0.561   -25.524
33 pyridinyl_acetamide 140                   0.977     1.374    -0.397   -28.885
33 pyridinyl_acetamide 150                   0.521     0.755    -0.234   -30.980
33 pyridinyl_acetamide 160                   0.236     0.330    -0.094   -28.394
33 pyridinyl_acetamide 170                   0.069     0.078    -0.009   -10.987
33 pyridinyl_acetamide 180                   0.000     0.000     0.000     0.000
34 pyrimidinyl_acetamide -170                0.025     0.036    -0.011   -29.222
34 pyrimidinyl_acetamide -160                0.380     0.227     0.153    67.599
34 pyrimidinyl_acetamide -150                1.011     0.650     0.361    55.523
34 pyrimidinyl_acetamide -140                1.891     1.286     0.605    47.017
34 pyrimidinyl_acetamide -130                2.980     2.151     0.829    38.522
34 pyrimidinyl_acetamide -120                4.251     3.243     1.008    31.080
34 pyrimidinyl_acetamide -110                5.592     4.513     1.079    23.899
34 pyrimidinyl_acetamide -100                6.867     5.880     0.987    16.786
34 pyrimidinyl_acetamide -090                7.708     7.097     0.611     8.608
34 pyrimidinyl_acetamide -080                6.610     5.653     0.957    16.921
34 pyrimidinyl_acetamide -070                5.252     4.215     1.037    24.610
34 pyrimidinyl_acetamide -060                3.874     2.934     0.940    32.034
34 pyrimidinyl_acetamide -050                2.632     1.889     0.743    39.346
34 pyrimidinyl_acetamide -040                1.618     1.097     0.521    47.463
34 pyrimidinyl_acetamide -030                0.833     0.533     0.300    56.293
34 pyrimidinyl_acetamide -020                0.289     0.168     0.121    71.976
34 pyrimidinyl_acetamide -010                0.011     0.029    -0.018   -61.241
34 pyrimidinyl_acetamide 000                 0.000     0.000     0.000     0.000
34 pyrimidinyl_acetamide 010                 0.011     0.029    -0.018   -61.241
34 pyrimidinyl_acetamide 020                 0.289     0.168     0.121    71.976
34 pyrimidinyl_acetamide 030                 0.833     0.533     0.300    56.293
34 pyrimidinyl_acetamide 040                 1.618     1.097     0.521    47.463
34 pyrimidinyl_acetamide 050                 2.632     1.889     0.743    39.346
34 pyrimidinyl_acetamide 060                 3.874     2.934     0.940    32.034
34 pyrimidinyl_acetamide 070                 5.252     4.215     1.037    24.610
34 pyrimidinyl_acetamide 080                 6.610     5.653     0.957    16.921
34 pyrimidinyl_acetamide 090                 7.708     7.097     0.611     8.608
34 pyrimidinyl_acetamide 100                 6.867     5.880     0.987    16.786
34 pyrimidinyl_acetamide 110                 5.592     4.513     1.079    23.899
34 pyrimidinyl_acetamide 120                 4.251     3.243     1.008    31.080
34 pyrimidinyl_acetamide 130                 2.980     2.151     0.829    38.522
34 pyrimidinyl_acetamide 140                 1.891     1.286     0.605    47.017
34 pyrimidinyl_acetamide 150                 1.011     0.650     0.361    55.523
34 pyrimidinyl_acetamide 160                 0.380     0.227     0.153    67.599
34 pyrimidinyl_acetamide 170                 0.025     0.036    -0.011   -29.222
34 pyrimidinyl_acetamide 180                -0.003     0.003    -0.006  -184.333
35 pyridinyl_urea -170                       2.672     1.903     0.769    40.411
35 pyridinyl_urea -160                       2.646     2.015     0.631    31.320
35 pyridinyl_urea -150                       2.762     2.285     0.477    20.889
35 pyridinyl_urea -140                       3.084     2.749     0.335    12.182
35 pyridinyl_urea -130                       3.651     3.440     0.211     6.127
35 pyridinyl_urea -120                       4.454     4.360     0.094     2.155
35 pyridinyl_urea -110                       5.399     5.463    -0.064    -1.164
35 pyridinyl_urea -100                       6.330     6.647    -0.317    -4.772
35 pyridinyl_urea -090                       7.122     7.554    -0.432    -5.719
35 pyridinyl_urea -080                       7.058     5.481     1.577    28.779
35 pyridinyl_urea -070                       5.468     4.001     1.467    36.672
35 pyridinyl_urea -060                       3.980     2.719     1.261    46.383
35 pyridinyl_urea -050                       2.626     1.696     0.930    54.828
35 pyridinyl_urea -040                       1.531     0.929     0.602    64.758
35 pyridinyl_urea -030                       0.710     0.401     0.309    77.000
35 pyridinyl_urea -020                       0.143     0.074     0.069    93.189
35 pyridinyl_urea -010                       0.000     0.000     0.000     0.000
35 pyridinyl_urea 000                        0.135     0.026     0.109   418.077
35 pyridinyl_urea 010                       -0.002     0.000    -0.002      -Inf
35 pyridinyl_urea 020                        0.143     0.074     0.069    92.784
35 pyridinyl_urea 030                        0.707     0.401     0.306    76.214
35 pyridinyl_urea 040                        1.524     0.929     0.595    64.068
35 pyridinyl_urea 050                        2.626     1.696     0.930    54.814
35 pyridinyl_urea 060                        3.978     2.719     1.259    46.311
35 pyridinyl_urea 070                        5.466     4.001     1.465    36.609
35 pyridinyl_urea 080                        7.059     5.481     1.578    28.788
35 pyridinyl_urea 090                        7.121     7.554    -0.433    -5.730
35 pyridinyl_urea 100                        6.332     6.647    -0.315    -4.734
35 pyridinyl_urea 110                        5.398     5.463    -0.065    -1.182
35 pyridinyl_urea 120                        4.454     4.360     0.094     2.145
35 pyridinyl_urea 130                        3.649     3.440     0.209     6.078
35 pyridinyl_urea 140                        3.081     2.749     0.332    12.083
35 pyridinyl_urea 150                        2.763     2.285     0.478    20.928
35 pyridinyl_urea 160                        2.646     2.015     0.631    31.297
35 pyridinyl_urea 170                        2.674     1.903     0.771    40.525
35 pyridinyl_urea 180                        1.760     2.326    -0.566   -24.335
36 pyrrollyacetamide -170                    0.101     0.164    -0.063   -38.488
36 pyrrollyacetamide -160                    0.325     0.553    -0.228   -41.302
36 pyrrollyacetamide -150                    0.711     1.160    -0.449   -38.730
36 pyrrollyacetamide -140                    1.255     1.957    -0.702   -35.870
36 pyrrollyacetamide -130                    1.976     2.842    -0.866   -30.482
36 pyrrollyacetamide -120                    2.885     3.655    -0.770   -21.066
36 pyrrollyacetamide -110                    3.872     3.954    -0.082    -2.070
36 pyrrollyacetamide -100                    3.530     3.734    -0.204    -5.457
36 pyrrollyacetamide -090                    3.344     3.605    -0.261    -7.236
36 pyrrollyacetamide -080                    3.294     3.556    -0.262    -7.362
36 pyrrollyacetamide -070                    3.394     3.640    -0.246    -6.749
36 pyrrollyacetamide -060                    3.642     3.884    -0.242    -6.240
36 pyrrollyacetamide -050                    4.015     4.283    -0.268    -6.249
36 pyrrollyacetamide -040                    4.486     4.826    -0.340    -7.040
36 pyrrollyacetamide -030                    5.035     5.478    -0.443    -8.089
36 pyrrollyacetamide -020                    5.656     6.197    -0.541    -8.731
36 pyrrollyacetamide -010                    6.679     6.503     0.176     2.714
36 pyrrollyacetamide 000                     6.835     6.570     0.265     4.037
36 pyrrollyacetamide 010                     6.679     6.503     0.176     2.714
36 pyrrollyacetamide 020                     5.658     6.197    -0.539    -8.703
36 pyrrollyacetamide 030                     5.035     5.478    -0.443    -8.089
36 pyrrollyacetamide 040                     4.486     4.826    -0.340    -7.040
36 pyrrollyacetamide 050                     4.015     4.283    -0.268    -6.249
36 pyrrollyacetamide 060                     3.642     3.884    -0.242    -6.240
36 pyrrollyacetamide 070                     3.394     3.640    -0.246    -6.749
36 pyrrollyacetamide 080                     3.294     3.556    -0.262    -7.362
36 pyrrollyacetamide 090                     3.344     3.605    -0.261    -7.236
36 pyrrollyacetamide 100                     3.530     3.734    -0.204    -5.457
36 pyrrollyacetamide 110                     3.872     3.954    -0.082    -2.070
36 pyrrollyacetamide 120                     2.885     3.655    -0.770   -21.066
36 pyrrollyacetamide 130                     1.976     2.842    -0.866   -30.482
36 pyrrollyacetamide 140                     1.255     1.957    -0.702   -35.870
36 pyrrollyacetamide 150                     0.711     1.160    -0.449   -38.730
36 pyrrollyacetamide 160                     0.325     0.553    -0.228   -41.302
36 pyrrollyacetamide 170                     0.101     0.164    -0.063   -38.488
36 pyrrollyacetamide 180                     0.000     0.000     0.000     0.000
37 furanylacetamide -170                     3.967     5.689    -1.722   -30.274
37 furanylacetamide -160                     3.920     5.107    -1.187   -23.240
37 furanylacetamide -150                     3.672     4.426    -0.754   -17.042
37 furanylacetamide -140                     3.347     3.795    -0.448   -11.801
37 furanylacetamide -130                     3.017     3.283    -0.266    -8.097
37 furanylacetamide -120                     2.757     2.923    -0.166    -5.675
37 furanylacetamide -110                     2.591     2.708    -0.117    -4.333
37 furanylacetamide -100                     2.494     2.616    -0.122    -4.651
37 furanylacetamide -090                     2.427     2.606    -0.179    -6.860
37 furanylacetamide -080                     2.324     2.620    -0.296   -11.309
37 furanylacetamide -070                     2.058     2.583    -0.525   -20.307
37 furanylacetamide -060                     1.540     2.379    -0.839   -35.263
37 furanylacetamide -050                     1.012     1.945    -0.933   -47.973
37 furanylacetamide -040                     0.672     1.376    -0.704   -51.165
37 furanylacetamide -030                     0.427     0.825    -0.398   -48.242
37 furanylacetamide -020                     0.252     0.394    -0.142   -36.028
37 furanylacetamide -010                     0.060     0.119    -0.059   -49.924
37 furanylacetamide 000                      0.000     0.000     0.000     0.000
37 furanylacetamide 010                      0.060     0.119    -0.059   -49.924
37 furanylacetamide 020                      0.252     0.394    -0.142   -36.028
37 furanylacetamide 030                      0.427     0.825    -0.398   -48.242
37 furanylacetamide 040                      0.672     1.376    -0.704   -51.165
37 furanylacetamide 050                      1.012     1.945    -0.933   -47.973
37 furanylacetamide 060                      1.540     2.379    -0.839   -35.263
37 furanylacetamide 070                      2.058     2.583    -0.525   -20.307
37 furanylacetamide 080                      2.324     2.620    -0.296   -11.309
37 furanylacetamide 090                      2.427     2.606    -0.179    -6.860
37 furanylacetamide 100                      2.494     2.616    -0.122    -4.651
37 furanylacetamide 110                      2.591     2.708    -0.117    -4.333
37 furanylacetamide 120                      2.757     2.923    -0.166    -5.675
37 furanylacetamide 130                      3.017     3.283    -0.266    -8.097
37 furanylacetamide 140                      3.347     3.795    -0.448   -11.801
37 furanylacetamide 150                      3.672     4.426    -0.754   -17.042
37 furanylacetamide 160                      3.920     5.107    -1.187   -23.240
37 furanylacetamide 170                      3.967     5.689    -1.722   -30.274
37 furanylacetamide 180                      3.729     5.943    -2.214   -37.252
38 thiophenylacetamide -170                  0.050     0.184    -0.134   -72.929
38 thiophenylacetamide -160                  0.170     0.544    -0.374   -68.717
38 thiophenylacetamide -150                  0.414     1.166    -0.752   -64.466
38 thiophenylacetamide -140                  0.765     1.840    -1.075   -58.426
38 thiophenylacetamide -130                  1.861     2.279    -0.418   -18.345
38 thiophenylacetamide -120                  1.561     1.975    -0.414   -20.944
38 thiophenylacetamide -110                  1.315     1.770    -0.455   -25.726
38 thiophenylacetamide -100                  1.142     1.644    -0.502   -30.527
38 thiophenylacetamide -090                  1.139     1.554    -0.415   -26.682
38 thiophenylacetamide -080                  0.981     1.559    -0.578   -37.080
38 thiophenylacetamide -070                  0.900     1.668    -0.768   -46.033
38 thiophenylacetamide -060                  0.909     1.881    -0.972   -51.692
38 thiophenylacetamide -050                  0.966     2.191    -1.225   -55.897
38 thiophenylacetamide -040                  0.955     2.057    -1.102   -53.566
38 thiophenylacetamide -030                  0.613     1.724    -1.111   -64.429
38 thiophenylacetamide -020                  0.476     1.487    -1.011   -67.984
38 thiophenylacetamide -010                  0.498     1.367    -0.869   -63.535
38 thiophenylacetamide 000                   0.591     1.328    -0.737   -55.485
38 thiophenylacetamide 010                   0.496     1.367    -0.871   -63.696
38 thiophenylacetamide 020                   0.474     1.487    -1.013   -68.132
38 thiophenylacetamide 030                   0.612     1.724    -1.112   -64.487
38 thiophenylacetamide 040                   0.958     2.057    -1.099   -53.450
38 thiophenylacetamide 050                   0.963     2.191    -1.228   -56.030
38 thiophenylacetamide 060                   0.908     1.881    -0.973   -51.714
38 thiophenylacetamide 070                   0.896     1.668    -0.772   -46.288
38 thiophenylacetamide 080                   0.977     1.559    -0.582   -37.355
38 thiophenylacetamide 090                   1.141     1.554    -0.413   -26.597
38 thiophenylacetamide 100                   1.141     1.644    -0.503   -30.599
38 thiophenylacetamide 110                   1.312     1.770    -0.458   -25.852
38 thiophenylacetamide 120                   1.560     1.975    -0.415   -21.019
38 thiophenylacetamide 130                   1.861     2.279    -0.418   -18.331
38 thiophenylacetamide 140                   0.764     1.840    -1.076   -58.454
38 thiophenylacetamide 150                   0.417     1.166    -0.749   -64.239
38 thiophenylacetamide 160                   0.170     0.544    -0.374   -68.704
38 thiophenylacetamide 170                   0.051     0.184    -0.133   -72.511
38 thiophenylacetamide 180                   0.000     0.000     0.000     0.000
39 imidazolylacetamide -170                  0.182     0.203    -0.021   -10.227
39 imidazolylacetamide -160                  0.496     0.679    -0.183   -26.938
39 imidazolylacetamide -150                  0.958     1.444    -0.486   -33.682
39 imidazolylacetamide -140                  1.579     2.478    -0.899   -36.287
39 imidazolylacetamide -130                  2.296     3.709    -1.413   -38.094
39 imidazolylacetamide -120                  3.061     5.003    -1.942   -38.811
39 imidazolylacetamide -110                  3.744     6.178    -2.434   -39.401
39 imidazolylacetamide -100                  4.349     7.130    -2.781   -39.004
39 imidazolylacetamide -090                  4.614     7.820    -3.206   -40.997
39 imidazolylacetamide -080                  4.444     7.667    -3.223   -42.040
39 imidazolylacetamide -070                  4.360     7.548    -3.188   -42.237
39 imidazolylacetamide -060                  4.389     7.503    -3.114   -41.499
39 imidazolylacetamide -050                  4.447     7.541    -3.094   -41.035
39 imidazolylacetamide -040                  4.599     7.639    -3.040   -39.796
39 imidazolylacetamide -030                  4.797     7.790    -2.993   -38.427
39 imidazolylacetamide -020                  5.072     7.988    -2.916   -36.509
39 imidazolylacetamide -010                  5.384     8.214    -2.830   -34.449
39 imidazolylacetamide 000                   5.664     8.429    -2.765   -32.802
39 imidazolylacetamide 010                   5.384     8.214    -2.830   -34.449
39 imidazolylacetamide 020                   5.072     7.988    -2.916   -36.509
39 imidazolylacetamide 030                   4.797     7.790    -2.993   -38.427
39 imidazolylacetamide 040                   4.599     7.639    -3.040   -39.796
39 imidazolylacetamide 050                   4.447     7.541    -3.094   -41.035
39 imidazolylacetamide 060                   4.389     7.503    -3.114   -41.499
39 imidazolylacetamide 070                   4.360     7.548    -3.188   -42.237
39 imidazolylacetamide 080                   4.444     7.667    -3.223   -42.040
39 imidazolylacetamide 090                   4.608     7.820    -3.212   -41.079
39 imidazolylacetamide 100                   4.349     7.130    -2.781   -39.004
39 imidazolylacetamide 110                   3.744     6.178    -2.434   -39.401
39 imidazolylacetamide 120                   3.061     5.003    -1.942   -38.811
39 imidazolylacetamide 130                   2.296     3.709    -1.413   -38.094
39 imidazolylacetamide 140                   1.579     2.478    -0.899   -36.287
39 imidazolylacetamide 150                   0.958     1.444    -0.486   -33.682
39 imidazolylacetamide 160                   0.496     0.679    -0.183   -26.938
39 imidazolylacetamide 170                   0.182     0.203    -0.021   -10.227
39 imidazolylacetamide 180                   0.000     0.000     0.000     0.000
40 me_imidazolylacetamide -170               3.070     3.550    -0.480   -13.525
40 me_imidazolylacetamide -160               2.348     2.563    -0.215    -8.387
40 me_imidazolylacetamide -150               1.452     1.502    -0.050    -3.311
40 me_imidazolylacetamide -140               0.681     0.657     0.024     3.712
40 me_imidazolylacetamide -130               0.146     0.161    -0.015    -9.547
40 me_imidazolylacetamide -120               0.000     0.000     0.000     0.000
40 me_imidazolylacetamide -110               0.274     0.233     0.041    17.614
40 me_imidazolylacetamide -100               0.851     0.832     0.019     2.279
40 me_imidazolylacetamide -090               1.611     1.712    -0.101    -5.922
40 me_imidazolylacetamide -080               0.556     2.004    -1.448   -72.256
40 me_imidazolylacetamide -070               0.520     2.021    -1.501   -74.293
40 me_imidazolylacetamide -060               0.512     2.050    -1.538   -75.019
40 me_imidazolylacetamide -050               0.619     2.135    -1.516   -70.994
40 me_imidazolylacetamide -040               0.802     2.273    -1.471   -64.707
40 me_imidazolylacetamide -030               1.065     2.473    -1.408   -56.926
40 me_imidazolylacetamide -020               1.417     2.731    -1.314   -48.115
40 me_imidazolylacetamide -010               1.799     3.030    -1.231   -40.636
40 me_imidazolylacetamide 000                2.193     3.303    -1.110   -33.604
40 me_imidazolylacetamide 010                1.799     3.030    -1.231   -40.636
40 me_imidazolylacetamide 020                1.417     2.731    -1.314   -48.115
40 me_imidazolylacetamide 030                1.065     2.473    -1.408   -56.926
40 me_imidazolylacetamide 040                0.802     2.273    -1.471   -64.707
40 me_imidazolylacetamide 050                0.619     2.135    -1.516   -70.994
40 me_imidazolylacetamide 060                0.516     2.050    -1.534   -74.846
40 me_imidazolylacetamide 070                0.520     2.021    -1.501   -74.293
40 me_imidazolylacetamide 080                0.556     2.004    -1.448   -72.256
40 me_imidazolylacetamide 090                1.611     1.712    -0.101    -5.922
40 me_imidazolylacetamide 100                0.851     0.832     0.019     2.279
40 me_imidazolylacetamide 110                0.274     0.233     0.041    17.614
40 me_imidazolylacetamide 120                0.000     0.000     0.000     0.000
40 me_imidazolylacetamide 130                0.146     0.161    -0.015    -9.547
40 me_imidazolylacetamide 140                0.681     0.657     0.024     3.712
40 me_imidazolylacetamide 150                1.452     1.502    -0.050    -3.311
40 me_imidazolylacetamide 160                2.348     2.563    -0.215    -8.387
40 me_imidazolylacetamide 170                3.070     3.550    -0.480   -13.525
40 me_imidazolylacetamide 180                3.191     3.969    -0.778   -19.594
41 oxazolylacetamide -170                    1.540     1.331     0.209    15.699
41 oxazolylacetamide -160                    1.447     1.328     0.119     8.944
41 oxazolylacetamide -150                    1.488     1.379     0.109     7.930
41 oxazolylacetamide -140                    1.658     1.525     0.133     8.696
41 oxazolylacetamide -130                    1.926     1.764     0.162     9.209
41 oxazolylacetamide -120                    2.243     2.078     0.165     7.918
41 oxazolylacetamide -110                    2.571     2.450     0.121     4.942
41 oxazolylacetamide -100                    2.821     2.856    -0.035    -1.238
41 oxazolylacetamide -090                    2.902     3.230    -0.328   -10.165
41 oxazolylacetamide -080                    2.531     3.093    -0.562   -18.166
41 oxazolylacetamide -070                    2.186     2.495    -0.309   -12.377
41 oxazolylacetamide -060                    1.688     1.874    -0.186    -9.903
41 oxazolylacetamide -050                    1.169     1.272    -0.103    -8.123
41 oxazolylacetamide -040                    0.659     0.756    -0.097   -12.827
41 oxazolylacetamide -030                    0.263     0.375    -0.112   -29.760
41 oxazolylacetamide -020                    0.057     0.189    -0.132   -69.974
41 oxazolylacetamide -010                    0.007     0.084    -0.077   -92.143
41 oxazolylacetamide 000                     0.000     0.000     0.000     0.000
41 oxazolylacetamide 010                     0.007     0.084    -0.077   -92.143
41 oxazolylacetamide 020                     0.057     0.189    -0.132   -69.974
41 oxazolylacetamide 030                     0.263     0.375    -0.112   -29.760
41 oxazolylacetamide 040                     0.659     0.756    -0.097   -12.827
41 oxazolylacetamide 050                     1.169     1.272    -0.103    -8.123
41 oxazolylacetamide 060                     1.688     1.874    -0.186    -9.903
41 oxazolylacetamide 070                     2.186     2.495    -0.309   -12.377
41 oxazolylacetamide 080                     2.531     3.093    -0.562   -18.166
41 oxazolylacetamide 090                     2.902     3.230    -0.328   -10.165
41 oxazolylacetamide 100                     2.821     2.856    -0.035    -1.238
41 oxazolylacetamide 110                     2.571     2.450     0.121     4.942
41 oxazolylacetamide 120                     2.243     2.078     0.165     7.918
41 oxazolylacetamide 130                     1.926     1.764     0.162     9.209
41 oxazolylacetamide 140                     1.658     1.525     0.133     8.696
41 oxazolylacetamide 150                     1.488     1.379     0.109     7.930
41 oxazolylacetamide 160                     1.447     1.328     0.119     8.944
41 oxazolylacetamide 170                     1.540     1.331     0.209    15.699
41 oxazolylacetamide 180                     1.577     1.120     0.457    40.792
42 thiazolylacetamide -170                   0.197     0.209    -0.012    -5.895
42 thiazolylacetamide -160                   0.494     0.712    -0.218   -30.559
42 thiazolylacetamide -150                   0.918     1.534    -0.616   -40.176
42 thiazolylacetamide -140                   1.411     2.578    -1.167   -45.253
42 thiazolylacetamide -130                   1.895     3.717    -1.822   -49.031
42 thiazolylacetamide -120                   2.329     4.808    -2.479   -51.554
42 thiazolylacetamide -110                   2.723     5.749    -3.026   -52.637
42 thiazolylacetamide -100                   3.185     6.506    -3.321   -51.044
42 thiazolylacetamide -090                   3.668     6.822    -3.154   -46.229
42 thiazolylacetamide -080                   3.865     6.681    -2.816   -42.149
42 thiazolylacetamide -070                   3.576     6.427    -2.851   -44.359
42 thiazolylacetamide -060                   3.149     6.161    -3.012   -48.894
42 thiazolylacetamide -050                   2.624     5.812    -3.188   -54.849
42 thiazolylacetamide -040                   2.012     5.417    -3.405   -62.859
42 thiazolylacetamide -030                   1.529     5.120    -3.591   -70.140
42 thiazolylacetamide -020                   1.224     4.951    -3.727   -75.270
42 thiazolylacetamide -010                   1.234     4.748    -3.514   -74.015
42 thiazolylacetamide 000                    1.137     4.854    -3.717   -76.569
42 thiazolylacetamide 010                    1.234     4.748    -3.514   -74.015
42 thiazolylacetamide 020                    1.224     4.951    -3.727   -75.270
42 thiazolylacetamide 030                    1.529     5.120    -3.591   -70.140
42 thiazolylacetamide 040                    2.012     5.417    -3.405   -62.859
42 thiazolylacetamide 050                    2.624     5.812    -3.188   -54.849
42 thiazolylacetamide 060                    3.149     6.161    -3.012   -48.894
42 thiazolylacetamide 070                    3.576     6.427    -2.851   -44.359
42 thiazolylacetamide 080                    3.865     6.681    -2.816   -42.149
42 thiazolylacetamide 090                    3.668     6.822    -3.154   -46.229
42 thiazolylacetamide 100                    3.185     6.506    -3.321   -51.044
42 thiazolylacetamide 110                    2.723     5.749    -3.026   -52.637
42 thiazolylacetamide 120                    2.329     4.808    -2.479   -51.554
42 thiazolylacetamide 130                    1.895     3.717    -1.822   -49.031
42 thiazolylacetamide 140                    1.411     2.578    -1.167   -45.253
42 thiazolylacetamide 150                    0.918     1.534    -0.616   -40.176
42 thiazolylacetamide 160                    0.494     0.712    -0.218   -30.559
42 thiazolylacetamide 170                    0.197     0.209    -0.012    -5.895
42 thiazolylacetamide 180                    0.000     0.000     0.000     0.000
43 biphenyl -170                             2.605     1.863     0.742    39.844
43 biphenyl -160                             1.555     0.923     0.632    68.502
43 biphenyl -150                             0.593     0.231     0.362   156.784
43 biphenyl -140                             0.000     0.000     0.000     0.000
43 biphenyl -130                            -0.249     0.206    -0.455  -220.684
43 biphenyl -120                            -0.251     0.720    -0.971  -134.871
43 biphenyl -110                            -0.143     1.346    -1.489  -110.634
43 biphenyl -100                            -0.040     1.871    -1.911  -102.164
43 biphenyl -090                            -0.044     2.068    -2.112  -102.145
43 biphenyl -080                            -0.022     1.877    -1.899  -101.180
43 biphenyl -070                            -0.129     1.351    -1.480  -109.566
43 biphenyl -060                            -0.246     0.724    -0.970  -133.983
43 biphenyl -050                            -0.247     0.207    -0.454  -219.377
43 biphenyl -040                             0.013     0.006     0.007   114.500
43 biphenyl -030                             0.642     0.263     0.379   143.935
43 biphenyl -020                             1.664     0.994     0.670    67.436
43 biphenyl -010                             2.751     1.938     0.813    41.931
43 biphenyl 000                              3.383     2.633     0.750    28.468
43 biphenyl 010                              2.751     1.938     0.813    41.931
43 biphenyl 020                              1.664     0.994     0.670    67.436
43 biphenyl 030                              0.642     0.263     0.379   143.935
43 biphenyl 040                              0.013     0.006     0.007   114.500
43 biphenyl 050                             -0.247     0.207    -0.454  -219.377
43 biphenyl 060                             -0.246     0.724    -0.970  -133.983
43 biphenyl 070                             -0.129     1.351    -1.480  -109.566
43 biphenyl 080                             -0.022     1.877    -1.899  -101.180
43 biphenyl 090                             -0.044     2.068    -2.112  -102.145
43 biphenyl 100                             -0.040     1.871    -1.911  -102.164
43 biphenyl 110                             -0.143     1.346    -1.489  -110.634
43 biphenyl 120                             -0.251     0.720    -0.971  -134.871
43 biphenyl 130                             -0.249     0.206    -0.455  -220.684
43 biphenyl 140                              0.000     0.000     0.000     0.000
43 biphenyl 150                              0.593     0.231     0.362   156.784
43 biphenyl 160                              1.555     0.923     0.632    68.502
43 biphenyl 170                              2.605     1.863     0.742    39.844
43 biphenyl 180                              3.200     2.529     0.671    26.518
44 phenylpyridine -170                       0.789     0.277     0.512   184.957
44 phenylpyridine -160                       0.327     0.007     0.320  4567.286
44 phenylpyridine -150                       0.000     0.000     0.000     0.000
44 phenylpyridine -140                      -0.132     0.328    -0.460  -140.101
44 phenylpyridine -130                      -0.047     0.989    -1.036  -104.755
44 phenylpyridine -120                       0.161     1.860    -1.699   -91.348
44 phenylpyridine -110                       0.383     2.737    -2.354   -85.995
44 phenylpyridine -100                       0.525     3.397    -2.872   -84.558
44 phenylpyridine -090                       0.535     3.634    -3.099   -85.274
44 phenylpyridine -080                       0.523     3.384    -2.861   -84.546
44 phenylpyridine -070                       0.380     2.723    -2.343   -86.054
44 phenylpyridine -060                       0.157     1.854    -1.697   -91.521
44 phenylpyridine -050                      -0.044     0.991    -1.035  -104.459
44 phenylpyridine -040                      -0.131     0.334    -0.465  -139.111
44 phenylpyridine -030                      -0.007     0.012    -0.019  -162.167
44 phenylpyridine -020                       0.342     0.048     0.294   611.771
44 phenylpyridine -010                       0.804     0.334     0.470   140.847
44 phenylpyridine 000                        1.167     0.618     0.549    88.840
44 phenylpyridine 010                        0.804     0.334     0.470   140.847
44 phenylpyridine 020                        0.342     0.048     0.294   611.771
44 phenylpyridine 030                       -0.007     0.012    -0.019  -162.167
44 phenylpyridine 040                       -0.131     0.334    -0.465  -139.111
44 phenylpyridine 050                       -0.044     0.991    -1.035  -104.459
44 phenylpyridine 060                        0.157     1.854    -1.697   -91.521
44 phenylpyridine 070                        0.380     2.723    -2.343   -86.054
44 phenylpyridine 080                        0.523     3.384    -2.861   -84.546
44 phenylpyridine 090                        0.535     3.634    -3.099   -85.274
44 phenylpyridine 100                        0.525     3.397    -2.872   -84.558
44 phenylpyridine 110                        0.383     2.737    -2.354   -85.995
44 phenylpyridine 120                        0.161     1.860    -1.699   -91.348
44 phenylpyridine 130                       -0.047     0.989    -1.036  -104.755
44 phenylpyridine 140                       -0.132     0.328    -0.460  -140.101
44 phenylpyridine 150                        0.000     0.000     0.000     0.000
44 phenylpyridine 160                        0.327     0.007     0.320  4567.286
44 phenylpyridine 170                        0.789     0.277     0.512   184.957
44 phenylpyridine 180                        1.133     0.562     0.571   101.584
45 phenylpyrimidine -170                     0.101     0.207    -0.106   -51.449
45 phenylpyrimidine -160                     0.061     0.392    -0.331   -84.523
45 phenylpyrimidine -150                     0.220     0.918    -0.698   -76.053
45 phenylpyrimidine -140                     0.513     1.746    -1.233   -70.623
45 phenylpyrimidine -130                     0.897     2.830    -1.933   -68.314
45 phenylpyrimidine -120                     1.301     4.056    -2.755   -67.924
45 phenylpyrimidine -110                     1.607     5.211    -3.604   -69.168
45 phenylpyrimidine -100                     1.775     6.052    -4.277   -70.673
45 phenylpyrimidine -090                     1.776     6.348    -4.572   -72.026
45 phenylpyrimidine -080                     1.778     6.053    -4.275   -70.622
45 phenylpyrimidine -070                     1.612     5.230    -3.618   -69.170
45 phenylpyrimidine -060                     1.298     4.084    -2.786   -68.216
45 phenylpyrimidine -050                     0.910     2.858    -1.948   -68.143
45 phenylpyrimidine -040                     0.523     1.759    -1.236   -70.248
45 phenylpyrimidine -030                     0.226     0.920    -0.694   -75.454
45 phenylpyrimidine -020                     0.065     0.392    -0.327   -83.477
45 phenylpyrimidine -010                     0.122     0.235    -0.113   -47.881
45 phenylpyrimidine 000                     -0.006     0.001    -0.007  -737.000
45 phenylpyrimidine 010                      0.121     0.235    -0.114   -48.409
45 phenylpyrimidine 020                      0.065     0.392    -0.327   -83.357
45 phenylpyrimidine 030                      0.226     0.920    -0.694   -75.426
45 phenylpyrimidine 040                      0.523     1.759    -1.236   -70.292
45 phenylpyrimidine 050                      0.908     2.858    -1.950   -68.239
45 phenylpyrimidine 060                      1.299     4.084    -2.785   -68.194
45 phenylpyrimidine 070                      1.611     5.230    -3.619   -69.194
45 phenylpyrimidine 080                      1.780     6.053    -4.273   -70.597
45 phenylpyrimidine 090                      1.775     6.348    -4.573   -72.036
45 phenylpyrimidine 100                      1.774     6.052    -4.278   -70.689
45 phenylpyrimidine 110                      1.607     5.211    -3.604   -69.156
45 phenylpyrimidine 120                      1.300     4.056    -2.756   -67.951
45 phenylpyrimidine 130                      0.896     2.830    -1.934   -68.343
45 phenylpyrimidine 140                      0.511     1.746    -1.235   -70.758
45 phenylpyrimidine 150                      0.220     0.918    -0.698   -75.995
45 phenylpyrimidine 160                      0.061     0.392    -0.331   -84.452
45 phenylpyrimidine 170                      0.101     0.207    -0.106   -51.377
45 phenylpyrimidine 180                      0.000     0.000     0.000     0.000
46 bipyridine -170                           0.054     0.161    -0.107   -66.478
46 bipyridine -160                           0.077     0.471    -0.394   -83.686
46 bipyridine -150                           0.207     1.062    -0.855   -80.462
46 bipyridine -140                           0.480     1.958    -1.478   -75.481
46 bipyridine -130                           0.867     3.108    -2.241   -72.094
46 bipyridine -120                           1.302     4.374    -3.072   -70.225
46 bipyridine -110                           1.720     5.568    -3.848   -69.109
46 bipyridine -100                           2.086     6.496    -4.410   -67.883
46 bipyridine -090                           2.394     7.004    -4.610   -65.813
46 bipyridine -080                           2.736     7.068    -4.332   -61.288
46 bipyridine -070                           3.127     6.806    -3.679   -54.050
46 bipyridine -060                           3.569     6.392    -2.823   -44.168
46 bipyridine -050                           4.090     6.040    -1.950   -32.289
46 bipyridine -040                           4.757     5.916    -1.159   -19.584
46 bipyridine -030                           5.579     6.108    -0.529    -8.660
46 bipyridine -020                           6.476     6.586    -0.110    -1.674
46 bipyridine -010                           7.261     7.160     0.101     1.413
46 bipyridine 000                            7.430     7.290     0.140     1.924
46 bipyridine 010                            7.262     7.160     0.102     1.426
46 bipyridine 020                            6.475     6.586    -0.111    -1.688
46 bipyridine 030                            5.578     6.108    -0.530    -8.677
46 bipyridine 040                            4.758     5.916    -1.158   -19.575
46 bipyridine 050                            4.090     6.040    -1.950   -32.278
46 bipyridine 060                            3.569     6.392    -2.823   -44.167
46 bipyridine 070                            3.128     6.806    -3.678   -54.047
46 bipyridine 080                            2.737     7.068    -4.331   -61.275
46 bipyridine 090                            2.395     7.004    -4.609   -65.799
46 bipyridine 100                            2.085     6.496    -4.411   -67.903
46 bipyridine 110                            1.721     5.568    -3.847   -69.092
46 bipyridine 120                            1.302     4.374    -3.072   -70.231
46 bipyridine 130                            0.866     3.108    -2.242   -72.144
46 bipyridine 140                            0.480     1.958    -1.478   -75.494
46 bipyridine 150                            0.207     1.062    -0.855   -80.488
46 bipyridine 160                            0.077     0.471    -0.394   -83.645
46 bipyridine 170                            0.056     0.161    -0.105   -65.304
46 bipyridine 180                            0.000     0.000     0.000     0.000
47 fluorobiphenyl -170                       5.271     2.624     2.647   100.867
47 fluorobiphenyl -160                       3.083     1.379     1.704   123.545
47 fluorobiphenyl -150                       1.254     0.447     0.807   180.436
47 fluorobiphenyl -140                       0.000     0.000     0.000     0.000
47 fluorobiphenyl -130                      -0.689     0.030    -0.719 -2396.133
47 fluorobiphenyl -120                      -0.938     0.409    -1.347  -329.428
47 fluorobiphenyl -110                      -0.946     0.921    -1.867  -202.759
47 fluorobiphenyl -100                      -0.881     1.355    -2.236  -164.988
47 fluorobiphenyl -090                      -0.893     1.508    -2.401  -159.192
47 fluorobiphenyl -080                      -0.842     1.337    -2.179  -162.979
47 fluorobiphenyl -070                      -0.912     0.878    -1.790  -203.923
47 fluorobiphenyl -060                      -0.903     0.354    -1.257  -354.963
47 fluorobiphenyl -050                      -0.623     0.002    -0.625-31245.000
47 fluorobiphenyl -040                       0.133     0.049     0.084   172.408
47 fluorobiphenyl -030                       1.473     0.597     0.876   146.730
47 fluorobiphenyl -020                       3.343     1.584     1.759   111.028
47 fluorobiphenyl -010                       5.420     2.779     2.641    95.052
47 fluorobiphenyl 000                        7.064     3.718     3.346    90.006
47 fluorobiphenyl 010                        5.424     2.779     2.645    95.189
47 fluorobiphenyl 020                        3.344     1.584     1.760   111.119
47 fluorobiphenyl 030                        1.478     0.597     0.881   147.598
47 fluorobiphenyl 040                        0.134     0.049     0.085   173.816
47 fluorobiphenyl 050                       -0.624     0.002    -0.626-31308.000
47 fluorobiphenyl 060                       -0.903     0.354    -1.257  -355.198
47 fluorobiphenyl 070                       -0.912     0.878    -1.790  -203.929
47 fluorobiphenyl 080                       -0.842     1.337    -2.179  -162.958
47 fluorobiphenyl 090                       -0.891     1.508    -2.399  -159.084
47 fluorobiphenyl 100                       -0.876     1.355    -2.231  -164.658
47 fluorobiphenyl 110                       -0.944     0.921    -1.865  -202.466
47 fluorobiphenyl 120                       -0.943     0.409    -1.352  -330.587
47 fluorobiphenyl 130                       -0.691     0.030    -0.721 -2403.400
47 fluorobiphenyl 140                       -0.001     0.000    -0.001      -Inf
47 fluorobiphenyl 150                        1.259     0.447     0.812   181.738
47 fluorobiphenyl 160                        3.081     1.379     1.702   123.392
47 fluorobiphenyl 170                        5.270     2.624     2.646   100.851
47 fluorobiphenyl 180                        7.032     3.634     3.398    93.505
48 fluorophenyl_pyridine -170                2.461     0.561     1.900   338.695
48 fluorophenyl_pyridine -160                1.154     0.159     0.995   625.874
48 fluorophenyl_pyridine -150                0.000     0.000     0.000     0.000
48 fluorophenyl_pyridine -140               -0.757     0.205    -0.962  -469.166
48 fluorophenyl_pyridine -130               -1.115     0.765    -1.880  -245.727
48 fluorophenyl_pyridine -120               -1.145     1.544    -2.689  -174.159
48 fluorophenyl_pyridine -110               -1.005     2.344    -3.349  -142.865
48 fluorophenyl_pyridine -100               -0.826     2.949    -3.775  -128.024
48 fluorophenyl_pyridine -090               -0.697     3.208    -3.905  -121.718
48 fluorophenyl_pyridine -080               -0.579     3.108    -3.687  -118.644
48 fluorophenyl_pyridine -070               -0.521     2.775    -3.296  -118.768
48 fluorophenyl_pyridine -060               -0.443     2.407    -2.850  -118.385
48 fluorophenyl_pyridine -050               -0.220     2.225    -2.445  -109.900
48 fluorophenyl_pyridine -040                0.241     2.395    -2.154   -89.946
48 fluorophenyl_pyridine -030                1.030     2.987    -1.957   -65.521
48 fluorophenyl_pyridine -020                2.046     3.929    -1.883   -47.937
48 fluorophenyl_pyridine -010                3.049     5.013    -1.964   -39.181
48 fluorophenyl_pyridine 000                 2.993     5.282    -2.289   -43.338
48 fluorophenyl_pyridine 010                 3.044     5.013    -1.969   -39.271
48 fluorophenyl_pyridine 020                 2.047     3.929    -1.882   -47.889
48 fluorophenyl_pyridine 030                 1.029     2.987    -1.958   -65.554
48 fluorophenyl_pyridine 040                 0.241     2.395    -2.154   -89.938
48 fluorophenyl_pyridine 050                -0.220     2.225    -2.445  -109.902
48 fluorophenyl_pyridine 060                -0.443     2.407    -2.850  -118.417
48 fluorophenyl_pyridine 070                -0.519     2.775    -3.294  -118.710
48 fluorophenyl_pyridine 080                -0.580     3.108    -3.688  -118.671
48 fluorophenyl_pyridine 090                -0.699     3.208    -3.907  -121.784
48 fluorophenyl_pyridine 100                -0.828     2.949    -3.777  -128.061
48 fluorophenyl_pyridine 110                -1.005     2.344    -3.349  -142.865
48 fluorophenyl_pyridine 120                -1.146     1.544    -2.690  -174.202
48 fluorophenyl_pyridine 130                -1.116     0.765    -1.881  -245.825
48 fluorophenyl_pyridine 140                -0.758     0.205    -0.963  -469.834
48 fluorophenyl_pyridine 150                 0.004     0.000     0.004       Inf
48 fluorophenyl_pyridine 160                 1.152     0.159     0.993   624.327
48 fluorophenyl_pyridine 170                 2.463     0.561     1.902   338.954
48 fluorophenyl_pyridine 180                 2.914     0.485     2.429   500.736
49 phenylfuran -170                          0.109     0.158    -0.049   -30.835
49 phenylfuran -160                          0.067     0.230    -0.163   -70.778
49 phenylfuran -150                          0.175     0.497    -0.322   -64.861
49 phenylfuran -140                          0.422     0.970    -0.548   -56.465
49 phenylfuran -130                          0.776     1.633    -0.857   -52.497
49 phenylfuran -120                          1.159     2.430    -1.271   -52.303
49 phenylfuran -110                          1.475     3.237    -1.762   -54.431
49 phenylfuran -100                          1.651     3.859    -2.208   -57.229
49 phenylfuran -090                          1.698     4.096    -2.398   -58.555
49 phenylfuran -080                          1.674     3.875    -2.201   -56.803
49 phenylfuran -070                          1.486     3.284    -1.798   -54.741
49 phenylfuran -060                          1.169     2.503    -1.334   -53.277
49 phenylfuran -050                          0.817     1.710    -0.893   -52.210
49 phenylfuran -040                          0.467     1.018    -0.551   -54.106
49 phenylfuran -030                          0.195     0.513    -0.318   -62.074
49 phenylfuran -020                          0.065     0.233    -0.168   -71.893
49 phenylfuran -010                          0.147     0.205    -0.058   -28.463
49 phenylfuran 000                           0.000     0.000     0.000     0.000
49 phenylfuran 010                           0.147     0.205    -0.058   -28.463
49 phenylfuran 020                           0.065     0.233    -0.168   -71.893
49 phenylfuran 030                           0.195     0.513    -0.318   -62.074
49 phenylfuran 040                           0.467     1.018    -0.551   -54.106
49 phenylfuran 050                           0.817     1.710    -0.893   -52.210
49 phenylfuran 060                           1.169     2.503    -1.334   -53.277
49 phenylfuran 070                           1.486     3.284    -1.798   -54.741
49 phenylfuran 080                           1.674     3.875    -2.201   -56.803
49 phenylfuran 090                           1.698     4.096    -2.398   -58.555
49 phenylfuran 100                           1.651     3.859    -2.208   -57.229
49 phenylfuran 110                           1.475     3.237    -1.762   -54.431
49 phenylfuran 120                           1.159     2.430    -1.271   -52.303
49 phenylfuran 130                           0.776     1.633    -0.857   -52.497
49 phenylfuran 140                           0.422     0.970    -0.548   -56.465
49 phenylfuran 150                           0.175     0.497    -0.322   -64.861
49 phenylfuran 160                           0.067     0.230    -0.163   -70.778
49 phenylfuran 170                           0.109     0.158    -0.049   -30.835
49 phenylfuran 180                           0.284     0.244     0.040    16.545
50 furanylpyridine -170                      1.377     2.818    -1.441   -51.137
50 furanylpyridine -160                      1.425     2.922    -1.497   -51.247
50 furanylpyridine -150                      1.557     3.186    -1.629   -51.131
50 furanylpyridine -140                      1.788     3.634    -1.846   -50.790
50 furanylpyridine -130                      2.108     4.267    -2.159   -50.597
50 furanylpyridine -120                      2.448     5.020    -2.572   -51.237
50 furanylpyridine -110                      2.733     5.800    -3.067   -52.878
50 furanylpyridine -100                      2.877     6.431    -3.554   -55.258
50 furanylpyridine -090                      2.800     6.700    -3.900   -58.203
50 furanylpyridine -080                      2.715     6.416    -3.701   -57.678
50 furanylpyridine -070                      2.517     5.608    -3.091   -55.116
50 furanylpyridine -060                      2.119     4.500    -2.381   -52.912
50 furanylpyridine -050                      1.618     3.317    -1.699   -51.213
50 furanylpyridine -040                      1.084     2.211    -1.127   -50.953
50 furanylpyridine -030                      0.640     1.280    -0.640   -50.009
50 furanylpyridine -020                      0.305     0.590    -0.285   -48.341
50 furanylpyridine -010                      0.088     0.161    -0.073   -45.478
50 furanylpyridine 000                       0.000     0.000     0.000     0.000
50 furanylpyridine 010                       0.088     0.161    -0.073   -45.478
50 furanylpyridine 020                       0.305     0.590    -0.285   -48.341
50 furanylpyridine 030                       0.640     1.280    -0.640   -50.009
50 furanylpyridine 040                       1.084     2.211    -1.127   -50.953
50 furanylpyridine 050                       1.618     3.317    -1.699   -51.213
50 furanylpyridine 060                       2.119     4.500    -2.381   -52.912
50 furanylpyridine 070                       2.517     5.608    -3.091   -55.116
50 furanylpyridine 080                       2.715     6.416    -3.701   -57.678
50 furanylpyridine 090                       2.800     6.700    -3.900   -58.203
50 furanylpyridine 100                       2.877     6.431    -3.554   -55.258
50 furanylpyridine 110                       2.733     5.800    -3.067   -52.878
50 furanylpyridine 120                       2.448     5.020    -2.572   -51.237
50 furanylpyridine 130                       2.108     4.267    -2.159   -50.597
50 furanylpyridine 140                       1.788     3.634    -1.846   -50.790
50 furanylpyridine 150                       1.557     3.186    -1.629   -51.131
50 furanylpyridine 160                       1.425     2.922    -1.497   -51.247
50 furanylpyridine 170                       1.370     2.818    -1.448   -51.375
50 furanylpyridine 180                       1.312     2.736    -1.424   -52.032
51 phenylthiophene -170                      0.991     0.404     0.587   145.302
51 phenylthiophene -160                      0.458     0.124     0.334   269.129
51 phenylthiophene -150                      0.000     0.000     0.000     0.000
51 phenylthiophene -140                     -0.275     0.107    -0.382  -357.037
51 phenylthiophene -130                     -0.389     0.457    -0.846  -185.171
51 phenylthiophene -120                     -0.410     0.991    -1.401  -141.373
51 phenylthiophene -110                     -0.390     1.586    -1.976  -124.607
51 phenylthiophene -100                     -0.354     2.058    -2.412  -117.196
51 phenylthiophene -090                     -0.373     2.237    -2.610  -116.660
51 phenylthiophene -080                     -0.366     2.061    -2.427  -117.762
51 phenylthiophene -070                     -0.376     1.609    -1.985  -123.386
51 phenylthiophene -060                     -0.358     1.026    -1.384  -134.912
51 phenylthiophene -050                     -0.346     0.481    -0.827  -171.933
51 phenylthiophene -040                     -0.276     0.108    -0.384  -355.889
51 phenylthiophene -030                     -0.021     0.004    -0.025  -613.750
51 phenylthiophene -020                      0.507     0.196     0.311   158.464
51 phenylthiophene -010                      1.184     0.569     0.615   108.077
51 phenylthiophene 000                       1.685     0.877     0.808    92.121
51 phenylthiophene 010                       1.184     0.569     0.615   108.077
51 phenylthiophene 020                       0.507     0.196     0.311   158.464
51 phenylthiophene 030                      -0.021     0.004    -0.025  -613.750
51 phenylthiophene 040                      -0.276     0.108    -0.384  -355.889
51 phenylthiophene 050                      -0.346     0.481    -0.827  -171.933
51 phenylthiophene 060                      -0.358     1.026    -1.384  -134.912
51 phenylthiophene 070                      -0.376     1.609    -1.985  -123.386
51 phenylthiophene 080                      -0.366     2.061    -2.427  -117.762
51 phenylthiophene 090                      -0.373     2.237    -2.610  -116.660
51 phenylthiophene 100                      -0.354     2.058    -2.412  -117.196
51 phenylthiophene 110                      -0.390     1.586    -1.976  -124.607
51 phenylthiophene 120                      -0.410     0.991    -1.401  -141.373
51 phenylthiophene 130                      -0.389     0.457    -0.846  -185.171
51 phenylthiophene 140                      -0.275     0.107    -0.382  -357.037
51 phenylthiophene 150                       0.000     0.000     0.000     0.000
51 phenylthiophene 160                       0.458     0.124     0.334   269.129
51 phenylthiophene 170                       0.991     0.404     0.587   145.302
51 phenylthiophene 180                       1.444     0.661     0.783   118.475
52 thiophenylpyridine -170                  -0.078     0.057    -0.135  -236.263
52 thiophenylpyridine -160                  -0.049     0.340    -0.389  -114.291
52 thiophenylpyridine -150                   0.081     0.818    -0.737   -90.057
52 thiophenylpyridine -140                   0.346     1.511    -1.165   -77.095
52 thiophenylpyridine -130                   0.735     2.372    -1.637   -69.031
52 thiophenylpyridine -120                   1.147     3.313    -2.166   -65.391
52 thiophenylpyridine -110                   1.489     4.203    -2.714   -64.579
52 thiophenylpyridine -100                   1.743     4.877    -3.134   -64.270
52 thiophenylpyridine -090                   1.853     5.166    -3.313   -64.139
52 thiophenylpyridine -080                   1.924     4.966    -3.042   -61.247
52 thiophenylpyridine -070                   2.002     4.360    -2.358   -54.085
52 thiophenylpyridine -060                   2.003     3.529    -1.526   -43.235
52 thiophenylpyridine -050                   1.894     2.647    -0.753   -28.448
52 thiophenylpyridine -040                   1.724     1.850    -0.126    -6.811
52 thiophenylpyridine -030                   1.606     1.221     0.385    31.559
52 thiophenylpyridine -020                   1.603     0.835     0.768    91.962
52 thiophenylpyridine -010                   1.775     0.729     1.046   143.494
52 thiophenylpyridine 000                    2.001     0.729     1.272   174.424
52 thiophenylpyridine 010                    1.775     0.729     1.046   143.494
52 thiophenylpyridine 020                    1.603     0.835     0.768    91.962
52 thiophenylpyridine 030                    1.606     1.221     0.385    31.559
52 thiophenylpyridine 040                    1.724     1.850    -0.126    -6.811
52 thiophenylpyridine 050                    1.894     2.647    -0.753   -28.448
52 thiophenylpyridine 060                    2.003     3.529    -1.526   -43.235
52 thiophenylpyridine 070                    2.002     4.360    -2.358   -54.085
52 thiophenylpyridine 080                    1.924     4.966    -3.042   -61.247
52 thiophenylpyridine 090                    1.853     5.166    -3.313   -64.139
52 thiophenylpyridine 100                    1.743     4.877    -3.134   -64.270
52 thiophenylpyridine 110                    1.489     4.203    -2.714   -64.579
52 thiophenylpyridine 120                    1.147     3.313    -2.166   -65.391
52 thiophenylpyridine 130                    0.735     2.372    -1.637   -69.031
52 thiophenylpyridine 140                    0.346     1.511    -1.165   -77.095
52 thiophenylpyridine 150                    0.081     0.818    -0.737   -90.057
52 thiophenylpyridine 160                   -0.049     0.340    -0.389  -114.291
52 thiophenylpyridine 170                   -0.078     0.057    -0.135  -236.263
52 thiophenylpyridine 180                    0.000     0.000     0.000     0.000
53 phenyloxazole -170                        0.050     0.143    -0.093   -64.699
53 phenyloxazole -160                        0.160     0.455    -0.295   -64.859
53 phenyloxazole -150                        0.381     0.993    -0.612   -61.607
53 phenyloxazole -140                        0.704     1.749    -1.045   -59.764
53 phenyloxazole -130                        1.087     2.675    -1.588   -59.354
53 phenyloxazole -120                        1.472     3.689    -2.217   -60.085
53 phenyloxazole -110                        1.774     4.636    -2.862   -61.742
53 phenyloxazole -100                        1.917     5.328    -3.411   -64.019
53 phenyloxazole -090                        1.961     5.589    -3.628   -64.920
53 phenyloxazole -080                        1.932     5.342    -3.410   -63.829
53 phenyloxazole -070                        1.751     4.677    -2.926   -62.569
53 phenyloxazole -060                        1.463     3.761    -2.298   -61.093
53 phenyloxazole -050                        1.091     2.766    -1.675   -60.566
53 phenyloxazole -040                        0.715     1.820    -1.105   -60.741
53 phenyloxazole -030                        0.391     1.035    -0.644   -62.250
53 phenyloxazole -020                        0.160     0.471    -0.311   -66.015
53 phenyloxazole -010                        0.076     0.186    -0.110   -59.392
53 phenyloxazole 000                         0.000     0.000     0.000     0.000
53 phenyloxazole 010                         0.076     0.186    -0.110   -59.392
53 phenyloxazole 020                         0.160     0.471    -0.311   -66.015
53 phenyloxazole 030                         0.391     1.035    -0.644   -62.250
53 phenyloxazole 040                         0.715     1.820    -1.105   -60.741
53 phenyloxazole 050                         1.091     2.766    -1.675   -60.566
53 phenyloxazole 060                         1.463     3.761    -2.298   -61.093
53 phenyloxazole 070                         1.751     4.677    -2.926   -62.569
53 phenyloxazole 080                         1.932     5.342    -3.410   -63.829
53 phenyloxazole 090                         1.961     5.589    -3.628   -64.920
53 phenyloxazole 100                         1.917     5.328    -3.411   -64.019
53 phenyloxazole 110                         1.774     4.636    -2.862   -61.742
53 phenyloxazole 120                         1.472     3.689    -2.217   -60.085
53 phenyloxazole 130                         1.087     2.675    -1.588   -59.354
53 phenyloxazole 140                         0.704     1.749    -1.045   -59.764
53 phenyloxazole 150                         0.381     0.993    -0.612   -61.607
53 phenyloxazole 160                         0.160     0.455    -0.295   -64.859
53 phenyloxazole 170                         0.050     0.143    -0.093   -64.699
53 phenyloxazole 180                         0.006     0.003     0.003   113.333
54 pyridinyloxazole -170                     0.056     0.120    -0.064   -53.700
54 pyridinyloxazole -160                     0.170     0.438    -0.268   -61.203
54 pyridinyloxazole -150                     0.380     0.958    -0.578   -60.350
54 pyridinyloxazole -140                     0.658     1.682    -1.024   -60.866
54 pyridinyloxazole -130                     1.010     2.559    -1.549   -60.526
54 pyridinyloxazole -120                     1.378     3.507    -2.129   -60.713
54 pyridinyloxazole -110                     1.706     4.416    -2.710   -61.376
54 pyridinyloxazole -100                     1.990     5.156    -3.166   -61.407
54 pyridinyloxazole -090                     2.161     5.587    -3.426   -61.320
54 pyridinyloxazole -080                     2.344     5.622    -3.278   -58.314
54 pyridinyloxazole -070                     2.510     5.273    -2.763   -52.401
54 pyridinyloxazole -060                     2.620     4.673    -2.053   -43.933
54 pyridinyloxazole -050                     2.689     3.980    -1.291   -32.449
54 pyridinyloxazole -040                     2.752     3.332    -0.580   -17.403
54 pyridinyloxazole -030                     2.838     2.821     0.017     0.617
54 pyridinyloxazole -020                     2.946     2.472     0.474    19.158
54 pyridinyloxazole -010                     3.063     2.290     0.773    33.736
54 pyridinyloxazole 000                      3.102     2.183     0.919    42.120
54 pyridinyloxazole 010                      3.063     2.290     0.773    33.736
54 pyridinyloxazole 020                      2.946     2.472     0.474    19.158
54 pyridinyloxazole 030                      2.834     2.821     0.013     0.461
54 pyridinyloxazole 040                      2.752     3.332    -0.580   -17.403
54 pyridinyloxazole 050                      2.689     3.980    -1.291   -32.449
54 pyridinyloxazole 060                      2.620     4.673    -2.053   -43.933
54 pyridinyloxazole 070                      2.510     5.273    -2.763   -52.401
54 pyridinyloxazole 080                      2.344     5.622    -3.278   -58.314
54 pyridinyloxazole 090                      2.161     5.587    -3.426   -61.320
54 pyridinyloxazole 100                      1.990     5.156    -3.166   -61.407
54 pyridinyloxazole 110                      1.706     4.416    -2.710   -61.376
54 pyridinyloxazole 120                      1.378     3.507    -2.129   -60.713
54 pyridinyloxazole 130                      1.010     2.559    -1.549   -60.526
54 pyridinyloxazole 140                      0.658     1.682    -1.024   -60.866
54 pyridinyloxazole 150                      0.380     0.958    -0.578   -60.350
54 pyridinyloxazole 160                      0.170     0.438    -0.268   -61.203
54 pyridinyloxazole 170                      0.056     0.120    -0.064   -53.700
54 pyridinyloxazole 180                      0.000     0.000     0.000     0.000
55 phenylthiazole -170                       0.000     0.000     0.000     0.000
55 phenylthiazole -160                      -0.171     0.101    -0.272  -269.168
55 phenylthiazole -150                      -0.295     0.387    -0.682  -176.189
55 phenylthiazole -140                      -0.301     0.892    -1.193  -133.748
55 phenylthiazole -130                      -0.217     1.594    -1.811  -113.617
55 phenylthiazole -120                      -0.117     2.425    -2.542  -104.836
55 phenylthiazole -110                      -0.033     3.249    -3.282  -101.030
55 phenylthiazole -100                       0.033     3.857    -3.824   -99.145
55 phenylthiazole -090                       0.039     4.090    -4.051   -99.039
55 phenylthiazole -080                       0.001     3.863    -3.862   -99.971
55 phenylthiazole -070                      -0.011     3.266    -3.277  -100.332
55 phenylthiazole -060                      -0.047     2.460    -2.507  -101.928
55 phenylthiazole -050                      -0.140     1.628    -1.768  -108.574
55 phenylthiazole -040                      -0.274     0.906    -1.180  -130.227
55 phenylthiazole -030                      -0.293     0.406    -0.699  -172.047
55 phenylthiazole -020                      -0.139     0.192    -0.331  -172.479
55 phenylthiazole -010                       0.207     0.245    -0.038   -15.314
55 phenylthiazole 000                        0.474     0.303     0.171    56.584
55 phenylthiazole 010                        0.207     0.245    -0.038   -15.314
55 phenylthiazole 020                       -0.139     0.192    -0.331  -172.479
55 phenylthiazole 030                       -0.293     0.406    -0.699  -172.047
55 phenylthiazole 040                       -0.274     0.906    -1.180  -130.227
55 phenylthiazole 050                       -0.140     1.628    -1.768  -108.574
55 phenylthiazole 060                       -0.047     2.460    -2.507  -101.928
55 phenylthiazole 070                       -0.011     3.266    -3.277  -100.332
55 phenylthiazole 080                        0.001     3.863    -3.862   -99.971
55 phenylthiazole 090                        0.039     4.090    -4.051   -99.039
55 phenylthiazole 100                        0.033     3.857    -3.824   -99.145
55 phenylthiazole 110                       -0.033     3.249    -3.282  -101.030
55 phenylthiazole 120                       -0.117     2.425    -2.542  -104.836
55 phenylthiazole 130                       -0.217     1.594    -1.811  -113.617
55 phenylthiazole 140                       -0.301     0.892    -1.193  -133.748
55 phenylthiazole 150                       -0.295     0.387    -0.682  -176.189
55 phenylthiazole 160                       -0.171     0.101    -0.272  -269.168
55 phenylthiazole 170                        0.000     0.000     0.000     0.000
55 phenylthiazole 180                        0.388     0.191     0.197   103.131
56 pyridinylthiazole -170                    0.096     0.217    -0.121   -55.627
56 pyridinylthiazole -160                    0.289     0.777    -0.488   -62.790
56 pyridinylthiazole -150                    0.641     1.640    -0.999   -60.914
56 pyridinylthiazole -140                    1.122     2.741    -1.619   -59.080
56 pyridinylthiazole -130                    1.689     3.987    -2.298   -57.641
56 pyridinylthiazole -120                    2.265     5.252    -2.987   -56.867
56 pyridinylthiazole -110                    2.777     6.385    -3.608   -56.509
56 pyridinylthiazole -100                    3.232     7.259    -4.027   -55.471
56 pyridinylthiazole -090                    3.639     7.754    -4.115   -53.066
56 pyridinylthiazole -080                    4.009     7.833    -3.824   -48.818
56 pyridinylthiazole -070                    4.471     7.566    -3.095   -40.913
56 pyridinylthiazole -060                    4.974     7.126    -2.152   -30.201
56 pyridinylthiazole -050                    5.503     6.676    -1.173   -17.575
56 pyridinylthiazole -040                    6.054     6.349    -0.295    -4.654
56 pyridinylthiazole -030                    6.643     6.203     0.440     7.089
56 pyridinylthiazole -020                    7.263     6.243     1.020    16.336
56 pyridinylthiazole -010                    7.797     6.350     1.447    22.786
56 pyridinylthiazole 000                     7.864     6.197     1.667    26.905
56 pyridinylthiazole 010                     7.797     6.350     1.447    22.786
56 pyridinylthiazole 020                     7.263     6.243     1.020    16.336
56 pyridinylthiazole 030                     6.643     6.203     0.440     7.089
56 pyridinylthiazole 040                     6.054     6.349    -0.295    -4.654
56 pyridinylthiazole 050                     5.503     6.676    -1.173   -17.575
56 pyridinylthiazole 060                     4.974     7.126    -2.152   -30.201
56 pyridinylthiazole 070                     4.471     7.566    -3.095   -40.913
56 pyridinylthiazole 080                     4.009     7.833    -3.824   -48.818
56 pyridinylthiazole 090                     3.639     7.754    -4.115   -53.066
56 pyridinylthiazole 100                     3.232     7.259    -4.027   -55.471
56 pyridinylthiazole 110                     2.777     6.385    -3.608   -56.509
56 pyridinylthiazole 120                     2.265     5.252    -2.987   -56.867
56 pyridinylthiazole 130                     1.689     3.987    -2.298   -57.641
56 pyridinylthiazole 140                     1.122     2.741    -1.619   -59.080
56 pyridinylthiazole 150                     0.641     1.640    -0.999   -60.914
56 pyridinylthiazole 160                     0.289     0.777    -0.488   -62.790
56 pyridinylthiazole 170                     0.096     0.217    -0.121   -55.627
56 pyridinylthiazole 180                     0.000     0.000     0.000     0.000
57 phenylpyrrole -170                        0.623     0.375     0.248    66.205
57 phenylpyrrole -160                        0.270     0.085     0.185   217.565
57 phenylpyrrole -150                        0.018     0.011     0.007    63.364
57 phenylpyrrole -140                       -0.041     0.201    -0.242  -120.498
57 phenylpyrrole -130                        0.089     0.646    -0.557   -86.152
57 phenylpyrrole -120                        0.309     1.276    -0.967   -75.780
57 phenylpyrrole -110                        0.500     1.966    -1.466   -74.558
57 phenylpyrrole -100                        0.628     2.520    -1.892   -75.082
57 phenylpyrrole -090                        0.632     2.737    -2.105   -76.923
57 phenylpyrrole -080                        0.698     2.516    -1.818   -72.273
57 phenylpyrrole -070                        0.591     1.971    -1.380   -70.037
57 phenylpyrrole -060                        0.394     1.295    -0.901   -69.576
57 phenylpyrrole -050                        0.145     0.659    -0.514   -78.058
57 phenylpyrrole -040                       -0.030     0.196    -0.226  -115.500
57 phenylpyrrole -030                        0.000     0.000     0.000     0.000
57 phenylpyrrole -020                        0.291     0.128     0.163   127.250
57 phenylpyrrole -010                        0.722     0.452     0.270    59.845
57 phenylpyrrole 000                         1.031     0.768     0.263    34.188
57 phenylpyrrole 010                         0.722     0.452     0.270    59.845
57 phenylpyrrole 020                         0.291     0.128     0.163   127.250
57 phenylpyrrole 030                         0.000     0.000     0.000     0.000
57 phenylpyrrole 040                        -0.030     0.196    -0.226  -115.500
57 phenylpyrrole 050                         0.145     0.659    -0.514   -78.058
57 phenylpyrrole 060                         0.394     1.295    -0.901   -69.576
57 phenylpyrrole 070                         0.591     1.971    -1.380   -70.037
57 phenylpyrrole 080                         0.698     2.516    -1.818   -72.273
57 phenylpyrrole 090                         0.632     2.737    -2.105   -76.923
57 phenylpyrrole 100                         0.628     2.520    -1.892   -75.082
57 phenylpyrrole 110                         0.500     1.966    -1.466   -74.558
57 phenylpyrrole 120                         0.309     1.276    -0.967   -75.780
57 phenylpyrrole 130                         0.089     0.646    -0.557   -86.152
57 phenylpyrrole 140                        -0.041     0.201    -0.242  -120.498
57 phenylpyrrole 150                         0.018     0.011     0.007    63.364
57 phenylpyrrole 160                         0.270     0.085     0.185   217.565
57 phenylpyrrole 170                         0.623     0.375     0.248    66.205
57 phenylpyrrole 180                         0.864     0.645     0.219    33.946
58 pyrrollypyridine -170                     0.126     0.206    -0.080   -38.985
58 pyrrollypyridine -160                     0.454     0.716    -0.262   -36.647
58 pyrrollypyridine -150                     1.000     1.560    -0.560   -35.884
58 pyrrollypyridine -140                     1.747     2.712    -0.965   -35.566
58 pyrrollypyridine -130                     2.624     4.109    -1.485   -36.138
58 pyrrollypyridine -120                     3.535     5.649    -2.114   -37.415
58 pyrrollypyridine -110                     4.340     7.153    -2.813   -39.327
58 pyrrollypyridine -100                     4.909     8.396    -3.487   -41.536
58 pyrrollypyridine -090                     5.155     9.112    -3.957   -43.424
58 pyrrollypyridine -080                     5.373     9.043    -3.670   -40.582
58 pyrrollypyridine -070                     5.506     8.409    -2.903   -34.527
58 pyrrollypyridine -060                     5.302     7.506    -2.204   -29.368
58 pyrrollypyridine -050                     4.929     6.570    -1.641   -24.979
58 pyrrollypyridine -040                     4.558     5.753    -1.195   -20.777
58 pyrrollypyridine -030                     4.276     5.152    -0.876   -17.002
58 pyrrollypyridine -020                     4.132     4.810    -0.678   -14.098
58 pyrrollypyridine -010                     4.133     4.722    -0.589   -12.476
58 pyrrollypyridine 000                      3.981     4.547    -0.566   -12.449
58 pyrrollypyridine 010                      4.132     4.722    -0.590   -12.488
58 pyrrollypyridine 020                      4.132     4.810    -0.678   -14.090
58 pyrrollypyridine 030                      4.276     5.152    -0.876   -16.994
58 pyrrollypyridine 040                      4.554     5.753    -1.199   -20.834
58 pyrrollypyridine 050                      4.932     6.570    -1.638   -24.937
58 pyrrollypyridine 060                      5.302     7.506    -2.204   -29.357
58 pyrrollypyridine 070                      5.510     8.409    -2.899   -34.473
58 pyrrollypyridine 080                      5.369     9.043    -3.674   -40.624
58 pyrrollypyridine 090                      5.153     9.112    -3.959   -43.451
58 pyrrollypyridine 100                      4.911     8.396    -3.485   -41.510
58 pyrrollypyridine 110                      4.335     7.153    -2.818   -39.389
58 pyrrollypyridine 120                      3.535     5.649    -2.114   -37.421
58 pyrrollypyridine 130                      2.625     4.109    -1.484   -36.112
58 pyrrollypyridine 140                      1.750     2.712    -0.962   -35.486
58 pyrrollypyridine 150                      1.000     1.560    -0.560   -35.866
58 pyrrollypyridine 160                      0.455     0.716    -0.261   -36.447
58 pyrrollypyridine 170                      0.131     0.206    -0.075   -36.204
58 pyrrollypyridine 180                      0.000     0.000     0.000     0.000
59 phenylimidazole -170                      0.105     0.152    -0.047   -30.888
59 phenylimidazole -160                     -0.070     0.123    -0.193  -156.837
59 phenylimidazole -150                     -0.078     0.338    -0.416  -123.157
59 phenylimidazole -140                      0.028     0.808    -0.780   -96.572
59 phenylimidazole -130                      0.248     1.496    -1.248   -83.451
59 phenylimidazole -120                      0.526     2.314    -1.788   -77.256
59 phenylimidazole -110                      0.757     3.121    -2.364   -75.732
59 phenylimidazole -100                      0.890     3.724    -2.834   -76.093
59 phenylimidazole -090                      0.874     3.955    -3.081   -77.900
59 phenylimidazole -080                      0.852     3.745    -2.893   -77.238
59 phenylimidazole -070                      0.697     3.141    -2.444   -77.823
59 phenylimidazole -060                      0.490     2.336    -1.846   -79.004
59 phenylimidazole -050                      0.234     1.506    -1.272   -84.461
59 phenylimidazole -040                      0.012     0.802    -0.790   -98.510
59 phenylimidazole -030                     -0.088     0.328    -0.416  -126.909
59 phenylimidazole -020                     -0.030     0.145    -0.175  -120.614
59 phenylimidazole -010                      0.229     0.233    -0.004    -1.760
59 phenylimidazole 000                       0.389     0.337     0.052    15.457
59 phenylimidazole 010                       0.227     0.233    -0.006    -2.408
59 phenylimidazole 020                      -0.033     0.145    -0.178  -122.890
59 phenylimidazole 030                      -0.091     0.328    -0.419  -127.723
59 phenylimidazole 040                       0.010     0.802    -0.792   -98.777
59 phenylimidazole 050                       0.238     1.506    -1.268   -84.167
59 phenylimidazole 060                       0.495     2.336    -1.841   -78.806
59 phenylimidazole 070                       0.704     3.141    -2.437   -77.601
59 phenylimidazole 080                       0.856     3.745    -2.889   -77.138
59 phenylimidazole 090                       0.873     3.955    -3.082   -77.917
59 phenylimidazole 100                       0.882     3.724    -2.842   -76.322
59 phenylimidazole 110                       0.757     3.121    -2.364   -75.734
59 phenylimidazole 120                       0.529     2.314    -1.785   -77.119
59 phenylimidazole 130                       0.249     1.496    -1.247   -83.338
59 phenylimidazole 140                       0.028     0.808    -0.780   -96.547
59 phenylimidazole 150                      -0.080     0.338    -0.418  -123.680
59 phenylimidazole 160                      -0.068     0.123    -0.191  -155.642
59 phenylimidazole 170                       0.105     0.152    -0.047   -30.638
59 phenylimidazole 180                       0.000     0.000     0.000     0.000
60 imidazolylpyridine -170                   0.137     0.250    -0.113   -45.068
60 imidazolylpyridine -160                   0.530     0.934    -0.404   -43.263
60 imidazolylpyridine -150                   1.140     2.020    -0.880   -43.587
60 imidazolylpyridine -140                   1.942     3.436    -1.494   -43.494
60 imidazolylpyridine -130                   2.848     5.057    -2.209   -43.689
60 imidazolylpyridine -120                   3.777     6.740    -2.963   -43.968
60 imidazolylpyridine -110                   4.614     8.289    -3.675   -44.338
60 imidazolylpyridine -100                   5.332     9.540    -4.208   -44.105
60 imidazolylpyridine -090                   5.902    10.344    -4.442   -42.942
60 imidazolylpyridine -080                   6.378    10.600    -4.222   -39.830
60 imidazolylpyridine -070                   6.835    10.448    -3.613   -34.585
60 imidazolylpyridine -060                   7.218    10.057    -2.839   -28.230
60 imidazolylpyridine -050                   7.522     9.626    -2.104   -21.856
60 imidazolylpyridine -040                   7.841     9.306    -1.465   -15.747
60 imidazolylpyridine -030                   8.217     9.186    -0.969   -10.547
60 imidazolylpyridine -020                   8.651     9.292    -0.641    -6.900
60 imidazolylpyridine -010                   9.068     9.512    -0.444    -4.663
60 imidazolylpyridine 000                    9.082     9.442    -0.360    -3.810
60 imidazolylpyridine 010                    9.073     9.512    -0.439    -4.612
60 imidazolylpyridine 020                    8.651     9.292    -0.641    -6.897
60 imidazolylpyridine 030                    8.210     9.186    -0.976   -10.625
60 imidazolylpyridine 040                    7.840     9.306    -1.466   -15.751
60 imidazolylpyridine 050                    7.520     9.626    -2.106   -21.873
60 imidazolylpyridine 060                    7.219    10.057    -2.838   -28.221
60 imidazolylpyridine 070                    6.835    10.448    -3.613   -34.580
60 imidazolylpyridine 080                    6.381    10.600    -4.219   -39.799
60 imidazolylpyridine 090                    5.898    10.344    -4.446   -42.979
60 imidazolylpyridine 100                    5.337     9.540    -4.203   -44.055
60 imidazolylpyridine 110                    4.611     8.289    -3.678   -44.375
60 imidazolylpyridine 120                    3.776     6.740    -2.964   -43.979
60 imidazolylpyridine 130                    2.844     5.057    -2.213   -43.754
60 imidazolylpyridine 140                    1.938     3.436    -1.498   -43.595
60 imidazolylpyridine 150                    1.144     2.020    -0.876   -43.375
60 imidazolylpyridine 160                    0.529     0.934    -0.405   -43.318
60 imidazolylpyridine 170                    0.137     0.250    -0.113   -45.128
60 imidazolylpyridine 180                    0.000     0.000     0.000     0.000
61 me_phenylimidazole -170                   1.936     1.202     0.734    61.104
61 me_phenylimidazole -160                   1.116     0.556     0.560   100.667
61 me_phenylimidazole -150                   0.407     0.101     0.306   303.228
61 me_phenylimidazole -140                   0.000     0.000     0.000     0.000
61 me_phenylimidazole -130                  -0.120     0.252    -0.372  -147.437
61 me_phenylimidazole -120                  -0.027     0.767    -0.794  -103.541
61 me_phenylimidazole -110                   0.157     1.388    -1.231   -88.719
61 me_phenylimidazole -100                   0.219     1.874    -1.655   -88.311
61 me_phenylimidazole -090                   0.328     2.058    -1.730   -84.074
61 me_phenylimidazole -080                   0.248     1.881    -1.633   -86.799
61 me_phenylimidazole -070                   0.212     1.419    -1.207   -85.036
61 me_phenylimidazole -060                  -0.006     0.836    -0.842  -100.764
61 me_phenylimidazole -050                  -0.133     0.321    -0.454  -141.436
61 me_phenylimidazole -040                  -0.046     0.026    -0.072  -278.462
61 me_phenylimidazole -030                   0.339     0.074     0.265   357.635
61 me_phenylimidazole -020                   1.064     0.512     0.552   107.879
61 me_phenylimidazole -010                   1.968     1.200     0.768    63.963
61 me_phenylimidazole 000                    2.552     1.720     0.832    48.349
61 me_phenylimidazole 010                    1.969     1.200     0.769    64.118
61 me_phenylimidazole 020                    1.062     0.512     0.550   107.346
61 me_phenylimidazole 030                    0.340     0.074     0.266   359.649
61 me_phenylimidazole 040                   -0.046     0.026    -0.072  -276.077
61 me_phenylimidazole 050                   -0.126     0.321    -0.447  -139.364
61 me_phenylimidazole 060                   -0.002     0.836    -0.838  -100.201
61 me_phenylimidazole 070                    0.213     1.419    -1.206   -84.977
61 me_phenylimidazole 080                    0.242     1.881    -1.639   -87.149
61 me_phenylimidazole 090                    0.324     2.058    -1.734   -84.242
61 me_phenylimidazole 100                    0.216     1.874    -1.658   -88.455
61 me_phenylimidazole 110                    0.154     1.388    -1.234   -88.898
61 me_phenylimidazole 120                   -0.029     0.767    -0.796  -103.760
61 me_phenylimidazole 130                   -0.119     0.252    -0.371  -147.107
61 me_phenylimidazole 140                   -0.004     0.000    -0.004      -Inf
61 me_phenylimidazole 150                    0.411     0.101     0.310   306.842
61 me_phenylimidazole 160                    1.120     0.556     0.564   101.378
61 me_phenylimidazole 170                    1.940     1.202     0.738    61.410
61 me_phenylimidazole 180                    2.336     1.532     0.804    52.482
62 me_imidazolylpyridine -170                0.136     0.102     0.034    33.196
62 me_imidazolylpyridine -160                0.344     0.325     0.019     5.938
62 me_imidazolylpyridine -150                0.725     0.769    -0.044    -5.722
62 me_imidazolylpyridine -140                1.280     1.498    -0.218   -14.579
62 me_imidazolylpyridine -130                2.014     2.500    -0.486   -19.443
62 me_imidazolylpyridine -120                2.852     3.701    -0.849   -22.944
62 me_imidazolylpyridine -110                3.665     4.983    -1.318   -26.441
62 me_imidazolylpyridine -100                4.383     6.173    -1.790   -29.000
62 me_imidazolylpyridine -090                4.917     7.044    -2.127   -30.196
62 me_imidazolylpyridine -080                5.256     7.468    -2.212   -29.622
62 me_imidazolylpyridine -070                5.719     7.539    -1.820   -24.136
62 me_imidazolylpyridine -060                6.071     7.388    -1.317   -17.832
62 me_imidazolylpyridine -050                6.507     7.288    -0.781   -10.713
62 me_imidazolylpyridine -040                7.146     7.416    -0.270    -3.638
62 me_imidazolylpyridine -030                8.043     7.875     0.168     2.130
62 me_imidazolylpyridine -020                9.190     8.666     0.524     6.050
62 me_imidazolylpyridine -010               10.420     9.641     0.779     8.076
62 me_imidazolylpyridine 000                11.067    10.172     0.895     8.801
62 me_imidazolylpyridine 010                10.420     9.641     0.779     8.076
62 me_imidazolylpyridine 020                 9.197     8.666     0.531     6.126
62 me_imidazolylpyridine 030                 8.046     7.875     0.171     2.173
62 me_imidazolylpyridine 040                 7.145     7.416    -0.271    -3.650
62 me_imidazolylpyridine 050                 6.513     7.288    -0.775   -10.637
62 me_imidazolylpyridine 060                 6.075     7.388    -1.313   -17.772
62 me_imidazolylpyridine 070                 5.726     7.539    -1.813   -24.055
62 me_imidazolylpyridine 080                 5.263     7.468    -2.205   -29.521
62 me_imidazolylpyridine 090                 4.917     7.044    -2.127   -30.196
62 me_imidazolylpyridine 100                 4.381     6.173    -1.792   -29.029
62 me_imidazolylpyridine 110                 3.670     4.983    -1.313   -26.350
62 me_imidazolylpyridine 120                 2.853     3.701    -0.848   -22.922
62 me_imidazolylpyridine 130                 2.007     2.500    -0.493   -19.730
62 me_imidazolylpyridine 140                 1.278     1.498    -0.220   -14.655
62 me_imidazolylpyridine 150                 0.724     0.769    -0.045    -5.847
62 me_imidazolylpyridine 160                 0.349     0.325     0.024     7.320
62 me_imidazolylpyridine 170                 0.136     0.102     0.034    32.941
62 me_imidazolylpyridine 180                 0.000     0.000     0.000     0.000
==========================================================================================
RMSE                1.840   kcal/mol
MUE                 1.296   kcal/mol
------------------------------------------------------------------------------------------
MSE                -1.100   kcal/mol
min                -6.460   kcal/mol
max                 3.923   kcal/mol
range              10.383   kcal/mol
min abs             0.000   kcal/mol
max abs             6.460   kcal/mol
==========================================================================================
RMSE                  Inf   %
MUE                   Inf   %
MSE                   NaN   %
min                  -Inf   %
max                   Inf   %
range                 Inf   %
min abs             0.000   %
max abs               Inf   %
------------------------------------------------------------------------------------------
RMSE/|avg|         63.047   %
MUE/|avg|          44.404   %
==========================================================================================
Statistics for groups:
01_butane      (36) RMSE      1.013   MSE      -0.773   kcal/mol
02_E_pentene   (36) RMSE      0.869   MSE      -0.595   kcal/mol
03_4_Me_pentene(36) RMSE      0.753   MSE      -0.387   kcal/mol
04_3_Me_pentene(36) RMSE      0.963   MSE      -0.658   kcal/mol
05_ethane_diol (36) RMSE      2.781   MSE      -2.160   kcal/mol
06_meo_methanol(36) RMSE      1.754   MSE      -0.278   kcal/mol
07_fluoropropane(36) RMSE      1.594   MSE      -1.354   kcal/mol
08_fluorobutane(36) RMSE      1.433   MSE      -1.215   kcal/mol
09_difluorobutane(36) RMSE      1.369   MSE      -1.100   kcal/mol
10_trifluorobutane(36) RMSE      1.551   MSE      -1.264   kcal/mol
11_me_acetamide(36) RMSE      1.560   MSE      -1.175   kcal/mol
12_me_acetate  (36) RMSE      1.456   MSE      -0.970   kcal/mol
13_dimethylurea(36) RMSE      1.095   MSE      -0.763   kcal/mol
14_Et_acetamide(36) RMSE      0.350   MSE      -0.291   kcal/mol
15_Et_Me_acetamide(36) RMSE      0.479   MSE      -0.190   kcal/mol
16_N_me_sulfonamide(36) RMSE      1.898   MSE       0.800   kcal/mol
17_ethylbenzene(36) RMSE      0.091   MSE      -0.034   kcal/mol
18_N_me_aniline(36) RMSE      0.183   MSE      -0.143   kcal/mol
19_anisole     (36) RMSE      0.615   MSE      -0.541   kcal/mol
20_2_MeO_Me_pyridine(36) RMSE      1.785   MSE      -1.588   kcal/mol
21_pyridinyl_ethanone(36) RMSE      3.382   MSE      -2.844   kcal/mol
22_pyrrollyethanone(36) RMSE      2.570   MSE      -1.925   kcal/mol
23_furanylethanone(36) RMSE      2.332   MSE      -1.687   kcal/mol
24_thiophenylethanone(36) RMSE      2.853   MSE      -2.028   kcal/mol
25_imidazolylethanone(36) RMSE      3.581   MSE      -2.945   kcal/mol
26_me_imidazolylethanone(36) RMSE      2.866   MSE      -2.380   kcal/mol
27_oxazolylethanone(36) RMSE      2.744   MSE      -2.267   kcal/mol
28_thiazolylethanone(36) RMSE      3.585   MSE      -2.840   kcal/mol
29_sulfonylthiazole(36) RMSE      0.782   MSE      -0.011   kcal/mol
30_sulfonamide (36) RMSE      2.777   MSE      -2.185   kcal/mol
31_N_phenylacetamide(36) RMSE      0.571   MSE      -0.432   kcal/mol
32_benzamide   (36) RMSE      0.829   MSE      -0.379   kcal/mol
33_pyridinyl_acetamide(36) RMSE      1.305   MSE      -1.049   kcal/mol
34_pyrimidinyl_acetamide(36) RMSE      0.689   MSE       0.568   kcal/mol
35_pyridinyl_urea(36) RMSE      0.722   MSE       0.427   kcal/mol
36_pyrrollyacetamide(36) RMSE      0.418   MSE      -0.314   kcal/mol
37_furanylacetamide(36) RMSE      0.759   MSE      -0.554   kcal/mol
38_thiophenylacetamide(36) RMSE      0.772   MSE      -0.697   kcal/mol
39_imidazolylacetamide(36) RMSE      2.463   MSE      -2.175   kcal/mol
40_me_imidazolylacetamide(36) RMSE      0.989   MSE      -0.730   kcal/mol
41_oxazolylacetamide(36) RMSE      0.220   MSE      -0.039   kcal/mol
42_thiazolylacetamide(36) RMSE      2.732   MSE      -2.432   kcal/mol
43_biphenyl    (36) RMSE      1.087   MSE      -0.413   kcal/mol
44_phenylpyridine(36) RMSE      1.605   MSE      -0.988   kcal/mol
45_phenylpyrimidine(36) RMSE      2.480   MSE      -1.917   kcal/mol
46_bipyridine  (36) RMSE      2.569   MSE      -1.968   kcal/mol
47_fluorobiphenyl(36) RMSE      1.815   MSE      -0.029   kcal/mol
48_fluorophenyl_pyridine(36) RMSE      2.550   MSE      -1.880   kcal/mol
49_phenylfuran (36) RMSE      1.238   MSE      -0.938   kcal/mol
50_furanylpyridine(36) RMSE      2.279   MSE      -1.965   kcal/mol
51_phenylthiophene(36) RMSE      1.364   MSE      -0.779   kcal/mol
52_thiophenylpyridine(36) RMSE      1.795   MSE      -1.131   kcal/mol
53_phenyloxazole(36) RMSE      2.000   MSE      -1.568   kcal/mol
54_pyridinyloxazole(36) RMSE      1.876   MSE      -1.287   kcal/mol
55_phenylthiazole(36) RMSE      2.244   MSE      -1.730   kcal/mol
56_pyridinylthiazole(36) RMSE      2.348   MSE      -1.503   kcal/mol
57_phenylpyrrole(36) RMSE      1.002   MSE      -0.609   kcal/mol
58_pyrrollypyridine(36) RMSE      2.059   MSE      -1.653   kcal/mol
59_phenylimidazole(36) RMSE      1.648   MSE      -1.253   kcal/mol
60_imidazolylpyridine(36) RMSE      2.527   MSE      -2.048   kcal/mol
61_me_phenylimidazole(36) RMSE      0.933   MSE      -0.333   kcal/mol
62_me_imidazolylpyridine(36) RMSE      1.115   MSE      -0.625   kcal/mol
--------------------------------------------------------------------------------
01_butane      RMSE/|avg|     47.34 %
02_E_pentene   RMSE/|avg|     81.70 %
03_4_Me_penteneRMSE/|avg|     60.66 %
04_3_Me_penteneRMSE/|avg|     84.72 %
05_ethane_diol RMSE/|avg|     93.00 %
06_meo_methanolRMSE/|avg|     61.94 %
07_fluoropropaneRMSE/|avg|     82.25 %
08_fluorobutaneRMSE/|avg|     76.54 %
09_difluorobutaneRMSE/|avg|     73.73 %
10_trifluorobutaneRMSE/|avg|     86.07 %
11_me_acetamideRMSE/|avg|     28.51 %
12_me_acetate  RMSE/|avg|     18.23 %
13_dimethylureaRMSE/|avg|     36.07 %
14_Et_acetamideRMSE/|avg|     24.53 %
15_Et_Me_acetamideRMSE/|avg|     23.30 %
16_N_me_sulfonamideRMSE/|avg|     107.54 %
17_ethylbenzeneRMSE/|avg|     15.35 %
18_N_me_anilineRMSE/|avg|     13.92 %
19_anisole     RMSE/|avg|     34.46 %
20_2_MeO_Me_pyridineRMSE/|avg|     103.42 %
21_pyridinyl_ethanoneRMSE/|avg|     72.17 %
22_pyrrollyethanoneRMSE/|avg|     40.06 %
23_furanylethanoneRMSE/|avg|     57.24 %
24_thiophenylethanoneRMSE/|avg|     80.02 %
25_imidazolylethanoneRMSE/|avg|     47.26 %
26_me_imidazolylethanoneRMSE/|avg|     38.86 %
27_oxazolylethanoneRMSE/|avg|     74.16 %
28_thiazolylethanoneRMSE/|avg|     69.47 %
29_sulfonylthiazoleRMSE/|avg|     36.56 %
30_sulfonamide RMSE/|avg|     111.64 %
31_N_phenylacetamideRMSE/|avg|     48.96 %
32_benzamide   RMSE/|avg|     97.47 %
33_pyridinyl_acetamideRMSE/|avg|     34.53 %
34_pyrimidinyl_acetamideRMSE/|avg|     29.79 %
35_pyridinyl_ureaRMSE/|avg|     24.58 %
36_pyrrollyacetamideRMSE/|avg|     11.88 %
37_furanylacetamideRMSE/|avg|     28.25 %
38_thiophenylacetamideRMSE/|avg|     50.44 %
39_imidazolylacetamideRMSE/|avg|     44.00 %
40_me_imidazolylacetamideRMSE/|avg|     53.04 %
41_oxazolylacetamideRMSE/|avg|     13.82 %
42_thiazolylacetamideRMSE/|avg|     61.17 %
43_biphenyl    RMSE/|avg|     102.07 %
44_phenylpyridineRMSE/|avg|     122.98 %
45_phenylpyrimidineRMSE/|avg|     90.56 %
46_bipyridine  RMSE/|avg|     53.81 %
47_fluorobiphenylRMSE/|avg|     163.92 %
48_fluorophenyl_pyridineRMSE/|avg|     116.32 %
49_phenylfuran RMSE/|avg|     72.91 %
50_furanylpyridineRMSE/|avg|     61.94 %
51_phenylthiopheneRMSE/|avg|     166.07 %
52_thiophenylpyridineRMSE/|avg|     74.85 %
53_phenyloxazoleRMSE/|avg|     79.45 %
54_pyridinyloxazoleRMSE/|avg|     60.32 %
55_phenylthiazoleRMSE/|avg|     135.48 %
56_pyridinylthiazoleRMSE/|avg|     45.23 %
57_phenylpyrroleRMSE/|avg|     101.63 %
58_pyrrollypyridineRMSE/|avg|     39.50 %
59_phenylimidazoleRMSE/|avg|     104.29 %
60_imidazolylpyridineRMSE/|avg|     35.16 %
61_me_phenylimidazoleRMSE/|avg|     104.34 %
62_me_imidazolylpyridineRMSE/|avg|     21.02 %
==========================================================================================
