# Supplementary material for: PM6-ML: The Synergy of Semiempirical Quantum Chemistry and Machine Learning Transformed into a Practical Computational Method
Source: J Chem Theory Comput. 2025 Jan 3;21(2):678–90. doi: 10.1021/acs.jctc.4c01330 (PMC11780751; doi:10.1021/acs.jctc.4c01330)
Supplement: Supplementary file 2 — ct4c01330_si_002.zip [file ct4c01330_si_002.zip › SI_validation_outputs/GFN2-xTB/D442]

        _______  
       /\______\ 
      / /      / 
     / / Cuby /   Dataset calculation
     \/______/   
                 
Selected 26 out of 4420 data set entries
==========================================================================================
name                                             E      Eref     error  error(%)
------------------------------------------------------------------------------------------
1.02.18 hydrogen--butadyine 1.00            -0.514    -0.461    -0.053   -11.552
1.06.43 toluene--cyclohexane 1.00           -3.068    -3.652     0.584    15.983
1.06.58 neohexane--propyne 1.00             -2.382    -2.541     0.159     6.264
1.07.45 benzene--nitrogen 1.00              -1.776    -1.518    -0.258   -17.012
1.07.78 cyclohexane--nitrogen 1.00          -1.128    -0.938    -0.190   -20.248
2.02.06 hydrogen--thioacetone 1.00          -0.561    -0.847     0.286    33.741
2.03.10 23dimethylbutane--diphosphine...    -4.585    -2.740    -1.845   -67.321
2.03.18 neopentane--phosphine 1.00          -2.690    -1.278    -1.412  -110.463
2.03.57 propyne--diphosphene 1.00           -2.582    -2.114    -0.468   -22.130
2.04.14 cyclohexane--dimethylsulfide ...    -2.082    -2.552     0.470    18.419
2.04.38 ethene--carbondisulfide 1.00        -1.557    -1.599     0.042     2.599
2.06.20 135triazine--sulfur 1.00            -4.955    -4.343    -0.612   -14.095
2.12.14 phosphorus4--thiophene 1.00         -5.995    -4.006    -1.989   -49.647
2.12.24 diphosphene--trithiane 1.00         -4.339    -3.947    -0.392    -9.923
2.13.08 trithiane--trithiane 1.00           -4.529    -7.018     2.489    35.472
3.04.02 hydrogen--diiodomethane 1.00        -0.692    -0.528    -0.164   -31.057
3.05.14 butadyine--tetrafluoromethane...    -1.639    -1.307    -0.332   -25.403
3.09.04 methylamine--trifluoromethane...    -1.216    -1.339     0.123     9.159
3.09.08 diazene--fluorine 1.00              -0.739    -0.504    -0.235   -46.604
3.09.10 diazomethane--fluorine 1.00         -1.044    -0.930    -0.114   -12.262
3.11.04 hydrazine--tetrabromomethane ...    -2.734    -2.540    -0.194    -7.623
3.13.02 diacetonediperoxide--tetraflu...    -6.138    -4.482    -1.656   -36.947
3.23.06 phosphorus4--bromine 1.00           -2.944    -2.678    -0.266    -9.947
3.27.10 carbondisulfide--bromine 1.00       -2.077    -2.208     0.131     5.929
3.29.03 fluorine--trifluoromethane 1.00     -0.324    -0.631     0.307    48.673
3.30.01 tetrafluoromethane--tetrachlo...    -1.559    -1.490    -0.069    -4.624
==========================================================================================
RMSE                0.883   kcal/mol
MUE                 0.571   kcal/mol
------------------------------------------------------------------------------------------
MSE                -0.218   kcal/mol
min                -1.989   kcal/mol
max                 2.489   kcal/mol
range               4.478   kcal/mol
min abs             0.042   kcal/mol
max abs             2.489   kcal/mol
==========================================================================================
RMSE               34.983   %
MUE                25.888   %
MSE               -12.331   %
min              -110.463   %
max                48.673   %
range             159.136   %
min abs             2.599   %
max abs           110.463   %
------------------------------------------------------------------------------------------
RMSE/|avg|         39.440   %
MUE/|avg|          25.499   %
==========================================================================================
Statistics for groups:
HBCNO          (5)  RMSE      0.307   MSE       0.048   kcal/mol
PS             (10) RMSE      1.288   MSE      -0.343   kcal/mol
Halogens       (11) RMSE      0.538   MSE      -0.224   kcal/mol
NobleGases     (0)  RMSE        NaN   MSE         NaN   kcal/mol
--------------------------------------------------------------------------------
HBCNO          RMSE/|avg|     16.86 %
PS             RMSE/|avg|     42.32 %
Halogens       RMSE/|avg|     31.77 %
NobleGases     RMSE/|avg|     NaN %
==========================================================================================
Errors along the curve, total
       x      RMSE       MUE       MSE
    1.00     0.883     0.571    -0.218
==========================================================================================
