# Supplementary material for: PM6-ML: The Synergy of Semiempirical Quantum Chemistry and Machine Learning Transformed into a Practical Computational Method
Source: J Chem Theory Comput. 2025 Jan 3;21(2):678–90. doi: 10.1021/acs.jctc.4c01330 (PMC11780751; doi:10.1021/acs.jctc.4c01330)
Supplement: Supplementary file 2 — ct4c01330_si_002.zip [file ct4c01330_si_002.zip › SI_validation_outputs/GFN2-xTB/HB375]

        _______  
       /\______\ 
      / /      / 
     / / Cuby /   Dataset calculation
     \/______/   
                 
Selected 50 out of 3750 data set entries
==========================================================================================
name                                             E      Eref     error  error(%)
------------------------------------------------------------------------------------------
1.001 acetic acid ... acetaldehyde 1.00     -8.972   -10.810     1.838    17.001
1.002 acetic acid ... acetamide 1.00       -18.206   -19.325     1.119     5.789
1.004 acetic acid ... dimethylcarbona...   -11.480   -12.218     0.738     6.043
1.007 acetic acid ... furan 1.00            -5.528    -7.110     1.582    22.244
1.011 acetic acid ... nitromethane 1.00     -9.631    -9.112    -0.519    -5.698
1.014 acetic acid ... water 1.00           -10.178   -11.155     0.977     8.763
1.017 methanol ... acetic acid 1.00         -5.845    -6.691     0.846    12.646
1.023 methanol ... methanol 1.00            -4.799    -5.871     1.072    18.253
1.037 phenol ... methanol 1.00              -6.440    -8.391     1.951    23.248
1.039 phenol ... nitromethane 1.00          -6.607    -7.818     1.211    15.493
1.040 phenol ... nitrosomethane 1.00        -5.287    -5.795     0.508     8.771
1.053 water ... methylacetate 1.00          -6.461    -6.760     0.299     4.425
1.055 water ... nitrosomethane 1.00         -4.921    -4.412    -0.509   -11.542
2.008 1H-pyrrole ... methanol 1.00          -4.483    -6.262     1.779    28.416
2.010 1H-pyrrole ... nitromethane 1.00      -3.657    -5.179     1.522    29.384
2.013 1H-pyrrole ... water 1.00             -4.113    -5.319     1.206    22.674
2.015 ammonia ... acetamide 1.00            -4.614    -4.973     0.359     7.224
2.049 methylamine ... acetamide 1.00        -4.512    -5.275     0.763    14.469
3.001 acetic acid ... acetonitrile 1.00     -8.200    -9.052     0.852     9.407
3.006 acetic acid ... methylamine 1.00     -11.006   -13.707     2.701    19.702
3.009 acetic acid ... nitrosomethane ...    -7.276    -8.624     1.348    15.631
3.013 methanol ... acetonitrile 1.00        -4.231    -5.198     0.967    18.608
3.014 methanol ... ammonia 1.00             -5.340    -6.853     1.513    22.072
3.016 methanol ... dimethylamine 1.00       -5.850    -8.344     2.494    29.889
3.017 methanol ... dimethyldiazene 1.00     -5.179    -6.351     1.172    18.456
3.019 methanol ... methylazide 1.00         -3.010    -4.958     1.948    39.286
3.032 phenol ... N-methyl-2-propanimi...    -9.789   -12.827     3.038    23.685
3.035 water ... acetonitrile 1.00           -3.726    -4.879     1.153    23.635
4.004 1H-pyrrole ... dimethylamine 1.00     -6.368    -8.373     2.005    23.945
4.008 1H-pyrrole ... N-methyl-2-propa...    -7.467    -9.228     1.761    19.086
4.013 ammonia ... dimethyldiazene 1.00      -2.854    -3.295     0.441    13.381
4.018 aniline ... ammonia 1.00              -4.474    -5.272     0.798    15.144
4.023 aniline ... methylcyanate 1.00        -6.725    -8.672     1.947    22.452
4.038 methylamine ... dimethylamine 1.00    -3.044    -4.335     1.291    29.784
4.044 N-methylacetamide ... acetonitr...    -5.271    -6.024     0.753    12.493
4.046 N-methylacetamide ... aniline 1.00    -5.572    -7.129     1.557    21.837
5.003 ethyne ... acetic acid 1.00           -2.494    -3.574     1.080    30.212
5.006 ethyne ... dimethylether 1.00         -2.246    -3.485     1.239    35.548
5.014 ethyne ... water 1.00                 -1.801    -2.848     1.047    36.779
5.018 nitromethane ... N-methylacetam...   -10.026    -8.477    -1.549   -18.273
6.001 ethyne ... acetonitrile 1.00          -1.949    -3.092     1.143    36.965
6.004 ethyne ... dimethylamine 1.00         -3.331    -4.599     1.268    27.564
6.012 methylcyanate ... ammonia 1.00        -5.027    -5.725     0.698    12.201
7.009 ammonia ... nitromethane 1.00         -5.366    -5.249    -0.117    -2.236
7.053 ethene ... ammonia 1.00               -1.305    -1.343     0.038     2.808
7.069 ethene ... N-methyl-2-propanimi...    -2.215    -2.796     0.581    20.791
7.074 ethene ... water 1.00                 -1.572    -2.529     0.957    37.834
7.083 methane ... ammonia 1.00              -0.992    -0.760    -0.232   -30.474
7.085 methane ... dimethylamine 1.00        -1.343    -1.567     0.224    14.279
7.105 methanol ... methylisocyanide 1.00    -3.429    -4.354     0.925    21.245
==========================================================================================
RMSE                1.323   kcal/mol
MUE                 1.153   kcal/mol
------------------------------------------------------------------------------------------
MSE                 1.036   kcal/mol
min                -1.549   kcal/mol
max                 3.038   kcal/mol
range               4.587   kcal/mol
min abs             0.038   kcal/mol
max abs             3.038   kcal/mol
==========================================================================================
RMSE               21.602   %
MUE                19.356   %
MSE                16.627   %
min               -30.474   %
max                39.286   %
range              69.760   %
min abs             2.236   %
max abs            39.286   %
------------------------------------------------------------------------------------------
RMSE/|avg|         20.293   %
MUE/|avg|          17.680   %
==========================================================================================
Statistics for groups:
OH-O           (13) RMSE      1.132   MSE       0.855   kcal/mol
NH-O           (5)  RMSE      1.237   MSE       1.126   kcal/mol
OH-N           (10) RMSE      1.871   MSE       1.719   kcal/mol
NH-N           (8)  RMSE      1.432   MSE       1.319   kcal/mol
CH-N           (3)  RMSE      1.065   MSE       1.036   kcal/mol
CH-O           (4)  RMSE      1.245   MSE       0.454   kcal/mol
noHB           (7)  RMSE      0.564   MSE       0.339   kcal/mol
--------------------------------------------------------------------------------
OH-O           RMSE/|avg|     12.74 %
NH-O           RMSE/|avg|     22.90 %
OH-N           RMSE/|avg|     23.16 %
NH-N           RMSE/|avg|     21.89 %
CH-N           RMSE/|avg|     23.81 %
CH-O           RMSE/|avg|     27.08 %
noHB           RMSE/|avg|     21.23 %
==========================================================================================
Errors along the curve, total
       x      RMSE       MUE       MSE
    1.00     1.323     1.153     1.036
==========================================================================================
