# Supplementary material for: PM6-ML: The Synergy of Semiempirical Quantum Chemistry and Machine Learning Transformed into a Practical Computational Method
Source: J Chem Theory Comput. 2025 Jan 3;21(2):678–90. doi: 10.1021/acs.jctc.4c01330 (PMC11780751; doi:10.1021/acs.jctc.4c01330)
Supplement: Supplementary file 2 — ct4c01330_si_002.zip [file ct4c01330_si_002.zip › SI_validation_outputs/GFN2-xTB/HB300SPX]

        _______  
       /\______\ 
      / /      / 
     / / Cuby /   Dataset calculation
     \/______/   
                 
Selected 50 out of 3000 data set entries
==========================================================================================
name                                             E      Eref     error  error(%)
------------------------------------------------------------------------------------------
1.01 phosphine ... ammonia 1.00             -1.801    -1.082    -0.719   -66.425
1.04 phosphine ... trimethylamine 1.00      -3.015    -2.143    -0.872   -40.691
1.06 methanethiol ... methylamine 1.00      -4.306    -3.886    -0.420   -10.806
1.22 hydrogenchloride ... ammonia 1.00     -10.359    -9.680    -0.679    -7.018
1.29 hydrogenbromide ... methylazide ...    -5.339    -5.051    -0.288    -5.699
1.33 hydrogeniodide ... methylazide 1.00    -4.324    -3.765    -0.559   -14.839
2.01 difluorophosphine ... acetone 1.00     -5.468    -3.794    -1.674   -44.130
2.04 sulfane ... acetamide 1.00             -6.144    -4.586    -1.558   -33.973
2.09 sulfane ... N-methylacetamide 1.00     -6.689    -4.769    -1.920   -40.256
2.16 hydrogenfluoride ... dimethylsul...   -15.459   -11.186    -4.273   -38.203
2.19 hydrogenfluoride ... phosphoric ...    -9.119    -9.159     0.040     0.434
2.20 hydrogenfluoride ... sulfur diox...    -7.989    -4.527    -3.462   -76.484
2.22 hydrogenchloride ... acetamide 1.00   -13.353   -11.776    -1.577   -13.395
2.24 hydrogenchloride ... dimethylsul...   -10.369    -7.777    -2.592   -33.328
2.26 hydrogenchloride ... methanol 1.00     -7.186    -6.861    -0.325    -4.732
2.29 hydrogenchloride ... sulfur diox...    -4.937    -2.816    -2.121   -75.331
2.32 hydrogenbromide ... acetone 1.00       -9.640    -6.867    -2.773   -40.381
2.33 hydrogenbromide ... chloric acid...    -4.646    -2.684    -1.962   -73.083
2.44 hydrogeniodide ... bromic acid 1.00    -3.997    -2.694    -1.303   -48.357
3.07 ammonia ... trimethylphosphine 1.00    -2.703    -3.253     0.550    16.918
3.34 hydrogenchloride ... phosphaalke...    -4.533    -4.782     0.249     5.215
3.42 hydrogenbromide ... phosphaalkyn...    -3.333    -3.415     0.082     2.387
4.04 ethyne ... tetrahydrothiophene 1.00    -2.556    -3.650     1.094    29.976
4.11 methylamine ... dimethylsulfide ...    -3.242    -4.238     0.996    23.499
4.13 N-methylacetamide ... dimethyldi...    -3.872    -4.946     1.074    21.720
4.17 acetic acid ... thioacetone 1.00       -6.717    -7.742     1.025    13.246
4.51 hydrogeniodide ... methanethiol ...    -4.015    -4.039     0.024     0.600
5.02 dimethylsulfone ... difluorophos...   -12.092    -6.993    -5.099   -72.917
5.07 methanethiol ... difluorophosphi...    -5.466    -4.514    -0.952   -21.100
5.08 methylcyanate ... difluorophosph...    -6.486    -5.603    -0.883   -15.765
5.18 acetic acid ... fluorine 1.00          -0.395    -1.717     1.322    76.974
5.22 methanol ... fluorine 1.00             -0.164    -0.839     0.675    80.436
5.27 difluorophosphine ... fluorine 1.00    -0.914    -0.672    -0.242   -36.046
5.33 hydrogenfluoride ... tetrafluoro...    -0.561    -1.263     0.702    55.617
5.40 hydrogeniodide ... hydrogenfluor...    -2.521    -1.658    -0.863   -52.036
6.05 acetic acid ... chlorine 1.00          -3.986    -4.311     0.325     7.532
6.06 acetic acid ... hydrogenchloride...    -1.835    -2.452     0.617    25.155
6.08 acetic acid ... phosphorus trich...    -2.295    -2.567     0.272    10.600
6.11 methanol ... phosphorus trichlor...    -2.276    -2.656     0.380    14.324
6.26 hydrogenbromide ... methylchlori...    -3.958    -3.355    -0.603   -17.960
6.28 hydrogenbromide ... disulfur dic...    -2.803    -2.578    -0.225    -8.733
6.32 hydrogeniodide ... disulfur dich...    -2.635    -2.451    -0.184    -7.502
7.01 N-methylacetamide ... methylbrom...    -3.691    -4.224     0.533    12.625
7.03 acetic acid ... hydrogenbromide ...    -1.166    -3.089     1.923    62.244
7.14 hydrogenbromide ... methylbromid...    -2.856    -3.433     0.577    16.805
8.02 acetic acid ... iodine 1.00            -6.199    -6.554     0.355     5.409
8.04 chloric acid ... hydrogeniodide ...    -5.428    -4.006    -1.422   -35.495
8.10 hydrogenfluoride ... hydrogeniod...    -1.660    -2.512     0.852    33.898
8.17 hydrogenbromide ... methyliodide...    -2.249    -3.332     1.083    32.494
8.18 hydrogeniodide ... iodine 1.00         -0.403    -2.001     1.598    79.837
==========================================================================================
RMSE                1.527   kcal/mol
MUE                 1.118   kcal/mol
------------------------------------------------------------------------------------------
MSE                -0.464   kcal/mol
min                -5.099   kcal/mol
max                 1.923   kcal/mol
range               7.022   kcal/mol
min abs             0.024   kcal/mol
max abs             5.099   kcal/mol
==========================================================================================
RMSE               39.594   %
MUE                31.253   %
MSE                -6.135   %
min               -76.484   %
max                80.436   %
range             156.920   %
min abs             0.434   %
max abs            80.436   %
------------------------------------------------------------------------------------------
RMSE/|avg|         35.679   %
MUE/|avg|          26.127   %
==========================================================================================
Statistics for groups:
XH-N           (6)  RMSE      0.620   MSE      -0.589   kcal/mol
XH-O           (13) RMSE      2.257   MSE      -1.962   kcal/mol
XH-P           (3)  RMSE      0.352   MSE       0.294   kcal/mol
XH-S           (5)  RMSE      0.938   MSE       0.843   kcal/mol
XH-F           (8)  RMSE      1.974   MSE      -0.668   kcal/mol
XH-Cl          (7)  RMSE      0.406   MSE       0.083   kcal/mol
XH-Br          (3)  RMSE      1.199   MSE       1.011   kcal/mol
XH-I           (5)  RMSE      1.149   MSE       0.493   kcal/mol
--------------------------------------------------------------------------------
XH-N           RMSE/|avg|     14.54 %
XH-O           RMSE/|avg|     36.91 %
XH-P           RMSE/|avg|     9.22 %
XH-S           RMSE/|avg|     19.04 %
XH-F           RMSE/|avg|     67.91 %
XH-Cl          RMSE/|avg|     13.94 %
XH-Br          RMSE/|avg|     33.48 %
XH-I           RMSE/|avg|     31.20 %
==========================================================================================
Errors along the curve, total
       x      RMSE       MUE       MSE
    1.00     1.527     1.118    -0.464
==========================================================================================
