# Supplementary material for: PM6-ML: The Synergy of Semiempirical Quantum Chemistry and Machine Learning Transformed into a Practical Computational Method
Source: J Chem Theory Comput. 2025 Jan 3;21(2):678–90. doi: 10.1021/acs.jctc.4c01330 (PMC11780751; doi:10.1021/acs.jctc.4c01330)
Supplement: Supplementary file 2 — ct4c01330_si_002.zip [file ct4c01330_si_002.zip › SI_validation_outputs/GFN2-xTB/R739]

        _______  
       /\______\ 
      / /      / 
     / / Cuby /   Dataset calculation
     \/______/   
                 
Selected 22 out of 3695 data set entries
==========================================================================================
name                                             E      Eref     error  error(%)
------------------------------------------------------------------------------------------
001.03 dihydrogen ... dihydrogen 1.00        1.700     2.825    -1.125   -39.837
001.15 methane(H) ... methane(H) 1.00        2.895     2.856     0.039     1.382
004.20 nitromethane ... methane(H) 1.00      2.505     1.682     0.823    48.951
004.24 pyridine ... hydrogen fluoride...    -0.340     3.210    -3.550  -110.589
006.05 methylamine ... hydrogen cyani...     1.225     2.340    -1.115   -47.642
007.13 methanol ... ethyne(H) 1.00           3.660     2.330     1.330    57.067
008.06 furan ... ethyne(C) 1.00              0.130     2.157    -2.027   -93.961
009.10 nitromethane ... acetone 1.00        -2.142     0.547    -2.689  -491.532
009.13 pyridine ... acetone 1.00             2.096     2.235    -0.139    -6.203
010.09 water ... methanol 1.00               2.502     2.225     0.277    12.453
015.02 phosphine ... CH3PCH2 1.00           -0.804     2.666    -3.470  -130.165
016.09 methanethiol ... hydrogen fluo...     2.108     3.598    -1.490   -41.401
017.15 thiophene ... ethyne(C) 1.00          0.216     2.270    -2.054   -90.505
018.03 methanethiol ... ammonia 1.00         1.425     2.392    -0.967   -40.411
019.12 thiophene ... methanol 1.00           0.317     2.315    -1.998   -86.290
025.03 methanol ... cyanogen fluoride...     0.135     1.194    -1.059   -88.703
028.02 methylfluoride ... cyanogen fl...     1.088     1.101    -0.013    -1.154
033.03 phosphine ... cyanogen chlorid...    -1.654     2.345    -3.999  -170.547
037.07 methylbromide ... dihydrogen 1.00     2.263     2.403    -0.140    -5.816
037.10 methylbromide ... methane(H) 1.00     2.358     2.320     0.038     1.642
039.05 methylbromide ... hydrogen cya...     0.238     2.053    -1.815   -88.407
053.02 methylchloride ... cyanogen io...    -0.486     2.354    -2.840  -120.658
==========================================================================================
RMSE                1.918   kcal/mol
MUE                 1.500   kcal/mol
------------------------------------------------------------------------------------------
MSE                -1.272   kcal/mol
min                -3.999   kcal/mol
max                 1.330   kcal/mol
range               5.329   kcal/mol
min abs             0.013   kcal/mol
max abs             3.999   kcal/mol
==========================================================================================
RMSE              129.274   %
MUE                80.696   %
MSE               -69.651   %
min              -491.532   %
max                57.067   %
range             548.598   %
min abs             1.154   %
max abs           491.532   %
------------------------------------------------------------------------------------------
RMSE/|avg|         85.367   %
MUE/|avg|          66.770   %
==========================================================================================
Statistics for groups:
HCNO           (10) RMSE      1.703   MSE      -0.817   kcal/mol
PS             (5)  RMSE      2.164   MSE      -1.996   kcal/mol
Halogens       (7)  RMSE      2.018   MSE      -1.404   kcal/mol
NobleGases     (0)  RMSE        NaN   MSE         NaN   kcal/mol
--------------------------------------------------------------------------------
HCNO           RMSE/|avg|     75.99 %
PS             RMSE/|avg|     81.70 %
Halogens       RMSE/|avg|     102.57 %
NobleGases     RMSE/|avg|     NaN %
==========================================================================================
Errors along the curve, total
       x      RMSE       MUE       MSE
    1.00     1.918     1.500    -1.272
==========================================================================================
