# Supplementary material for: PM6-ML: The Synergy of Semiempirical Quantum Chemistry and Machine Learning Transformed into a Practical Computational Method
Source: J Chem Theory Comput. 2025 Jan 3;21(2):678–90. doi: 10.1021/acs.jctc.4c01330 (PMC11780751; doi:10.1021/acs.jctc.4c01330)
Supplement: Supplementary file 2 — ct4c01330_si_002.zip [file ct4c01330_si_002.zip › SI_validation_outputs/GFN2-xTB/SH250]

        _______  
       /\______\ 
      / /      / 
     / / Cuby /   Dataset calculation
     \/______/   
                 
Selected 43 out of 2500 data set entries
==========================================================================================
name                                             E      Eref     error  error(%)
------------------------------------------------------------------------------------------
1.2.07 chlorobenzene ... trimethylami...    -1.006    -2.258     1.252    55.469
1.2.08 chlorine ... trimethylamine 1.00    -12.083   -14.518     2.435    16.775
1.3.01 trifluorochloromethane ... ace...    -2.395    -2.873     0.478    16.641
1.3.02 chlorine ... acetone 1.00            -4.381    -4.244    -0.137    -3.225
1.3.03 trifluorochloromethane ... fur...    -1.483    -1.927     0.444    23.044
1.3.07 chlorine ... nitromethane 1.00       -2.342    -2.813     0.471    16.755
1.4.03 chlorine ... dimethylthioether...   -10.011    -9.062    -0.949   -10.477
1.5.01 chlorine ... fluorine 1.00           -0.201    -0.657     0.456    69.355
1.7.01 chlorine ... bromine 1.00            -1.714    -1.777     0.063     3.530
2.1.01 bromine ... benzene 1.00             -3.014    -4.221     1.207    28.589
2.2.01 bromine ... pyrazine 1.00            -9.216    -8.920    -0.296    -3.322
2.2.06 bromobenzene ... trimethylamin...    -1.338    -3.959     2.621    66.194
2.3.04 bromomethane ... acetone 1.00         0.013    -1.771     1.784   100.738
2.3.05 bromine ... furan 1.00               -3.311    -3.552     0.241     6.799
2.3.08 bromomethane ... furan 1.00          -0.430    -1.577     1.147    72.739
2.3.10 trifluorobromomethane ... nitr...    -2.567    -2.938     0.371    12.622
2.5.01 bromine ... fluorine 1.00            -0.483    -0.775     0.292    37.684
3.1.02 iodomethane ... benzene 1.00         -1.709    -2.603     0.894    34.328
3.2.01 iodine ... acetonitrile 1.00         -4.028    -5.453     1.425    26.126
3.2.06 iodobenzene ... pyrazine 1.00        -3.044    -3.987     0.943    23.658
3.3.04 trifluoroiodomethane ... furan...    -5.417    -3.439    -1.978   -57.514
3.3.10 iodine ... nitromethane 1.00         -4.642    -4.419    -0.223    -5.040
3.3.11 iodobenzene ... nitromethane 1.00    -2.556    -2.968     0.412    13.881
3.4.01 trifluoroiodomethane ... dimet...    -8.145    -6.344    -1.801   -28.392
3.4.03 iodine ... dimethylthioether 1.00    -7.265   -10.823     3.558    32.872
3.6.01 trifluoroiodomethane ... chlor...    -2.975    -1.837    -1.138   -61.935
3.7.01 trifluoroiodomethane ... bromi...    -2.713    -2.237    -0.476   -21.279
3.7.02 iodomethane ... bromine 1.00         -4.703    -5.021     0.318     6.339
3.8.02 iodomethane ... iodine 1.00          -2.029    -2.005    -0.024    -1.207
4.1.09 sulfurdifluoride ... pyrazine ...   -11.904    -8.968    -2.936   -32.739
4.1.15 12thiazole ... trimethylamine ...    -3.713    -5.115     1.402    27.415
4.2.04 sulfurdifluoride ... acetone 1.00    -9.560    -6.715    -2.845   -42.366
4.2.07 difluorothioformaldehyde ... f...    -0.967    -1.738     0.771    44.365
4.2.09 sulfurdifluoride ... nitrometh...    -5.799    -4.503    -1.296   -28.787
4.2.10 carbonylsulfide ... pyridine-N...    -1.534    -3.144     1.610    51.201
4.2.15 thiophene3one ... pyridine-N-o...    -4.724    -5.573     0.849    15.240
6.1.03 fluorophosphine ... acetonitri...    -5.029    -5.173     0.144     2.788
6.1.09 tricyanophosphine ... pyrazine...   -13.914   -11.619    -2.295   -19.756
6.1.11 bis(difluorophosphanyl)thioeth...   -18.176   -11.745    -6.431   -54.756
6.2.03 fluorobromocyanophosphine ... ...   -13.386    -8.403    -4.983   -59.305
6.2.14 fluorophosphine ... nitrometha...    -6.632    -4.709    -1.923   -40.840
6.2.16 bis(difluorophosphanyl)thioeth...   -17.945   -10.420    -7.525   -72.221
6.2.18 fluorophosphine ... pyridine-N...   -12.369    -9.186    -3.183   -34.650
==========================================================================================
RMSE                2.231   kcal/mol
MUE                 1.536   kcal/mol
------------------------------------------------------------------------------------------
MSE                -0.345   kcal/mol
min                -7.525   kcal/mol
max                 3.558   kcal/mol
range              11.083   kcal/mol
min abs             0.024   kcal/mol
max abs             7.525   kcal/mol
==========================================================================================
RMSE               39.795   %
MUE                32.162   %
MSE                 5.287   %
min               -72.221   %
max               100.738   %
range             172.959   %
min abs             1.207   %
max abs           100.738   %
------------------------------------------------------------------------------------------
RMSE/|avg|         44.419   %
MUE/|avg|          30.571   %
==========================================================================================
Statistics for groups:
Cl             (9)  RMSE      1.015   MSE       0.501   kcal/mol
Br             (8)  RMSE      1.284   MSE       0.921   kcal/mol
I              (12) RMSE      1.454   MSE       0.159   kcal/mol
S              (7)  RMSE      1.862   MSE      -0.349   kcal/mol
Se             (0)  RMSE        NaN   MSE         NaN   kcal/mol
P              (7)  RMSE      4.503   MSE      -3.742   kcal/mol
As             (0)  RMSE        NaN   MSE         NaN   kcal/mol
--------------------------------------------------------------------------------
Cl             RMSE/|avg|     22.77 %
Br             RMSE/|avg|     37.07 %
I              RMSE/|avg|     34.12 %
S              RMSE/|avg|     36.45 %
Se             RMSE/|avg|     NaN %
P              RMSE/|avg|     51.46 %
As             RMSE/|avg|     NaN %
==========================================================================================
Errors along the curve, total
       x      RMSE       MUE       MSE
    1.00     2.231     1.536    -0.345
==========================================================================================
