# Supplementary material for: PM6-ML: The Synergy of Semiempirical Quantum Chemistry and Machine Learning Transformed into a Practical Computational Method
Source: J Chem Theory Comput. 2025 Jan 3;21(2):678–90. doi: 10.1021/acs.jctc.4c01330 (PMC11780751; doi:10.1021/acs.jctc.4c01330)
Supplement: Supplementary file 2 — ct4c01330_si_002.zip [file ct4c01330_si_002.zip › SI_validation_outputs/GFN2-xTB/IHB100]

        _______  
       /\______\ 
      / /      / 
     / / Cuby /   Dataset calculation
     \/______/   
                 
Selected 50 out of 1000 data set entries
==========================================================================================
name                                             E      Eref     error  error(%)
------------------------------------------------------------------------------------------
02.001 ammonium ... acetaldehyde 1.00      -26.393   -26.207    -0.186    -0.711
02.002 ammonium ... dimethylcarbonate...   -36.099   -37.009     0.910     2.460
02.003 ammonium ... dimethylether 1.00     -23.993   -27.408     3.415    12.461
02.004 ammonium ... nitromethane 1.00      -24.810   -24.849     0.039     0.157
02.006 imidazolium ... acetone 1.00        -21.115   -22.184     1.069     4.817
02.008 imidazolium ... phenol 1.00         -15.025   -17.640     2.615    14.824
02.009 trimethylammonium ... acetalde...   -19.323   -19.996     0.673     3.365
02.010 trimethylammonium ... acetamid...   -27.582   -28.028     0.446     1.592
02.012 trimethylammonium ... nitrosom...   -16.346   -16.062    -0.284    -1.769
02.013 guanidinium ... acetamide 1.00      -26.523   -29.140     2.617     8.980
02.015 guanidinium ... nitromethane 1.00   -19.321   -20.600     1.279     6.208
03.001 ammonium ... methylazide 1.00       -22.990   -18.915    -4.075   -21.542
03.002 ammonium ... methylcyanate 1.00     -32.671   -31.698    -0.973    -3.071
03.003 guanidinium ... ammonia 1.00        -17.103   -18.269     1.166     6.380
03.004 guanidinium ... dimethyldiazen...   -14.205   -16.121     1.916    11.888
03.007 trimethylammonium ... acetonit...   -22.354   -22.640     0.286     1.261
03.011 trimethylammonium ... methylam...   -22.800   -23.550     0.750     3.185
03.012 trimethylammonium ... methylaz...   -11.709   -15.332     3.623    23.628
03.014 guanidinium ... methylcyanate ...   -21.478   -24.301     2.823    11.617
03.015 guanidinium ... N-methyl-2-pro...   -23.716   -26.790     3.074    11.474
04.003 trimethylammonium ... methylis...   -21.197   -22.983     1.786     7.771
05.001 water ... oxalate 1.00              -28.754   -30.569     1.815     5.937
05.004 methanol ... acetate 1.00           -18.736   -21.227     2.491    11.736
05.009 phenol ... benzoate 1.00            -23.221   -28.015     4.794    17.114
05.011 phenol ... nitrite 1.00             -26.075   -28.596     2.521     8.817
05.012 water ... hydroxide 1.00            -47.854   -40.928    -6.926   -16.922
05.015 water ... benzoate 1.00             -17.491   -19.213     1.722     8.964
06.001 acetic acid ... cyanide 1.00        -45.952   -30.752   -15.200   -49.429
06.002 phenol ... cyanide 1.00             -37.369   -29.131    -8.238   -28.278
08.001 ammonia ... carbonate 1.00          -25.474   -26.108     0.634     2.428
08.006 ammonia ... acetate 1.00             -8.769    -9.801     1.032    10.529
08.007 ammonia ... benzoate 1.00            -9.150   -10.237     1.087    10.618
08.008 aniline ... benzoate 1.00           -16.719   -19.722     3.003    15.228
08.010 dimethylamine ... acetate 1.00      -10.321   -14.080     3.759    26.698
08.011 dimethylamine ... hydroxide 1.00    -25.473   -22.556    -2.917   -12.931
08.013 methylamine ... benzoate 1.00        -9.731   -11.577     1.846    15.949
08.015 methylamine ... nitrite 1.00         -9.619   -11.355     1.736    15.292
09.002 ammonia ... cyanide 1.00            -11.114    -9.007    -2.107   -23.388
09.003 aniline ... cyanide 1.00            -25.499   -18.631    -6.868   -36.863
10.002 aniline ... cyanide 1.00            -26.371   -18.156    -8.215   -45.244
10.003 dimethylamine ... cyanide 1.00      -12.793   -11.221    -1.572   -14.011
11.001 ethyne ... oxalate 1.00             -16.603   -22.296     5.693    25.532
11.002 ethene ... oxalate 1.00              -8.206   -11.823     3.617    30.589
11.005 ethene ... hydroxide 1.00           -12.212   -10.479    -1.733   -16.537
11.007 ethyne ... acetate 1.00              -7.663   -12.541     4.878    38.893
11.008 ethyne ... nitrate 1.00              -4.802    -9.943     5.141    51.703
11.009 methane ... acetate 1.00             -2.867    -3.509     0.642    18.285
11.013 benzene ... acetate 1.00             -7.482   -11.225     3.743    33.344
11.015 ethene ... acetate 1.00              -4.363    -7.378     3.015    40.871
13.001 methane ... cyanide 1.00             -3.234    -2.593    -0.641   -24.712
==========================================================================================
RMSE                3.899   kcal/mol
MUE                 2.832   kcal/mol
------------------------------------------------------------------------------------------
MSE                 0.434   kcal/mol
min               -15.200   kcal/mol
max                 5.693   kcal/mol
range              20.893   kcal/mol
min abs             0.039   kcal/mol
max abs            15.200   kcal/mol
==========================================================================================
RMSE               20.976   %
MUE                16.320   %
MSE                 4.504   %
min               -49.429   %
max                51.703   %
range             101.132   %
min abs             0.157   %
max abs            51.703   %
------------------------------------------------------------------------------------------
RMSE/|avg|         19.647   %
MUE/|avg|          14.268   %
==========================================================================================
Statistics for groups:
OHk-O          (0)  RMSE        NaN   MSE         NaN   kcal/mol
NHk-O          (11) RMSE      1.644   MSE       1.145   kcal/mol
NHk-N          (9)  RMSE      2.444   MSE       0.954   kcal/mol
NHk-C          (1)  RMSE      1.786   MSE       1.786   kcal/mol
OH-Oa          (6)  RMSE      3.868   MSE       1.070   kcal/mol
OH-Na          (2)  RMSE     12.225   MSE     -11.719   kcal/mol
OH-Ca          (0)  RMSE        NaN   MSE         NaN   kcal/mol
NH-Oa          (8)  RMSE      2.256   MSE       1.273   kcal/mol
NH-Na          (2)  RMSE      5.080   MSE      -4.487   kcal/mol
NH-Ca          (2)  RMSE      5.914   MSE      -4.893   kcal/mol
CH-Oa          (8)  RMSE      3.909   MSE       3.124   kcal/mol
CH-Na          (0)  RMSE        NaN   MSE         NaN   kcal/mol
CH-Ca          (1)  RMSE      0.641   MSE      -0.641   kcal/mol
--------------------------------------------------------------------------------
OHk-O          RMSE/|avg|     NaN %
NHk-O          RMSE/|avg|     6.72 %
NHk-N          RMSE/|avg|     11.13 %
NHk-C          RMSE/|avg|     7.77 %
OH-Oa          RMSE/|avg|     13.77 %
OH-Na          RMSE/|avg|     40.83 %
OH-Ca          RMSE/|avg|     NaN %
NH-Oa          RMSE/|avg|     14.39 %
NH-Na          RMSE/|avg|     36.76 %
NH-Ca          RMSE/|avg|     40.26 %
CH-Oa          RMSE/|avg|     35.06 %
CH-Na          RMSE/|avg|     NaN %
CH-Ca          RMSE/|avg|     24.71 %
==========================================================================================
Errors along the curve, total
       x      RMSE       MUE       MSE
    1.00     3.899     2.832     0.434
==========================================================================================
