# Supplementary material for: PM6-ML: The Synergy of Semiempirical Quantum Chemistry and Machine Learning Transformed into a Practical Computational Method
Source: J Chem Theory Comput. 2025 Jan 3;21(2):678–90. doi: 10.1021/acs.jctc.4c01330 (PMC11780751; doi:10.1021/acs.jctc.4c01330)
Supplement: Supplementary file 2 — ct4c01330_si_002.zip [file ct4c01330_si_002.zip › SI_validation_outputs/GFN2-xTB/S66]

        _______  
       /\______\ 
      / /      / 
     / / Cuby /   Dataset calculation
     \/______/   
                 
==========================================================================================
name                                             E      Eref     error  error(%)
------------------------------------------------------------------------------------------
01 Water ... Water                          -4.902    -5.011     0.109     2.176
02 Water ... MeOH                           -4.789    -5.701     0.912    15.994
03 Water ... MeNH2                          -5.374    -7.036     1.662    23.625
04 Water ... Peptide                        -7.427    -8.220     0.793     9.643
05 MeOH ... MeOH                            -4.762    -5.851     1.089    18.605
06 MeOH ... MeNH2                           -5.729    -7.666     1.937    25.270
07 MeOH ... Peptide                         -7.310    -8.337     1.027    12.320
08 MeOH ... Water                           -4.594    -5.087     0.493     9.696
09 MeNH2 ... MeOH                           -2.703    -3.113     0.410    13.164
10 MeNH2 ... MeNH2                          -2.698    -4.223     1.525    36.106
11 MeNH2 ... Peptide                        -4.580    -5.480     0.900    16.425
12 MeNH2 ... Water                          -4.957    -7.402     2.445    33.026
13 Peptide ... MeOH                         -5.312    -6.282     0.970    15.441
14 Peptide ... MeNH2                        -6.395    -7.561     1.166    15.424
15 Peptide ... Peptide                      -8.052    -8.721     0.669     7.668
16 Peptide ... Water                        -4.761    -5.199     0.438     8.420
17 Uracil ... Uracil (BP)                  -16.539   -17.448     0.909     5.212
18 Water ... Pyridine                       -5.111    -6.975     1.864    26.720
19 MeOH ... Pyridine                        -5.571    -7.510     1.939    25.815
20 AcOH ... AcOH                           -17.567   -19.415     1.848     9.520
21 AcNH2 ... AcNH2                         -16.435   -16.525     0.090     0.543
22 AcOH ... Uracil                         -18.239   -19.783     1.544     7.805
23 AcNH2 ... Uracil                        -19.068   -19.467     0.399     2.049
24 Benzene ... Benzene (pi-pi)              -3.635    -2.724    -0.911   -33.445
25 Pyridine ... Pyridine (pi-pi)            -4.609    -3.801    -0.808   -21.268
26 Uracil ... Uracil (pi-pi)                -9.873    -9.752    -0.121    -1.239
27 Benzene ... Pyridine (pi-pi)             -4.122    -3.342    -0.780   -23.342
28 Benzene ... Uracil (pi-pi)               -5.835    -5.593    -0.242    -4.319
29 Pyridine ... Uracil (pi-pi)              -7.459    -6.701    -0.758   -11.308
30 Benzene ... Ethene                       -1.881    -1.364    -0.517   -37.927
31 Uracil ... Ethene                        -3.182    -3.329     0.147     4.401
32 Uracil ... Ethyne                        -3.368    -3.693     0.325     8.799
33 Pyridine ... Ethene                      -2.178    -1.805    -0.373   -20.670
34 Pentane ... Pentane                      -2.373    -3.764     1.391    36.948
35 Neopentane ... Pentane                   -1.954    -2.604     0.650    24.955
36 Neopentane ... Neopentane                -1.646    -1.764     0.118     6.710
37 Cyclopentane ... Neopentane              -1.948    -2.397     0.449    18.751
38 Cyclopentane ... Cyclopentane            -1.964    -2.986     1.022    34.210
39 Benzene ... Cyclopentane                 -3.284    -3.514     0.230     6.553
40 Benzene ... Neopentane                   -2.891    -2.849    -0.042    -1.487
41 Uracil ... Pentane                       -4.950    -4.811    -0.139    -2.898
42 Uracil ... Cyclopentane                  -4.025    -4.091     0.066     1.618
43 Uracil ... Neopentane                    -3.876    -3.689    -0.187    -5.057
44 Ethene ... Pentane                       -1.338    -1.993     0.655    32.872
45 Ethyne ... Pentane                       -1.680    -1.715     0.035     2.033
46 Peptide ... Pentane                      -3.209    -4.256     1.047    24.590
47 Benzene ... Benzene (TS)                 -2.435    -2.828     0.393    13.901
48 Pyridine ... Pyridine (TS)               -2.796    -3.506     0.710    20.263
49 Benzene ... Pyridine (TS)                -2.661    -3.293     0.632    19.202
50 Benzene ... Ethyne (CH-pi)               -2.089    -2.857     0.768    26.876
51 Ethyne ... Ethyne (TS)                   -1.503    -1.539     0.036     2.341
52 Benzene ... AcOH (OH-pi)                 -3.682    -4.726     1.044    22.087
53 Benzene ... AcNH2 (NH-pi)                -3.267    -4.405     1.138    25.843
54 Benzene ... Water (OH-pi)                -2.315    -3.288     0.973    29.607
55 Benzene ... MeOH (OH-pi)                 -3.147    -4.168     1.021    24.495
56 Benzene ... MeNH2 (NH-pi)                -2.657    -3.199     0.542    16.931
57 Benzene ... Peptide (NH-pi)              -4.071    -5.255     1.184    22.524
58 Pyridine ... Pyridine (CH-N)             -3.083    -4.237     1.154    27.242
59 Ethyne ... Water (CH-O)                  -1.920    -2.927     1.007    34.420
60 Ethyne ... AcOH (OH-pi)                  -4.010    -4.966     0.956    19.254
61 Pentane ... AcOH                         -2.796    -2.906     0.110     3.786
62 Pentane ... AcNH2                        -3.083    -3.528     0.445    12.608
63 Benzene ... AcOH                         -3.022    -3.747     0.725    19.352
64 Peptide ... Ethene                       -2.159    -3.001     0.842    28.064
65 Pyridine ... Ethyne                      -3.188    -4.104     0.916    22.315
66 MeNH2 ... Pyridine                       -2.943    -3.966     1.023    25.803
==========================================================================================
RMSE                0.950   kcal/mol
MUE                 0.784   kcal/mol
------------------------------------------------------------------------------------------
MSE                 0.637   kcal/mol
min                -0.911   kcal/mol
max                 2.445   kcal/mol
range               3.356   kcal/mol
min abs             0.035   kcal/mol
max abs             2.445   kcal/mol
==========================================================================================
RMSE               20.085   %
MUE                17.015   %
MSE                12.077   %
min               -37.927   %
max                36.948   %
range              74.875   %
min abs             0.543   %
max abs            37.927   %
------------------------------------------------------------------------------------------
RMSE/|avg|         17.272   %
MUE/|avg|          14.262   %
==========================================================================================
Statistics for groups:
H-bonds        (23) RMSE      1.263   MSE       1.093   kcal/mol
dispersion     (23) RMSE      0.609   MSE       0.055   kcal/mol
others         (20) RMSE      0.846   MSE       0.781   kcal/mol
--------------------------------------------------------------------------------
H-bonds        RMSE/|avg|     13.97 %
dispersion     RMSE/|avg|     16.97 %
others         RMSE/|avg|     23.35 %
==========================================================================================
