# Supplementary material for: PM6-ML: The Synergy of Semiempirical Quantum Chemistry and Machine Learning Transformed into a Practical Computational Method
Source: J Chem Theory Comput. 2025 Jan 3;21(2):678–90. doi: 10.1021/acs.jctc.4c01330 (PMC11780751; doi:10.1021/acs.jctc.4c01330)
Supplement: Supplementary file 2 — ct4c01330_si_002.zip [file ct4c01330_si_002.zip › SI_validation_outputs/GFN2-xTB/X40]

        _______  
       /\______\ 
      / /      / 
     / / Cuby /   Dataset calculation
     \/______/   
                 
==========================================================================================
name                                             E      Eref     error  error(%)
------------------------------------------------------------------------------------------
01 methane ... F2                           -0.137    -0.491     0.354    72.041
02 methane ... Cl2                          -0.592    -1.079     0.487    45.146
03 methane ... Br2                          -0.860    -1.300     0.440    33.881
04 methane ... I2                           -1.117    -1.346     0.229    17.013
05 fluoromethane ... methane                -0.536    -0.751     0.215    28.633
06 chloromethane ... methane                -0.750    -0.980     0.230    23.448
07 trifluoromethane ... methane             -0.764    -0.691    -0.073   -10.631
08 trichloromethane ... methane             -1.321    -1.146    -0.175   -15.262
09 fluoromethane dimer                      -1.341    -1.648     0.307    18.630
10 chloromethane dimer                      -1.098    -1.338     0.240    17.948
11 trifluorobenzene ... benzene             -4.994    -4.405    -0.589   -13.379
12 hexafuorobenzene ... benzene             -6.697    -6.121    -0.576    -9.407
13 chloromethane ... formaldehyde           -0.252    -1.170     0.918    78.467
14 bromomethane ... formaldehyde             0.011    -1.722     1.733   100.648
15 iodomethane ... formaldehyde             -1.489    -2.382     0.893    37.498
16 trifluorochloromethane ... formald...    -1.319    -2.246     0.927    41.260
17 trifluorobromomethane ... formalde...    -2.475    -3.103     0.628    20.226
18 trifluoroiodomethane ... formaldehyde    -5.356    -4.080    -1.276   -31.264
19 chlorobenzene ... acetone                -0.647    -1.489     0.842    56.562
20 bromobenzene ... acetone                 -0.597    -2.426     1.829    75.398
21 iodobenzene ... acetone                  -2.926    -3.460     0.534    15.445
22 chlorobenzene ... trimethylamine         -0.941    -2.113     1.172    55.479
23 bromobenzene ... trimethylamine          -1.212    -3.778     2.566    67.923
24 iodobenzene ... trimethylamine           -4.070    -5.807     1.737    29.905
25 bromobenzene ... methanethiol            -1.037    -2.316     1.279    55.205
26 iodobenzene ... methanethiol             -1.837    -3.078     1.241    40.321
27 bromomethane ... benzene                 -0.885    -1.814     0.929    51.208
28 iodomethane ... benzene                  -1.686    -2.483     0.797    32.116
29 trifluorobromomethane ... benzene        -1.822    -3.110     1.288    41.406
30 trifluoroiodomethane ... benzene         -3.544    -3.915     0.371     9.483
31 trifluoromethanol ... water             -10.218    -9.669    -0.549    -5.674
32 trichloromethanol ... water             -10.062   -10.405     0.343     3.300
33 HF ... methanol                          -9.477    -9.593     0.116     1.211
34 HCl ... methanol                         -6.308    -6.300    -0.008    -0.125
35 HBr ... methanol                         -7.479    -5.356    -2.123   -39.637
36 HI ... methanol                          -6.223    -3.971    -2.252   -56.700
37 HF ... methylamine                      -13.265   -14.318     1.053     7.357
38 HCl ... methylamine                     -10.815   -11.419     0.604     5.290
39 methanol ... fluoromethane               -2.622    -3.893     1.271    32.654
40 methanol ... chloromethane               -2.704    -3.778     1.074    28.416
==========================================================================================
RMSE                1.062   kcal/mol
MUE                 0.857   kcal/mol
------------------------------------------------------------------------------------------
MSE                 0.476   kcal/mol
min                -2.252   kcal/mol
max                 2.566   kcal/mol
range               4.818   kcal/mol
min abs             0.008   kcal/mol
max abs             2.566   kcal/mol
==========================================================================================
RMSE               40.843   %
MUE                33.140   %
MSE                24.036   %
min               -56.700   %
max               100.648   %
range             157.348   %
min abs             0.125   %
max abs           100.648   %
------------------------------------------------------------------------------------------
RMSE/|avg|         28.235   %
MUE/|avg|          22.771   %
==========================================================================================
Statistics for groups:
dispersion     (4)  RMSE      0.390   MSE       0.378   kcal/mol
induction      (4)  RMSE      0.184   MSE       0.049   kcal/mol
dipole_dipole  (2)  RMSE      0.276   MSE       0.274   kcal/mol
stack          (2)  RMSE      0.583   MSE      -0.583   kcal/mol
X-bond         (14) RMSE      1.363   MSE       1.073   kcal/mol
X-pi           (4)  RMSE      0.908   MSE       0.846   kcal/mol
H-bond         (10) RMSE      1.194   MSE      -0.047   kcal/mol
--------------------------------------------------------------------------------
dispersion     RMSE/|avg|     37.02 %
induction      RMSE/|avg|     20.60 %
dipole_dipole  RMSE/|avg|     18.46 %
stack          RMSE/|avg|     11.07 %
X-bond         RMSE/|avg|     48.72 %
X-pi           RMSE/|avg|     32.06 %
H-bond         RMSE/|avg|     15.17 %
==========================================================================================
