# Supplementary material for: PM6-ML: The Synergy of Semiempirical Quantum Chemistry and Machine Learning Transformed into a Practical Computational Method
Source: J Chem Theory Comput. 2025 Jan 3;21(2):678–90. doi: 10.1021/acs.jctc.4c01330 (PMC11780751; doi:10.1021/acs.jctc.4c01330)
Supplement: Supplementary file 2 — ct4c01330_si_002.zip [file ct4c01330_si_002.zip › SI_validation_outputs/GFN2-xTB/L7]

        _______  
       /\______\ 
      / /      / 
     / / Cuby /   Dataset calculation
     \/______/   
                 
==========================================================================================
name                                             E      Eref     error  error(%)
------------------------------------------------------------------------------------------
01 octadecane dimer                         -8.698   -11.000     2.302    20.931
02 guanine trimer                           -1.021    -2.080     1.059    50.900
03 GCGC base pair stack                    -17.094   -13.540    -3.554   -26.251
04 circumcoronene ... adenine              -15.947   -17.490     1.543     8.821
05 circumcoronene ... GC                   -26.748   -29.240     2.492     8.522
06 coronene dimer                          -20.869   -20.930     0.061     0.293
07 phenylalanine trimer                    -22.621   -25.460     2.839    11.152
==========================================================================================
RMSE                2.259   kcal/mol
MUE                 1.979   kcal/mol
------------------------------------------------------------------------------------------
MSE                 0.963   kcal/mol
min                -3.554   kcal/mol
max                 2.839   kcal/mol
range               6.394   kcal/mol
min abs             0.061   kcal/mol
max abs             3.554   kcal/mol
==========================================================================================
RMSE               23.883   %
MUE                18.124   %
MSE                10.624   %
min               -26.251   %
max                50.900   %
range              77.151   %
min abs             0.293   %
max abs            50.900   %
------------------------------------------------------------------------------------------
RMSE/|avg|         13.204   %
MUE/|avg|          11.567   %
==========================================================================================
Statistics for groups:
dispersion     (6)  RMSE      2.147   MSE       0.650   kcal/mol
mixed          (1)  RMSE      2.839   MSE       2.839   kcal/mol
--------------------------------------------------------------------------------
dispersion     RMSE/|avg|     13.66 %
mixed          RMSE/|avg|     11.15 %
==========================================================================================
