# Supplementary material for: PM6-ML: The Synergy of Semiempirical Quantum Chemistry and Machine Learning Transformed into a Practical Computational Method
Source: J Chem Theory Comput. 2025 Jan 3;21(2):678–90. doi: 10.1021/acs.jctc.4c01330 (PMC11780751; doi:10.1021/acs.jctc.4c01330)
Supplement: Supplementary file 2 — ct4c01330_si_002.zip [file ct4c01330_si_002.zip › SI_validation_outputs/GFN2-xTB/S12L]

        _______  
       /\______\ 
      / /      / 
     / / Cuby /   Dataset calculation
     \/______/   
                 
Selected 6 out of 12 data set entries
==========================================================================================
name                                             E      Eref     error  error(%)
------------------------------------------------------------------------------------------
2a tetracyanoquinone ... tweezer           -29.909   -32.370     2.461     7.604
2b dicyanobenzene ... tweezer              -20.388   -20.600     0.212     1.030
4a fullerene C60 ... catcher               -37.505   -41.120     3.615     8.791
5a glycine anhydride ... macrocyle         -35.473   -36.700     1.227     3.344
6a butylammonium ... cucurbit[6]uril       -86.490   -85.080    -1.410    -1.657
7b hydroxyadamantane ... cucurbit[7]uril   -21.946   -28.060     6.114    21.789
==========================================================================================
RMSE                3.163   kcal/mol
MUE                 2.507   kcal/mol
------------------------------------------------------------------------------------------
MSE                 2.037   kcal/mol
min                -1.410   kcal/mol
max                 6.114   kcal/mol
range               7.524   kcal/mol
min abs             0.212   kcal/mol
max abs             6.114   kcal/mol
==========================================================================================
RMSE               10.205   %
MUE                 7.369   %
MSE                 6.817   %
min                -1.657   %
max                21.789   %
range              23.446   %
min abs             1.030   %
max abs            21.789   %
------------------------------------------------------------------------------------------
RMSE/|avg|          7.781   %
MUE/|avg|           6.166   %
==========================================================================================
Statistics for groups:
dispersion     (3)  RMSE      2.528   MSE       2.096   kcal/mol
H-bonds        (2)  RMSE      4.409   MSE       3.671   kcal/mol
charged        (1)  RMSE      1.410   MSE      -1.410   kcal/mol
--------------------------------------------------------------------------------
dispersion     RMSE/|avg|     8.06 %
H-bonds        RMSE/|avg|     13.62 %
charged        RMSE/|avg|     1.66 %
==========================================================================================
