# Supplementary material for: PM6-ML: The Synergy of Semiempirical Quantum Chemistry and Machine Learning Transformed into a Practical Computational Method
Source: J Chem Theory Comput. 2025 Jan 3;21(2):678–90. doi: 10.1021/acs.jctc.4c01330 (PMC11780751; doi:10.1021/acs.jctc.4c01330)
Supplement: Supplementary file 2 — ct4c01330_si_002.zip [file ct4c01330_si_002.zip › SI_validation_outputs/GFN2-xTB/PLFragNN]

        _______  
       /\______\ 
      / /      / 
     / / Cuby /   Dataset calculation
     \/______/   
                 
Selected 225 out of 547 data set entries
==========================================================================================
name                                             E      Eref     error  error(%)
------------------------------------------------------------------------------------------
49 2FVD_01_bbn                              -1.084    -1.071    -0.013    -1.215
50 2FVD_02_bbn                              -1.489    -0.993    -0.496   -49.927
51 2FVD_03_bbn                              -1.102    -0.802    -0.300   -37.415
52 2FVD_04_bbn                              -0.487    -0.422    -0.065   -15.454
53 2FVD_05_bbn                              -5.157    -5.863     0.706    12.034
54 2FVD_06_bbn                              -2.863    -3.338     0.475    14.243
55 2FVD_07_bbn                              -7.987    -8.131     0.144     1.772
56 2FVD_08_bbn                              -2.342    -2.300    -0.042    -1.812
57 2FVD_09_bbn                              -8.683    -7.877    -0.806   -10.227
58 2FVD_10_bbn                               2.141     1.604     0.537    33.497
59 2FVD_11_bbn                              -1.974    -1.444    -0.530   -36.738
60 2FVD_12_bbn                               0.269     0.235     0.034    14.295
61 2FVD_13_bbn                              -3.375    -3.477     0.102     2.940
62 2FVD_14_bbn                               0.113     0.073     0.040    55.253
63 2FVD_15_bbn                              -0.228    -0.301     0.073    24.242
64 2FVD_16_bbn                              -2.916    -3.018     0.102     3.390
65 2FVD_17_ile                              -3.476    -3.780     0.304     8.048
66 2FVD_18_val                              -2.632    -2.692     0.060     2.235
67 2FVD_19_ala                              -1.917    -1.773    -0.144    -8.119
69 2FVD_21_val                              -1.227    -1.148    -0.079    -6.844
70 2FVD_22_phe                              -2.351    -2.355     0.004     0.179
72 2FVD_24_phe                              -2.993    -3.086     0.093     3.004
73 2FVD_25_leu                              -1.176    -1.099    -0.077    -6.985
74 2FVD_26_hie                              -0.491    -0.527     0.036     6.765
75 2FVD_27_gln                              -4.587    -3.566    -1.021   -28.631
78 2FVD_30_asn                              -5.397    -4.527    -0.870   -19.227
79 2FVD_31_leu                              -3.956    -4.344     0.388     8.923
80 2FVD_32_ala                              -1.083    -1.161     0.078     6.741
176 2VW5_01_bbn                             -1.463    -1.602     0.139     8.682
177 2VW5_02_bbn                             -1.946    -2.012     0.066     3.291
178 2VW5_03_bbn                             -0.229    -0.165    -0.064   -39.018
179 2VW5_04_bbn                             -0.435    -0.347    -0.088   -25.332
180 2VW5_05_bbn                             -1.077    -1.513     0.436    28.832
181 2VW5_06_bbn                              0.133     0.010     0.123  1226.869
182 2VW5_07_bbn                             -0.176    -0.062    -0.114  -183.574
183 2VW5_08_bbn                             -0.330    -0.306    -0.024    -7.720
184 2VW5_09_bbn                             -1.872    -1.959     0.087     4.420
185 2VW5_10_bbn                             -0.857    -0.747    -0.110   -14.752
186 2VW5_11_bbn                             -4.317    -3.942    -0.375    -9.507
187 2VW5_12_bbn                             -0.251     0.092    -0.343  -372.421
188 2VW5_13_bbn                             -7.394    -7.609     0.215     2.821
189 2VW5_14_bbn                             -2.932    -2.653    -0.279   -10.530
190 2VW5_15_bbn                              0.044     0.119    -0.075   -63.404
191 2VW5_16_asn                             -4.921    -6.153     1.232    20.018
192 2VW5_17_ala                             -0.516    -0.437    -0.079   -18.135
194 2VW5_19_ala                             -1.477    -1.574     0.097     6.143
197 2VW5_22_ile                             -0.887    -0.966     0.079     8.219
198 2VW5_23_met                             -5.960    -5.847    -0.113    -1.925
200 2VW5_25_asn                             -1.314    -1.838     0.524    28.500
201 2VW5_26_leu                             -1.055    -1.397     0.342    24.495
202 2VW5_28_val                             -0.596    -0.688     0.092    13.320
203 2VW5_29_phe                             -3.632    -3.685     0.053     1.446
204 2VW5_30_tyr                             -1.146    -1.319     0.173    13.122
205 2VW5_31_val                             -0.473    -0.469    -0.004    -0.925
206 2VW5_32_thr                             -4.290    -4.575     0.285     6.235
207 2VW5_33_leu                             -0.862    -0.905     0.043     4.795
241 2YKI_01_bbn                              0.161     0.150     0.011     7.208
242 2YKI_02_bbn                             -0.523    -0.223    -0.300  -134.430
243 2YKI_03_bbn                             -1.035    -0.885    -0.150   -16.979
244 2YKI_04_bbn                             -0.600    -0.501    -0.099   -19.674
245 2YKI_05_bbn                             -1.061    -1.095     0.034     3.103
246 2YKI_06_bbn                             -0.270    -0.852     0.582    68.329
247 2YKI_07_bbn                             -0.977    -1.001     0.024     2.420
248 2YKI_08_bbn                             -7.719   -10.123     2.404    23.745
249 2YKI_09_bbn                              0.872    -0.006     0.878 14637.303
250 2YKI_10_bbn                             -0.344    -1.105     0.761    68.841
251 2YKI_11_bbn                             -3.951    -4.313     0.362     8.397
252 2YKI_12_bbn                             -0.632    -1.057     0.425    40.185
253 2YKI_13_bbn                             -0.118    -0.391     0.273    69.931
254 2YKI_14_bbn                             -1.640    -1.846     0.206    11.149
255 2YKI_15_bbn                             -0.335    -0.336     0.001     0.366
256 2YKI_16_bbn                             -0.357    -0.240    -0.117   -48.921
257 2YKI_17_bbn                             -2.688    -2.670    -0.018    -0.658
258 2YKI_18_bbn                             -1.833    -1.851     0.018     0.961
259 2YKI_19_bbn                              0.172     0.096     0.076    79.585
260 2YKI_20_bbn                              0.145     0.160    -0.015    -9.682
261 2YKI_21_bbn                             -0.054    -0.036    -0.018   -49.539
262 2YKI_22_phe                             -2.183    -2.016    -0.167    -8.305
263 2YKI_23_gln                             -0.881    -0.677    -0.204   -30.060
264 2YKI_24_ile                             -1.046    -1.114     0.068     6.106
265 2YKI_25_leu                             -0.429    -0.415    -0.014    -3.395
266 2YKI_26_asn                             -8.435    -7.324    -1.111   -15.166
267 2YKI_27_ser                             -0.387     0.118    -0.505  -427.874
268 2YKI_28_ala                             -1.039    -0.284    -0.755  -265.818
270 2YKI_30_ile                             -0.477    -0.373    -0.104   -27.824
271 2YKI_31_met                             -7.596    -7.012    -0.584    -8.333
272 2YKI_32_leu                             -1.589    -1.697     0.108     6.364
273 2YKI_33_ile                             -0.395    -0.356    -0.039   -10.970
274 2YKI_34_leu                             -5.641    -5.688     0.047     0.828
275 2YKI_35_ile                             -1.046    -1.195     0.149    12.445
276 2YKI_36_ala                             -1.411    -1.598     0.187    11.680
277 2YKI_37_val                             -0.759    -0.790     0.031     3.873
278 2YKI_38_phe                             -7.632    -8.399     0.767     9.136
279 2YKI_40_val                             -1.434    -1.733     0.299    17.257
280 2YKI_41_trp                             -4.218    -6.213     1.995    32.105
281 2YKI_42_phe                             -2.306    -2.736     0.430    15.720
282 2YKI_43_thr                             -3.225    -3.713     0.488    13.141
283 2YKI_44_val                             -0.980    -0.972    -0.008    -0.803
307 3G0W_01_bbn                              0.139    -0.280     0.419   149.661
308 3G0W_02_bbn                             -1.761    -3.220     1.459    45.303
309 3G0W_03_bbn                              0.312     0.001     0.311 31069.024
310 3G0W_04_bbn                              0.110    -0.022     0.132   599.583
311 3G0W_05_bbn                             -1.043    -0.757    -0.286   -37.754
312 3G0W_06_bbn                              0.126     0.348    -0.222   -63.677
313 3G0W_07_bbn                             -0.685    -0.797     0.112    14.082
314 3G0W_08_bbn                             -0.387    -0.335    -0.052   -15.561
315 3G0W_09_bbn                             -1.277    -1.026    -0.251   -24.488
316 3G0W_10_bbn                              0.120     1.077    -0.957   -88.847
317 3G0W_11_bbn                              2.481     2.491    -0.010    -0.412
318 3G0W_12_bbn                             -0.561    -0.473    -0.088   -18.534
319 3G0W_13_bbn                             -1.886    -1.851    -0.035    -1.869
320 3G0W_14_bbn                             -0.923    -0.879    -0.044    -4.989
321 3G0W_15_bbn                             -0.084    -0.077    -0.007    -8.771
322 3G0W_16_leu                             -1.454    -1.582     0.128     8.065
323 3G0W_17_leu                             -3.657    -4.177     0.520    12.444
324 3G0W_18_asn                            -15.203   -15.230     0.027     0.179
325 3G0W_19_leu                             -2.292    -2.527     0.235     9.307
326 3G0W_20_gln                              0.830     0.770     0.060     7.784
327 3G0W_21_trp                             -1.042    -1.224     0.182    14.838
328 3G0W_22_met                             -3.166    -2.943    -0.223    -7.587
329 3G0W_23_met                             -5.058    -6.038     0.980    16.232
330 3G0W_24_val                             -1.006    -2.021     1.015    50.200
331 3G0W_25_met                             -2.633    -2.591    -0.042    -1.612
333 3G0W_27_phe                             -3.243    -3.633     0.390    10.747
334 3G0W_28_met                             -2.065    -2.138     0.073     3.423
335 3G0W_29_met                             -1.175    -0.973    -0.202   -20.784
336 3G0W_30_leu                             -1.937    -1.954     0.017     0.864
337 3G0W_31_phe                             -0.724    -0.746     0.022     2.919
338 3G0W_32_thr                             -4.186    -4.362     0.176     4.027
339 3G0W_33_leu                             -1.417    -0.959    -0.458   -47.787
340 3G0W_34_phe                             -2.206    -2.385     0.179     7.505
341 3G0W_35_met                             -0.495    -0.625     0.130    20.819
342 3G0W_36_ile                             -0.650    -0.474    -0.176   -37.214
343 3GCU_01_bbn                             -0.252    -0.282     0.030    10.745
344 3GCU_02_bbn                             -2.709    -3.124     0.415    13.292
345 3GCU_03_bbn                             -1.490    -1.441    -0.049    -3.378
346 3GCU_04_bbn                             -0.383    -1.028     0.645    62.746
347 3GCU_05_bbn                             -0.617    -0.689     0.072    10.478
348 3GCU_06_bbn                             -0.463    -0.328    -0.135   -41.180
349 3GCU_07_bbn                             -2.025    -1.867    -0.158    -8.439
350 3GCU_08_bbn                             -0.076    -0.029    -0.047  -160.936
351 3GCU_09_bbn                             -1.120    -1.389     0.269    19.396
352 3GCU_10_bbn                             -0.655    -0.503    -0.152   -30.120
353 3GCU_11_bbn                             -1.409    -1.166    -0.243   -20.852
354 3GCU_12_bbn                             -0.217    -0.152    -0.065   -42.606
355 3GCU_13_bbn                             -1.215    -1.220     0.005     0.449
356 3GCU_14_bbn                             -1.541    -1.261    -0.280   -22.168
357 3GCU_15_bbn                             -0.737    -0.618    -0.119   -19.308
358 3GCU_16_bbn                             -1.560    -2.654     1.094    41.219
359 3GCU_17_bbn                             -8.359    -8.222    -0.137    -1.671
360 3GCU_18_bbn                             -1.215    -2.033     0.818    40.241
361 3GCU_19_bbn                             -0.457    -0.332    -0.125   -37.510
362 3GCU_20_bbn                             -0.344    -0.237    -0.107   -45.031
363 3GCU_21_bbn                             -1.018    -1.341     0.323    24.111
364 3GCU_22_bbn                             -8.407    -8.470     0.063     0.740
365 3GCU_23_bbn                             -3.044    -3.359     0.315     9.379
366 3GCU_24_val                             -1.702    -1.617    -0.085    -5.275
367 3GCU_25_tyr                             -0.387    -0.332    -0.055   -16.601
368 3GCU_26_val                             -2.725    -2.777     0.052     1.855
369 3GCU_27_ala                             -1.855    -1.853    -0.002    -0.127
374 3GCU_32_leu                             -0.930    -1.619     0.689    42.564
375 3GCU_33_leu                             -3.294    -3.539     0.245     6.928
376 3GCU_34_met                             -1.274    -1.363     0.089     6.556
377 3GCU_35_val                             -0.888    -0.854    -0.034    -3.962
378 3GCU_36_ile                             -3.051    -3.419     0.368    10.770
379 3GCU_37_leu                             -1.619    -1.666     0.047     2.836
380 3GCU_38_thr                             -4.591    -6.012     1.421    23.641
381 3GCU_39_leu                             -1.755    -1.675    -0.080    -4.776
382 3GCU_40_met                             -1.543    -1.631     0.088     5.385
383 3GCU_41_ile                             -1.330    -1.316    -0.014    -1.092
384 3GCU_42_ile                             -0.627    -0.576    -0.051    -8.781
385 3GCU_43_hie                             -2.089    -2.070    -0.019    -0.901
386 3GCU_44_ile                             -0.454    -0.486     0.032     6.495
387 3GCU_45_leu                             -3.810    -3.753    -0.057    -1.523
389 3GCU_47_phe                             -3.257    -3.750     0.493    13.159
390 3GCU_48_leu                             -0.638    -0.619    -0.019    -3.070
391 3GNW_01_pro                             -1.437    -1.763     0.326    18.510
392 3GNW_02_bbn                             -0.479    -1.277     0.798    62.508
393 3GNW_03_bbn                             -2.773    -3.254     0.481    14.774
394 3GNW_04_bbn                             -3.664    -2.857    -0.807   -28.230
395 3GNW_05_bbn                             -0.419    -0.513     0.094    18.261
396 3GNW_06_bbn                             -0.212    -0.230     0.018     7.824
397 3GNW_07_bbn                             -1.847    -1.752    -0.095    -5.402
398 3GNW_08_bbn                             -0.349    -0.221    -0.128   -58.047
399 3GNW_09_bbn                             -1.095    -1.049    -0.046    -4.377
400 3GNW_10_bbn                             -0.882    -0.798    -0.084   -10.468
401 3GNW_11_bbn                             -1.539    -2.458     0.919    37.397
402 3GNW_12_bbn                             -1.105    -0.729    -0.376   -51.541
403 3GNW_13_bbn                             -9.222    -7.914    -1.308   -16.528
404 3GNW_14_bbn                             -9.985    -7.893    -2.092   -26.502
405 3GNW_15_bbn                            -10.103    -8.705    -1.398   -16.055
406 3GNW_16_bbn                             -3.238    -2.751    -0.487   -17.700
408 3GNW_18_phe                             -1.493    -1.633     0.140     8.589
410 3GNW_20_asn                             -2.693    -1.994    -0.699   -35.052
412 3GNW_22_cys                             -3.647    -4.152     0.505    12.154
413 3GNW_23_ser                             -6.979    -8.521     1.542    18.097
414 3GNW_24_ser                             -1.114    -1.549     0.435    28.054
415 3GNW_25_leu                             -2.583    -2.381    -0.202    -8.467
417 3GNW_27_ser                             -0.711    -0.516    -0.195   -37.870
418 3GNW_28_asn                             -1.473    -1.264    -0.209   -16.525
419 3GNW_29_met                             -6.373    -6.025    -0.348    -5.783
420 3GNW_30_tyr                             -4.005    -4.562     0.557    12.219
421 3GNW_31_gln                              0.106    -0.305     0.411   134.879
422 3GNW_32_ile                             -0.756    -0.859     0.103    11.979
423 3GNW_33_tyr                             -6.047    -6.613     0.566     8.559
424 3GNW_34_hie                             -0.374    -0.146    -0.228  -156.032
425 3GNW_35_ser                             -5.270    -4.733    -0.537   -11.346
426 3JVS_01_bbn                             -3.147    -1.960    -1.187   -60.576
427 3JVS_02_bbn                            -12.268   -13.696     1.428    10.426
428 3JVS_03_bbn                             -1.129    -1.071    -0.058    -5.439
429 3JVS_04_bbn                             -0.857    -0.504    -0.353   -70.130
430 3JVS_05_bbn                            -12.522   -12.381    -0.141    -1.142
431 3JVS_06_pro                             -4.126    -4.961     0.835    16.822
432 3JVS_07_bbn                              0.538     0.651    -0.113   -17.381
433 3JVS_08_pro                             -2.823    -2.382    -0.441   -18.496
434 3JVS_09_bbn                             -0.836    -0.536    -0.300   -55.989
435 3JVS_10_bbn                             -1.539    -1.080    -0.459   -42.542
436 3JVS_11_bbn                             -0.326    -0.457     0.131    28.560
437 3JVS_12_bbn                             -2.448    -2.491     0.043     1.706
438 3JVS_13_bbn                             -1.134    -1.033    -0.101    -9.732
439 3JVS_14_phe                             -6.787    -7.727     0.940    12.169
442 3JVS_17_ile                             -3.593    -3.698     0.105     2.851
444 3JVS_19_tyr                             -1.323    -1.071    -0.252   -23.513
445 3JVS_20_ala                             -0.459    -0.589     0.130    22.071
447 3JVS_22_leu                             -1.306    -1.646     0.340    20.676
==========================================================================================
RMSE                0.503   kcal/mol
MUE                 0.315   kcal/mol
------------------------------------------------------------------------------------------
MSE                 0.065   kcal/mol
min                -2.092   kcal/mol
max                 2.404   kcal/mol
range               4.496   kcal/mol
min abs             0.001   kcal/mol
max abs             2.404   kcal/mol
==========================================================================================
RMSE             2292.087   %
MUE               237.228   %
MSE               204.176   %
min              -427.874   %
max             31069.024   %
range           31496.898   %
min abs             0.127   %
max abs         31069.024   %
------------------------------------------------------------------------------------------
RMSE/|avg|         22.258   %
MUE/|avg|          13.931   %
==========================================================================================
Statistics for groups:
neutral-neutral(225)RMSE      0.503   MSE       0.065   kcal/mol
charged-neutral(0)  RMSE        NaN   MSE         NaN   kcal/mol
charged-charged(0)  RMSE        NaN   MSE         NaN   kcal/mol
--------------------------------------------------------------------------------
neutral-neutralRMSE/|avg|     22.26 %
charged-neutralRMSE/|avg|     NaN %
charged-chargedRMSE/|avg|     NaN %
==========================================================================================
