# Supplementary material for: PM6-ML: The Synergy of Semiempirical Quantum Chemistry and Machine Learning Transformed into a Practical Computational Method
Source: J Chem Theory Comput. 2025 Jan 3;21(2):678–90. doi: 10.1021/acs.jctc.4c01330 (PMC11780751; doi:10.1021/acs.jctc.4c01330)
Supplement: Supplementary file 2 — ct4c01330_si_002.zip [file ct4c01330_si_002.zip › SI_validation_outputs/GFN2-xTB/PLFragCN]

        _______  
       /\______\ 
      / /      / 
     / / Cuby /   Dataset calculation
     \/______/   
                 
Selected 280 out of 547 data set entries
==========================================================================================
name                                             E      Eref     error  error(%)
------------------------------------------------------------------------------------------
01 10GS_01_bbn                              -2.225    -2.184    -0.041    -1.862
02 10GS_02_bbn                               0.024    -0.132     0.156   117.889
03 10GS_03_bbn                               0.530     0.428     0.102    23.851
04 10GS_04_bbn                               6.611     4.504     2.107    46.785
05 10GS_05_bbn                             -10.709   -11.437     0.728     6.366
06 10GS_06_pro                              -5.849    -6.883     1.034    15.020
07 10GS_07_bbn                              -6.077    -6.112     0.035     0.579
08 10GS_08_bbn                             -14.512   -14.282    -0.230    -1.611
09 10GS_09_bbn                              -3.704    -4.063     0.359     8.838
10 10GS_10_bbn                              -3.600    -3.957     0.357     9.012
11 10GS_11_bbn                              -0.426    -0.762     0.336    44.115
12 10GS_12_tyr                              -6.257    -7.821     1.564    20.003
13 10GS_13_phe                              -5.074    -5.857     0.783    13.372
14 10GS_14_val                              -1.146    -1.308     0.162    12.412
16 10GS_16_val                              -0.636    -0.618    -0.018    -2.862
17 10GS_17_trp                             -14.834   -19.558     4.724    24.153
19 10GS_19_gln                             -28.415   -32.038     3.623    11.309
20 10GS_20_leu                              -0.596    -1.287     0.691    53.691
21 10GS_21_gln                             -11.653   -10.897    -0.756    -6.940
22 10GS_22_ser                              -9.891   -11.270     1.379    12.235
23 10GS_23_tyr                              -2.139    -1.617    -0.522   -32.268
26 2CET_01_bbn                               0.345     0.231     0.114    49.258
27 2CET_02_bbn                              -0.698    -0.814     0.116    14.210
28 2CET_03_ala                              -0.294    -0.260    -0.034   -12.937
29 2CET_04_gln                              -8.300    -9.867     1.567    15.879
31 2CET_06_hie                              -2.072    -1.059    -1.013   -95.647
32 2CET_07_trp                              -4.678    -5.045     0.367     7.284
33 2CET_08_asn                              -3.367    -2.421    -0.946   -39.083
35 2CET_10_val                              -1.441    -2.021     0.580    28.713
36 2CET_11_val                              -0.558    -0.645     0.087    13.457
37 2CET_12_hie                               0.686    -0.152     0.838   551.043
38 2CET_13_asn                              -0.280    -0.471     0.191    40.538
39 2CET_14_asn                               4.048     3.300     0.748    22.657
40 2CET_15_tyr                              -5.721    -6.712     0.991    14.769
41 2CET_16_met                              -0.317    -0.626     0.309    49.305
42 2CET_17_trp                              -4.948    -4.775    -0.173    -3.630
44 2CET_19_trp                              -7.061    -9.608     2.547    26.505
45 2CET_20_asn                               0.027     0.300    -0.273   -90.909
47 2CET_22_trp                              -2.396    -2.321    -0.075    -3.241
48 2CET_23_phe                              -3.763    -5.529     1.766    31.946
68 2FVD_20_lys                              -5.001    -5.495     0.494     8.982
71 2FVD_23_glu                              -8.010    -1.405    -6.605  -470.106
76 2FVD_28_asp                             -13.164    -9.816    -3.348   -34.104
77 2FVD_29_lys                             -20.122   -18.966    -1.156    -6.096
81 2FVD_33_asp                             -10.715    -9.472    -1.243   -13.120
82 2OBF_01_bbn                              -0.054    -0.518     0.464    89.558
83 2OBF_02_bbn                              -6.922    -7.805     0.883    11.312
84 2OBF_03_bbn                               0.828     0.825     0.003     0.383
85 2OBF_04_bbn                              -3.003    -3.767     0.764    20.285
86 2OBF_05_bbn                              -0.522    -0.402    -0.120   -29.874
87 2OBF_06_bbn                              -1.188    -0.817    -0.371   -45.467
88 2OBF_07_pro                              -1.489    -1.039    -0.450   -43.323
89 2OBF_08_bbn                               0.266     0.362    -0.096   -26.632
90 2OBF_09_bbn                              -0.050    -0.473     0.423    89.427
91 2OBF_10_bbn                              -5.591    -5.683     0.092     1.618
92 2OBF_11_bbn                               0.673     0.668     0.005     0.738
93 2OBF_12_bbn                               2.800     1.836     0.964    52.511
94 2OBF_13_bbn                              -2.611    -2.971     0.360    12.131
95 2OBF_14_tyr                              -7.290    -6.909    -0.381    -5.514
96 2OBF_15_asn                              -7.437    -7.005    -0.432    -6.167
97 2OBF_16_tyr                              -5.493    -5.912     0.419     7.084
99 2OBF_18_leu                              -0.624    -0.537    -0.087   -16.227
100 2OBF_19_val                             -3.418    -2.422    -0.996   -41.142
101 2OBF_20_ala                             -1.049    -0.973    -0.076    -7.855
102 2OBF_21_leu                             -1.096    -1.240     0.144    11.622
103 2OBF_22_tyr                             -4.325    -3.891    -0.434   -11.159
104 2OBF_23_tyr                             -3.173    -2.925    -0.248    -8.471
105 2OBF_24_phe                             -8.648    -9.337     0.689     7.377
106 2OBF_25_ala                             -0.721    -0.605    -0.116   -19.200
107 2OBF_26_ala                             -1.121    -1.585     0.464    29.296
109 2OBF_28_tyr                             -6.238    -8.661     2.423    27.972
110 2OBF_29_val                             -0.630    -0.943     0.313    33.189
111 2OBF_30_met                             -0.564    -0.341    -0.223   -65.283
113 2OBF_32_val                             -1.588    -1.915     0.327    17.063
114 2OBF_33_val                             -1.795    -1.506    -0.289   -19.190
115 2P4Y_01_bbn                              0.548     0.633    -0.085   -13.387
116 2P4Y_02_bbn                             -2.669    -3.158     0.489    15.479
117 2P4Y_03_bbn                             -0.895    -1.621     0.726    44.804
118 2P4Y_04_bbn                              0.003    -0.504     0.507   100.682
119 2P4Y_05_bbn                             -2.608    -3.285     0.677    20.616
120 2P4Y_06_bbn                             -1.038    -1.259     0.221    17.580
121 2P4Y_07_bbn                             -2.608    -1.965    -0.643   -32.736
122 2P4Y_08_bbn                             -1.722    -1.945     0.223    11.442
123 2P4Y_09_bbn                             -0.993    -0.814    -0.179   -22.006
124 2P4Y_10_bbn                             -0.300    -1.060     0.760    71.666
125 2P4Y_11_bbn                             -1.753    -1.549    -0.204   -13.145
126 2P4Y_12_bbn                             -1.776    -1.648    -0.128    -7.743
127 2P4Y_13_bbn                              0.528     0.388     0.140    35.963
128 2P4Y_14_bbn                             -5.951    -7.223     1.272    17.616
129 2P4Y_15_bbn                            -20.647   -22.002     1.355     6.158
130 2P4Y_16_bbn                             -5.557    -6.373     0.816    12.803
131 2P4Y_17_phe                             -0.491    -0.118    -0.373  -316.055
132 2P4Y_18_ile                             -0.933    -0.958     0.025     2.616
133 2P4Y_19_cys                             -5.340    -5.376     0.036     0.673
134 2P4Y_20_phe                             -1.118    -1.502     0.384    25.542
136 2P4Y_22_ser                             -2.072    -1.952    -0.120    -6.146
137 2P4Y_23_ala                             -1.955    -2.010     0.055     2.723
139 2P4Y_25_ile                             -1.198    -1.935     0.737    38.101
140 2P4Y_26_ile                             -2.590    -2.787     0.197     7.058
141 2P4Y_27_tyr                             -1.768    -1.841     0.073     3.949
142 2P4Y_28_met                             -2.851    -2.641    -0.210    -7.965
143 2P4Y_29_leu                             -3.865    -4.607     0.742    16.099
144 2P4Y_30_leu                             -2.296    -2.673     0.377    14.121
145 2P4Y_31_val                             -1.884    -1.593    -0.291   -18.283
146 2P4Y_32_ile                             -5.181    -7.524     2.343    31.142
147 2P4Y_33_ser                             -2.489    -3.787     1.298    34.278
148 2P4Y_34_met                             -2.477    -2.077    -0.400   -19.248
149 2P4Y_35_leu                             -1.389    -1.370    -0.019    -1.382
150 2P4Y_36_phe                             -1.424    -1.510     0.086     5.706
151 2P4Y_37_met                             -3.259    -3.066    -0.193    -6.306
153 2P4Y_39_hie                             -1.401    -1.154    -0.247   -21.389
154 2VOT_01_bbn                              2.654     2.471     0.183     7.422
155 2VOT_02_bbn                              1.106     0.834     0.272    32.660
156 2VOT_03_bbn                              1.653     1.814    -0.161    -8.854
157 2VOT_04_trp                             -2.644    -1.855    -0.789   -42.546
159 2VOT_06_trp                             -1.799    -0.130    -1.669 -1283.504
161 2VOT_08_trp                             -1.659    -1.687     0.028     1.665
162 2VOT_09_cys                             -1.887    -1.784    -0.103    -5.795
163 2VOT_10_asn                             -3.931    -3.554    -0.377   -10.599
166 2VOT_13_trp                             -1.453    -0.448    -1.005  -224.438
167 2VOT_14_trp                              0.242     0.355    -0.113   -31.909
169 2VOT_16_trp                             -6.100    -7.689     1.589    20.664
170 2VOT_17_tyr                             -2.667    -4.084     1.417    34.699
172 2VOT_19_ser                              0.678     0.657     0.021     3.222
173 2VOT_20_ser                             -1.298    -1.306     0.008     0.607
174 2VOT_21_trp                            -10.018   -14.338     4.320    30.130
175 2VOT_22_trp                             -4.755    -7.156     2.401    33.554
193 2VW5_18_asp                            -21.060   -27.702     6.642    23.978
195 2VW5_20_lys                            -14.589   -16.841     2.252    13.373
196 2VW5_21_asp                            -18.230   -20.676     2.446    11.828
199 2VW5_24_glu                             -6.232    -6.855     0.623     9.090
208 2XB8_01_bbn                              4.020     2.947     1.073    36.412
209 2XB8_02_bbn                             -3.916    -3.648    -0.268    -7.345
210 2XB8_03_bbn                             -2.283    -2.281    -0.002    -0.108
211 2XB8_04_bbn                             -3.257    -3.228    -0.029    -0.910
212 2XB8_05_bbn                             -1.988    -1.707    -0.281   -16.448
213 2XB8_06_bbn                              2.136     1.795     0.341    18.996
214 2XB8_07_bbn                              1.043     0.743     0.300    40.359
215 2XB8_08_bbn                             -8.712    -8.427    -0.285    -3.385
216 2XB8_09_bbn                             -4.740    -4.519    -0.221    -4.890
217 2XB8_10_bbn                             -1.707    -1.881     0.174     9.258
218 2XB8_11_bbn                             -2.978    -3.191     0.213     6.668
219 2XB8_12_bbn                            -17.948   -18.509     0.561     3.029
220 2XB8_13_bbn                            -17.140   -18.726     1.586     8.472
221 2XB8_14_bbn                              4.361     3.105     1.256    40.458
222 2XB8_15_bbn                             -1.316    -1.108    -0.208   -18.805
223 2XB8_16_asn                              1.346     0.457     0.889   194.527
224 2XB8_17_leu                             -3.329    -4.157     0.828    19.908
226 2XB8_19_leu                             -0.344    -0.451     0.107    23.736
228 2XB8_21_tyr                             -6.966    -7.905     0.939    11.879
229 2XB8_22_asn                             -6.785    -9.067     2.282    25.169
230 2XB8_23_thr                             -1.117    -1.159     0.042     3.615
231 2XB8_24_hid                             -2.431    -4.787     2.356    49.215
232 2XB8_25_hie                              3.093     3.033     0.060     1.988
233 2XB8_26_ile                             -2.104    -3.670     1.566    42.664
234 2XB8_27_ser                            -11.177   -13.012     1.835    14.102
235 2XB8_28_val                             -1.361    -1.439     0.078     5.440
238 2XB8_31_val                             -0.709    -0.697    -0.012    -1.719
269 2YKI_29_asp                            -22.951   -25.837     2.886    11.169
284 2ZX6_01_bbn                              3.522     2.718     0.804    29.583
285 2ZX6_02_bbn                             -0.279    -0.331     0.052    15.855
286 2ZX6_03_bbn                             -0.029    -0.366     0.337    91.985
287 2ZX6_04_bbn                              2.108     1.694     0.414    24.417
288 2ZX6_05_phe                             -2.096    -2.454     0.358    14.577
289 2ZX6_06_hid                            -18.519   -21.607     3.088    14.290
290 2ZX6_07_leu                             -1.156    -1.413     0.257    18.223
291 2ZX6_08_tyr                             -1.989    -3.321     1.332    40.107
293 2ZX6_10_trp                             -1.454    -1.055    -0.399   -37.773
294 2ZX6_11_hie                             -0.872    -1.054     0.182    17.278
295 2ZX6_12_hid                            -14.899   -18.071     3.172    17.553
296 2ZX6_13_tyr                              0.513    -0.065     0.578   888.480
297 2ZX6_14_leu                             -0.255    -0.230    -0.025   -10.712
298 2ZX6_15_trp                             -3.745    -3.758     0.013     0.343
300 2ZX6_17_met                             -5.285    -4.204    -1.081   -25.714
303 2ZX6_20_val                             -1.205    -1.102    -0.103    -9.331
304 2ZX6_21_asn                             -5.924    -5.871    -0.053    -0.901
305 2ZX6_22_thr                             -2.725    -2.562    -0.163    -6.378
306 2ZX6_23_phe                             -5.909    -8.275     2.366    28.593
332 3G0W_26_arg                            -16.946   -18.754     1.808     9.643
370 3GCU_28_lys                              3.561    -1.564     5.125   327.670
371 3GCU_29_arg                              0.895     1.022    -0.127   -12.379
372 3GCU_30_arg                             -0.857    -0.302    -0.555  -183.859
373 3GCU_31_glu                            -37.972   -40.107     2.135     5.324
388 3GCU_46_asp                             -6.826    -3.510    -3.316   -94.476
407 3GNW_17_arg                             -0.619    -1.153     0.534    46.308
409 3GNW_19_arg                             -6.424    -5.693    -0.731   -12.838
411 3GNW_21_asp                             -6.332    -4.875    -1.457   -29.884
416 3GNW_26_arg                              5.401     3.776     1.625    43.041
440 3JVS_15_asp                            -21.422    -7.306   -14.116  -193.213
441 3JVS_16_arg                             -0.273    -0.422     0.149    35.268
443 3JVS_18_glu                            -25.543    -8.054   -17.489  -217.144
446 3JVS_21_glu                            -22.347    -3.715   -18.632  -501.542
448 3NOX_01_bbn                              1.231     0.798     0.433    54.281
449 3NOX_02_bbn                             -5.430    -6.207     0.777    12.513
450 3NOX_03_bbn                              0.796     0.757     0.039     5.097
451 3NOX_04_bbn                             -1.461    -1.971     0.510    25.863
452 3NOX_05_bbn                              1.656     1.333     0.323    24.229
453 3NOX_06_bbn                             -1.437    -1.433    -0.004    -0.267
457 3NOX_10_tyr                             -4.509    -4.538     0.029     0.643
458 3NOX_11_trp                             -1.818    -0.699    -1.119  -160.144
459 3NOX_12_ser                             -5.176    -6.327     1.151    18.188
460 3NOX_13_tyr                             -2.521    -2.286    -0.235   -10.297
461 3NOX_14_val                             -0.486    -0.341    -0.145   -42.402
462 3NOX_15_trp                             -2.669    -2.227    -0.442   -19.831
463 3NOX_16_tyr                            -16.806   -16.022    -0.784    -4.891
465 3NOX_18_tyr                             -6.523    -8.583     2.060    23.996
466 3NOX_19_asn                             -4.676    -4.442    -0.234    -5.267
467 3NOX_20_val                             -1.477    -1.718     0.241    14.043
468 3NOX_21_hid                             -8.700    -8.313    -0.387    -4.652
469 3PE2_01_bbn                             -3.159    -3.063    -0.096    -3.147
470 3PE2_02_bbn                             -0.486    -0.120    -0.366  -305.152
471 3PE2_03_bbn                             -2.102    -1.582    -0.520   -32.855
472 3PE2_04_bbn                             -0.965    -1.140     0.175    15.309
473 3PE2_05_bbn                             -1.923    -2.152     0.229    10.659
474 3PE2_06_bbn                             -2.375    -2.152    -0.223   -10.344
475 3PE2_07_bbn                             -0.502    -1.632     1.130    69.267
476 3PE2_08_bbn                            -10.380    -8.648    -1.732   -20.029
477 3PE2_09_bbn                              1.872     0.102     1.770  1735.410
478 3PE2_10_bbn                             -2.199    -1.706    -0.493   -28.903
479 3PE2_11_bbn                             -2.769    -3.556     0.787    22.127
480 3PE2_12_bbn                            -15.916   -18.392     2.476    13.464
481 3PE2_13_bbn                             -5.350    -6.612     1.262    19.094
482 3PE2_14_leu                             -3.030    -3.361     0.331     9.861
484 3PE2_16_val                             -3.641    -5.128     1.487    28.994
485 3PE2_17_val                             -2.980    -3.574     0.594    16.631
487 3PE2_19_ile                             -2.561    -3.154     0.593    18.817
488 3PE2_20_phe                             -3.360    -2.992    -0.368   -12.288
489 3PE2_21_hid                             -1.217    -1.757     0.540    30.716
490 3PE2_22_val                             -0.995    -1.155     0.160    13.832
491 3PE2_23_asn                             -1.383    -0.799    -0.584   -73.125
492 3PE2_24_hid                             -2.440    -2.844     0.404    14.211
493 3PE2_25_met                             -3.680    -4.093     0.413    10.080
494 3PE2_26_ile                             -4.420    -5.304     0.884    16.663
496 3PE2_28_trp                             -2.577    -4.656     2.079    44.655
497 4GID_01_bbn                             -2.218    -2.050    -0.168    -8.188
498 4GID_02_bbn                              1.140     1.595    -0.455   -28.526
499 4GID_03_bbn                             -1.860    -1.725    -0.135    -7.827
500 4GID_04_bbn                             -5.857    -5.236    -0.621   -11.862
501 4GID_05_bbn                              0.351     0.112     0.239   213.503
502 4GID_06_bbn                              3.647     2.493     1.154    46.293
503 4GID_07_bbn                            -14.860   -14.417    -0.443    -3.074
504 4GID_08_bbn                             -0.451    -0.097    -0.354  -365.192
505 4GID_09_pro                             -0.939    -1.047     0.108    10.342
506 4GID_10_bbn                             -3.628    -4.144     0.516    12.445
507 4GID_11_bbn                             -1.646    -2.179     0.533    24.473
508 4GID_12_bbn                             -2.748    -2.931     0.183     6.228
509 4GID_13_bbn                             -4.645    -5.824     1.179    20.238
510 4GID_14_bbn                             -1.909    -2.012     0.103     5.095
511 4GID_15_bbn                             -1.833    -1.966     0.133     6.763
512 4GID_16_bbn                             -3.959    -4.380     0.421     9.614
513 4GID_17_bbn                              0.880     0.779     0.101    12.979
514 4GID_18_bbn                             -3.544    -3.432    -0.112    -3.264
515 4GID_19_bbn                             -1.728    -1.652    -0.076    -4.604
516 4GID_20_bbn                              1.355    -0.379     1.734   457.586
517 4GID_21_bbn                            -16.924   -18.166     1.242     6.838
518 4GID_22_bbn                             -6.846    -6.907     0.061     0.884
519 4GID_23_bbn                             -7.654    -5.857    -1.797   -30.688
520 4GID_24_bbn                              0.568     0.454     0.114    25.183
521 4GID_25_ser                              0.257     0.291    -0.034   -11.590
522 4GID_26_gln                             -1.559    -1.744     0.185    10.600
523 4GID_27_tyr                             -0.557    -0.498    -0.059   -11.947
524 4GID_28_leu                             -1.789    -2.591     0.802    30.962
526 4GID_30_ser                              1.438     0.726     0.712    98.034
527 4GID_31_val                             -0.723    -0.830     0.107    12.850
528 4GID_32_tyr                             -6.057    -8.307     2.250    27.091
529 4GID_33_thr                             -3.396    -1.485    -1.911  -128.681
530 4GID_34_gln                             -2.571    -2.954     0.383    12.952
531 4GID_35_phe                             -3.089    -2.732    -0.357   -13.063
532 4GID_36_ile                             -1.544    -1.625     0.081     4.962
533 4GID_37_trp                             -2.741    -3.718     0.977    26.274
534 4GID_38_ile                             -1.760    -1.892     0.132     6.967
535 4GID_39_ile                             -1.153    -1.303     0.150    11.519
537 4GID_41_tyr                             -4.555    -4.078    -0.477   -11.706
538 4GID_42_ile                             -1.029    -1.315     0.286    21.765
540 4GID_44_thr                             -7.623    -6.629    -0.994   -14.990
541 4GID_45_thr                             -5.761    -4.836    -0.925   -19.126
542 4GID_46_asn                             -5.642    -5.295    -0.347    -6.547
545 4GID_49_ser                              0.425     0.084     0.341   405.720
546 4GID_50_val                             -0.959    -1.455     0.496    34.084
547 4GID_51_ala                             -0.286    -0.385     0.099    25.683
==========================================================================================
RMSE                2.128   kcal/mol
MUE                 0.919   kcal/mol
------------------------------------------------------------------------------------------
MSE                 0.172   kcal/mol
min               -18.632   kcal/mol
max                 6.642   kcal/mol
range              25.275   kcal/mol
min abs             0.002   kcal/mol
max abs            18.632   kcal/mol
==========================================================================================
RMSE              164.197   %
MUE                52.197   %
MSE                 8.929   %
min             -1283.504   %
max              1735.410   %
range            3018.914   %
min abs             0.108   %
max abs          1735.410   %
------------------------------------------------------------------------------------------
RMSE/|avg|         49.882   %
MUE/|avg|          21.544   %
==========================================================================================
Statistics for groups:
neutral-neutral(0)  RMSE        NaN   MSE         NaN   kcal/mol
charged-neutral(280)RMSE      2.128   MSE       0.172   kcal/mol
charged-charged(0)  RMSE        NaN   MSE         NaN   kcal/mol
--------------------------------------------------------------------------------
neutral-neutralRMSE/|avg|     NaN %
charged-neutralRMSE/|avg|     49.88 %
charged-chargedRMSE/|avg|     NaN %
==========================================================================================
