# Supplementary material for: PM6-ML: The Synergy of Semiempirical Quantum Chemistry and Machine Learning Transformed into a Practical Computational Method
Source: J Chem Theory Comput. 2025 Jan 3;21(2):678–90. doi: 10.1021/acs.jctc.4c01330 (PMC11780751; doi:10.1021/acs.jctc.4c01330)
Supplement: Supplementary file 2 — ct4c01330_si_002.zip [file ct4c01330_si_002.zip › SI_validation_outputs/GFN2-xTB/MPCONF]

        _______  
       /\______\ 
      / /      / 
     / / Cuby /   Dataset calculation
     \/______/   
                 
==========================================================================================
name                                             E      Eref     error  error(%)
------------------------------------------------------------------------------------------
1a FGG_114                                   2.665     0.264     2.401   909.518
1b FGG_215                                  -0.337    -0.806     0.469    58.149
1c FGG_224                                   0.300     0.345    -0.045   -13.114
1d FGG_252                                  -0.498     0.890    -1.388  -156.005
1e FGG_300                                  -1.796    -0.365    -1.431  -391.976
1f FGG_357                                   1.696    -0.644     2.340   363.344
1g FGG_366                                  -0.683    -0.470    -0.213   -45.422
1h FGG_380                                   0.263     0.635    -0.372   -58.618
1I FGG_412                                  -0.843     0.538    -1.381  -256.717
1j FGG_444                                  -0.450    -1.509     1.059    70.174
1k FGG_470                                   0.937     0.645     0.292    45.334
1l FGG_55                                   -0.292     0.900    -1.192  -132.393
1m FGG_691                                   0.067     0.400    -0.333   -83.269
1n FGG_80                                    2.470     0.962     1.508   156.806
1o FGG_99                                   -3.499    -1.785    -1.714   -96.005
2a GFA_01                                    0.648     0.901    -0.253   -28.107
2b GFA_02                                   -0.610     0.524    -1.134  -216.478
2c GFA_03                                    0.533     0.791    -0.258   -32.661
2d GFA_04                                    0.301     0.438    -0.137   -31.358
2e GFA_05                                    0.437     0.522    -0.085   -16.226
2f GFA_06                                   -0.107    -0.212     0.105    49.299
2g GFA_07                                   -0.905    -0.738    -0.167   -22.688
2h GFA_08                                    0.674    -0.173     0.847   489.422
2I GFA_09                                    0.687    -0.539     1.226   227.551
2j GFA_10                                    0.590    -0.635     1.225   192.990
2k GFA_11                                    0.518    -0.217     0.735   338.856
2l GFA_12                                   -0.405    -0.439     0.034     7.829
2m GFA_13                                   -1.269     0.108    -1.377 -1275.151
2n GFA_14                                   -0.285    -0.171    -0.114   -66.462
2o GFA_15                                   -0.907    -0.855    -0.052    -6.063
2p GFA_16                                    0.100     0.695    -0.595   -85.584
3a GGF_01                                    3.373     0.540     2.833   524.680
3b GGF_02                                   -0.333     0.943    -1.276  -135.363
3c GGF_03                                    1.125     0.760     0.365    48.045
3d GGF_04                                    0.563     0.702    -0.139   -19.743
3e GGF_05                                    0.544     1.244    -0.700   -56.240
3f GGF_06                                    2.101     0.797     1.304   163.665
3g GGF_07                                   -1.177     0.464    -1.641  -353.738
3h GGF_08                                    0.356     0.481    -0.125   -26.075
3I GGF_09                                    0.186     0.491    -0.305   -62.106
3j GGF_10                                   -1.191     0.015    -1.206 -8041.752
3k GGF_11                                    1.442    -0.665     2.107   316.884
3l GGF_12                                   -2.735    -0.924    -1.811  -196.039
3m GGF_13                                   -1.135    -1.263     0.128    10.149
3n GGF_14                                   -1.661    -1.560    -0.101    -6.506
3o GGF_15                                   -1.458    -2.025     0.567    28.013
4a WG_01                                    -0.549    -1.748     1.200    68.618
4b WG_02                                    -0.671    -1.271     0.600    47.210
4c WG_03                                    -0.733    -0.731    -0.001    -0.201
4d WG_04                                     1.224    -0.507     1.731   341.420
4e WG_05                                     1.112    -0.446     1.558   349.193
4f WG_06                                    -0.127    -0.389     0.262    67.350
4g WG_07                                    -0.723     0.190    -0.913  -480.958
4h WG_08                                     0.803     0.560     0.244    43.510
4I WG_09                                    -1.156     0.206    -1.362  -661.598
4j WG_10                                    -0.877     0.272    -1.149  -422.721
4k WG_11                                     0.867     0.531     0.337    63.392
4l WG_12                                     0.963     0.743     0.220    29.582
4m WG_13                                    -0.302     0.735    -1.037  -141.133
4n WG_14                                    -0.397     0.816    -1.213  -148.700
4o WG_15                                     0.566     1.041    -0.475   -45.604
5a WGG_01                                   -2.994    -2.805    -0.189    -6.744
5b WGG_02                                   -0.281    -2.138     1.857    86.836
5c WGG_03                                   -1.475    -0.597    -0.878  -147.050
5d WGG_04                                   -1.137    -0.367    -0.770  -209.774
5e WGG_05                                   -2.345    -0.359    -1.986  -553.146
5f WGG_06                                   -1.745    -0.130    -1.615 -1242.618
5g WGG_07                                    1.720     0.063     1.657  2629.987
5h WGG_08                                   -0.913     0.189    -1.102  -582.976
5I WGG_09                                    2.384     0.357     2.027   567.728
5j WGG_10                                   -1.219     0.570    -1.789  -313.936
5k WGG_11                                    1.170     1.290    -0.120    -9.272
5l WGG_12                                    3.345     1.495     1.850   123.717
5m WGG_13                                    2.983     1.775     1.208    68.063
5n WGG_14                                    1.715     0.072     1.643  2281.636
5o WGG_15                                   -1.207     0.585    -1.792  -306.273
6a CAMVES_a                                -21.013   -21.801     0.788     3.616
6b CAMVES_b                                -11.062    -9.384    -1.678   -17.879
6c CAMVES_c                                  5.162     5.370    -0.207    -3.862
6d CAMVES_d                                 12.681    10.640     2.041    19.184
6e CAMVES_e                                 -6.145    -8.479     2.334    27.529
6f CAMVES_f                                 -6.190    -5.713    -0.477    -8.341
6g CAMVES_g                                 -9.324   -10.149     0.825     8.129
6h CAMVES_h                                 -1.252     2.718    -3.970  -146.077
6I CAMVES_I                                 20.024    17.332     2.692    15.532
6j CAMVES_j                                  1.192     1.896    -0.704   -37.129
6k CAMVES_k                                  1.324     0.254     1.070   421.592
6l CAMVES_l                                  6.468     7.599    -1.130   -14.877
6m CAMVES_m                                  5.566     9.948    -4.382   -44.050
6n CAMVES_n                                 -1.849    -5.090     3.241    63.682
6o CAMVES_o                                  4.417     4.861    -0.444    -9.137
7a CHPSAR_a                                -11.567    -8.727    -2.840   -32.542
7b CHPSAR_b                                -11.572   -11.846     0.274     2.316
7c CHPSAR_c                                 -5.586    -6.362     0.776    12.195
7d CHPSAR_d                                 -6.783    -4.703    -2.080   -44.220
7e CHPSAR_e                                 -1.468    -0.013    -1.455-11252.287
7f CHPSAR_f                                 -3.533    -4.721     1.188    25.167
7g CHPSAR_g                                 -5.007    -4.708    -0.299    -6.345
7h CHPSAR_h                                  2.994     1.231     1.763   143.189
7I CHPSAR_I                                 -5.446    -5.071    -0.375    -7.400
7j CHPSAR_j                                 -5.834    -6.052     0.218     3.606
7k CHPSAR_k                                  1.846     2.221    -0.376   -16.907
7l CHPSAR_l                                 12.181    11.258     0.923     8.198
7m CHPSAR_m                                 18.598    18.544     0.054     0.291
7n CHPSAR_n                                  6.761     6.765    -0.004    -0.057
7o CHPSAR_o                                 14.415    12.183     2.232    18.320
8a COHVAW_a                                 -7.128    -7.374     0.246     3.330
8b COHVAW_b                                 -1.319     1.080    -2.399  -222.150
8c COHVAW_c                                 -3.993    -6.386     2.393    37.472
8d COHVAW_d                                  1.141    -0.502     1.643   327.264
8e COHVAW_e                                 -2.123    -3.467     1.344    38.775
8f COHVAW_f                                 -1.501    -2.311     0.810    35.029
8g COHVAW_g                                 -2.854     0.427    -3.281  -768.424
8h COHVAW_h                                  1.003     0.511     0.492    96.257
8I COHVAW_I                                  1.610     2.094    -0.484   -23.095
8j COHVAW_j                                  1.932     0.960     0.972   101.302
8k COHVAW_k                                  0.262    -0.386     0.648   167.758
8l COHVAW_l                                 -2.010    -2.878     0.868    30.155
8m COHVAW_m                                  2.648     4.400    -1.752   -39.825
8n COHVAW_n                                  4.127     7.288    -3.161   -43.372
8o COHVAW_o                                  8.206     6.544     1.662    25.401
9a GS464992_a                              -12.864   -15.161     2.297    15.149
9b GS464992_b                               -2.776    -5.540     2.764    49.888
9c GS464992_c                               -5.491    -6.376     0.885    13.884
9d GS464992_d                               -5.335    -4.756    -0.579   -12.177
9e GS464992_e                               -3.052    -3.227     0.175     5.435
9f GS464992_f                                3.813     3.917    -0.104    -2.648
9g GS464992_g                               -2.277     1.320    -3.597  -272.471
9h GS464992_h                               -0.717    -4.898     4.181    85.360
9I GS464992_I                                7.981     4.535     3.446    75.983
9j GS464992_j                               -1.159     1.677    -2.836  -169.115
9k GS464992_k                                6.759     8.908    -2.149   -24.125
9l GS464992_l                               10.234    16.636    -6.402   -38.482
9m GS464992_m                                1.411     1.594    -0.183   -11.468
9n GS464992_n                                0.873     1.314    -0.441   -33.551
9o GS464992_o                                2.599     0.056     2.543  4534.913
10a GS557577_a                              -6.610    -7.499     0.889    11.851
10b GS557577_b                              -4.698    -6.312     1.614    25.577
10c GS557577_c                              -3.383     0.707    -4.090  -578.611
10d GS557577_d                              -7.188    -6.362    -0.826   -12.985
10e GS557577_e                               3.490     1.410     2.080   147.505
10f GS557577_f                              -5.490    -5.531     0.041     0.735
10g GS557577_g                              -0.640    -1.377     0.737    53.498
10h GS557577_h                               5.095     4.765     0.330     6.924
10I GS557577_I                               0.501    -2.080     2.581   124.071
10j GS557577_j                               8.521    12.379    -3.858   -31.163
10k GS557577_k                              10.230     8.419     1.811    21.514
10l GS557577_l                               7.597    10.590    -2.993   -28.259
10m GS557577_m                              -1.214     0.410    -1.624  -396.063
10n GS557577_n                               0.764     1.894    -1.130   -59.682
10o GS557577_o                              -6.973   -11.412     4.439    38.894
11a POXTRD_a                                -8.175    -7.644    -0.531    -6.942
11b POXTRD_b                                -5.140    -5.103    -0.036    -0.714
11c POXTRD_c                                -8.560   -11.524     2.964    25.722
11d POXTRD_d                                -2.057    -5.902     3.845    65.151
11e POXTRD_e                                 3.110     5.918    -2.808   -47.449
11f POXTRD_f                                -5.667    -5.415    -0.251    -4.643
11g POXTRD_g                                 2.766     3.724    -0.958   -25.722
11h POXTRD_h                                -2.057     1.753    -3.810  -217.333
11I POXTRD_I                                -1.960     3.777    -5.737  -151.895
11j POXTRD_j                                 0.462     1.498    -1.036   -69.161
11k POXTRD_k                                 2.922     1.834     1.088    59.349
11l POXTRD_l                                 1.785     3.206    -1.421   -44.312
11m POXTRD_m                                 4.518     3.723     0.795    21.349
11n POXTRD_n                                 9.348     5.676     3.672    64.700
11o POXTRD_o                                 8.703     4.481     4.222    94.229
12a SANGLI_a                               -17.726   -17.397    -0.329    -1.890
12b SANGLI_b                                -6.249    -3.408    -2.841   -83.371
12c SANGLI_c                                -2.358    -8.122     5.764    70.963
12d SANGLI_d                                 8.267     1.409     6.858   486.686
12e SANGLI_e                                 3.398     2.485     0.913    36.723
12f SANGLI_f                                12.137    12.799    -0.662    -5.169
12g SANGLI_g                                 4.099     9.846    -5.747   -58.364
12h SANGLI_h                                 5.276     5.416    -0.141    -2.594
12I SANGLI_I                                 0.949     1.788    -0.839   -46.945
12j SANGLI_j                                -4.352     0.012    -4.364-36163.363
12k SANGLI_k                                -2.145    -0.701    -1.444  -205.992
12l SANGLI_l                                -3.551    -4.189     0.638    15.228
12m SANGLI_m                                 0.951    -3.555     4.506   126.762
12n SANGLI_n                                 7.074    10.157    -3.083   -30.350
12o SANGLI_o                                -5.770    -6.541     0.770    11.779
13a YIVNOG_a                                -9.041    -3.001    -6.040  -201.268
13b YIVNOG_b                                -7.321    -8.861     1.540    17.381
13c YIVNOG_c                                 0.352    -0.725     1.078   148.610
13d YIVNOG_d                                 7.772    11.275    -3.503   -31.071
13e YIVNOG_e                                 3.662     6.225    -2.562   -41.165
13f YIVNOG_f                                -7.967   -13.363     5.396    40.380
13g YIVNOG_g                                -2.414    -1.475    -0.939   -63.664
13h YIVNOG_h                                 4.358     3.675     0.684    18.600
13I YIVNOG_I                                 1.089    -1.783     2.873   161.100
13j YIVNOG_j                                13.520    12.156     1.364    11.218
13k YIVNOG_k                                 2.850    -2.645     5.495   207.754
13l YIVNOG_l                                -4.768    -6.951     2.183    31.410
13m YIVNOG_m                                -1.535     0.814    -2.349  -288.581
13n YIVNOG_n                                 3.880     8.967    -5.086   -56.725
13o YIVNOG_o                                -4.439    -4.307    -0.132    -3.055
==========================================================================================
RMSE                2.148   kcal/mol
MUE                 1.581   kcal/mol
------------------------------------------------------------------------------------------
MSE                 0.000   kcal/mol
min                -6.402   kcal/mol
max                 6.858   kcal/mol
range              13.260   kcal/mol
min abs             0.001   kcal/mol
max abs             6.858   kcal/mol
==========================================================================================
RMSE             2804.934   %
MUE               452.937   %
MSE              -255.687   %
min            -36163.363   %
max              4534.913   %
range           40698.275   %
min abs             0.057   %
max abs         36163.363   %
------------------------------------------------------------------------------------------
RMSE/|avg|         57.409   %
MUE/|avg|          42.235   %
==========================================================================================
Statistics for groups:
FGG            (15) RMSE      1.303   MSE       0.000   kcal/mol
GFA            (16) RMSE      0.708   MSE       0.000   kcal/mol
GGF            (15) RMSE      1.274   MSE      -0.000   kcal/mol
WG             (15) RMSE      0.976   MSE      -0.000   kcal/mol
WGG            (15) RMSE      1.494   MSE      -0.000   kcal/mol
CAMVES         (15) RMSE      2.158   MSE       0.000   kcal/mol
CHPSAR         (15) RMSE      1.316   MSE      -0.000   kcal/mol
COHVAW         (15) RMSE      1.749   MSE      -0.000   kcal/mol
GS464992       (15) RMSE      2.789   MSE       0.000   kcal/mol
GS557577       (15) RMSE      2.355   MSE       0.000   kcal/mol
POXTRD         (15) RMSE      2.785   MSE       0.000   kcal/mol
SANGLI         (15) RMSE      3.419   MSE      -0.000   kcal/mol
YIVNOG         (15) RMSE      3.325   MSE       0.000   kcal/mol
--------------------------------------------------------------------------------
FGG            RMSE/|avg|     175.20 %
GFA            RMSE/|avg|     142.29 %
GGF            RMSE/|avg|     148.38 %
WG             RMSE/|avg|     143.77 %
WGG            RMSE/|avg|     175.16 %
CAMVES         RMSE/|avg|     26.70 %
CHPSAR         RMSE/|avg|     18.90 %
COHVAW         RMSE/|avg|     56.29 %
GS464992       RMSE/|avg|     52.36 %
GS557577       RMSE/|avg|     43.53 %
POXTRD         RMSE/|avg|     58.70 %
SANGLI         RMSE/|avg|     58.40 %
YIVNOG         RMSE/|avg|     57.84 %
------------------------------------------------------------------------------------------
Averages over multiple groups:
Small           |RMSE|      1.151 kcal/mol
Medium-sized    |RMSE|      2.159 kcal/mol
Large           |RMSE|      3.033 kcal/mol
==========================================================================================
