# Supplementary material for: PM6-ML: The Synergy of Semiempirical Quantum Chemistry and Machine Learning Transformed into a Practical Computational Method
Source: J Chem Theory Comput. 2025 Jan 3;21(2):678–90. doi: 10.1021/acs.jctc.4c01330 (PMC11780751; doi:10.1021/acs.jctc.4c01330)
Supplement: Supplementary file 2 — ct4c01330_si_002.zip [file ct4c01330_si_002.zip › SI_validation_outputs/GFN2-xTB/SCONF]

        _______  
       /\______\ 
      / /      / 
     / / Cuby /   Dataset calculation
     \/______/   
                 
==========================================================================================
name                                             E      Eref     error  error(%)
------------------------------------------------------------------------------------------
1                                            0.717     0.860    -0.143   -16.611
2                                            4.270     2.280     1.990    87.262
3                                            4.837     3.080     1.757    57.055
4                                            4.458     4.600    -0.142    -3.080
5                                            4.406     4.870    -0.464    -9.520
6                                            5.281     4.160     1.121    26.942
7                                            5.703     4.380     1.323    30.210
8                                            5.831     6.190    -0.359    -5.792
9                                            5.853     6.180    -0.327    -5.293
10                                           7.010     5.650     1.360    24.070
11                                           6.767     5.590     1.177    21.051
12                                           4.837     5.930    -1.093   -18.427
13                                           5.654     6.310    -0.656   -10.395
14                                           5.564     6.220    -0.656   -10.545
15                                          -1.364     0.200    -1.564  -782.235
16                                          -0.399     6.160    -6.559  -106.475
17                                          -1.700     5.540    -7.240  -130.691
==========================================================================================
RMSE                2.586   kcal/mol
MUE                 1.643   kcal/mol
------------------------------------------------------------------------------------------
MSE                -0.616   kcal/mol
min                -7.240   kcal/mol
max                 1.990   kcal/mol
range               9.230   kcal/mol
min abs             0.142   kcal/mol
max abs             7.240   kcal/mol
==========================================================================================
RMSE              196.264   %
MUE                79.156   %
MSE               -50.145   %
min              -782.235   %
max                87.262   %
range             869.497   %
min abs             3.080   %
max abs           782.235   %
------------------------------------------------------------------------------------------
RMSE/|avg|         56.226   %
MUE/|avg|          35.715   %
==========================================================================================
