# Supplementary material for: PM6-ML: The Synergy of Semiempirical Quantum Chemistry and Machine Learning Transformed into a Practical Computational Method
Source: J Chem Theory Comput. 2025 Jan 3;21(2):678–90. doi: 10.1021/acs.jctc.4c01330 (PMC11780751; doi:10.1021/acs.jctc.4c01330)
Supplement: Supplementary file 2 — ct4c01330_si_002.zip [file ct4c01330_si_002.zip › SI_validation_outputs/GFN2-xTB/Amino20x4]

        _______  
       /\______\ 
      / /      / 
     / / Cuby /   Dataset calculation
     \/______/   
                 
==========================================================================================
name                                             E      Eref     error  error(%)
------------------------------------------------------------------------------------------
1                                           -0.012     1.169    -1.181  -101.027
2                                            1.472     3.049    -1.577   -51.713
3                                            1.186     3.319    -2.133   -64.267
4                                            5.553     5.044     0.509    10.091
5                                            5.185     1.576     3.609   229.003
6                                            5.645     2.529     3.116   123.215
7                                            7.209     2.800     4.409   157.461
8                                            6.281     6.459    -0.178    -2.762
9                                            0.901     0.388     0.513   132.253
10                                           4.021     4.109    -0.088    -2.146
11                                           3.790     4.760    -0.970   -20.377
12                                           7.831     6.532     1.299    19.889
13                                          -0.030     0.157    -0.187  -118.997
14                                           1.640     1.974    -0.334   -16.912
15                                           3.684     2.897     0.787    27.171
16                                           1.510     3.113    -1.603   -51.492
17                                          -0.831     0.277    -1.108  -399.854
18                                           0.604     0.979    -0.375   -38.259
19                                          -0.096     0.992    -1.088  -109.634
20                                           2.016     2.373    -0.357   -15.053
21                                           0.285     0.424    -0.139   -32.854
22                                           1.925     3.272    -1.347   -41.163
23                                           5.395     4.045     1.350    33.369
24                                           4.988     4.152     0.836    20.136
25                                           1.777     1.335     0.442    33.110
26                                           2.082     1.545     0.537    34.772
27                                           3.289     2.939     0.350    11.923
28                                           4.630     5.216    -0.586   -11.232
29                                           1.820     1.091     0.729    66.807
30                                           3.535     2.627     0.908    34.557
31                                           2.140     2.743    -0.603   -21.988
32                                           3.118     4.086    -0.968   -23.698
33                                           2.221     2.769    -0.548   -19.787
34                                           2.288     2.992    -0.704   -23.528
35                                           6.186     7.318    -1.132   -15.469
36                                           7.690     7.370     0.320     4.342
37                                           0.020     0.187    -0.167   -89.369
38                                           0.097     0.595    -0.498   -83.737
39                                           1.067     0.963     0.104    10.769
40                                           1.331     0.995     0.336    33.748
41                                          -0.711     0.338    -1.049  -310.327
42                                           0.292     1.524    -1.232   -80.862
43                                          -0.723     1.686    -2.409  -142.906
44                                           1.008     1.952    -0.944   -48.350
45                                          -0.982     0.058    -1.040 -1792.956
46                                           0.290     0.199     0.091    45.535
47                                           0.322     0.456    -0.134   -29.438
48                                          -0.123     0.540    -0.663  -122.767
49                                           1.021     1.814    -0.793   -43.718
50                                           1.956     2.459    -0.503   -20.464
51                                           3.801     2.466     1.335    54.130
52                                           2.593     2.896    -0.303   -10.468
53                                          -0.328     0.872    -1.200  -137.585
54                                           0.154     1.719    -1.565   -91.059
55                                           1.899     1.840     0.059     3.230
56                                           1.199     1.889    -0.690   -36.524
57                                           1.178     1.396    -0.218   -15.609
58                                           4.054     3.211     0.843    26.252
59                                           4.425     4.187     0.238     5.687
60                                           6.508     6.014     0.494     8.209
61                                           3.396     3.026     0.370    12.222
62                                           2.682     3.103    -0.421   -13.583
63                                           3.856     3.513     0.343     9.770
64                                           2.170     4.183    -2.013   -48.129
65                                           2.138     1.339     0.799    59.656
66                                           0.946     3.080    -2.134   -69.285
67                                           2.183     3.506    -1.323   -37.743
68                                           2.382     4.224    -1.842   -43.614
69                                          -0.855     1.293    -2.148  -166.112
70                                           0.425     2.828    -2.403   -84.978
71                                           1.096     3.244    -2.148   -66.228
72                                           1.457     4.057    -2.600   -64.078
73                                           0.257     0.093     0.164   176.644
74                                           0.066     0.903    -0.837   -92.737
75                                           1.810     1.707     0.103     6.061
76                                           0.258     1.772    -1.514   -85.415
77                                           0.351     0.849    -0.498   -58.637
78                                           1.272     0.860     0.412    47.860
79                                           1.541     1.355     0.186    13.714
80                                           1.262     1.484    -0.222   -14.971
==========================================================================================
RMSE                1.272   kcal/mol
MUE                 0.954   kcal/mol
------------------------------------------------------------------------------------------
MSE                -0.314   kcal/mol
min                -2.600   kcal/mol
max                 4.409   kcal/mol
range               7.009   kcal/mol
min abs             0.059   kcal/mol
max abs             4.409   kcal/mol
==========================================================================================
RMSE              219.505   %
MUE                81.693   %
MSE               -45.403   %
min             -1792.956   %
max               229.003   %
range            2021.959   %
min abs             2.146   %
max abs          1792.956   %
------------------------------------------------------------------------------------------
RMSE/|avg|         52.173   %
MUE/|avg|          39.114   %
==========================================================================================
