# Supplementary material for: PM6-ML: The Synergy of Semiempirical Quantum Chemistry and Machine Learning Transformed into a Practical Computational Method
Source: J Chem Theory Comput. 2025 Jan 3;21(2):678–90. doi: 10.1021/acs.jctc.4c01330 (PMC11780751; doi:10.1021/acs.jctc.4c01330)
Supplement: Supplementary file 2 — ct4c01330_si_002.zip [file ct4c01330_si_002.zip › SI_validation_outputs/GFN2-xTB/Torsions]

        _______  
       /\______\ 
      / /      / 
     / / Cuby /   Dataset calculation
     \/______/   
                 
==========================================================================================
name                                             E      Eref     error  error(%)
------------------------------------------------------------------------------------------
01 butane -170                               0.163     0.204    -0.041   -20.116
01 butane -160                               0.622     0.769    -0.147   -19.157
01 butane -150                               1.261     1.567    -0.306   -19.533
01 butane -140                               1.915     2.394    -0.479   -20.023
01 butane -130                               2.396     3.025    -0.629   -20.803
01 butane -120                               2.564     3.274    -0.710   -21.685
01 butane -110                               2.369     3.061    -0.692   -22.617
01 butane -100                               1.881     2.461    -0.580   -23.574
01 butane -090                               1.287     1.692    -0.405   -23.959
01 butane -080                               0.811     1.034    -0.223   -21.595
01 butane -070                               0.589     0.672    -0.083   -12.403
01 butane -060                               0.662     0.657     0.005     0.819
01 butane -050                               1.091     1.044     0.047     4.487
01 butane -040                               1.876     1.854     0.022     1.163
01 butane -030                               2.883     2.958    -0.075    -2.541
01 butane -020                               3.903     4.120    -0.217    -5.279
01 butane -010                               4.680     5.036    -0.356    -7.064
01 butane 000                                4.966     5.389    -0.423    -7.847
01 butane 010                                4.680     5.036    -0.356    -7.064
01 butane 020                                3.903     4.120    -0.217    -5.276
01 butane 030                                2.883     2.958    -0.075    -2.549
01 butane 040                                1.875     1.854     0.021     1.135
01 butane 050                                1.091     1.044     0.047     4.548
01 butane 060                                0.663     0.657     0.006     0.851
01 butane 070                                0.589     0.672    -0.083   -12.420
01 butane 080                                0.811     1.034    -0.223   -21.570
01 butane 090                                1.286     1.692    -0.406   -24.000
01 butane 100                                1.882     2.461    -0.579   -23.539
01 butane 110                                2.369     3.061    -0.692   -22.623
01 butane 120                                2.564     3.274    -0.710   -21.679
01 butane 130                                2.396     3.025    -0.629   -20.786
01 butane 140                                1.915     2.394    -0.479   -20.028
01 butane 150                                1.262     1.567    -0.305   -19.492
01 butane 160                                0.622     0.769    -0.147   -19.127
01 butane 170                                0.163     0.204    -0.041   -20.048
01 butane 180                                0.000     0.000     0.000     0.000
02 E_pentene -170                            1.089     1.944    -0.855   -44.006
02 E_pentene -160                            0.848     1.514    -0.666   -44.011
02 E_pentene -150                            0.543     0.977    -0.434   -44.470
02 E_pentene -140                            0.262     0.486    -0.224   -46.076
02 E_pentene -130                            0.064     0.142    -0.078   -54.616
02 E_pentene -120                            0.000     0.000     0.000     0.000
02 E_pentene -110                            0.068     0.075    -0.007    -9.948
02 E_pentene -100                            0.261     0.357    -0.096   -26.764
02 E_pentene -090                            0.547     0.800    -0.253   -31.657
02 E_pentene -080                            0.880     1.323    -0.443   -33.477
02 E_pentene -070                            1.217     1.805    -0.588   -32.562
02 E_pentene -060                            1.514     2.105    -0.591   -28.061
02 E_pentene -050                            1.691     2.120    -0.429   -20.225
02 E_pentene -040                            1.648     1.825    -0.177    -9.710
02 E_pentene -030                            1.408     1.317     0.091     6.930
02 E_pentene -020                            1.105     0.781     0.324    41.524
02 E_pentene -010                            0.868     0.387     0.481   124.313
02 E_pentene 000                             0.781     0.244     0.537   220.266
02 E_pentene 010                             0.868     0.387     0.481   124.318
02 E_pentene 020                             1.104     0.781     0.323    41.349
02 E_pentene 030                             1.409     1.317     0.092     6.971
02 E_pentene 040                             1.647     1.825    -0.178    -9.756
02 E_pentene 050                             1.692     2.120    -0.428   -20.203
02 E_pentene 060                             1.516     2.105    -0.589   -27.997
02 E_pentene 070                             1.217     1.805    -0.588   -32.563
02 E_pentene 080                             0.879     1.323    -0.444   -33.542
02 E_pentene 090                             0.547     0.800    -0.253   -31.684
02 E_pentene 100                             0.264     0.357    -0.093   -26.172
02 E_pentene 110                             0.067     0.075    -0.008   -11.061
02 E_pentene 120                             0.002     0.000     0.002       Inf
02 E_pentene 130                             0.065     0.142    -0.077   -53.878
02 E_pentene 140                             0.262     0.486    -0.224   -46.170
02 E_pentene 150                             0.543     0.977    -0.434   -44.468
02 E_pentene 160                             0.849     1.514    -0.665   -43.900
02 E_pentene 170                             1.088     1.944    -0.856   -44.037
02 E_pentene 180                             1.176     2.109    -0.933   -44.254
03 4_Me_pentene -170                         1.271     1.962    -0.691   -35.239
03 4_Me_pentene -160                         0.899     1.495    -0.596   -39.844
03 4_Me_pentene -150                         0.558     0.951    -0.393   -41.341
03 4_Me_pentene -140                         0.265     0.466    -0.201   -43.140
03 4_Me_pentene -130                         0.068     0.132    -0.064   -48.568
03 4_Me_pentene -120                         0.000     0.000     0.000     0.000
03 4_Me_pentene -110                         0.059     0.081    -0.022   -27.170
03 4_Me_pentene -100                         0.240     0.366    -0.126   -34.305
03 4_Me_pentene -090                         0.520     0.815    -0.295   -36.201
03 4_Me_pentene -080                         0.848     1.348    -0.500   -37.073
03 4_Me_pentene -070                         1.195     1.844    -0.649   -35.174
03 4_Me_pentene -060                         1.533     2.161    -0.628   -29.044
03 4_Me_pentene -050                         1.799     2.207    -0.408   -18.503
03 4_Me_pentene -040                         1.877     1.962    -0.085    -4.349
03 4_Me_pentene -030                         1.730     1.494     0.236    15.781
03 4_Me_pentene -020                         1.467     0.967     0.500    51.678
03 4_Me_pentene -010                         1.235     0.555     0.680   122.469
03 4_Me_pentene 000                          1.108     0.374     0.734   196.243
03 4_Me_pentene 010                          1.126     0.466     0.660   141.693
03 4_Me_pentene 020                          1.283     0.808     0.475    58.768
03 4_Me_pentene 030                          1.513     1.315     0.198    15.091
03 4_Me_pentene 040                          1.711     1.837    -0.126    -6.875
03 4_Me_pentene 050                          1.791     2.217    -0.426   -19.212
03 4_Me_pentene 060                          1.785     2.373    -0.588   -24.776
03 4_Me_pentene 070                          1.778     2.308    -0.530   -22.956
03 4_Me_pentene 080                          1.732     2.020    -0.288   -14.260
03 4_Me_pentene 090                          1.571     1.544     0.027     1.770
03 4_Me_pentene 100                          1.348     1.012     0.336    33.153
03 4_Me_pentene 110                          1.164     0.587     0.577    98.315
03 4_Me_pentene 120                          1.096     0.380     0.716   188.425
03 4_Me_pentene 130                          1.174     0.444     0.730   164.525
03 4_Me_pentene 140                          1.384     0.770     0.614    79.790
03 4_Me_pentene 150                          1.658     1.277     0.381    29.801
03 4_Me_pentene 160                          1.865     1.806     0.059     3.270
03 4_Me_pentene 170                          1.858     2.156    -0.298   -13.809
03 4_Me_pentene 180                          1.618     2.207    -0.589   -26.669
04 3_Me_pentene -170                         2.279     3.227    -0.948   -29.365
04 3_Me_pentene -160                         1.830     2.391    -0.561   -23.459
04 3_Me_pentene -150                         1.258     1.482    -0.224   -15.134
04 3_Me_pentene -140                         0.702     0.718    -0.016    -2.222
04 3_Me_pentene -130                         0.263     0.212     0.051    24.170
04 3_Me_pentene -120                         0.000     0.000     0.000     0.000
04 3_Me_pentene -110                        -0.035     0.046    -0.081  -175.724
04 3_Me_pentene -100                        -0.024     0.144    -0.168  -116.607
04 3_Me_pentene -090                        -0.018     0.460    -0.478  -103.825
04 3_Me_pentene -080                         0.167     0.960    -0.793   -82.559
04 3_Me_pentene -070                         0.487     1.520    -1.033   -67.975
04 3_Me_pentene -060                         0.870     1.923    -1.053   -54.776
04 3_Me_pentene -050                         1.213     1.989    -0.776   -39.029
04 3_Me_pentene -040                         1.334     1.680    -0.346   -20.615
04 3_Me_pentene -030                         1.209     1.134     0.075     6.636
04 3_Me_pentene -020                         1.003     0.580     0.423    72.972
04 3_Me_pentene -010                         0.868     0.195     0.673   344.969
04 3_Me_pentene 000                          0.848     0.034     0.814  2395.236
04 3_Me_pentene 010                          0.865     0.195     0.670   343.646
04 3_Me_pentene 020                          1.004     0.580     0.424    73.137
04 3_Me_pentene 030                          1.209     1.134     0.075     6.607
04 3_Me_pentene 040                          1.334     1.680    -0.346   -20.571
04 3_Me_pentene 050                          1.211     1.989    -0.778   -39.105
04 3_Me_pentene 060                          0.870     1.923    -1.053   -54.744
04 3_Me_pentene 070                          0.487     1.520    -1.033   -67.989
04 3_Me_pentene 080                          0.167     0.960    -0.793   -82.626
04 3_Me_pentene 090                         -0.017     0.460    -0.477  -103.801
04 3_Me_pentene 100                         -0.023     0.144    -0.167  -116.250
04 3_Me_pentene 110                         -0.036     0.046    -0.082  -179.093
04 3_Me_pentene 120                          0.001     0.000     0.001       Inf
04 3_Me_pentene 130                          0.262     0.212     0.050    23.690
04 3_Me_pentene 140                          0.703     0.718    -0.015    -2.113
04 3_Me_pentene 150                          1.256     1.482    -0.226   -15.227
04 3_Me_pentene 160                          1.831     2.391    -0.560   -23.425
04 3_Me_pentene 170                          2.279     3.227    -0.948   -29.372
04 3_Me_pentene 180                          2.403     3.580    -1.177   -32.870
05 ethane_diol -170                          2.273     2.723    -0.450   -16.522
05 ethane_diol -160                          2.602     3.135    -0.533   -17.007
05 ethane_diol -150                          2.927     3.776    -0.849   -22.480
05 ethane_diol -140                          3.237     4.496    -1.259   -27.998
05 ethane_diol -130                          3.498     5.067    -1.569   -30.974
05 ethane_diol -120                          2.054     5.087    -3.033   -59.625
05 ethane_diol -110                          1.808     4.477    -2.669   -59.618
05 ethane_diol -100                          1.408     3.440    -2.032   -59.062
05 ethane_diol -090                          0.931     2.214    -1.283   -57.967
05 ethane_diol -080                          0.479     1.071    -0.592   -55.264
05 ethane_diol -070                          0.130     0.259    -0.129   -49.942
05 ethane_diol -060                          0.000     0.000     0.000     0.000
05 ethane_diol -050                          0.229     0.448    -0.219   -48.978
05 ethane_diol -040                          0.879     1.570    -0.691   -44.030
05 ethane_diol -030                          1.839     3.113    -1.274   -40.925
05 ethane_diol -020                          1.210     4.094    -2.884   -70.437
05 ethane_diol -010                          1.390     4.924    -3.534   -71.769
05 ethane_diol 000                           1.408     5.323    -3.915   -73.545
05 ethane_diol 010                           1.391     4.924    -3.533   -71.753
05 ethane_diol 020                           1.211     4.094    -2.883   -70.430
05 ethane_diol 030                           1.839     3.113    -1.274   -40.915
05 ethane_diol 040                           0.879     1.570    -0.691   -44.019
05 ethane_diol 050                           0.230     0.448    -0.218   -48.729
05 ethane_diol 060                           0.001     0.000     0.001       Inf
05 ethane_diol 070                           0.129     0.259    -0.130   -50.369
05 ethane_diol 080                           0.478     1.071    -0.593   -55.324
05 ethane_diol 090                           0.930     2.214    -1.284   -57.977
05 ethane_diol 100                           1.408     3.440    -2.032   -59.062
05 ethane_diol 110                           1.807     4.477    -2.670   -59.644
05 ethane_diol 120                           2.052     5.087    -3.035   -59.658
05 ethane_diol 130                           3.499     5.067    -1.568   -30.953
05 ethane_diol 140                           3.236     4.496    -1.260   -28.019
05 ethane_diol 150                           2.927     3.776    -0.849   -22.496
05 ethane_diol 160                           2.602     3.135    -0.533   -17.004
05 ethane_diol 170                           2.273     2.723    -0.450   -16.529
05 ethane_diol 180                           1.958     2.535    -0.577   -22.773
06 meo_methanol -170                         2.780     2.751     0.029     1.043
06 meo_methanol -160                         2.937     3.122    -0.185    -5.941
06 meo_methanol -150                         3.118     3.556    -0.438   -12.303
06 meo_methanol -140                         3.215     3.883    -0.668   -17.192
06 meo_methanol -130                         3.138     3.955    -0.817   -20.669
06 meo_methanol -120                         2.831     3.679    -0.848   -23.041
06 meo_methanol -110                         2.295     3.052    -0.757   -24.788
06 meo_methanol -100                         1.602     2.166    -0.564   -26.021
06 meo_methanol -090                         0.871     1.206    -0.335   -27.783
06 meo_methanol -080                         0.272     0.405    -0.133   -32.943
06 meo_methanol -070                         0.000     0.000     0.000     0.000
06 meo_methanol -060                         0.238     0.163     0.075    46.260
06 meo_methanol -050                         0.950     0.924     0.026     2.770
06 meo_methanol -040                         2.002     2.180    -0.178    -8.187
06 meo_methanol -030                         3.208     3.694    -0.486   -13.151
06 meo_methanol -020                         4.350     5.165    -0.815   -15.772
06 meo_methanol -010                         5.200     6.323    -1.123   -17.760
06 meo_methanol 000                          5.662     6.938    -1.276   -18.390
06 meo_methanol 010                          5.199     6.323    -1.124   -17.783
06 meo_methanol 020                          4.349     5.165    -0.816   -15.806
06 meo_methanol 030                          3.209     3.694    -0.485   -13.142
06 meo_methanol 040                          2.001     2.180    -0.179    -8.198
06 meo_methanol 050                          0.950     0.924     0.026     2.772
06 meo_methanol 060                          0.239     0.163     0.076    46.421
06 meo_methanol 070                         -0.001     0.000    -0.001      -Inf
06 meo_methanol 080                          0.271     0.405    -0.134   -33.066
06 meo_methanol 090                          0.872     1.206    -0.334   -27.669
06 meo_methanol 100                          1.601     2.166    -0.565   -26.065
06 meo_methanol 110                          2.295     3.052    -0.757   -24.789
06 meo_methanol 120                          2.831     3.679    -0.848   -23.043
06 meo_methanol 130                          3.136     3.955    -0.819   -20.702
06 meo_methanol 140                          3.215     3.883    -0.668   -17.199
06 meo_methanol 150                          3.118     3.556    -0.438   -12.304
06 meo_methanol 160                          2.938     3.122    -0.184    -5.903
06 meo_methanol 170                          2.778     2.751     0.027     0.994
06 meo_methanol 180                          2.777     2.580     0.197     7.633
07 fluoropropane -170                       -0.209     0.380    -0.589  -155.117
07 fluoropropane -160                        0.154     0.942    -0.788   -83.654
07 fluoropropane -150                        0.659     1.740    -1.081   -62.124
07 fluoropropane -140                        1.177     2.575    -1.398   -54.291
07 fluoropropane -130                        1.564     3.214    -1.650   -51.351
07 fluoropropane -120                        1.711     3.463    -1.752   -50.586
07 fluoropropane -110                        1.574     3.229    -1.655   -51.245
07 fluoropropane -100                        1.202     2.566    -1.364   -53.171
07 fluoropropane -090                        0.696     1.656    -0.960   -57.942
07 fluoropropane -080                        0.227     0.764    -0.537   -70.308
07 fluoropropane -070                       -0.051     0.148    -0.199  -134.394
07 fluoropropane -060                        0.000     0.000     0.000     0.000
07 fluoropropane -050                        0.402     0.390     0.012     3.174
07 fluoropropane -040                        1.130     1.253    -0.123    -9.829
07 fluoropropane -030                        2.000     2.379    -0.379   -15.935
07 fluoropropane -020                        2.835     3.492    -0.657   -18.806
07 fluoropropane -010                        3.428     4.305    -0.877   -20.367
07 fluoropropane 000                         3.646     4.604    -0.958   -20.818
07 fluoropropane 010                         3.428     4.305    -0.877   -20.369
07 fluoropropane 020                         2.836     3.492    -0.656   -18.797
07 fluoropropane 030                         2.000     2.379    -0.379   -15.937
07 fluoropropane 040                         1.131     1.253    -0.122    -9.774
07 fluoropropane 050                         0.403     0.390     0.013     3.309
07 fluoropropane 060                         0.001     0.000     0.001       Inf
07 fluoropropane 070                        -0.051     0.148    -0.199  -134.237
07 fluoropropane 080                         0.227     0.764    -0.537   -70.225
07 fluoropropane 090                         0.697     1.656    -0.959   -57.885
07 fluoropropane 100                         1.202     2.566    -1.364   -53.163
07 fluoropropane 110                         1.574     3.229    -1.655   -51.241
07 fluoropropane 120                         1.711     3.463    -1.752   -50.599
07 fluoropropane 130                         1.563     3.214    -1.651   -51.356
07 fluoropropane 140                         1.177     2.575    -1.398   -54.286
07 fluoropropane 150                         0.659     1.740    -1.081   -62.150
07 fluoropropane 160                         0.154     0.942    -0.788   -83.690
07 fluoropropane 170                        -0.209     0.380    -0.589  -154.993
07 fluoropropane 180                        -0.347     0.176    -0.523  -297.302
08 fluorobutane -170                         0.029     0.427    -0.398   -93.249
08 fluorobutane -160                         0.381     0.947    -0.566   -59.736
08 fluorobutane -150                         0.871     1.685    -0.814   -48.287
08 fluorobutane -140                         1.365     2.458    -1.093   -44.468
08 fluorobutane -130                         1.732     3.045    -1.313   -43.128
08 fluorobutane -120                         1.853     3.261    -1.408   -43.178
08 fluorobutane -110                         1.693     3.021    -1.328   -43.947
08 fluorobutane -100                         1.293     2.376    -1.083   -45.593
08 fluorobutane -090                         0.769     1.506    -0.737   -48.913
08 fluorobutane -080                         0.279     0.666    -0.387   -58.069
08 fluorobutane -070                        -0.020     0.104    -0.124  -119.471
08 fluorobutane -060                         0.000     0.000     0.000     0.000
08 fluorobutane -050                         0.383     0.415    -0.032    -7.720
08 fluorobutane -040                         1.065     1.276    -0.211   -16.551
08 fluorobutane -030                         1.896     2.384    -0.488   -20.489
08 fluorobutane -020                         2.700     3.473    -0.773   -22.250
08 fluorobutane -010                         3.277     4.267    -0.990   -23.195
08 fluorobutane 000                          3.485     4.557    -1.072   -23.532
08 fluorobutane 010                          3.279     4.267    -0.988   -23.156
08 fluorobutane 020                          2.699     3.473    -0.774   -22.299
08 fluorobutane 030                          1.897     2.384    -0.487   -20.416
08 fluorobutane 040                          1.066     1.276    -0.210   -16.449
08 fluorobutane 050                          0.381     0.415    -0.034    -8.205
08 fluorobutane 060                         -0.001     0.000    -0.001      -Inf
08 fluorobutane 070                         -0.021     0.104    -0.125  -119.905
08 fluorobutane 080                          0.278     0.666    -0.388   -58.259
08 fluorobutane 090                          0.770     1.506    -0.736   -48.861
08 fluorobutane 100                          1.294     2.376    -1.082   -45.536
08 fluorobutane 110                          1.693     3.021    -1.328   -43.945
08 fluorobutane 120                          1.853     3.261    -1.408   -43.186
08 fluorobutane 130                          1.732     3.045    -1.313   -43.123
08 fluorobutane 140                          1.365     2.458    -1.093   -44.461
08 fluorobutane 150                          0.870     1.685    -0.815   -48.392
08 fluorobutane 160                          0.382     0.947    -0.565   -59.657
08 fluorobutane 170                          0.027     0.427    -0.400   -93.657
08 fluorobutane 180                         -0.111     0.237    -0.348  -146.944
09 difluorobutane -170                       0.296     0.295     0.001     0.287
09 difluorobutane -160                       0.840     1.015    -0.175   -17.216
09 difluorobutane -150                       1.518     1.984    -0.466   -23.505
09 difluorobutane -140                       2.172     2.951    -0.779   -26.396
09 difluorobutane -130                       2.650     3.658    -1.008   -27.565
09 difluorobutane -120                       2.848     3.922    -1.074   -27.396
09 difluorobutane -110                       2.733     3.686    -0.953   -25.850
09 difluorobutane -100                       2.336     3.022    -0.686   -22.690
09 difluorobutane -090                       1.741     2.103    -0.362   -17.225
09 difluorobutane -080                       1.106     1.173    -0.067    -5.709
09 difluorobutane -070                       0.600     0.471     0.129    27.402
09 difluorobutane -060                       0.369     0.178     0.191   107.554
09 difluorobutane -050                       0.524     0.371     0.153    41.195
09 difluorobutane -040                       0.976     0.995    -0.019    -1.929
09 difluorobutane -030                       1.595     1.898    -0.303   -15.970
09 difluorobutane -020                       2.206     2.841    -0.635   -22.344
09 difluorobutane -010                       2.663     3.581    -0.918   -25.649
09 difluorobutane 000                        2.848     3.915    -1.067   -27.250
09 difluorobutane 010                        2.731     3.750    -1.019   -27.176
09 difluorobutane 020                        2.313     3.123    -0.810   -25.952
09 difluorobutane 030                        1.689     2.198    -0.509   -23.137
09 difluorobutane 040                        1.004     1.215    -0.211   -17.335
09 difluorobutane 050                        0.413     0.427    -0.014    -3.174
09 difluorobutane 060                        0.046     0.026     0.020    77.102
09 difluorobutane 070                       -0.046     0.097    -0.143  -147.788
09 difluorobutane 080                        0.171     0.608    -0.437   -71.849
09 difluorobutane 090                        0.545     1.390    -0.845   -60.764
09 difluorobutane 100                        0.956     2.218    -1.262   -56.895
09 difluorobutane 110                        1.281     2.855    -1.574   -55.136
09 difluorobutane 120                        1.414     3.112    -1.698   -54.571
09 difluorobutane 130                        1.345     2.931    -1.586   -54.127
09 difluorobutane 140                        1.061     2.356    -1.295   -54.974
09 difluorobutane 150                        0.658     1.554    -0.896   -57.689
09 difluorobutane 160                        0.258     0.754    -0.496   -65.841
09 difluorobutane 170                        0.001     0.178    -0.177   -99.454
09 difluorobutane 180                        0.000     0.000     0.000     0.000
10 trifluorobutane -170                      0.163     0.244    -0.081   -33.240
10 trifluorobutane -160                      0.576     0.911    -0.335   -36.748
10 trifluorobutane -150                      1.111     1.819    -0.708   -38.942
10 trifluorobutane -140                      1.606     2.723    -1.117   -41.006
10 trifluorobutane -130                      1.947     3.378    -1.431   -42.363
10 trifluorobutane -120                      2.058     3.610    -1.552   -42.983
10 trifluorobutane -110                      1.923     3.358    -1.435   -42.725
10 trifluorobutane -100                      1.571     2.687    -1.116   -41.532
10 trifluorobutane -090                      1.073     1.783    -0.710   -39.822
10 trifluorobutane -080                      0.552     0.885    -0.333   -37.636
10 trifluorobutane -070                      0.152     0.234    -0.082   -35.195
10 trifluorobutane -060                      0.000     0.000     0.000     0.000
10 trifluorobutane -050                      0.163     0.241    -0.078   -32.203
10 trifluorobutane -040                      0.573     0.895    -0.322   -35.955
10 trifluorobutane -030                      1.100     1.792    -0.692   -38.625
10 trifluorobutane -020                      1.593     2.696    -1.103   -40.904
10 trifluorobutane -010                      1.938     3.365    -1.427   -42.411
10 trifluorobutane 000                       2.060     3.611    -1.551   -42.959
10 trifluorobutane 010                       1.938     3.365    -1.427   -42.408
10 trifluorobutane 020                       1.595     2.696    -1.101   -40.839
10 trifluorobutane 030                       1.100     1.792    -0.692   -38.596
10 trifluorobutane 040                       0.573     0.895    -0.322   -36.028
10 trifluorobutane 050                       0.163     0.241    -0.078   -32.476
10 trifluorobutane 060                       0.000     0.000     0.000       Inf
10 trifluorobutane 070                       0.151     0.234    -0.083   -35.442
10 trifluorobutane 080                       0.552     0.885    -0.333   -37.583
10 trifluorobutane 090                       1.073     1.783    -0.710   -39.844
10 trifluorobutane 100                       1.570     2.687    -1.117   -41.572
10 trifluorobutane 110                       1.924     3.358    -1.434   -42.693
10 trifluorobutane 120                       2.059     3.610    -1.551   -42.971
10 trifluorobutane 130                       1.947     3.378    -1.431   -42.375
10 trifluorobutane 140                       1.607     2.723    -1.116   -40.992
10 trifluorobutane 150                       1.110     1.819    -0.709   -38.994
10 trifluorobutane 160                       0.578     0.911    -0.333   -36.511
10 trifluorobutane 170                       0.161     0.244    -0.083   -33.875
10 trifluorobutane 180                       0.005     0.003     0.002    53.531
11 me_acetamide -170                        -0.043     0.171    -0.214  -125.181
11 me_acetamide -160                         0.439     0.737    -0.298   -40.401
11 me_acetamide -150                         1.516     1.866    -0.350   -18.737
11 me_acetamide -140                         3.084     3.546    -0.462   -13.023
11 me_acetamide -130                         5.080     5.677    -0.597   -10.521
11 me_acetamide -120                         7.414     8.113    -0.699    -8.610
11 me_acetamide -110                         9.947    10.687    -0.740    -6.921
11 me_acetamide -100                        12.449    13.198    -0.749    -5.673
11 me_acetamide -090                        10.852    12.021    -1.169    -9.728
11 me_acetamide -080                         8.660     9.976    -1.316   -13.187
11 me_acetamide -070                         6.632     8.118    -1.486   -18.308
11 me_acetamide -060                         4.775     6.576    -1.801   -27.389
11 me_acetamide -050                         2.772     4.952    -2.180   -44.032
11 me_acetamide -040                         1.347     3.732    -2.385   -63.907
11 me_acetamide -030                         0.313     2.941    -2.628   -89.356
11 me_acetamide -020                        -0.348     2.530    -2.878  -113.763
11 me_acetamide -010                        -0.662     2.412    -3.074  -127.450
11 me_acetamide 000                         -0.693     2.458    -3.151  -128.182
11 me_acetamide 010                         -0.661     2.412    -3.073  -127.416
11 me_acetamide 020                         -0.349     2.530    -2.879  -113.791
11 me_acetamide 030                          0.314     2.941    -2.627   -89.334
11 me_acetamide 040                          1.347     3.732    -2.385   -63.919
11 me_acetamide 050                          2.772     4.952    -2.180   -44.031
11 me_acetamide 060                          4.776     6.576    -1.800   -27.374
11 me_acetamide 070                          6.631     8.118    -1.487   -18.318
11 me_acetamide 080                          8.661     9.976    -1.315   -13.181
11 me_acetamide 090                         10.854    12.021    -1.167    -9.710
11 me_acetamide 100                         12.449    13.198    -0.749    -5.675
11 me_acetamide 110                          9.947    10.687    -0.740    -6.929
11 me_acetamide 120                          7.416     8.113    -0.697    -8.594
11 me_acetamide 130                          5.078     5.677    -0.599   -10.554
11 me_acetamide 140                          3.083     3.546    -0.463   -13.045
11 me_acetamide 150                          1.516     1.866    -0.350   -18.777
11 me_acetamide 160                          0.439     0.737    -0.298   -40.430
11 me_acetamide 170                         -0.043     0.171    -0.214  -124.935
11 me_acetamide 180                          0.000     0.000     0.000     0.000
12 me_acetate -170                           0.279     0.073     0.206   282.703
12 me_acetate -160                           1.326     1.042     0.284    27.301
12 me_acetate -150                           3.029     2.649     0.380    14.336
12 me_acetate -140                           5.185     4.714     0.471     9.983
12 me_acetate -130                           7.507     6.953     0.554     7.975
12 me_acetate -120                           9.785     9.061     0.724     7.987
12 me_acetate -110                          11.827    10.822     1.005     9.290
12 me_acetate -100                          13.352    12.064     1.288    10.676
12 me_acetate -090                          14.159    12.712     1.447    11.379
12 me_acetate -080                          14.206    12.812     1.394    10.880
12 me_acetate -070                          13.681    12.809     0.872     6.807
12 me_acetate -060                          12.188    11.557     0.631     5.464
12 me_acetate -050                          10.670    10.378     0.292     2.810
12 me_acetate -040                           9.172     9.245    -0.073    -0.794
12 me_acetate -030                           7.902     8.319    -0.417    -5.008
12 me_acetate -020                           6.955     7.663    -0.708    -9.239
12 me_acetate -010                           6.391     7.292    -0.901   -12.352
12 me_acetate 000                            6.145     7.151    -1.006   -14.062
12 me_acetate 010                            6.391     7.292    -0.901   -12.350
12 me_acetate 020                            6.956     7.663    -0.707    -9.231
12 me_acetate 030                            7.903     8.319    -0.416    -5.000
12 me_acetate 040                            9.173     9.245    -0.072    -0.784
12 me_acetate 050                           10.670    10.378     0.292     2.814
12 me_acetate 060                           12.189    11.557     0.632     5.470
12 me_acetate 070                           13.679    12.809     0.870     6.793
12 me_acetate 080                           14.207    12.812     1.395    10.886
12 me_acetate 090                           14.158    12.712     1.446    11.378
12 me_acetate 100                           13.352    12.064     1.288    10.676
12 me_acetate 110                           11.827    10.822     1.005     9.291
12 me_acetate 120                            9.784     9.061     0.723     7.980
12 me_acetate 130                            7.508     6.953     0.555     7.982
12 me_acetate 140                            5.187     4.714     0.473    10.027
12 me_acetate 150                            3.031     2.649     0.382    14.409
12 me_acetate 160                            1.324     1.042     0.282    27.091
12 me_acetate 170                            0.278     0.073     0.205   280.649
12 me_acetate 180                            0.000     0.000     0.000     0.000
13 dimethylurea -170                         0.000     0.000     0.000     0.000
13 dimethylurea -160                         0.000     0.217    -0.217   -99.910
13 dimethylurea -150                         0.515     0.974    -0.459   -47.088
13 dimethylurea -140                         1.479     2.183    -0.704   -32.264
13 dimethylurea -130                         2.822     3.740    -0.918   -24.558
13 dimethylurea -120                         4.436     5.525    -1.089   -19.719
13 dimethylurea -110                         6.202     7.421    -1.219   -16.433
13 dimethylurea -100                         6.810     7.016    -0.206    -2.941
13 dimethylurea -090                         5.907     6.225    -0.318    -5.103
13 dimethylurea -080                         4.800     5.295    -0.495    -9.350
13 dimethylurea -070                         3.604     4.301    -0.697   -16.216
13 dimethylurea -060                         2.472     3.329    -0.857   -25.737
13 dimethylurea -050                         1.490     2.451    -0.961   -39.216
13 dimethylurea -040                         0.642     1.726    -1.084   -62.798
13 dimethylurea -030                        -0.016     1.238    -1.254  -101.290
13 dimethylurea -020                        -0.392     1.052    -1.444  -137.282
13 dimethylurea -010                        -0.482     1.141    -1.623  -142.208
13 dimethylurea 000                         -0.378     1.306    -1.684  -128.966
13 dimethylurea 010                         -0.481     1.141    -1.622  -142.194
13 dimethylurea 020                         -0.393     1.052    -1.445  -137.346
13 dimethylurea 030                         -0.018     1.238    -1.256  -101.420
13 dimethylurea 040                          0.641     1.726    -1.085   -62.841
13 dimethylurea 050                          1.491     2.451    -0.960   -39.183
13 dimethylurea 060                          2.472     3.329    -0.857   -25.746
13 dimethylurea 070                          3.604     4.301    -0.697   -16.197
13 dimethylurea 080                          4.803     5.295    -0.492    -9.299
13 dimethylurea 090                          5.908     6.225    -0.317    -5.096
13 dimethylurea 100                          6.810     7.016    -0.206    -2.932
13 dimethylurea 110                          6.203     7.421    -1.218   -16.411
13 dimethylurea 120                          4.437     5.525    -1.088   -19.697
13 dimethylurea 130                          2.821     3.740    -0.919   -24.573
13 dimethylurea 140                          1.479     2.183    -0.704   -32.256
13 dimethylurea 150                          0.517     0.974    -0.457   -46.938
13 dimethylurea 160                          0.001     0.217    -0.216   -99.751
13 dimethylurea 170                         -0.002     0.000    -0.002      -Inf
13 dimethylurea 180                          0.516     0.366     0.150    40.936
14 Et_acetamide -170                         0.491     0.622    -0.131   -21.099
14 Et_acetamide -160                         0.231     0.606    -0.375   -61.855
14 Et_acetamide -150                        -0.025     0.594    -0.619  -104.173
14 Et_acetamide -140                        -0.237     0.574    -0.811  -141.369
14 Et_acetamide -130                        -0.387     0.531    -0.918  -172.886
14 Et_acetamide -120                        -0.452     0.458    -0.910  -198.659
14 Et_acetamide -110                        -0.451     0.348    -0.799  -229.698
14 Et_acetamide -100                        -0.375     0.210    -0.585  -278.691
14 Et_acetamide -090                        -0.222     0.066    -0.288  -436.849
14 Et_acetamide -080                         0.000     0.000     0.000     0.000
14 Et_acetamide -070                         0.324     0.163     0.161    98.924
14 Et_acetamide -060                         0.855     0.693     0.162    23.368
14 Et_acetamide -050                         1.618     1.586     0.032     2.006
14 Et_acetamide -040                         2.516     2.684    -0.168    -6.246
14 Et_acetamide -030                         3.324     3.747    -0.423   -11.293
14 Et_acetamide -020                         3.831     4.612    -0.781   -16.945
14 Et_acetamide -010                         4.052     5.199    -1.147   -22.069
14 Et_acetamide 000                          4.050     5.384    -1.334   -24.779
14 Et_acetamide 010                          4.051     5.199    -1.148   -22.084
14 Et_acetamide 020                          3.831     4.612    -0.781   -16.938
14 Et_acetamide 030                          3.325     3.747    -0.422   -11.253
14 Et_acetamide 040                          2.517     2.684    -0.167    -6.225
14 Et_acetamide 050                          1.617     1.586     0.031     1.951
14 Et_acetamide 060                          0.855     0.693     0.162    23.339
14 Et_acetamide 070                          0.324     0.163     0.161    98.732
14 Et_acetamide 080                         -0.001     0.000    -0.001      -Inf
14 Et_acetamide 090                         -0.223     0.066    -0.289  -437.619
14 Et_acetamide 100                         -0.375     0.210    -0.585  -278.625
14 Et_acetamide 110                         -0.452     0.348    -0.800  -229.763
14 Et_acetamide 120                         -0.452     0.458    -0.910  -198.770
14 Et_acetamide 130                         -0.387     0.531    -0.918  -172.954
14 Et_acetamide 140                         -0.239     0.574    -0.813  -141.558
14 Et_acetamide 150                         -0.023     0.594    -0.617  -103.870
14 Et_acetamide 160                          0.232     0.606    -0.374   -61.799
14 Et_acetamide 170                          0.489     0.622    -0.133   -21.337
14 Et_acetamide 180                          0.706     0.634     0.072    11.362
15 Et_Me_acetamide -170                      3.014     2.216     0.798    36.029
15 Et_Me_acetamide -160                      2.338     1.790     0.548    30.620
15 Et_Me_acetamide -150                      1.668     1.457     0.211    14.468
15 Et_Me_acetamide -140                      0.964     1.180    -0.216   -18.269
15 Et_Me_acetamide -130                      0.267     0.921    -0.654   -70.962
15 Et_Me_acetamide -120                     -0.233     0.625    -0.858  -137.211
15 Et_Me_acetamide -110                     -0.482     0.360    -0.842  -233.886
15 Et_Me_acetamide -100                     -0.500     0.154    -0.654  -424.610
15 Et_Me_acetamide -090                     -0.333     0.012    -0.345 -2874.690
15 Et_Me_acetamide -080                      0.000     0.000     0.000     0.000
15 Et_Me_acetamide -070                      0.513     0.296     0.217    73.468
15 Et_Me_acetamide -060                      1.332     1.150     0.182    15.792
15 Et_Me_acetamide -050                      2.432     2.511    -0.079    -3.166
15 Et_Me_acetamide -040                      3.455     3.912    -0.457   -11.671
15 Et_Me_acetamide -030                      4.176     4.769    -0.593   -12.438
15 Et_Me_acetamide -020                      4.666     5.416    -0.750   -13.840
15 Et_Me_acetamide -010                      4.977     5.854    -0.877   -14.990
15 Et_Me_acetamide 000                       5.153     6.068    -0.915   -15.078
15 Et_Me_acetamide 010                       4.977     5.854    -0.877   -14.979
15 Et_Me_acetamide 020                       4.665     5.416    -0.751   -13.875
15 Et_Me_acetamide 030                       4.176     4.769    -0.593   -12.437
15 Et_Me_acetamide 040                       3.455     3.912    -0.457   -11.676
15 Et_Me_acetamide 050                       2.432     2.511    -0.079    -3.130
15 Et_Me_acetamide 060                       1.334     1.150     0.184    16.043
15 Et_Me_acetamide 070                       0.514     0.296     0.218    73.757
15 Et_Me_acetamide 080                       0.002     0.000     0.002       Inf
15 Et_Me_acetamide 090                      -0.332     0.012    -0.344 -2867.160
15 Et_Me_acetamide 100                      -0.500     0.154    -0.654  -424.810
15 Et_Me_acetamide 110                      -0.483     0.360    -0.843  -234.149
15 Et_Me_acetamide 120                      -0.232     0.625    -0.857  -137.087
15 Et_Me_acetamide 130                       0.267     0.921    -0.654   -70.987
15 Et_Me_acetamide 140                       0.967     1.180    -0.213   -18.062
15 Et_Me_acetamide 150                       1.667     1.457     0.210    14.431
15 Et_Me_acetamide 160                       2.340     1.790     0.550    30.703
15 Et_Me_acetamide 170                       3.016     2.216     0.800    36.090
15 Et_Me_acetamide 180                       3.549     2.750     0.799    29.065
16 N_me_sulfonamide -170                     1.489     1.857    -0.368   -19.808
16 N_me_sulfonamide -160                     1.219     1.467    -0.248   -16.904
16 N_me_sulfonamide -150                     1.001     1.201    -0.200   -16.639
16 N_me_sulfonamide -140                     0.814     0.978    -0.164   -16.808
16 N_me_sulfonamide -130                     0.642     0.739    -0.097   -13.119
16 N_me_sulfonamide -120                     0.468     0.472    -0.004    -0.920
16 N_me_sulfonamide -110                     0.233     0.200     0.033    16.416
16 N_me_sulfonamide -100                     0.000     0.000     0.000     0.000
16 N_me_sulfonamide -090                    -0.067     0.022    -0.089  -405.626
16 N_me_sulfonamide -080                     0.186     0.461    -0.275   -59.596
16 N_me_sulfonamide -070                     0.763     0.564     0.199    35.348
16 N_me_sulfonamide -060                     0.630     0.572     0.058    10.071
16 N_me_sulfonamide -050                     0.971     1.093    -0.122   -11.147
16 N_me_sulfonamide -040                     1.693     2.089    -0.396   -18.951
16 N_me_sulfonamide -030                     2.681     3.462    -0.781   -22.568
16 N_me_sulfonamide -020                     3.732     5.023    -1.291   -25.703
16 N_me_sulfonamide -010                     4.673     6.522    -1.849   -28.356
16 N_me_sulfonamide 000                      5.300     7.672    -2.372   -30.914
16 N_me_sulfonamide 010                      4.671     6.522    -1.851   -28.383
16 N_me_sulfonamide 020                      3.733     5.023    -1.290   -25.673
16 N_me_sulfonamide 030                      2.681     3.462    -0.781   -22.552
16 N_me_sulfonamide 040                      1.696     2.089    -0.393   -18.818
16 N_me_sulfonamide 050                      0.972     1.093    -0.121   -11.080
16 N_me_sulfonamide 060                      0.632     0.572     0.060    10.433
16 N_me_sulfonamide 070                      0.762     0.564     0.198    35.189
16 N_me_sulfonamide 080                      0.186     0.461    -0.275   -59.588
16 N_me_sulfonamide 090                     -0.071     0.022    -0.093  -420.515
16 N_me_sulfonamide 100                     -0.001     0.000    -0.001      -Inf
16 N_me_sulfonamide 110                      0.231     0.200     0.031    15.722
16 N_me_sulfonamide 120                      0.469     0.472    -0.003    -0.629
16 N_me_sulfonamide 130                      0.645     0.739    -0.094   -12.735
16 N_me_sulfonamide 140                      0.813     0.978    -0.165   -16.867
16 N_me_sulfonamide 150                      1.003     1.201    -0.198   -16.486
16 N_me_sulfonamide 160                      1.220     1.467    -0.247   -16.842
16 N_me_sulfonamide 170                      1.490     1.857    -0.367   -19.753
16 N_me_sulfonamide 180                      1.852     2.434    -0.582   -23.896
17 ethylbenzene -170                         1.325     0.962     0.363    37.715
17 ethylbenzene -160                         1.313     0.983     0.330    33.620
17 ethylbenzene -150                         1.262     0.984     0.278    28.256
17 ethylbenzene -140                         1.091     0.865     0.226    26.110
17 ethylbenzene -130                         0.782     0.610     0.172    28.206
17 ethylbenzene -120                         0.447     0.351     0.096    27.333
17 ethylbenzene -110                         0.197     0.155     0.042    26.955
17 ethylbenzene -100                         0.053     0.044     0.009    21.494
17 ethylbenzene -090                         0.000     0.000     0.000     0.000
17 ethylbenzene -080                         0.028     0.026     0.002     8.342
17 ethylbenzene -070                         0.175     0.150     0.025    16.947
17 ethylbenzene -060                         0.460     0.376     0.084    22.463
17 ethylbenzene -050                         0.815     0.643     0.172    26.814
17 ethylbenzene -040                         1.093     0.850     0.243    28.597
17 ethylbenzene -030                         1.243     0.940     0.303    32.204
17 ethylbenzene -020                         1.288     0.941     0.347    36.838
17 ethylbenzene -010                         1.285     0.909     0.376    41.377
17 ethylbenzene 000                          1.277     0.891     0.386    43.283
17 ethylbenzene 010                          1.285     0.909     0.376    41.377
17 ethylbenzene 020                          1.288     0.941     0.347    36.838
17 ethylbenzene 030                          1.243     0.940     0.303    32.204
17 ethylbenzene 040                          1.093     0.850     0.243    28.597
17 ethylbenzene 050                          0.815     0.643     0.172    26.814
17 ethylbenzene 060                          0.460     0.376     0.084    22.463
17 ethylbenzene 070                          0.175     0.150     0.025    16.947
17 ethylbenzene 080                          0.028     0.026     0.002     8.342
17 ethylbenzene 090                          0.000     0.000     0.000     0.000
17 ethylbenzene 100                          0.053     0.044     0.009    21.494
17 ethylbenzene 110                          0.197     0.155     0.042    26.955
17 ethylbenzene 120                          0.447     0.351     0.096    27.333
17 ethylbenzene 130                          0.782     0.610     0.172    28.206
17 ethylbenzene 140                          1.091     0.865     0.226    26.110
17 ethylbenzene 150                          1.262     0.984     0.278    28.256
17 ethylbenzene 160                          1.313     0.983     0.330    33.620
17 ethylbenzene 170                          1.325     0.962     0.363    37.715
17 ethylbenzene 180                          1.284     0.898     0.386    42.946
18 N_me_aniline -170                         0.127     0.149    -0.022   -15.059
18 N_me_aniline -160                         0.013     0.031    -0.018   -57.370
18 N_me_aniline -150                         0.240     0.260    -0.020    -7.536
18 N_me_aniline -140                         0.794     0.785     0.009     1.191
18 N_me_aniline -130                         1.490     1.364     0.126     9.266
18 N_me_aniline -120                         2.266     1.915     0.351    18.339
18 N_me_aniline -110                         3.143     2.457     0.686    27.916
18 N_me_aniline -100                         4.119     3.028     1.091    36.035
18 N_me_aniline -090                         5.126     3.615     1.511    41.801
18 N_me_aniline -080                         3.972     2.990     0.982    32.852
18 N_me_aniline -070                         2.908     2.360     0.548    23.223
18 N_me_aniline -060                         2.008     1.801     0.207    11.521
18 N_me_aniline -050                         1.259     1.273    -0.014    -1.104
18 N_me_aniline -040                         0.627     0.723    -0.096   -13.226
18 N_me_aniline -030                         0.176     0.250    -0.074   -29.696
18 N_me_aniline -020                         0.000     0.000     0.000     0.000
18 N_me_aniline -010                         0.133     0.075     0.058    77.719
18 N_me_aniline 000                          0.640     0.595     0.045     7.576
18 N_me_aniline 010                          0.131     0.075     0.056    74.230
18 N_me_aniline 020                          0.000     0.000     0.000     0.000
18 N_me_aniline 030                          0.176     0.250    -0.074   -29.583
18 N_me_aniline 040                          0.628     0.723    -0.095   -13.108
18 N_me_aniline 050                          1.261     1.273    -0.012    -0.976
18 N_me_aniline 060                          2.009     1.801     0.208    11.540
18 N_me_aniline 070                          2.908     2.360     0.548    23.235
18 N_me_aniline 080                          3.971     2.990     0.981    32.815
18 N_me_aniline 090                          5.125     3.615     1.510    41.759
18 N_me_aniline 100                          4.119     3.028     1.091    36.032
18 N_me_aniline 110                          3.144     2.457     0.687    27.976
18 N_me_aniline 120                          2.266     1.915     0.351    18.328
18 N_me_aniline 130                          1.492     1.364     0.128     9.400
18 N_me_aniline 140                          0.796     0.785     0.011     1.440
18 N_me_aniline 150                          0.241     0.260    -0.019    -7.466
18 N_me_aniline 160                          0.015     0.031    -0.016   -51.925
18 N_me_aniline 170                          0.124     0.149    -0.025   -16.621
18 N_me_aniline 180                          0.556     0.593    -0.037    -6.203
19 anisole -170                              0.155     0.150     0.005     3.656
19 anisole -160                              0.618     0.595     0.023     3.884
19 anisole -150                              1.335     1.205     0.130    10.752
19 anisole -140                              2.243     1.882     0.361    19.167
19 anisole -130                              3.159     2.439     0.720    29.512
19 anisole -120                              3.804     2.724     1.080    39.657
19 anisole -110                              4.208     2.851     1.357    47.582
19 anisole -100                              4.462     2.923     1.539    52.642
19 anisole -090                              4.541     2.950     1.591    53.923
19 anisole -080                              4.424     2.924     1.500    51.316
19 anisole -070                              4.121     2.835     1.286    45.349
19 anisole -060                              3.651     2.680     0.971    36.241
19 anisole -050                              2.948     2.354     0.594    25.237
19 anisole -040                              2.059     1.787     0.272    15.227
19 anisole -030                              1.222     1.133     0.089     7.892
19 anisole -020                              0.570     0.561     0.009     1.678
19 anisole -010                              0.138     0.135     0.003     1.959
19 anisole 000                               0.000     0.000     0.000     0.000
19 anisole 010                               0.139     0.135     0.004     2.842
19 anisole 020                               0.572     0.561     0.011     2.047
19 anisole 030                               1.222     1.133     0.089     7.889
19 anisole 040                               2.059     1.787     0.272    15.240
19 anisole 050                               2.948     2.354     0.594    25.231
19 anisole 060                               3.651     2.680     0.971    36.221
19 anisole 070                               4.121     2.835     1.286    45.349
19 anisole 080                               4.425     2.924     1.501    51.331
19 anisole 090                               4.541     2.950     1.591    53.937
19 anisole 100                               4.459     2.923     1.536    52.533
19 anisole 110                               4.208     2.851     1.357    47.608
19 anisole 120                               3.802     2.724     1.078    39.571
19 anisole 130                               3.159     2.439     0.720    29.531
19 anisole 140                               2.243     1.882     0.361    19.174
19 anisole 150                               1.333     1.205     0.128    10.615
19 anisole 160                               0.618     0.595     0.023     3.849
19 anisole 170                               0.156     0.150     0.006     4.259
19 anisole 180                              -0.001     0.000    -0.001      -Inf
20 2_MeO_Me_pyridine -170                    0.028     0.090    -0.062   -69.294
20 2_MeO_Me_pyridine -160                    0.096     0.306    -0.210   -68.600
20 2_MeO_Me_pyridine -150                   -0.783     0.433    -1.216  -280.807
20 2_MeO_Me_pyridine -140                   -0.797     0.543    -1.340  -246.837
20 2_MeO_Me_pyridine -130                   -0.695     0.693    -1.388  -200.354
20 2_MeO_Me_pyridine -120                   -0.530     0.854    -1.384  -162.063
20 2_MeO_Me_pyridine -110                   -0.328     1.033    -1.361  -131.778
20 2_MeO_Me_pyridine -100                   -0.121     1.254    -1.375  -109.639
20 2_MeO_Me_pyridine -090                    0.072     1.551    -1.479   -95.353
20 2_MeO_Me_pyridine -080                    0.302     1.955    -1.653   -84.536
20 2_MeO_Me_pyridine -070                    0.644     2.396    -1.752   -73.142
20 2_MeO_Me_pyridine -060                    1.851     2.632    -0.781   -29.677
20 2_MeO_Me_pyridine -050                    1.921     2.791    -0.870   -31.175
20 2_MeO_Me_pyridine -040                    1.921     2.967    -1.046   -35.247
20 2_MeO_Me_pyridine -030                    1.861     3.130    -1.269   -40.530
20 2_MeO_Me_pyridine -020                    1.785     3.276    -1.491   -45.523
20 2_MeO_Me_pyridine -010                    1.728     3.408    -1.680   -49.304
20 2_MeO_Me_pyridine 000                     1.708     3.514    -1.806   -51.382
20 2_MeO_Me_pyridine 010                     1.727     3.408    -1.681   -49.312
20 2_MeO_Me_pyridine 020                     1.787     3.276    -1.489   -45.465
20 2_MeO_Me_pyridine 030                     1.861     3.130    -1.269   -40.549
20 2_MeO_Me_pyridine 040                     1.920     2.967    -1.047   -35.302
20 2_MeO_Me_pyridine 050                     1.921     2.791    -0.870   -31.172
20 2_MeO_Me_pyridine 060                     1.854     2.632    -0.778   -29.570
20 2_MeO_Me_pyridine 070                     0.645     2.396    -1.751   -73.068
20 2_MeO_Me_pyridine 080                     0.305     1.955    -1.650   -84.422
20 2_MeO_Me_pyridine 090                     0.071     1.551    -1.480   -95.420
20 2_MeO_Me_pyridine 100                    -0.122     1.254    -1.376  -109.756
20 2_MeO_Me_pyridine 110                    -0.327     1.033    -1.360  -131.677
20 2_MeO_Me_pyridine 120                    -0.531     0.854    -1.385  -162.212
20 2_MeO_Me_pyridine 130                    -0.697     0.693    -1.390  -200.567
20 2_MeO_Me_pyridine 140                    -0.797     0.543    -1.340  -246.759
20 2_MeO_Me_pyridine 150                    -0.782     0.433    -1.215  -280.666
20 2_MeO_Me_pyridine 160                     0.097     0.306    -0.209   -68.280
20 2_MeO_Me_pyridine 170                     0.027     0.090    -0.063   -70.284
20 2_MeO_Me_pyridine 180                     0.000     0.000     0.000     0.000
21 pyridinyl_ethanone -170                   5.334     5.855    -0.521    -8.902
21 pyridinyl_ethanone -160                   5.263     5.963    -0.700   -11.731
21 pyridinyl_ethanone -150                   5.237     6.179    -0.942   -15.246
21 pyridinyl_ethanone -140                   5.256     6.469    -1.213   -18.747
21 pyridinyl_ethanone -130                   5.246     6.752    -1.506   -22.310
21 pyridinyl_ethanone -120                   5.168     7.013    -1.845   -26.313
21 pyridinyl_ethanone -110                   5.077     7.216    -2.139   -29.638
21 pyridinyl_ethanone -100                   4.943     7.217    -2.274   -31.515
21 pyridinyl_ethanone -090                   4.641     6.885    -2.244   -32.590
21 pyridinyl_ethanone -080                   4.142     6.179    -2.037   -32.970
21 pyridinyl_ethanone -070                   3.432     5.165    -1.733   -33.560
21 pyridinyl_ethanone -060                   2.623     4.017    -1.394   -34.693
21 pyridinyl_ethanone -050                   1.811     2.892    -1.081   -37.377
21 pyridinyl_ethanone -040                   1.114     1.903    -0.789   -41.435
21 pyridinyl_ethanone -030                   0.592     1.098    -0.506   -46.092
21 pyridinyl_ethanone -020                   0.240     0.502    -0.262   -52.207
21 pyridinyl_ethanone -010                   0.052     0.133    -0.081   -60.712
21 pyridinyl_ethanone 000                    0.000     0.000     0.000     0.000
21 pyridinyl_ethanone 010                    0.053     0.133    -0.080   -60.005
21 pyridinyl_ethanone 020                    0.240     0.502    -0.262   -52.228
21 pyridinyl_ethanone 030                    0.591     1.098    -0.507   -46.187
21 pyridinyl_ethanone 040                    1.114     1.903    -0.789   -41.463
21 pyridinyl_ethanone 050                    1.811     2.892    -1.081   -37.387
21 pyridinyl_ethanone 060                    2.624     4.017    -1.393   -34.678
21 pyridinyl_ethanone 070                    3.433     5.165    -1.732   -33.542
21 pyridinyl_ethanone 080                    4.141     6.179    -2.038   -32.982
21 pyridinyl_ethanone 090                    4.642     6.885    -2.243   -32.578
21 pyridinyl_ethanone 100                    4.944     7.217    -2.273   -31.497
21 pyridinyl_ethanone 110                    5.076     7.216    -2.140   -29.660
21 pyridinyl_ethanone 120                    5.168     7.013    -1.845   -26.314
21 pyridinyl_ethanone 130                    5.246     6.752    -1.506   -22.300
21 pyridinyl_ethanone 140                    5.257     6.469    -1.212   -18.738
21 pyridinyl_ethanone 150                    5.234     6.179    -0.945   -15.299
21 pyridinyl_ethanone 160                    5.259     5.963    -0.704   -11.799
21 pyridinyl_ethanone 170                    5.335     5.855    -0.520    -8.879
21 pyridinyl_ethanone 180                    5.365     5.818    -0.453    -7.791
22 pyrrollyethanone -170                     3.310     4.528    -1.218   -26.900
22 pyrrollyethanone -160                     3.785     5.013    -1.228   -24.493
22 pyrrollyethanone -150                     4.533     5.799    -1.266   -21.833
22 pyrrollyethanone -140                     5.513     6.846    -1.333   -19.472
22 pyrrollyethanone -130                     6.686     8.120    -1.434   -17.657
22 pyrrollyethanone -120                     7.979     9.549    -1.570   -16.441
22 pyrrollyethanone -110                     9.297    11.032    -1.735   -15.728
22 pyrrollyethanone -100                    10.441    12.365    -1.924   -15.556
22 pyrrollyethanone -090                    11.027    13.030    -2.003   -15.370
22 pyrrollyethanone -080                     9.739    11.275    -1.536   -13.623
22 pyrrollyethanone -070                     7.935     8.967    -1.032   -11.507
22 pyrrollyethanone -060                     6.069     6.667    -0.598    -8.965
22 pyrrollyethanone -050                     4.367     4.626    -0.259    -5.590
22 pyrrollyethanone -040                     2.908     2.942    -0.034    -1.154
22 pyrrollyethanone -030                     1.722     1.645     0.077     4.679
22 pyrrollyethanone -020                     0.840     0.730     0.110    15.071
22 pyrrollyethanone -010                     0.255     0.181     0.074    40.683
22 pyrrollyethanone 000                      0.000     0.000     0.000     0.000
22 pyrrollyethanone 010                      0.255     0.181     0.074    40.683
22 pyrrollyethanone 020                      0.840     0.730     0.110    15.071
22 pyrrollyethanone 030                      1.722     1.645     0.077     4.679
22 pyrrollyethanone 040                      2.908     2.942    -0.034    -1.154
22 pyrrollyethanone 050                      4.367     4.626    -0.259    -5.590
22 pyrrollyethanone 060                      6.069     6.667    -0.598    -8.965
22 pyrrollyethanone 070                      7.935     8.967    -1.032   -11.507
22 pyrrollyethanone 080                      9.739    11.275    -1.536   -13.623
22 pyrrollyethanone 090                     11.027    13.030    -2.003   -15.370
22 pyrrollyethanone 100                     10.441    12.365    -1.924   -15.556
22 pyrrollyethanone 110                      9.297    11.032    -1.735   -15.728
22 pyrrollyethanone 120                      7.979     9.549    -1.570   -16.441
22 pyrrollyethanone 130                      6.686     8.120    -1.434   -17.657
22 pyrrollyethanone 140                      5.513     6.846    -1.333   -19.472
22 pyrrollyethanone 150                      4.533     5.799    -1.266   -21.833
22 pyrrollyethanone 160                      3.785     5.013    -1.228   -24.493
22 pyrrollyethanone 170                      3.310     4.528    -1.218   -26.900
22 pyrrollyethanone 180                      3.140     4.359    -1.219   -27.963
23 furanylethanone -170                      0.127     0.147    -0.020   -13.570
23 furanylethanone -160                      0.516     0.577    -0.061   -10.614
23 furanylethanone -150                      1.176     1.288    -0.112    -8.706
23 furanylethanone -140                      2.091     2.269    -0.178    -7.847
23 furanylethanone -130                      3.229     3.493    -0.264    -7.546
23 furanylethanone -120                      4.535     4.912    -0.377    -7.670
23 furanylethanone -110                      5.909     6.441    -0.532    -8.267
23 furanylethanone -100                      7.186     7.918    -0.732    -9.249
23 furanylethanone -090                      7.980     8.991    -1.011   -11.244
23 furanylethanone -080                      7.877     8.819    -0.942   -10.683
23 furanylethanone -070                      6.937     7.540    -0.603    -7.997
23 furanylethanone -060                      5.811     6.070    -0.259    -4.264
23 furanylethanone -050                      4.743     4.688     0.055     1.164
23 furanylethanone -040                      3.809     3.516     0.293     8.339
23 furanylethanone -030                      3.038     2.591     0.447    17.233
23 furanylethanone -020                      2.431     1.912     0.519    27.146
23 furanylethanone -010                      2.021     1.491     0.530    35.563
23 furanylethanone 000                       1.856     1.344     0.512    38.131
23 furanylethanone 010                       2.021     1.491     0.530    35.563
23 furanylethanone 020                       2.431     1.912     0.519    27.146
23 furanylethanone 030                       3.038     2.591     0.447    17.233
23 furanylethanone 040                       3.809     3.516     0.293     8.339
23 furanylethanone 050                       4.743     4.688     0.055     1.164
23 furanylethanone 060                       5.811     6.070    -0.259    -4.264
23 furanylethanone 070                       6.937     7.540    -0.603    -7.997
23 furanylethanone 080                       7.877     8.819    -0.942   -10.683
23 furanylethanone 090                       7.980     8.991    -1.011   -11.244
23 furanylethanone 100                       7.186     7.918    -0.732    -9.249
23 furanylethanone 110                       5.909     6.441    -0.532    -8.267
23 furanylethanone 120                       4.535     4.912    -0.377    -7.670
23 furanylethanone 130                       3.229     3.493    -0.264    -7.546
23 furanylethanone 140                       2.091     2.269    -0.178    -7.847
23 furanylethanone 150                       1.176     1.288    -0.112    -8.706
23 furanylethanone 160                       0.516     0.577    -0.061   -10.614
23 furanylethanone 170                       0.127     0.147    -0.020   -13.570
23 furanylethanone 180                       0.000     0.000     0.000     0.000
24 thiophenylethanone -170                  -0.777     0.775    -1.552  -200.259
24 thiophenylethanone -160                  -0.438     1.153    -1.591  -137.976
24 thiophenylethanone -150                   0.140     1.802    -1.662   -92.250
24 thiophenylethanone -140                   0.955     2.710    -1.755   -64.770
24 thiophenylethanone -130                   1.973     3.829    -1.856   -48.470
24 thiophenylethanone -120                   3.113     5.080    -1.967   -38.729
24 thiophenylethanone -110                   4.226     6.313    -2.087   -33.057
24 thiophenylethanone -100                   5.102     7.315    -2.213   -30.252
24 thiophenylethanone -090                   5.574     7.843    -2.269   -28.929
24 thiophenylethanone -080                   5.467     7.457    -1.990   -26.688
24 thiophenylethanone -070                   4.742     6.335    -1.593   -25.150
24 thiophenylethanone -060                   3.787     4.957    -1.170   -23.607
24 thiophenylethanone -050                   2.835     3.604    -0.769   -21.330
24 thiophenylethanone -040                   1.950     2.410    -0.460   -19.091
24 thiophenylethanone -030                   1.176     1.421    -0.245   -17.276
24 thiophenylethanone -020                   0.560     0.663    -0.103   -15.557
24 thiophenylethanone -010                   0.154     0.174    -0.020   -11.586
24 thiophenylethanone 000                    0.000     0.000     0.000     0.000
24 thiophenylethanone 010                    0.154     0.174    -0.020   -11.586
24 thiophenylethanone 020                    0.560     0.663    -0.103   -15.557
24 thiophenylethanone 030                    1.176     1.421    -0.245   -17.276
24 thiophenylethanone 040                    1.950     2.410    -0.460   -19.091
24 thiophenylethanone 050                    2.835     3.604    -0.769   -21.330
24 thiophenylethanone 060                    3.787     4.957    -1.170   -23.607
24 thiophenylethanone 070                    4.742     6.335    -1.593   -25.150
24 thiophenylethanone 080                    5.467     7.457    -1.990   -26.688
24 thiophenylethanone 090                    5.574     7.843    -2.269   -28.929
24 thiophenylethanone 100                    5.102     7.315    -2.213   -30.252
24 thiophenylethanone 110                    4.226     6.313    -2.087   -33.057
24 thiophenylethanone 120                    3.113     5.080    -1.967   -38.729
24 thiophenylethanone 130                    1.973     3.829    -1.856   -48.470
24 thiophenylethanone 140                    0.955     2.710    -1.755   -64.770
24 thiophenylethanone 150                    0.140     1.802    -1.662   -92.250
24 thiophenylethanone 160                   -0.438     1.153    -1.591  -137.976
24 thiophenylethanone 170                   -0.777     0.775    -1.552  -200.259
24 thiophenylethanone 180                   -0.893     0.653    -1.546  -236.827
25 imidazolylethanone -170                   6.875     8.189    -1.314   -16.046
25 imidazolylethanone -160                   7.205     8.568    -1.363   -15.909
25 imidazolylethanone -150                   7.704     9.156    -1.452   -15.862
25 imidazolylethanone -140                   8.333     9.904    -1.571   -15.866
25 imidazolylethanone -130                   8.999    10.730    -1.731   -16.132
25 imidazolylethanone -120                   9.634    11.533    -1.899   -16.464
25 imidazolylethanone -110                  10.114    12.162    -2.048   -16.836
25 imidazolylethanone -100                  10.294    12.409    -2.115   -17.044
25 imidazolylethanone -090                  10.011    12.053    -2.042   -16.944
25 imidazolylethanone -080                   9.014    10.827    -1.813   -16.749
25 imidazolylethanone -070                   7.527     9.001    -1.474   -16.379
25 imidazolylethanone -060                   5.828     6.943    -1.115   -16.054
25 imidazolylethanone -050                   4.163     4.946    -0.783   -15.827
25 imidazolylethanone -040                   2.666     3.183    -0.517   -16.228
25 imidazolylethanone -030                   1.469     1.785    -0.316   -17.717
25 imidazolylethanone -020                   0.621     0.787    -0.166   -21.116
25 imidazolylethanone -010                   0.137     0.191    -0.054   -28.224
25 imidazolylethanone 000                    0.000     0.000     0.000     0.000
25 imidazolylethanone 010                    0.137     0.191    -0.054   -28.362
25 imidazolylethanone 020                    0.620     0.787    -0.167   -21.170
25 imidazolylethanone 030                    1.470     1.785    -0.315   -17.626
25 imidazolylethanone 040                    2.666     3.183    -0.517   -16.252
25 imidazolylethanone 050                    4.167     4.946    -0.779   -15.757
25 imidazolylethanone 060                    5.829     6.943    -1.114   -16.040
25 imidazolylethanone 070                    7.527     9.001    -1.474   -16.375
25 imidazolylethanone 080                    9.014    10.827    -1.813   -16.748
25 imidazolylethanone 090                   10.012    12.053    -2.041   -16.935
25 imidazolylethanone 100                   10.293    12.409    -2.116   -17.051
25 imidazolylethanone 110                   10.114    12.162    -2.048   -16.837
25 imidazolylethanone 120                    9.632    11.533    -1.901   -16.487
25 imidazolylethanone 130                    9.000    10.730    -1.730   -16.123
25 imidazolylethanone 140                    8.333     9.904    -1.571   -15.865
25 imidazolylethanone 150                    7.703     9.156    -1.453   -15.872
25 imidazolylethanone 160                    7.207     8.568    -1.361   -15.888
25 imidazolylethanone 170                    6.876     8.189    -1.313   -16.037
25 imidazolylethanone 180                    6.764     8.058    -1.294   -16.056
26 me_imidazolylethanone -170                9.630    10.270    -0.640    -6.230
26 me_imidazolylethanone -160                9.507    10.228    -0.721    -7.049
26 me_imidazolylethanone -150                9.401    10.268    -0.867    -8.440
26 me_imidazolylethanone -140                9.420    10.477    -1.057   -10.092
26 me_imidazolylethanone -130                9.618    10.848    -1.230   -11.334
26 me_imidazolylethanone -120                9.935    11.019    -1.084    -9.835
26 me_imidazolylethanone -110                9.842    11.093    -1.251   -11.273
26 me_imidazolylethanone -100               10.135    11.186    -1.051    -9.399
26 me_imidazolylethanone -090                9.728    10.664    -0.936    -8.774
26 me_imidazolylethanone -080                8.689     9.396    -0.707    -7.520
26 me_imidazolylethanone -070                7.202     7.651    -0.449    -5.864
26 me_imidazolylethanone -060                5.512     5.776    -0.264    -4.570
26 me_imidazolylethanone -050                3.868     4.026    -0.158    -3.933
26 me_imidazolylethanone -040                2.428     2.545    -0.117    -4.615
26 me_imidazolylethanone -030                1.309     1.407    -0.098    -6.997
26 me_imidazolylethanone -020                0.544     0.618    -0.074   -11.949
26 me_imidazolylethanone -010                0.115     0.155    -0.040   -25.865
26 me_imidazolylethanone 000                 0.000     0.000     0.000     0.000
26 me_imidazolylethanone 010                 0.115     0.155    -0.040   -25.865
26 me_imidazolylethanone 020                 0.544     0.618    -0.074   -11.949
26 me_imidazolylethanone 030                 1.309     1.407    -0.098    -6.997
26 me_imidazolylethanone 040                 2.428     2.545    -0.117    -4.615
26 me_imidazolylethanone 050                 3.868     4.026    -0.158    -3.933
26 me_imidazolylethanone 060                 5.512     5.776    -0.264    -4.570
26 me_imidazolylethanone 070                 7.202     7.651    -0.449    -5.864
26 me_imidazolylethanone 080                 8.689     9.396    -0.707    -7.520
26 me_imidazolylethanone 090                 9.728    10.664    -0.936    -8.774
26 me_imidazolylethanone 100                10.135    11.186    -1.051    -9.399
26 me_imidazolylethanone 110                 9.842    11.093    -1.251   -11.273
26 me_imidazolylethanone 120                 9.935    11.019    -1.084    -9.835
26 me_imidazolylethanone 130                 9.618    10.848    -1.230   -11.334
26 me_imidazolylethanone 140                 9.420    10.477    -1.057   -10.092
26 me_imidazolylethanone 150                 9.401    10.268    -0.867    -8.440
26 me_imidazolylethanone 160                 9.507    10.228    -0.721    -7.049
26 me_imidazolylethanone 170                 9.630    10.270    -0.640    -6.230
26 me_imidazolylethanone 180                 9.650    10.291    -0.641    -6.226
27 oxazolylethanone -170                     2.158     2.565    -0.407   -15.871
27 oxazolylethanone -160                     2.390     2.849    -0.459   -16.126
27 oxazolylethanone -150                     2.789     3.313    -0.524   -15.816
27 oxazolylethanone -140                     3.316     3.939    -0.623   -15.817
27 oxazolylethanone -130                     3.945     4.677    -0.732   -15.655
27 oxazolylethanone -120                     4.607     5.465    -0.858   -15.694
27 oxazolylethanone -110                     5.200     6.182    -0.982   -15.889
27 oxazolylethanone -100                     5.561     6.670    -1.109   -16.632
27 oxazolylethanone -090                     5.621     6.775    -1.154   -17.028
27 oxazolylethanone -080                     5.265     6.346    -1.081   -17.030
27 oxazolylethanone -070                     4.498     5.431    -0.933   -17.183
27 oxazolylethanone -060                     3.533     4.280    -0.747   -17.452
27 oxazolylethanone -050                     2.512     3.090    -0.578   -18.721
27 oxazolylethanone -040                     1.591     2.012    -0.421   -20.902
27 oxazolylethanone -030                     0.856     1.140    -0.284   -24.918
27 oxazolylethanone -020                     0.356     0.508    -0.152   -29.908
27 oxazolylethanone -010                     0.081     0.127    -0.046   -36.538
27 oxazolylethanone 000                      0.000     0.000     0.000     0.000
27 oxazolylethanone 010                      0.081     0.127    -0.046   -36.538
27 oxazolylethanone 020                      0.356     0.508    -0.152   -29.908
27 oxazolylethanone 030                      0.856     1.140    -0.284   -24.918
27 oxazolylethanone 040                      1.591     2.012    -0.421   -20.902
27 oxazolylethanone 050                      2.512     3.090    -0.578   -18.721
27 oxazolylethanone 060                      3.533     4.280    -0.747   -17.452
27 oxazolylethanone 070                      4.498     5.431    -0.933   -17.183
27 oxazolylethanone 080                      5.265     6.346    -1.081   -17.030
27 oxazolylethanone 090                      5.621     6.775    -1.154   -17.028
27 oxazolylethanone 100                      5.561     6.670    -1.109   -16.632
27 oxazolylethanone 110                      5.200     6.182    -0.982   -15.889
27 oxazolylethanone 120                      4.607     5.465    -0.858   -15.694
27 oxazolylethanone 130                      3.945     4.677    -0.732   -15.655
27 oxazolylethanone 140                      3.316     3.939    -0.623   -15.817
27 oxazolylethanone 150                      2.789     3.313    -0.524   -15.816
27 oxazolylethanone 160                      2.390     2.849    -0.459   -16.126
27 oxazolylethanone 170                      2.158     2.565    -0.407   -15.871
27 oxazolylethanone 180                      2.085     2.461    -0.376   -15.286
28 thiazolylethanone -170                    3.304     5.279    -1.975   -37.412
28 thiazolylethanone -160                    3.482     5.500    -2.018   -36.688
28 thiazolylethanone -150                    3.785     5.887    -2.102   -35.709
28 thiazolylethanone -140                    4.225     6.431    -2.206   -34.306
28 thiazolylethanone -130                    4.763     7.068    -2.305   -32.613
28 thiazolylethanone -120                    5.307     7.698    -2.391   -31.060
28 thiazolylethanone -110                    5.767     8.195    -2.428   -29.628
28 thiazolylethanone -100                    6.033     8.425    -2.392   -28.392
28 thiazolylethanone -090                    5.986     8.237    -2.251   -27.333
28 thiazolylethanone -080                    5.572     7.544    -1.972   -26.134
28 thiazolylethanone -070                    4.802     6.431    -1.629   -25.338
28 thiazolylethanone -060                    3.814     5.104    -1.290   -25.265
28 thiazolylethanone -050                    2.768     3.741    -0.973   -26.019
28 thiazolylethanone -040                    1.793     2.483    -0.690   -27.804
28 thiazolylethanone -030                    1.010     1.440    -0.430   -29.861
28 thiazolylethanone -020                    0.430     0.656    -0.226   -34.420
28 thiazolylethanone -010                    0.096     0.170    -0.074   -43.620
28 thiazolylethanone 000                     0.000     0.000     0.000     0.000
28 thiazolylethanone 010                     0.096     0.170    -0.074   -43.620
28 thiazolylethanone 020                     0.430     0.656    -0.226   -34.420
28 thiazolylethanone 030                     1.010     1.440    -0.430   -29.861
28 thiazolylethanone 040                     1.793     2.483    -0.690   -27.804
28 thiazolylethanone 050                     2.768     3.741    -0.973   -26.019
28 thiazolylethanone 060                     3.814     5.104    -1.290   -25.265
28 thiazolylethanone 070                     4.802     6.431    -1.629   -25.338
28 thiazolylethanone 080                     5.572     7.544    -1.972   -26.134
28 thiazolylethanone 090                     5.986     8.237    -2.251   -27.333
28 thiazolylethanone 100                     6.033     8.425    -2.392   -28.392
28 thiazolylethanone 110                     5.767     8.195    -2.428   -29.628
28 thiazolylethanone 120                     5.307     7.698    -2.391   -31.060
28 thiazolylethanone 130                     4.763     7.068    -2.305   -32.613
28 thiazolylethanone 140                     4.225     6.431    -2.206   -34.306
28 thiazolylethanone 150                     3.785     5.887    -2.102   -35.709
28 thiazolylethanone 160                     3.482     5.500    -2.018   -36.688
28 thiazolylethanone 170                     3.304     5.279    -1.975   -37.412
28 thiazolylethanone 180                     3.254     5.211    -1.957   -37.548
29 sulfonylthiazole -170                     3.376     5.035    -1.659   -32.952
29 sulfonylthiazole -160                     3.291     4.946    -1.655   -33.458
29 sulfonylthiazole -150                     3.150     4.757    -1.607   -33.784
29 sulfonylthiazole -140                     2.969     4.455    -1.486   -33.357
29 sulfonylthiazole -130                     2.777     4.012    -1.235   -30.779
29 sulfonylthiazole -120                     2.564     3.421    -0.857   -25.039
29 sulfonylthiazole -110                     2.296     2.706    -0.410   -15.158
29 sulfonylthiazole -100                     1.955     1.955     0.000     0.002
29 sulfonylthiazole -090                     1.560     1.254     0.306    24.396
29 sulfonylthiazole -080                     1.155     0.676     0.479    70.809
29 sulfonylthiazole -070                     0.751     0.261     0.490   187.861
29 sulfonylthiazole -060                     0.355     0.029     0.326  1123.016
29 sulfonylthiazole -050                     0.000     0.000     0.000     0.000
29 sulfonylthiazole -040                    -0.286     0.137    -0.423  -308.727
29 sulfonylthiazole -030                    -0.515     0.380    -0.895  -235.600
29 sulfonylthiazole -020                    -0.672     0.648    -1.320  -203.751
29 sulfonylthiazole -010                    -0.773     0.857    -1.630  -190.230
29 sulfonylthiazole 000                     -0.809     0.937    -1.746  -186.308
29 sulfonylthiazole 010                     -0.775     0.857    -1.632  -190.409
29 sulfonylthiazole 020                     -0.667     0.648    -1.315  -202.891
29 sulfonylthiazole 030                     -0.515     0.380    -0.895  -235.537
29 sulfonylthiazole 040                     -0.288     0.137    -0.425  -309.881
29 sulfonylthiazole 050                      0.000     0.000     0.000       Inf
29 sulfonylthiazole 060                      0.354     0.029     0.325  1121.653
29 sulfonylthiazole 070                      0.749     0.261     0.488   187.092
29 sulfonylthiazole 080                      1.156     0.676     0.480    71.017
29 sulfonylthiazole 090                      1.564     1.254     0.310    24.740
29 sulfonylthiazole 100                      1.952     1.955    -0.003    -0.159
29 sulfonylthiazole 110                      2.296     2.706    -0.410   -15.137
29 sulfonylthiazole 120                      2.565     3.421    -0.856   -25.029
29 sulfonylthiazole 130                      2.778     4.012    -1.234   -30.766
29 sulfonylthiazole 140                      2.966     4.455    -1.489   -33.416
29 sulfonylthiazole 150                      3.147     4.757    -1.610   -33.838
29 sulfonylthiazole 160                      3.288     4.946    -1.658   -33.526
29 sulfonylthiazole 170                      3.375     5.035    -1.660   -32.961
29 sulfonylthiazole 180                      3.372     5.031    -1.659   -32.981
30 sulfonamide -170                          3.127     4.484    -1.357   -30.267
30 sulfonamide -160                          2.657     3.889    -1.232   -31.674
30 sulfonamide -150                          2.270     3.290    -1.020   -31.014
30 sulfonamide -140                          1.936     2.802    -0.866   -30.890
30 sulfonamide -130                          1.680     2.452    -0.772   -31.473
30 sulfonamide -120                          1.175     1.798    -0.623   -34.667
30 sulfonamide -110                          0.625     0.902    -0.277   -30.720
30 sulfonamide -100                          0.195     0.266    -0.071   -26.742
30 sulfonamide -090                          0.000     0.000     0.000     0.000
30 sulfonamide -080                          0.117     0.170    -0.053   -30.963
30 sulfonamide -070                          0.569     0.819    -0.250   -30.576
30 sulfonamide -060                          1.205     1.815    -0.610   -33.585
30 sulfonamide -050                          1.695     2.537    -0.842   -33.177
30 sulfonamide -040                          1.970     2.952    -0.982   -33.272
30 sulfonamide -030                          2.322     3.481    -1.159   -33.286
30 sulfonamide -020                          2.716     4.070    -1.354   -33.261
30 sulfonamide -010                          3.119     4.481    -1.362   -30.388
30 sulfonamide 000                           3.175     4.559    -1.384   -30.357
30 sulfonamide 010                           3.122     4.481    -1.359   -30.326
30 sulfonamide 020                           2.718     4.070    -1.352   -33.225
30 sulfonamide 030                           2.322     3.481    -1.159   -33.309
30 sulfonamide 040                           1.968     2.952    -0.984   -33.348
30 sulfonamide 050                           1.698     2.537    -0.839   -33.086
30 sulfonamide 060                           1.207     1.815    -0.608   -33.516
30 sulfonamide 070                           0.567     0.819    -0.252   -30.782
30 sulfonamide 080                           0.117     0.170    -0.053   -31.391
30 sulfonamide 090                           0.001     0.000     0.001       Inf
30 sulfonamide 100                           0.194     0.266    -0.072   -27.008
30 sulfonamide 110                           0.628     0.902    -0.274   -30.339
30 sulfonamide 120                           1.176     1.798    -0.622   -34.605
30 sulfonamide 130                           1.678     2.452    -0.774   -31.561
30 sulfonamide 140                           1.936     2.802    -0.866   -30.908
30 sulfonamide 150                           2.271     3.290    -1.019   -30.958
30 sulfonamide 160                           2.660     3.889    -1.229   -31.611
30 sulfonamide 170                           3.131     4.484    -1.353   -30.182
30 sulfonamide 180                           3.168     4.557    -1.389   -30.477
31 N_phenylacetamide -170                    0.065     0.066    -0.001    -0.892
31 N_phenylacetamide -160                    0.287     0.153     0.134    87.613
31 N_phenylacetamide -150                    0.668     0.372     0.296    79.699
31 N_phenylacetamide -140                    1.185     0.720     0.465    64.558
31 N_phenylacetamide -130                    1.738     1.178     0.560    47.521
31 N_phenylacetamide -120                    2.514     1.758     0.756    43.028
31 N_phenylacetamide -110                    3.449     2.402     1.047    43.578
31 N_phenylacetamide -100                    2.687     2.604     0.083     3.179
31 N_phenylacetamide -090                    3.083     2.808     0.275     9.776
31 N_phenylacetamide -080                    2.640     2.596     0.044     1.699
31 N_phenylacetamide -070                    2.165     2.398    -0.233    -9.715
31 N_phenylacetamide -060                    2.412     1.715     0.697    40.644
31 N_phenylacetamide -050                    1.597     1.104     0.493    44.699
31 N_phenylacetamide -040                    1.047     0.641     0.406    63.265
31 N_phenylacetamide -030                    0.549     0.305     0.244    80.054
31 N_phenylacetamide -020                    0.195     0.085     0.110   129.735
31 N_phenylacetamide -010                    0.000     0.000     0.000     0.000
31 N_phenylacetamide 000                     0.034     0.091    -0.057   -62.887
31 N_phenylacetamide 010                     0.001     0.000     0.001       Inf
31 N_phenylacetamide 020                     0.194     0.085     0.109   128.310
31 N_phenylacetamide 030                     0.549     0.305     0.244    79.910
31 N_phenylacetamide 040                     1.048     0.641     0.407    63.533
31 N_phenylacetamide 050                     1.595     1.104     0.491    44.478
31 N_phenylacetamide 060                     2.414     1.715     0.699    40.743
31 N_phenylacetamide 070                     2.164     2.398    -0.234    -9.743
31 N_phenylacetamide 080                     2.639     2.596     0.043     1.664
31 N_phenylacetamide 090                     3.081     2.808     0.273     9.710
31 N_phenylacetamide 100                     2.686     2.604     0.082     3.136
31 N_phenylacetamide 110                     3.447     2.402     1.045    43.516
31 N_phenylacetamide 120                     2.515     1.758     0.757    43.079
31 N_phenylacetamide 130                     1.738     1.178     0.560    47.537
31 N_phenylacetamide 140                     1.186     0.720     0.466    64.774
31 N_phenylacetamide 150                     0.669     0.372     0.297    79.744
31 N_phenylacetamide 160                     0.289     0.153     0.136    88.659
31 N_phenylacetamide 170                     0.064     0.066    -0.002    -3.535
31 N_phenylacetamide 180                    -0.026     0.061    -0.087  -143.247
32 benzamide -170                            2.499     1.679     0.820    48.862
32 benzamide -160                            1.301     0.699     0.602    86.097
32 benzamide -150                            0.479     0.150     0.329   219.093
32 benzamide -140                            0.000     0.000     0.000     0.000
32 benzamide -130                           -0.214     0.150    -0.364  -242.633
32 benzamide -120                           -0.305     0.458    -0.763  -166.501
32 benzamide -110                           -0.355     0.788    -1.143  -145.061
32 benzamide -100                           -0.439     1.036    -1.475  -142.394
32 benzamide -090                           -0.715     1.088    -1.803  -165.694
32 benzamide -080                           -0.477     0.961    -1.438  -149.659
32 benzamide -070                           -0.387     0.672    -1.059  -157.572
32 benzamide -060                           -0.310     0.321    -0.631  -196.678
32 benzamide -050                           -0.140     0.055    -0.195  -353.913
32 benzamide -040                            0.235     0.029     0.206   711.088
32 benzamide -030                            0.926     0.369     0.557   151.055
32 benzamide -020                            1.956     1.131     0.825    72.951
32 benzamide -010                            3.302     2.301     1.001    43.490
32 benzamide 000                             4.859     3.795     1.064    28.029
32 benzamide 010                             3.302     2.301     1.001    43.489
32 benzamide 020                             1.958     1.131     0.827    73.108
32 benzamide 030                             0.927     0.369     0.558   151.176
32 benzamide 040                             0.235     0.029     0.206   710.634
32 benzamide 050                            -0.137     0.055    -0.192  -349.749
32 benzamide 060                            -0.308     0.321    -0.629  -195.939
32 benzamide 070                            -0.389     0.672    -1.061  -157.866
32 benzamide 080                            -0.478     0.961    -1.439  -149.727
32 benzamide 090                            -0.717     1.088    -1.805  -165.945
32 benzamide 100                            -0.440     1.036    -1.476  -142.512
32 benzamide 110                            -0.357     0.788    -1.145  -145.292
32 benzamide 120                            -0.303     0.458    -0.761  -166.209
32 benzamide 130                            -0.215     0.150    -0.365  -243.026
32 benzamide 140                            -0.001     0.000    -0.001      -Inf
32 benzamide 150                             0.477     0.150     0.327   218.210
32 benzamide 160                             1.299     0.699     0.600    85.836
32 benzamide 170                             2.500     1.679     0.821    48.919
32 benzamide 180                             4.034     3.055     0.979    32.038
33 pyridinyl_acetamide -170                  0.072     0.078    -0.006    -7.853
33 pyridinyl_acetamide -160                  0.330     0.330    -0.000    -0.133
33 pyridinyl_acetamide -150                  0.765     0.755     0.010     1.366
33 pyridinyl_acetamide -140                  1.410     1.374     0.036     2.610
33 pyridinyl_acetamide -130                  2.286     2.197     0.089     4.048
33 pyridinyl_acetamide -120                  3.402     3.215     0.187     5.818
33 pyridinyl_acetamide -110                  4.737     4.379     0.358     8.180
33 pyridinyl_acetamide -100                  6.200     5.590     0.610    10.913
33 pyridinyl_acetamide -090                  7.628     6.703     0.925    13.797
33 pyridinyl_acetamide -080                  6.902     7.239    -0.337    -4.656
33 pyridinyl_acetamide -070                  5.720     6.369    -0.649   -10.192
33 pyridinyl_acetamide -060                  4.540     5.590    -1.050   -18.783
33 pyridinyl_acetamide -050                  3.522     4.973    -1.451   -29.171
33 pyridinyl_acetamide -040                  2.765     4.550    -1.785   -39.234
33 pyridinyl_acetamide -030                  2.254     4.298    -2.044   -47.566
33 pyridinyl_acetamide -020                  1.926     4.184    -2.258   -53.965
33 pyridinyl_acetamide -010                  1.694     4.149    -2.455   -59.173
33 pyridinyl_acetamide 000                   1.498     4.132    -2.634   -63.754
33 pyridinyl_acetamide 010                   1.694     4.149    -2.455   -59.173
33 pyridinyl_acetamide 020                   1.926     4.184    -2.258   -53.965
33 pyridinyl_acetamide 030                   2.254     4.298    -2.044   -47.566
33 pyridinyl_acetamide 040                   2.765     4.550    -1.785   -39.234
33 pyridinyl_acetamide 050                   3.522     4.973    -1.451   -29.171
33 pyridinyl_acetamide 060                   4.540     5.590    -1.050   -18.783
33 pyridinyl_acetamide 070                   5.720     6.369    -0.649   -10.189
33 pyridinyl_acetamide 080                   6.902     7.239    -0.337    -4.656
33 pyridinyl_acetamide 090                   7.628     6.703     0.925    13.797
33 pyridinyl_acetamide 100                   6.200     5.590     0.610    10.913
33 pyridinyl_acetamide 110                   4.737     4.379     0.358     8.176
33 pyridinyl_acetamide 120                   3.402     3.215     0.187     5.822
33 pyridinyl_acetamide 130                   2.286     2.197     0.089     4.048
33 pyridinyl_acetamide 140                   1.410     1.374     0.036     2.610
33 pyridinyl_acetamide 150                   0.765     0.755     0.010     1.366
33 pyridinyl_acetamide 160                   0.330     0.330    -0.000    -0.133
33 pyridinyl_acetamide 170                   0.072     0.078    -0.006    -7.853
33 pyridinyl_acetamide 180                   0.000     0.000     0.000     0.000
34 pyrimidinyl_acetamide -170                0.071     0.036     0.035    98.206
34 pyrimidinyl_acetamide -160                0.390     0.227     0.163    71.938
34 pyrimidinyl_acetamide -150                1.036     0.650     0.386    59.395
34 pyrimidinyl_acetamide -140                1.945     1.286     0.659    51.274
34 pyrimidinyl_acetamide -130                3.116     2.151     0.965    44.875
34 pyrimidinyl_acetamide -120                4.536     3.243     1.293    39.879
34 pyrimidinyl_acetamide -110                6.106     4.513     1.593    35.294
34 pyrimidinyl_acetamide -100                7.756     5.880     1.876    31.897
34 pyrimidinyl_acetamide -090                9.109     7.097     2.012    28.353
34 pyrimidinyl_acetamide -080                7.480     5.653     1.827    32.327
34 pyrimidinyl_acetamide -070                5.760     4.215     1.545    36.659
34 pyrimidinyl_acetamide -060                4.147     2.934     1.213    41.360
34 pyrimidinyl_acetamide -050                2.775     1.889     0.886    46.892
34 pyrimidinyl_acetamide -040                1.676     1.097     0.579    52.802
34 pyrimidinyl_acetamide -030                0.855     0.533     0.322    60.472
34 pyrimidinyl_acetamide -020                0.295     0.168     0.127    75.759
34 pyrimidinyl_acetamide -010                0.058     0.029     0.029   101.041
34 pyrimidinyl_acetamide 000                 0.000     0.000     0.000     0.000
34 pyrimidinyl_acetamide 010                 0.058     0.029     0.029   101.041
34 pyrimidinyl_acetamide 020                 0.295     0.168     0.127    75.759
34 pyrimidinyl_acetamide 030                 0.855     0.533     0.322    60.472
34 pyrimidinyl_acetamide 040                 1.676     1.097     0.579    52.802
34 pyrimidinyl_acetamide 050                 2.775     1.889     0.886    46.892
34 pyrimidinyl_acetamide 060                 4.147     2.934     1.213    41.360
34 pyrimidinyl_acetamide 070                 5.760     4.215     1.545    36.659
34 pyrimidinyl_acetamide 080                 7.480     5.653     1.827    32.327
34 pyrimidinyl_acetamide 090                 9.109     7.097     2.012    28.353
34 pyrimidinyl_acetamide 100                 7.756     5.880     1.876    31.897
34 pyrimidinyl_acetamide 110                 6.106     4.513     1.593    35.294
34 pyrimidinyl_acetamide 120                 4.536     3.243     1.293    39.879
34 pyrimidinyl_acetamide 130                 3.116     2.151     0.965    44.875
34 pyrimidinyl_acetamide 140                 1.945     1.286     0.659    51.274
34 pyrimidinyl_acetamide 150                 1.036     0.650     0.386    59.395
34 pyrimidinyl_acetamide 160                 0.390     0.227     0.163    71.938
34 pyrimidinyl_acetamide 170                 0.071     0.036     0.035    98.206
34 pyrimidinyl_acetamide 180                 0.005     0.003     0.002    63.362
35 pyridinyl_urea -170                       3.398     1.903     1.495    78.585
35 pyridinyl_urea -160                       3.589     2.015     1.574    78.135
35 pyridinyl_urea -150                       3.961     2.285     1.676    73.364
35 pyridinyl_urea -140                       4.550     2.749     1.801    65.511
35 pyridinyl_urea -130                       5.383     3.440     1.943    56.485
35 pyridinyl_urea -120                       6.482     4.360     2.122    48.667
35 pyridinyl_urea -110                       7.825     5.463     2.362    43.230
35 pyridinyl_urea -100                       9.343     6.647     2.696    40.561
35 pyridinyl_urea -090                      10.154     7.554     2.600    34.413
35 pyridinyl_urea -080                       8.050     5.481     2.569    46.873
35 pyridinyl_urea -070                       6.105     4.001     2.104    52.574
35 pyridinyl_urea -060                       4.319     2.719     1.600    58.852
35 pyridinyl_urea -050                       2.805     1.696     1.109    65.416
35 pyridinyl_urea -040                       1.607     0.929     0.678    72.994
35 pyridinyl_urea -030                       0.738     0.401     0.337    83.918
35 pyridinyl_urea -020                       0.166     0.074     0.092   124.453
35 pyridinyl_urea -010                       0.000     0.000     0.000     0.000
35 pyridinyl_urea 000                        0.024     0.026    -0.002    -6.067
35 pyridinyl_urea 010                        0.000     0.000     0.000       Inf
35 pyridinyl_urea 020                        0.167     0.074     0.093   125.030
35 pyridinyl_urea 030                        0.739     0.401     0.338    84.211
35 pyridinyl_urea 040                        1.607     0.929     0.678    72.983
35 pyridinyl_urea 050                        2.807     1.696     1.111    65.483
35 pyridinyl_urea 060                        4.320     2.719     1.601    58.888
35 pyridinyl_urea 070                        6.105     4.001     2.104    52.583
35 pyridinyl_urea 080                        8.049     5.481     2.568    46.845
35 pyridinyl_urea 090                       10.159     7.554     2.605    34.480
35 pyridinyl_urea 100                        9.343     6.647     2.696    40.562
35 pyridinyl_urea 110                        7.827     5.463     2.364    43.275
35 pyridinyl_urea 120                        6.481     4.360     2.121    48.658
35 pyridinyl_urea 130                        5.382     3.440     1.942    56.448
35 pyridinyl_urea 140                        4.550     2.749     1.801    65.529
35 pyridinyl_urea 150                        3.964     2.285     1.679    73.465
35 pyridinyl_urea 160                        3.591     2.015     1.576    78.234
35 pyridinyl_urea 170                        3.401     1.903     1.498    78.728
35 pyridinyl_urea 180                        2.670     2.326     0.344    14.806
36 pyrrollyacetamide -170                    0.236     0.164     0.072    44.193
36 pyrrollyacetamide -160                    0.705     0.553     0.152    27.552
36 pyrrollyacetamide -150                    1.401     1.160     0.241    20.766
36 pyrrollyacetamide -140                    2.300     1.957     0.343    17.514
36 pyrrollyacetamide -130                    3.411     2.842     0.569    20.021
36 pyrrollyacetamide -120                    4.662     3.655     1.007    27.543
36 pyrrollyacetamide -110                    5.102     3.954     1.148    29.044
36 pyrrollyacetamide -100                    5.052     3.734     1.318    35.305
36 pyrrollyacetamide -090                    5.167     3.605     1.562    43.316
36 pyrrollyacetamide -080                    5.276     3.556     1.720    48.358
36 pyrrollyacetamide -070                    5.441     3.640     1.801    49.485
36 pyrrollyacetamide -060                    5.658     3.884     1.774    45.681
36 pyrrollyacetamide -050                    5.895     4.283     1.612    37.648
36 pyrrollyacetamide -040                    6.141     4.826     1.315    27.253
36 pyrrollyacetamide -030                    6.353     5.478     0.875    15.974
36 pyrrollyacetamide -020                    6.512     6.197     0.315     5.089
36 pyrrollyacetamide -010                    6.954     6.503     0.451     6.930
36 pyrrollyacetamide 000                     6.766     6.570     0.196     2.984
36 pyrrollyacetamide 010                     6.954     6.503     0.451     6.930
36 pyrrollyacetamide 020                     6.509     6.197     0.312     5.042
36 pyrrollyacetamide 030                     6.353     5.478     0.875    15.974
36 pyrrollyacetamide 040                     6.141     4.826     1.315    27.253
36 pyrrollyacetamide 050                     5.895     4.283     1.612    37.648
36 pyrrollyacetamide 060                     5.658     3.884     1.774    45.681
36 pyrrollyacetamide 070                     5.441     3.640     1.801    49.485
36 pyrrollyacetamide 080                     5.276     3.556     1.720    48.358
36 pyrrollyacetamide 090                     5.167     3.605     1.562    43.316
36 pyrrollyacetamide 100                     5.052     3.734     1.318    35.305
36 pyrrollyacetamide 110                     5.102     3.954     1.148    29.044
36 pyrrollyacetamide 120                     4.662     3.655     1.007    27.543
36 pyrrollyacetamide 130                     3.411     2.842     0.569    20.021
36 pyrrollyacetamide 140                     2.300     1.957     0.343    17.514
36 pyrrollyacetamide 150                     1.401     1.160     0.241    20.766
36 pyrrollyacetamide 160                     0.705     0.553     0.152    27.552
36 pyrrollyacetamide 170                     0.236     0.164     0.072    44.193
36 pyrrollyacetamide 180                     0.000     0.000     0.000     0.000
37 furanylacetamide -170                     4.369     5.689    -1.320   -23.195
37 furanylacetamide -160                     4.851     5.107    -0.256    -5.008
37 furanylacetamide -150                     5.013     4.426     0.587    13.264
37 furanylacetamide -140                     5.016     3.795     1.221    32.172
37 furanylacetamide -130                     4.951     3.283     1.668    50.794
37 furanylacetamide -120                     4.869     2.923     1.946    66.559
37 furanylacetamide -110                     4.801     2.708     2.093    77.288
37 furanylacetamide -100                     4.724     2.616     2.108    80.585
37 furanylacetamide -090                     4.582     2.606     1.976    75.808
37 furanylacetamide -080                     4.314     2.620     1.694    64.662
37 furanylacetamide -070                     3.789     2.583     1.206    46.699
37 furanylacetamide -060                     2.849     2.379     0.470    19.741
37 furanylacetamide -050                     1.791     1.945    -0.154    -7.913
37 furanylacetamide -040                     1.021     1.376    -0.355   -25.785
37 furanylacetamide -030                     0.521     0.825    -0.304   -36.890
37 furanylacetamide -020                     0.197     0.394    -0.197   -49.911
37 furanylacetamide -010                     0.039     0.119    -0.080   -66.911
37 furanylacetamide 000                      0.000     0.000     0.000     0.000
37 furanylacetamide 010                      0.039     0.119    -0.080   -66.911
37 furanylacetamide 020                      0.197     0.394    -0.197   -49.911
37 furanylacetamide 030                      0.521     0.825    -0.304   -36.890
37 furanylacetamide 040                      1.021     1.376    -0.355   -25.785
37 furanylacetamide 050                      1.791     1.945    -0.154    -7.913
37 furanylacetamide 060                      2.849     2.379     0.470    19.741
37 furanylacetamide 070                      3.789     2.583     1.206    46.699
37 furanylacetamide 080                      4.314     2.620     1.694    64.662
37 furanylacetamide 090                      4.582     2.606     1.976    75.808
37 furanylacetamide 100                      4.724     2.616     2.108    80.585
37 furanylacetamide 110                      4.801     2.708     2.093    77.288
37 furanylacetamide 120                      4.869     2.923     1.946    66.559
37 furanylacetamide 130                      4.951     3.283     1.668    50.794
37 furanylacetamide 140                      5.016     3.795     1.221    32.172
37 furanylacetamide 150                      5.013     4.426     0.587    13.264
37 furanylacetamide 160                      4.851     5.107    -0.256    -5.008
37 furanylacetamide 170                      4.369     5.689    -1.320   -23.195
37 furanylacetamide 180                      3.612     5.943    -2.331   -39.227
38 thiophenylacetamide -170                  0.289     0.184     0.105    57.150
38 thiophenylacetamide -160                  0.738     0.544     0.194    35.578
38 thiophenylacetamide -150                  1.577     1.166     0.411    35.236
38 thiophenylacetamide -140                  2.567     1.840     0.727    39.513
38 thiophenylacetamide -130                  2.459     2.279     0.180     7.896
38 thiophenylacetamide -120                  2.455     1.975     0.480    24.317
38 thiophenylacetamide -110                  2.464     1.770     0.694    39.195
38 thiophenylacetamide -100                  2.461     1.644     0.817    49.666
38 thiophenylacetamide -090                  2.437     1.554     0.883    56.831
38 thiophenylacetamide -080                  2.427     1.559     0.868    55.682
38 thiophenylacetamide -070                  2.532     1.668     0.864    51.792
38 thiophenylacetamide -060                  2.698     1.881     0.817    43.452
38 thiophenylacetamide -050                  2.856     2.191     0.665    30.330
38 thiophenylacetamide -040                  2.182     2.057     0.125     6.084
38 thiophenylacetamide -030                  1.515     1.724    -0.209   -12.105
38 thiophenylacetamide -020                  1.089     1.487    -0.398   -26.746
38 thiophenylacetamide -010                  0.855     1.367    -0.512   -37.457
38 thiophenylacetamide 000                   0.715     1.328    -0.613   -46.131
38 thiophenylacetamide 010                   0.853     1.367    -0.514   -37.636
38 thiophenylacetamide 020                   1.088     1.487    -0.399   -26.848
38 thiophenylacetamide 030                   1.513     1.724    -0.211   -12.235
38 thiophenylacetamide 040                   2.184     2.057     0.127     6.183
38 thiophenylacetamide 050                   2.858     2.191     0.667    30.454
38 thiophenylacetamide 060                   2.695     1.881     0.814    43.278
38 thiophenylacetamide 070                   2.529     1.668     0.861    51.643
38 thiophenylacetamide 080                   2.426     1.559     0.867    55.618
38 thiophenylacetamide 090                   2.437     1.554     0.883    56.830
38 thiophenylacetamide 100                   2.460     1.644     0.816    49.609
38 thiophenylacetamide 110                   2.460     1.770     0.690    38.967
38 thiophenylacetamide 120                   2.458     1.975     0.483    24.465
38 thiophenylacetamide 130                   2.458     2.279     0.179     7.873
38 thiophenylacetamide 140                   2.567     1.840     0.727    39.512
38 thiophenylacetamide 150                   1.581     1.166     0.415    35.598
38 thiophenylacetamide 160                   0.737     0.544     0.193    35.501
38 thiophenylacetamide 170                   0.288     0.184     0.104    56.465
38 thiophenylacetamide 180                   0.000     0.000     0.000     0.000
39 imidazolylacetamide -170                  0.186     0.203    -0.017    -8.594
39 imidazolylacetamide -160                  0.602     0.679    -0.077   -11.407
39 imidazolylacetamide -150                  1.262     1.444    -0.182   -12.615
39 imidazolylacetamide -140                  2.171     2.478    -0.307   -12.381
39 imidazolylacetamide -130                  3.313     3.709    -0.396   -10.684
39 imidazolylacetamide -120                  4.618     5.003    -0.385    -7.689
39 imidazolylacetamide -110                  6.035     6.178    -0.143    -2.309
39 imidazolylacetamide -100                  7.443     7.130     0.313     4.390
39 imidazolylacetamide -090                  8.217     7.820     0.397     5.083
39 imidazolylacetamide -080                  8.397     7.667     0.730     9.527
39 imidazolylacetamide -070                  8.466     7.548     0.918    12.168
39 imidazolylacetamide -060                  8.415     7.503     0.912    12.156
39 imidazolylacetamide -050                  8.242     7.541     0.701     9.294
39 imidazolylacetamide -040                  7.903     7.639     0.264     3.461
39 imidazolylacetamide -030                  7.435     7.790    -0.355    -4.561
39 imidazolylacetamide -020                  6.918     7.988    -1.070   -13.390
39 imidazolylacetamide -010                  6.379     8.214    -1.835   -22.346
39 imidazolylacetamide 000                   5.836     8.429    -2.593   -30.760
39 imidazolylacetamide 010                   6.379     8.214    -1.835   -22.346
39 imidazolylacetamide 020                   6.918     7.988    -1.070   -13.390
39 imidazolylacetamide 030                   7.435     7.790    -0.355    -4.561
39 imidazolylacetamide 040                   7.903     7.639     0.264     3.461
39 imidazolylacetamide 050                   8.242     7.541     0.701     9.294
39 imidazolylacetamide 060                   8.415     7.503     0.912    12.156
39 imidazolylacetamide 070                   8.466     7.548     0.918    12.168
39 imidazolylacetamide 080                   8.397     7.667     0.730     9.527
39 imidazolylacetamide 090                   8.216     7.820     0.396     5.067
39 imidazolylacetamide 100                   7.443     7.130     0.313     4.390
39 imidazolylacetamide 110                   6.035     6.178    -0.143    -2.309
39 imidazolylacetamide 120                   4.618     5.003    -0.385    -7.689
39 imidazolylacetamide 130                   3.313     3.709    -0.396   -10.684
39 imidazolylacetamide 140                   2.171     2.478    -0.307   -12.381
39 imidazolylacetamide 150                   1.262     1.444    -0.182   -12.615
39 imidazolylacetamide 160                   0.602     0.679    -0.077   -11.407
39 imidazolylacetamide 170                   0.186     0.203    -0.017    -8.594
39 imidazolylacetamide 180                   0.000     0.000     0.000     0.000
40 me_imidazolylacetamide -170               1.414     3.550    -2.136   -60.172
40 me_imidazolylacetamide -160               1.095     2.563    -1.468   -57.259
40 me_imidazolylacetamide -150               0.580     1.502    -0.922   -61.361
40 me_imidazolylacetamide -140               0.182     0.657    -0.475   -72.286
40 me_imidazolylacetamide -130              -0.095     0.161    -0.256  -159.013
40 me_imidazolylacetamide -120               0.000     0.000     0.000     0.000
40 me_imidazolylacetamide -110               0.539     0.233     0.306   131.503
40 me_imidazolylacetamide -100               1.463     0.832     0.631    75.828
40 me_imidazolylacetamide -090               2.632     1.712     0.920    53.767
40 me_imidazolylacetamide -080               2.198     2.004     0.194     9.673
40 me_imidazolylacetamide -070               2.313     2.021     0.292    14.455
40 me_imidazolylacetamide -060               2.320     2.050     0.270    13.172
40 me_imidazolylacetamide -050               2.237     2.135     0.102     4.760
40 me_imidazolylacetamide -040               1.997     2.273    -0.276   -12.135
40 me_imidazolylacetamide -030               1.660     2.473    -0.813   -32.863
40 me_imidazolylacetamide -020               1.292     2.731    -1.439   -52.679
40 me_imidazolylacetamide -010               0.929     3.030    -2.101   -69.348
40 me_imidazolylacetamide 000                0.538     3.303    -2.765   -83.712
40 me_imidazolylacetamide 010                0.929     3.030    -2.101   -69.348
40 me_imidazolylacetamide 020                1.292     2.731    -1.439   -52.679
40 me_imidazolylacetamide 030                1.660     2.473    -0.813   -32.863
40 me_imidazolylacetamide 040                1.997     2.273    -0.276   -12.135
40 me_imidazolylacetamide 050                2.237     2.135     0.102     4.760
40 me_imidazolylacetamide 060                2.319     2.050     0.269    13.105
40 me_imidazolylacetamide 070                2.313     2.021     0.292    14.455
40 me_imidazolylacetamide 080                2.198     2.004     0.194     9.673
40 me_imidazolylacetamide 090                2.632     1.712     0.920    53.767
40 me_imidazolylacetamide 100                1.463     0.832     0.631    75.828
40 me_imidazolylacetamide 110                0.539     0.233     0.306   131.503
40 me_imidazolylacetamide 120                0.000     0.000     0.000     0.000
40 me_imidazolylacetamide 130               -0.095     0.161    -0.256  -159.013
40 me_imidazolylacetamide 140                0.182     0.657    -0.475   -72.286
40 me_imidazolylacetamide 150                0.580     1.502    -0.922   -61.361
40 me_imidazolylacetamide 160                1.095     2.563    -1.468   -57.259
40 me_imidazolylacetamide 170                1.414     3.550    -2.136   -60.172
40 me_imidazolylacetamide 180                1.233     3.969    -2.736   -68.938
41 oxazolylacetamide -170                    1.348     1.331     0.017     1.273
41 oxazolylacetamide -160                    1.571     1.328     0.243    18.322
41 oxazolylacetamide -150                    1.939     1.379     0.560    40.585
41 oxazolylacetamide -140                    2.489     1.525     0.964    63.208
41 oxazolylacetamide -130                    3.185     1.764     1.421    80.533
41 oxazolylacetamide -120                    3.963     2.078     1.885    90.697
41 oxazolylacetamide -110                    4.781     2.450     2.331    95.144
41 oxazolylacetamide -100                    5.560     2.856     2.704    94.684
41 oxazolylacetamide -090                    6.184     3.230     2.954    91.464
41 oxazolylacetamide -080                    5.631     3.093     2.538    82.048
41 oxazolylacetamide -070                    4.422     2.495     1.927    77.228
41 oxazolylacetamide -060                    3.262     1.874     1.388    74.084
41 oxazolylacetamide -050                    2.200     1.272     0.928    72.944
41 oxazolylacetamide -040                    1.315     0.756     0.559    74.005
41 oxazolylacetamide -030                    0.686     0.375     0.311    83.047
41 oxazolylacetamide -020                    0.398     0.189     0.209   110.747
41 oxazolylacetamide -010                    0.196     0.084     0.112   132.970
41 oxazolylacetamide 000                     0.000     0.000     0.000     0.000
41 oxazolylacetamide 010                     0.196     0.084     0.112   132.970
41 oxazolylacetamide 020                     0.398     0.189     0.209   110.747
41 oxazolylacetamide 030                     0.686     0.375     0.311    83.047
41 oxazolylacetamide 040                     1.315     0.756     0.559    74.005
41 oxazolylacetamide 050                     2.200     1.272     0.928    72.944
41 oxazolylacetamide 060                     3.262     1.874     1.388    74.084
41 oxazolylacetamide 070                     4.422     2.495     1.927    77.228
41 oxazolylacetamide 080                     5.631     3.093     2.538    82.048
41 oxazolylacetamide 090                     6.184     3.230     2.954    91.464
41 oxazolylacetamide 100                     5.560     2.856     2.704    94.684
41 oxazolylacetamide 110                     4.781     2.450     2.331    95.144
41 oxazolylacetamide 120                     3.963     2.078     1.885    90.697
41 oxazolylacetamide 130                     3.185     1.764     1.421    80.533
41 oxazolylacetamide 140                     2.489     1.525     0.964    63.208
41 oxazolylacetamide 150                     1.939     1.379     0.560    40.585
41 oxazolylacetamide 160                     1.571     1.328     0.243    18.322
41 oxazolylacetamide 170                     1.348     1.331     0.017     1.273
41 oxazolylacetamide 180                     0.914     1.120    -0.206   -18.374
42 thiazolylacetamide -170                   0.364     0.209     0.155    74.081
42 thiazolylacetamide -160                   0.688     0.712    -0.024    -3.395
42 thiazolylacetamide -150                   1.460     1.534    -0.074    -4.829
42 thiazolylacetamide -140                   2.438     2.578    -0.140    -5.420
42 thiazolylacetamide -130                   3.558     3.717    -0.159    -4.264
42 thiazolylacetamide -120                   4.698     4.808    -0.110    -2.284
42 thiazolylacetamide -110                   5.848     5.749     0.099     1.729
42 thiazolylacetamide -100                   6.957     6.506     0.451     6.925
42 thiazolylacetamide -090                   6.691     6.822    -0.131    -1.923
42 thiazolylacetamide -080                   6.659     6.681    -0.022    -0.333
42 thiazolylacetamide -070                   6.401     6.427    -0.026    -0.410
42 thiazolylacetamide -060                   5.989     6.161    -0.172    -2.790
42 thiazolylacetamide -050                   5.242     5.812    -0.570    -9.806
42 thiazolylacetamide -040                   4.233     5.417    -1.184   -21.858
42 thiazolylacetamide -030                   3.340     5.120    -1.780   -34.771
42 thiazolylacetamide -020                   2.644     4.951    -2.307   -46.592
42 thiazolylacetamide -010                   1.245     4.748    -3.503   -73.771
42 thiazolylacetamide 000                    1.685     4.854    -3.169   -65.289
42 thiazolylacetamide 010                    1.245     4.748    -3.503   -73.771
42 thiazolylacetamide 020                    2.644     4.951    -2.307   -46.592
42 thiazolylacetamide 030                    3.340     5.120    -1.780   -34.771
42 thiazolylacetamide 040                    4.233     5.417    -1.184   -21.858
42 thiazolylacetamide 050                    5.242     5.812    -0.570    -9.806
42 thiazolylacetamide 060                    5.989     6.161    -0.172    -2.790
42 thiazolylacetamide 070                    6.401     6.427    -0.026    -0.410
42 thiazolylacetamide 080                    6.659     6.681    -0.022    -0.333
42 thiazolylacetamide 090                    6.691     6.822    -0.131    -1.923
42 thiazolylacetamide 100                    6.957     6.506     0.451     6.925
42 thiazolylacetamide 110                    5.848     5.749     0.099     1.729
42 thiazolylacetamide 120                    4.698     4.808    -0.110    -2.284
42 thiazolylacetamide 130                    3.558     3.717    -0.159    -4.264
42 thiazolylacetamide 140                    2.438     2.578    -0.140    -5.420
42 thiazolylacetamide 150                    1.460     1.534    -0.074    -4.829
42 thiazolylacetamide 160                    0.688     0.712    -0.024    -3.395
42 thiazolylacetamide 170                    0.364     0.209     0.155    74.081
42 thiazolylacetamide 180                    0.000     0.000     0.000     0.000
43 biphenyl -170                             2.148     1.863     0.285    15.301
43 biphenyl -160                             1.110     0.923     0.187    20.232
43 biphenyl -150                             0.317     0.231     0.086    37.058
43 biphenyl -140                             0.000     0.000     0.000     0.000
43 biphenyl -130                             0.122     0.206    -0.084   -40.612
43 biphenyl -120                             0.563     0.720    -0.157   -21.760
43 biphenyl -110                             1.130     1.346    -0.216   -16.026
43 biphenyl -100                             1.600     1.871    -0.271   -14.472
43 biphenyl -090                             1.783     2.068    -0.285   -13.797
43 biphenyl -080                             1.607     1.877    -0.270   -14.362
43 biphenyl -070                             1.133     1.351    -0.218   -16.159
43 biphenyl -060                             0.569     0.724    -0.155   -21.359
43 biphenyl -050                             0.123     0.207    -0.084   -40.647
43 biphenyl -040                             0.013     0.006     0.007   115.968
43 biphenyl -030                             0.348     0.263     0.085    32.340
43 biphenyl -020                             1.161     0.994     0.167    16.790
43 biphenyl -010                             2.196     1.938     0.258    13.301
43 biphenyl 000                              2.990     2.633     0.357    13.570
43 biphenyl 010                              2.196     1.938     0.258    13.301
43 biphenyl 020                              1.161     0.994     0.167    16.790
43 biphenyl 030                              0.348     0.263     0.085    32.340
43 biphenyl 040                              0.013     0.006     0.007   115.968
43 biphenyl 050                              0.123     0.207    -0.084   -40.647
43 biphenyl 060                              0.569     0.724    -0.155   -21.359
43 biphenyl 070                              1.133     1.351    -0.218   -16.159
43 biphenyl 080                              1.607     1.877    -0.270   -14.362
43 biphenyl 090                              1.783     2.068    -0.285   -13.797
43 biphenyl 100                              1.600     1.871    -0.271   -14.472
43 biphenyl 110                              1.130     1.346    -0.216   -16.026
43 biphenyl 120                              0.563     0.720    -0.157   -21.760
43 biphenyl 130                              0.122     0.206    -0.084   -40.612
43 biphenyl 140                              0.000     0.000     0.000     0.000
43 biphenyl 150                              0.317     0.231     0.086    37.058
43 biphenyl 160                              1.110     0.923     0.187    20.232
43 biphenyl 170                              2.148     1.863     0.285    15.301
43 biphenyl 180                              2.906     2.529     0.377    14.908
44 phenylpyridine -170                       0.293     0.277     0.016     5.743
44 phenylpyridine -160                       0.056     0.007     0.049   698.192
44 phenylpyridine -150                       0.000     0.000     0.000     0.000
44 phenylpyridine -140                       0.220     0.328    -0.108   -32.814
44 phenylpyridine -130                       0.742     0.989    -0.247   -24.993
44 phenylpyridine -120                       1.435     1.860    -0.425   -22.854
44 phenylpyridine -110                       2.130     2.737    -0.607   -22.169
44 phenylpyridine -100                       2.639     3.397    -0.758   -22.314
44 phenylpyridine -090                       2.820     3.634    -0.814   -22.410
44 phenylpyridine -080                       2.621     3.384    -0.763   -22.554
44 phenylpyridine -070                       2.107     2.723    -0.616   -22.633
44 phenylpyridine -060                       1.428     1.854    -0.426   -22.958
44 phenylpyridine -050                       0.744     0.991    -0.247   -24.896
44 phenylpyridine -040                       0.236     0.334    -0.098   -29.317
44 phenylpyridine -030                       0.003     0.012    -0.009   -74.168
44 phenylpyridine -020                       0.066     0.048     0.018    37.608
44 phenylpyridine -010                       0.341     0.334     0.007     2.164
44 phenylpyridine 000                        0.591     0.618    -0.027    -4.424
44 phenylpyridine 010                        0.341     0.334     0.007     2.164
44 phenylpyridine 020                        0.066     0.048     0.018    37.608
44 phenylpyridine 030                        0.003     0.012    -0.009   -74.168
44 phenylpyridine 040                        0.236     0.334    -0.098   -29.317
44 phenylpyridine 050                        0.744     0.991    -0.247   -24.896
44 phenylpyridine 060                        1.428     1.854    -0.426   -22.958
44 phenylpyridine 070                        2.107     2.723    -0.616   -22.633
44 phenylpyridine 080                        2.621     3.384    -0.763   -22.554
44 phenylpyridine 090                        2.820     3.634    -0.814   -22.410
44 phenylpyridine 100                        2.639     3.397    -0.758   -22.314
44 phenylpyridine 110                        2.130     2.737    -0.607   -22.169
44 phenylpyridine 120                        1.435     1.860    -0.425   -22.854
44 phenylpyridine 130                        0.742     0.989    -0.247   -24.993
44 phenylpyridine 140                        0.220     0.328    -0.108   -32.814
44 phenylpyridine 150                        0.000     0.000     0.000     0.000
44 phenylpyridine 160                        0.056     0.007     0.049   698.192
44 phenylpyridine 170                        0.293     0.277     0.016     5.743
44 phenylpyridine 180                        0.541     0.562    -0.021    -3.793
45 phenylpyrimidine -170                     0.185     0.207    -0.022   -10.636
45 phenylpyrimidine -160                     0.366     0.392    -0.026    -6.523
45 phenylpyrimidine -150                     0.826     0.918    -0.092    -9.998
45 phenylpyrimidine -140                     1.535     1.746    -0.211   -12.112
45 phenylpyrimidine -130                     2.412     2.830    -0.418   -14.764
45 phenylpyrimidine -120                     3.365     4.056    -0.691   -17.038
45 phenylpyrimidine -110                     4.212     5.211    -0.999   -19.167
45 phenylpyrimidine -100                     4.815     6.052    -1.237   -20.441
45 phenylpyrimidine -090                     5.006     6.348    -1.342   -21.147
45 phenylpyrimidine -080                     4.806     6.053    -1.247   -20.595
45 phenylpyrimidine -070                     4.234     5.230    -0.996   -19.036
45 phenylpyrimidine -060                     3.380     4.084    -0.704   -17.227
45 phenylpyrimidine -050                     2.433     2.858    -0.425   -14.880
45 phenylpyrimidine -040                     1.547     1.759    -0.212   -12.073
45 phenylpyrimidine -030                     0.832     0.920    -0.088    -9.609
45 phenylpyrimidine -020                     0.369     0.392    -0.023    -5.920
45 phenylpyrimidine -010                     0.207     0.235    -0.028   -12.069
45 phenylpyrimidine 000                     -0.002     0.001    -0.003  -271.310
45 phenylpyrimidine 010                      0.207     0.235    -0.028   -11.794
45 phenylpyrimidine 020                      0.367     0.392    -0.025    -6.333
45 phenylpyrimidine 030                      0.835     0.920    -0.085    -9.288
45 phenylpyrimidine 040                      1.547     1.759    -0.212   -12.031
45 phenylpyrimidine 050                      2.435     2.858    -0.423   -14.790
45 phenylpyrimidine 060                      3.383     4.084    -0.701   -17.168
45 phenylpyrimidine 070                      4.235     5.230    -0.995   -19.025
45 phenylpyrimidine 080                      4.808     6.053    -1.245   -20.572
45 phenylpyrimidine 090                      5.005     6.348    -1.343   -21.153
45 phenylpyrimidine 100                      4.816     6.052    -1.236   -20.424
45 phenylpyrimidine 110                      4.213     5.211    -0.998   -19.153
45 phenylpyrimidine 120                      3.359     4.056    -0.697   -17.187
45 phenylpyrimidine 130                      2.410     2.830    -0.420   -14.852
45 phenylpyrimidine 140                      1.539     1.746    -0.207   -11.850
45 phenylpyrimidine 150                      0.827     0.918    -0.091    -9.945
45 phenylpyrimidine 160                      0.366     0.392    -0.026    -6.754
45 phenylpyrimidine 170                      0.184     0.207    -0.023   -11.273
45 phenylpyrimidine 180                      0.000     0.000     0.000     0.000
46 bipyridine -170                           0.156     0.161    -0.005    -3.340
46 bipyridine -160                           0.448     0.471    -0.023    -4.894
46 bipyridine -150                           0.979     1.062    -0.083    -7.814
46 bipyridine -140                           1.736     1.958    -0.222   -11.352
46 bipyridine -130                           2.672     3.108    -0.436   -14.024
46 bipyridine -120                           3.672     4.374    -0.702   -16.042
46 bipyridine -110                           4.589     5.568    -0.979   -17.590
46 bipyridine -100                           5.305     6.496    -1.191   -18.338
46 bipyridine -090                           5.718     7.004    -1.286   -18.357
46 bipyridine -080                           5.806     7.068    -1.262   -17.853
46 bipyridine -070                           5.672     6.806    -1.134   -16.663
46 bipyridine -060                           5.399     6.392    -0.993   -15.539
46 bipyridine -050                           5.153     6.040    -0.887   -14.686
46 bipyridine -040                           5.058     5.916    -0.858   -14.505
46 bipyridine -030                           5.182     6.108    -0.926   -15.162
46 bipyridine -020                           5.538     6.586    -1.048   -15.913
46 bipyridine -010                           5.969     7.160    -1.191   -16.630
46 bipyridine 000                            6.026     7.290    -1.264   -17.334
46 bipyridine 010                            5.972     7.160    -1.188   -16.594
46 bipyridine 020                            5.537     6.586    -1.049   -15.927
46 bipyridine 030                            5.179     6.108    -0.929   -15.216
46 bipyridine 040                            5.061     5.916    -0.855   -14.448
46 bipyridine 050                            5.153     6.040    -0.887   -14.681
46 bipyridine 060                            5.399     6.392    -0.993   -15.530
46 bipyridine 070                            5.670     6.806    -1.136   -16.687
46 bipyridine 080                            5.807     7.068    -1.261   -17.844
46 bipyridine 090                            5.715     7.004    -1.289   -18.402
46 bipyridine 100                            5.305     6.496    -1.191   -18.340
46 bipyridine 110                            4.591     5.568    -0.977   -17.550
46 bipyridine 120                            3.675     4.374    -0.699   -15.976
46 bipyridine 130                            2.677     3.108    -0.431   -13.873
46 bipyridine 140                            1.735     1.958    -0.223   -11.364
46 bipyridine 150                            0.975     1.062    -0.087    -8.187
46 bipyridine 160                            0.448     0.471    -0.023    -4.856
46 bipyridine 170                            0.154     0.161    -0.007    -4.163
46 bipyridine 180                            0.000     0.000     0.000     0.000
47 fluorobiphenyl -170                       2.921     2.624     0.297    11.334
47 fluorobiphenyl -160                       1.524     1.379     0.145    10.548
47 fluorobiphenyl -150                       0.516     0.447     0.069    15.348
47 fluorobiphenyl -140                       0.000     0.000     0.000     0.000
47 fluorobiphenyl -130                      -0.015     0.030    -0.045  -148.465
47 fluorobiphenyl -120                       0.341     0.409    -0.068   -16.705
47 fluorobiphenyl -110                       0.851     0.921    -0.070    -7.595
47 fluorobiphenyl -100                       1.279     1.355    -0.076    -5.596
47 fluorobiphenyl -090                       1.447     1.508    -0.061    -4.044
47 fluorobiphenyl -080                       1.289     1.337    -0.048    -3.610
47 fluorobiphenyl -070                       0.832     0.878    -0.046    -5.290
47 fluorobiphenyl -060                       0.311     0.354    -0.043   -12.237
47 fluorobiphenyl -050                      -0.048     0.002    -0.050 -2524.069
47 fluorobiphenyl -040                       0.012     0.049    -0.037   -75.335
47 fluorobiphenyl -030                       0.599     0.597     0.002     0.341
47 fluorobiphenyl -020                       1.666     1.584     0.082     5.181
47 fluorobiphenyl -010                       3.012     2.779     0.233     8.369
47 fluorobiphenyl 000                        4.169     3.718     0.451    12.119
47 fluorobiphenyl 010                        3.015     2.779     0.236     8.488
47 fluorobiphenyl 020                        1.663     1.584     0.079     4.973
47 fluorobiphenyl 030                        0.601     0.597     0.004     0.701
47 fluorobiphenyl 040                        0.013     0.049    -0.036   -74.272
47 fluorobiphenyl 050                       -0.047     0.002    -0.049 -2430.257
47 fluorobiphenyl 060                        0.310     0.354    -0.044   -12.397
47 fluorobiphenyl 070                        0.832     0.878    -0.046    -5.283
47 fluorobiphenyl 080                        1.289     1.337    -0.048    -3.589
47 fluorobiphenyl 090                        1.446     1.508    -0.062    -4.084
47 fluorobiphenyl 100                        1.284     1.355    -0.071    -5.250
47 fluorobiphenyl 110                        0.853     0.921    -0.068    -7.415
47 fluorobiphenyl 120                        0.341     0.409    -0.068   -16.615
47 fluorobiphenyl 130                       -0.018     0.030    -0.048  -159.697
47 fluorobiphenyl 140                       -0.002     0.000    -0.002      -Inf
47 fluorobiphenyl 150                        0.517     0.447     0.070    15.754
47 fluorobiphenyl 160                        1.526     1.379     0.147    10.631
47 fluorobiphenyl 170                        2.924     2.624     0.300    11.419
47 fluorobiphenyl 180                        4.117     3.634     0.483    13.296
48 fluorophenyl_pyridine -170                0.574     0.561     0.013     2.340
48 fluorophenyl_pyridine -160                0.181     0.159     0.022    13.540
48 fluorophenyl_pyridine -150                0.000     0.000     0.000     0.000
48 fluorophenyl_pyridine -140                0.118     0.205    -0.087   -42.532
48 fluorophenyl_pyridine -130                0.567     0.765    -0.198   -25.833
48 fluorophenyl_pyridine -120                1.221     1.544    -0.323   -20.949
48 fluorophenyl_pyridine -110                1.925     2.344    -0.419   -17.859
48 fluorophenyl_pyridine -100                2.486     2.949    -0.463   -15.694
48 fluorophenyl_pyridine -090                2.778     3.208    -0.430   -13.418
48 fluorophenyl_pyridine -080                2.770     3.108    -0.338   -10.877
48 fluorophenyl_pyridine -070                2.513     2.775    -0.262    -9.455
48 fluorophenyl_pyridine -060                2.172     2.407    -0.235    -9.754
48 fluorophenyl_pyridine -050                1.931     2.225    -0.294   -13.200
48 fluorophenyl_pyridine -040                1.940     2.395    -0.455   -19.016
48 fluorophenyl_pyridine -030                2.333     2.987    -0.654   -21.880
48 fluorophenyl_pyridine -020                3.035     3.929    -0.894   -22.741
48 fluorophenyl_pyridine -010                3.875     5.013    -1.138   -22.705
48 fluorophenyl_pyridine 000                 4.031     5.282    -1.251   -23.680
48 fluorophenyl_pyridine 010                 3.875     5.013    -1.138   -22.710
48 fluorophenyl_pyridine 020                 3.033     3.929    -0.896   -22.810
48 fluorophenyl_pyridine 030                 2.334     2.987    -0.653   -21.873
48 fluorophenyl_pyridine 040                 1.940     2.395    -0.455   -19.016
48 fluorophenyl_pyridine 050                 1.928     2.225    -0.297   -13.345
48 fluorophenyl_pyridine 060                 2.173     2.407    -0.234    -9.740
48 fluorophenyl_pyridine 070                 2.514     2.775    -0.261    -9.408
48 fluorophenyl_pyridine 080                 2.769     3.108    -0.339   -10.922
48 fluorophenyl_pyridine 090                 2.778     3.208    -0.430   -13.400
48 fluorophenyl_pyridine 100                 2.489     2.949    -0.460   -15.604
48 fluorophenyl_pyridine 110                 1.926     2.344    -0.418   -17.829
48 fluorophenyl_pyridine 120                 1.222     1.544    -0.322   -20.872
48 fluorophenyl_pyridine 130                 0.563     0.765    -0.202   -26.360
48 fluorophenyl_pyridine 140                 0.119     0.205    -0.086   -41.810
48 fluorophenyl_pyridine 150                -0.003     0.000    -0.003      -Inf
48 fluorophenyl_pyridine 160                 0.181     0.159     0.022    13.777
48 fluorophenyl_pyridine 170                 0.575     0.561     0.014     2.432
48 fluorophenyl_pyridine 180                 0.539     0.485     0.054    11.124
49 phenylfuran -170                          0.185     0.158     0.027    17.245
49 phenylfuran -160                          0.361     0.230     0.131    57.022
49 phenylfuran -150                          0.735     0.497     0.238    47.933
49 phenylfuran -140                          1.337     0.970     0.367    37.806
49 phenylfuran -130                          2.133     1.633     0.500    30.590
49 phenylfuran -120                          3.053     2.430     0.623    25.658
49 phenylfuran -110                          3.975     3.237     0.738    22.791
49 phenylfuran -100                          4.682     3.859     0.823    21.330
49 phenylfuran -090                          4.952     4.096     0.856    20.907
49 phenylfuran -080                          4.686     3.875     0.811    20.932
49 phenylfuran -070                          4.001     3.284     0.717    21.819
49 phenylfuran -060                          3.105     2.503     0.602    24.057
49 phenylfuran -050                          2.169     1.710     0.459    26.871
49 phenylfuran -040                          1.358     1.018     0.340    33.439
49 phenylfuran -030                          0.743     0.513     0.230    44.787
49 phenylfuran -020                          0.378     0.233     0.145    62.037
49 phenylfuran -010                          0.259     0.205     0.054    26.298
49 phenylfuran 000                           0.000     0.000     0.000     0.000
49 phenylfuran 010                           0.259     0.205     0.054    26.298
49 phenylfuran 020                           0.378     0.233     0.145    62.037
49 phenylfuran 030                           0.743     0.513     0.230    44.787
49 phenylfuran 040                           1.358     1.018     0.340    33.439
49 phenylfuran 050                           2.169     1.710     0.459    26.871
49 phenylfuran 060                           3.105     2.503     0.602    24.057
49 phenylfuran 070                           4.001     3.284     0.717    21.819
49 phenylfuran 080                           4.686     3.875     0.811    20.932
49 phenylfuran 090                           4.952     4.096     0.856    20.907
49 phenylfuran 100                           4.682     3.859     0.823    21.330
49 phenylfuran 110                           3.975     3.237     0.738    22.791
49 phenylfuran 120                           3.053     2.430     0.623    25.658
49 phenylfuran 130                           2.133     1.633     0.500    30.590
49 phenylfuran 140                           1.337     0.970     0.367    37.806
49 phenylfuran 150                           0.735     0.497     0.238    47.933
49 phenylfuran 160                           0.361     0.230     0.131    57.022
49 phenylfuran 170                           0.185     0.158     0.027    17.245
49 phenylfuran 180                           0.185     0.244    -0.059   -24.102
50 furanylpyridine -170                      2.092     2.818    -0.726   -25.777
50 furanylpyridine -160                      2.317     2.922    -0.605   -20.718
50 furanylpyridine -150                      2.718     3.186    -0.468   -14.681
50 furanylpyridine -140                      3.302     3.634    -0.332    -9.132
50 furanylpyridine -130                      4.068     4.267    -0.199    -4.654
50 furanylpyridine -120                      4.939     5.020    -0.081    -1.613
50 furanylpyridine -110                      5.802     5.800     0.002     0.029
50 furanylpyridine -100                      6.446     6.431     0.015     0.226
50 furanylpyridine -090                      6.623     6.700    -0.077    -1.155
50 furanylpyridine -080                      6.187     6.416    -0.229    -3.562
50 furanylpyridine -070                      5.329     5.608    -0.279    -4.974
50 furanylpyridine -060                      4.235     4.500    -0.265    -5.894
50 furanylpyridine -050                      3.107     3.317    -0.210    -6.321
50 furanylpyridine -040                      2.072     2.211    -0.139    -6.289
50 furanylpyridine -030                      1.197     1.280    -0.083    -6.510
50 furanylpyridine -020                      0.545     0.590    -0.045    -7.549
50 furanylpyridine -010                      0.143     0.161    -0.018   -11.459
50 furanylpyridine 000                       0.000     0.000     0.000     0.000
50 furanylpyridine 010                       0.143     0.161    -0.018   -11.459
50 furanylpyridine 020                       0.545     0.590    -0.045    -7.549
50 furanylpyridine 030                       1.197     1.280    -0.083    -6.510
50 furanylpyridine 040                       2.072     2.211    -0.139    -6.289
50 furanylpyridine 050                       3.107     3.317    -0.210    -6.321
50 furanylpyridine 060                       4.235     4.500    -0.265    -5.894
50 furanylpyridine 070                       5.329     5.608    -0.279    -4.974
50 furanylpyridine 080                       6.187     6.416    -0.229    -3.562
50 furanylpyridine 090                       6.623     6.700    -0.077    -1.155
50 furanylpyridine 100                       6.446     6.431     0.015     0.226
50 furanylpyridine 110                       5.802     5.800     0.002     0.029
50 furanylpyridine 120                       4.939     5.020    -0.081    -1.613
50 furanylpyridine 130                       4.068     4.267    -0.199    -4.654
50 furanylpyridine 140                       3.302     3.634    -0.332    -9.132
50 furanylpyridine 150                       2.718     3.186    -0.468   -14.681
50 furanylpyridine 160                       2.317     2.922    -0.605   -20.718
50 furanylpyridine 170                       2.091     2.818    -0.727   -25.797
50 furanylpyridine 180                       1.933     2.736    -0.803   -29.342
51 phenylthiophene -170                     -0.126     0.404    -0.530  -131.306
51 phenylthiophene -160                     -0.150     0.124    -0.274  -220.861
51 phenylthiophene -150                      0.000     0.000     0.000     0.000
51 phenylthiophene -140                      0.374     0.107     0.267   249.294
51 phenylthiophene -130                      0.989     0.457     0.532   116.437
51 phenylthiophene -120                      1.758     0.991     0.767    77.388
51 phenylthiophene -110                      2.533     1.586     0.947    59.697
51 phenylthiophene -100                      3.094     2.058     1.036    50.359
51 phenylthiophene -090                      3.301     2.237     1.064    47.581
51 phenylthiophene -080                      3.099     2.061     1.038    50.353
51 phenylthiophene -070                      2.556     1.609     0.947    58.865
51 phenylthiophene -060                      1.792     1.026     0.766    74.646
51 phenylthiophene -050                      1.001     0.481     0.520   108.096
51 phenylthiophene -040                      0.386     0.108     0.278   257.117
51 phenylthiophene -030                      0.036     0.004     0.032   803.300
51 phenylthiophene -020                     -0.030     0.196    -0.226  -115.131
51 phenylthiophene -010                      0.089     0.569    -0.480   -84.352
51 phenylthiophene 000                       0.158     0.877    -0.719   -81.969
51 phenylthiophene 010                       0.089     0.569    -0.480   -84.352
51 phenylthiophene 020                      -0.030     0.196    -0.226  -115.131
51 phenylthiophene 030                       0.036     0.004     0.032   803.300
51 phenylthiophene 040                       0.386     0.108     0.278   257.117
51 phenylthiophene 050                       1.001     0.481     0.520   108.096
51 phenylthiophene 060                       1.792     1.026     0.766    74.646
51 phenylthiophene 070                       2.556     1.609     0.947    58.865
51 phenylthiophene 080                       3.099     2.061     1.038    50.353
51 phenylthiophene 090                       3.301     2.237     1.064    47.581
51 phenylthiophene 100                       3.094     2.058     1.036    50.359
51 phenylthiophene 110                       2.533     1.586     0.947    59.697
51 phenylthiophene 120                       1.758     0.991     0.767    77.388
51 phenylthiophene 130                       0.989     0.457     0.532   116.437
51 phenylthiophene 140                       0.374     0.107     0.267   249.294
51 phenylthiophene 150                       0.000     0.000     0.000     0.000
51 phenylthiophene 160                      -0.150     0.124    -0.274  -220.861
51 phenylthiophene 170                      -0.126     0.404    -0.530  -131.306
51 phenylthiophene 180                      -0.108     0.661    -0.769  -116.395
52 thiophenylpyridine -170                   0.070     0.057     0.013    23.487
52 thiophenylpyridine -160                   0.351     0.340     0.011     3.161
52 thiophenylpyridine -150                   0.780     0.818    -0.038    -4.695
52 thiophenylpyridine -140                   1.420     1.511    -0.091    -6.017
52 thiophenylpyridine -130                   2.219     2.372    -0.153    -6.455
52 thiophenylpyridine -120                   3.127     3.313    -0.186    -5.617
52 thiophenylpyridine -110                   3.971     4.203    -0.232    -5.516
52 thiophenylpyridine -100                   4.583     4.877    -0.294    -6.031
52 thiophenylpyridine -090                   4.783     5.166    -0.383    -7.404
52 thiophenylpyridine -080                   4.494     4.966    -0.472    -9.499
52 thiophenylpyridine -070                   3.816     4.360    -0.544   -12.488
52 thiophenylpyridine -060                   2.898     3.529    -0.631   -17.872
52 thiophenylpyridine -050                   1.906     2.647    -0.741   -27.980
52 thiophenylpyridine -040                   0.986     1.850    -0.864   -46.687
52 thiophenylpyridine -030                   0.211     1.221    -1.010   -82.748
52 thiophenylpyridine -020                  -0.317     0.835    -1.152  -138.021
52 thiophenylpyridine -010                  -0.557     0.729    -1.286  -176.404
52 thiophenylpyridine 000                   -0.639     0.729    -1.368  -187.696
52 thiophenylpyridine 010                   -0.557     0.729    -1.286  -176.404
52 thiophenylpyridine 020                   -0.317     0.835    -1.152  -138.021
52 thiophenylpyridine 030                    0.211     1.221    -1.010   -82.748
52 thiophenylpyridine 040                    0.986     1.850    -0.864   -46.687
52 thiophenylpyridine 050                    1.906     2.647    -0.741   -27.980
52 thiophenylpyridine 060                    2.898     3.529    -0.631   -17.872
52 thiophenylpyridine 070                    3.816     4.360    -0.544   -12.488
52 thiophenylpyridine 080                    4.494     4.966    -0.472    -9.499
52 thiophenylpyridine 090                    4.783     5.166    -0.383    -7.404
52 thiophenylpyridine 100                    4.583     4.877    -0.294    -6.031
52 thiophenylpyridine 110                    3.971     4.203    -0.232    -5.516
52 thiophenylpyridine 120                    3.127     3.313    -0.186    -5.617
52 thiophenylpyridine 130                    2.219     2.372    -0.153    -6.455
52 thiophenylpyridine 140                    1.420     1.511    -0.091    -6.017
52 thiophenylpyridine 150                    0.780     0.818    -0.038    -4.695
52 thiophenylpyridine 160                    0.351     0.340     0.011     3.161
52 thiophenylpyridine 170                    0.070     0.057     0.013    23.487
52 thiophenylpyridine 180                    0.000     0.000     0.000     0.000
53 phenyloxazole -170                        0.158     0.143     0.015    10.797
53 phenyloxazole -160                        0.504     0.455     0.049    10.748
53 phenyloxazole -150                        1.081     0.993     0.088     8.821
53 phenyloxazole -140                        1.857     1.749     0.108     6.164
53 phenyloxazole -130                        2.774     2.675     0.099     3.713
53 phenyloxazole -120                        3.751     3.689     0.062     1.680
53 phenyloxazole -110                        4.636     4.636    -0.000    -0.004
53 phenyloxazole -100                        5.256     5.328    -0.072    -1.347
53 phenyloxazole -090                        5.476     5.589    -0.113    -2.018
53 phenyloxazole -080                        5.244     5.342    -0.098    -1.827
53 phenyloxazole -070                        4.632     4.677    -0.045    -0.967
53 phenyloxazole -060                        3.765     3.761     0.004     0.094
53 phenyloxazole -050                        2.806     2.766     0.040     1.440
53 phenyloxazole -040                        1.882     1.820     0.062     3.396
53 phenyloxazole -030                        1.091     1.035     0.056     5.436
53 phenyloxazole -020                        0.516     0.471     0.045     9.608
53 phenyloxazole -010                        0.208     0.186     0.022    11.808
53 phenyloxazole 000                         0.000     0.000     0.000     0.000
53 phenyloxazole 010                         0.208     0.186     0.022    11.808
53 phenyloxazole 020                         0.516     0.471     0.045     9.608
53 phenyloxazole 030                         1.091     1.035     0.056     5.436
53 phenyloxazole 040                         1.882     1.820     0.062     3.396
53 phenyloxazole 050                         2.806     2.766     0.040     1.440
53 phenyloxazole 060                         3.765     3.761     0.004     0.094
53 phenyloxazole 070                         4.632     4.677    -0.045    -0.967
53 phenyloxazole 080                         5.244     5.342    -0.098    -1.827
53 phenyloxazole 090                         5.476     5.589    -0.113    -2.018
53 phenyloxazole 100                         5.256     5.328    -0.072    -1.347
53 phenyloxazole 110                         4.636     4.636    -0.000    -0.004
53 phenyloxazole 120                         3.751     3.689     0.062     1.680
53 phenyloxazole 130                         2.774     2.675     0.099     3.713
53 phenyloxazole 140                         1.857     1.749     0.108     6.164
53 phenyloxazole 150                         1.081     0.993     0.088     8.821
53 phenyloxazole 160                         0.504     0.455     0.049    10.748
53 phenyloxazole 170                         0.158     0.143     0.015    10.797
53 phenyloxazole 180                        -0.000     0.003    -0.003  -109.413
54 pyridinyloxazole -170                     0.143     0.120     0.023    19.467
54 pyridinyloxazole -160                     0.522     0.438     0.084    19.119
54 pyridinyloxazole -150                     1.093     0.958     0.135    14.124
54 pyridinyloxazole -140                     1.858     1.682     0.176    10.473
54 pyridinyloxazole -130                     2.742     2.559     0.183     7.158
54 pyridinyloxazole -120                     3.691     3.507     0.184     5.235
54 pyridinyloxazole -110                     4.570     4.416     0.154     3.496
54 pyridinyloxazole -100                     5.231     5.156     0.075     1.446
54 pyridinyloxazole -090                     5.573     5.587    -0.014    -0.251
54 pyridinyloxazole -080                     5.556     5.622    -0.066    -1.167
54 pyridinyloxazole -070                     5.206     5.273    -0.067    -1.279
54 pyridinyloxazole -060                     4.654     4.673    -0.019    -0.399
54 pyridinyloxazole -050                     4.011     3.980     0.031     0.789
54 pyridinyloxazole -040                     3.409     3.332     0.077     2.303
54 pyridinyloxazole -030                     2.903     2.821     0.082     2.914
54 pyridinyloxazole -020                     2.532     2.472     0.060     2.413
54 pyridinyloxazole -010                     2.324     2.290     0.034     1.490
54 pyridinyloxazole 000                      2.196     2.183     0.013     0.600
54 pyridinyloxazole 010                      2.324     2.290     0.034     1.490
54 pyridinyloxazole 020                      2.532     2.472     0.060     2.413
54 pyridinyloxazole 030                      2.901     2.821     0.080     2.821
54 pyridinyloxazole 040                      3.409     3.332     0.077     2.303
54 pyridinyloxazole 050                      4.011     3.980     0.031     0.789
54 pyridinyloxazole 060                      4.654     4.673    -0.019    -0.399
54 pyridinyloxazole 070                      5.206     5.273    -0.067    -1.279
54 pyridinyloxazole 080                      5.556     5.622    -0.066    -1.167
54 pyridinyloxazole 090                      5.573     5.587    -0.014    -0.251
54 pyridinyloxazole 100                      5.231     5.156     0.075     1.446
54 pyridinyloxazole 110                      4.570     4.416     0.154     3.496
54 pyridinyloxazole 120                      3.691     3.507     0.184     5.235
54 pyridinyloxazole 130                      2.742     2.559     0.183     7.158
54 pyridinyloxazole 140                      1.858     1.682     0.176    10.473
54 pyridinyloxazole 150                      1.093     0.958     0.135    14.124
54 pyridinyloxazole 160                      0.522     0.438     0.084    19.119
54 pyridinyloxazole 170                      0.143     0.120     0.023    19.467
54 pyridinyloxazole 180                      0.000     0.000     0.000     0.000
55 phenylthiazole -170                       0.000     0.000     0.000     0.000
55 phenylthiazole -160                       0.312     0.101     0.211   209.058
55 phenylthiazole -150                       0.815     0.387     0.428   110.577
55 phenylthiazole -140                       1.514     0.892     0.622    69.701
55 phenylthiazole -130                       2.366     1.594     0.772    48.401
55 phenylthiazole -120                       3.296     2.425     0.871    35.918
55 phenylthiazole -110                       4.167     3.249     0.918    28.245
55 phenylthiazole -100                       4.756     3.857     0.899    23.308
55 phenylthiazole -090                       4.963     4.090     0.873    21.350
55 phenylthiazole -080                       4.746     3.863     0.883    22.866
55 phenylthiazole -070                       4.162     3.266     0.896    27.428
55 phenylthiazole -060                       3.303     2.460     0.843    34.266
55 phenylthiazole -050                       2.388     1.628     0.760    46.712
55 phenylthiazole -040                       1.526     0.906     0.620    68.430
55 phenylthiazole -030                       0.836     0.406     0.430   106.002
55 phenylthiazole -020                       0.418     0.192     0.226   117.530
55 phenylthiazole -010                       0.250     0.245     0.005     2.071
55 phenylthiazole 000                        0.155     0.303    -0.148   -48.695
55 phenylthiazole 010                        0.250     0.245     0.005     2.071
55 phenylthiazole 020                        0.418     0.192     0.226   117.530
55 phenylthiazole 030                        0.836     0.406     0.430   106.002
55 phenylthiazole 040                        1.526     0.906     0.620    68.430
55 phenylthiazole 050                        2.388     1.628     0.760    46.712
55 phenylthiazole 060                        3.303     2.460     0.843    34.266
55 phenylthiazole 070                        4.162     3.266     0.896    27.428
55 phenylthiazole 080                        4.746     3.863     0.883    22.866
55 phenylthiazole 090                        4.963     4.090     0.873    21.350
55 phenylthiazole 100                        4.756     3.857     0.899    23.308
55 phenylthiazole 110                        4.167     3.249     0.918    28.245
55 phenylthiazole 120                        3.296     2.425     0.871    35.918
55 phenylthiazole 130                        2.366     1.594     0.772    48.401
55 phenylthiazole 140                        1.514     0.892     0.622    69.701
55 phenylthiazole 150                        0.815     0.387     0.428   110.577
55 phenylthiazole 160                        0.312     0.101     0.211   209.058
55 phenylthiazole 170                        0.000     0.000     0.000     0.000
55 phenylthiazole 180                        0.036     0.191    -0.155   -81.352
56 pyridinylthiazole -170                    0.175     0.217    -0.042   -19.413
56 pyridinylthiazole -160                    0.625     0.777    -0.152   -19.536
56 pyridinylthiazole -150                    1.326     1.640    -0.314   -19.165
56 pyridinylthiazole -140                    2.238     2.741    -0.503   -18.348
56 pyridinylthiazole -130                    3.292     3.987    -0.695   -17.433
56 pyridinylthiazole -120                    4.394     5.252    -0.858   -16.334
56 pyridinylthiazole -110                    5.354     6.385    -1.031   -16.151
56 pyridinylthiazole -100                    6.078     7.259    -1.181   -16.271
56 pyridinylthiazole -090                    6.464     7.754    -1.290   -16.637
56 pyridinylthiazole -080                    6.478     7.833    -1.355   -17.303
56 pyridinylthiazole -070                    6.181     7.566    -1.385   -18.303
56 pyridinylthiazole -060                    5.661     7.126    -1.465   -20.556
56 pyridinylthiazole -050                    5.076     6.676    -1.600   -23.964
56 pyridinylthiazole -040                    4.546     6.349    -1.803   -28.398
56 pyridinylthiazole -030                    4.131     6.203    -2.072   -33.405
56 pyridinylthiazole -020                    3.878     6.243    -2.365   -37.875
56 pyridinylthiazole -010                    3.713     6.350    -2.637   -41.525
56 pyridinylthiazole 000                     3.421     6.197    -2.776   -44.790
56 pyridinylthiazole 010                     3.713     6.350    -2.637   -41.525
56 pyridinylthiazole 020                     3.878     6.243    -2.365   -37.875
56 pyridinylthiazole 030                     4.131     6.203    -2.072   -33.405
56 pyridinylthiazole 040                     4.546     6.349    -1.803   -28.398
56 pyridinylthiazole 050                     5.076     6.676    -1.600   -23.964
56 pyridinylthiazole 060                     5.661     7.126    -1.465   -20.556
56 pyridinylthiazole 070                     6.181     7.566    -1.385   -18.303
56 pyridinylthiazole 080                     6.478     7.833    -1.355   -17.303
56 pyridinylthiazole 090                     6.464     7.754    -1.290   -16.637
56 pyridinylthiazole 100                     6.078     7.259    -1.181   -16.271
56 pyridinylthiazole 110                     5.354     6.385    -1.031   -16.151
56 pyridinylthiazole 120                     4.394     5.252    -0.858   -16.334
56 pyridinylthiazole 130                     3.292     3.987    -0.695   -17.433
56 pyridinylthiazole 140                     2.238     2.741    -0.503   -18.348
56 pyridinylthiazole 150                     1.326     1.640    -0.314   -19.165
56 pyridinylthiazole 160                     0.625     0.777    -0.152   -19.536
56 pyridinylthiazole 170                     0.175     0.217    -0.042   -19.413
56 pyridinylthiazole 180                     0.000     0.000     0.000     0.000
57 phenylpyrrole -170                       -0.065     0.375    -0.440  -117.236
57 phenylpyrrole -160                       -0.129     0.085    -0.214  -251.724
57 phenylpyrrole -150                        0.007     0.011    -0.004   -34.568
57 phenylpyrrole -140                        0.403     0.201     0.202   100.684
57 phenylpyrrole -130                        1.057     0.646     0.411    63.629
57 phenylpyrrole -120                        1.899     1.276     0.623    48.849
57 phenylpyrrole -110                        2.815     1.966     0.849    43.186
57 phenylpyrrole -100                        3.528     2.520     1.008    40.014
57 phenylpyrrole -090                        3.831     2.737     1.094    39.970
57 phenylpyrrole -080                        3.521     2.516     1.005    39.955
57 phenylpyrrole -070                        2.813     1.971     0.842    42.715
57 phenylpyrrole -060                        1.918     1.295     0.623    48.123
57 phenylpyrrole -050                        1.058     0.659     0.399    60.536
57 phenylpyrrole -040                        0.394     0.196     0.198   100.921
57 phenylpyrrole -030                        0.000     0.000     0.000     0.000
57 phenylpyrrole -020                       -0.067     0.128    -0.195  -152.162
57 phenylpyrrole -010                        0.050     0.452    -0.402   -88.849
57 phenylpyrrole 000                         0.137     0.768    -0.631   -82.132
57 phenylpyrrole 010                         0.050     0.452    -0.402   -88.849
57 phenylpyrrole 020                        -0.067     0.128    -0.195  -152.162
57 phenylpyrrole 030                         0.000     0.000     0.000     0.000
57 phenylpyrrole 040                         0.394     0.196     0.198   100.921
57 phenylpyrrole 050                         1.058     0.659     0.399    60.536
57 phenylpyrrole 060                         1.918     1.295     0.623    48.123
57 phenylpyrrole 070                         2.813     1.971     0.842    42.715
57 phenylpyrrole 080                         3.521     2.516     1.005    39.955
57 phenylpyrrole 090                         3.831     2.737     1.094    39.970
57 phenylpyrrole 100                         3.528     2.520     1.008    40.014
57 phenylpyrrole 110                         2.815     1.966     0.849    43.186
57 phenylpyrrole 120                         1.899     1.276     0.623    48.849
57 phenylpyrrole 130                         1.057     0.646     0.411    63.629
57 phenylpyrrole 140                         0.403     0.201     0.202   100.684
57 phenylpyrrole 150                         0.007     0.011    -0.004   -34.568
57 phenylpyrrole 160                        -0.129     0.085    -0.214  -251.724
57 phenylpyrrole 170                        -0.065     0.375    -0.440  -117.236
57 phenylpyrrole 180                        -0.026     0.645    -0.671  -104.078
58 pyrrollypyridine -170                     0.206     0.206    -0.000    -0.168
58 pyrrollypyridine -160                     0.709     0.716    -0.007    -0.968
58 pyrrollypyridine -150                     1.521     1.560    -0.039    -2.522
58 pyrrollypyridine -140                     2.633     2.712    -0.079    -2.902
58 pyrrollypyridine -130                     3.985     4.109    -0.124    -3.008
58 pyrrollypyridine -120                     5.514     5.649    -0.135    -2.394
58 pyrrollypyridine -110                     7.039     7.153    -0.114    -1.597
58 pyrrollypyridine -100                     8.335     8.396    -0.061    -0.729
58 pyrrollypyridine -090                     9.048     9.112    -0.064    -0.698
58 pyrrollypyridine -080                     8.845     9.043    -0.198    -2.187
58 pyrrollypyridine -070                     8.076     8.409    -0.333    -3.961
58 pyrrollypyridine -060                     7.084     7.506    -0.422    -5.617
58 pyrrollypyridine -050                     6.099     6.570    -0.471    -7.162
58 pyrrollypyridine -040                     5.226     5.753    -0.527    -9.161
58 pyrrollypyridine -030                     4.545     5.152    -0.607   -11.772
58 pyrrollypyridine -020                     4.108     4.810    -0.702   -14.603
58 pyrrollypyridine -010                     3.892     4.722    -0.830   -17.581
58 pyrrollypyridine 000                      3.604     4.547    -0.943   -20.744
58 pyrrollypyridine 010                      3.894     4.722    -0.828   -17.541
58 pyrrollypyridine 020                      4.109     4.810    -0.701   -14.571
58 pyrrollypyridine 030                      4.543     5.152    -0.609   -11.830
58 pyrrollypyridine 040                      5.226     5.753    -0.527    -9.159
58 pyrrollypyridine 050                      6.098     6.570    -0.472    -7.184
58 pyrrollypyridine 060                      7.088     7.506    -0.418    -5.572
58 pyrrollypyridine 070                      8.076     8.409    -0.333    -3.962
58 pyrrollypyridine 080                      8.846     9.043    -0.197    -2.181
58 pyrrollypyridine 090                      9.052     9.112    -0.060    -0.660
58 pyrrollypyridine 100                      8.330     8.396    -0.066    -0.783
58 pyrrollypyridine 110                      7.039     7.153    -0.114    -1.592
58 pyrrollypyridine 120                      5.509     5.649    -0.140    -2.475
58 pyrrollypyridine 130                      3.986     4.109    -0.123    -2.988
58 pyrrollypyridine 140                      2.631     2.712    -0.081    -2.984
58 pyrrollypyridine 150                      1.523     1.560    -0.037    -2.398
58 pyrrollypyridine 160                      0.708     0.716    -0.008    -1.128
58 pyrrollypyridine 170                      0.204     0.206    -0.002    -0.802
58 pyrrollypyridine 180                      0.000     0.000     0.000     0.000
59 phenylimidazole -170                      0.238     0.152     0.086    56.720
59 phenylimidazole -160                      0.397     0.123     0.274   222.948
59 phenylimidazole -150                      0.762     0.338     0.424   125.411
59 phenylimidazole -140                      1.376     0.808     0.568    70.255
59 phenylimidazole -130                      2.170     1.496     0.674    45.086
59 phenylimidazole -120                      3.069     2.314     0.755    32.610
59 phenylimidazole -110                      3.917     3.121     0.796    25.503
59 phenylimidazole -100                      4.523     3.724     0.799    21.467
59 phenylimidazole -090                      4.763     3.955     0.808    20.420
59 phenylimidazole -080                      4.562     3.745     0.817    21.810
59 phenylimidazole -070                      3.952     3.141     0.811    25.823
59 phenylimidazole -060                      3.093     2.336     0.757    32.427
59 phenylimidazole -050                      2.162     1.506     0.656    43.539
59 phenylimidazole -040                      1.355     0.802     0.553    68.901
59 phenylimidazole -030                      0.747     0.328     0.419   127.650
59 phenylimidazole -020                      0.425     0.145     0.280   192.770
59 phenylimidazole -010                      0.347     0.233     0.114    48.968
59 phenylimidazole 000                       0.308     0.337    -0.029    -8.611
59 phenylimidazole 010                       0.347     0.233     0.114    48.954
59 phenylimidazole 020                       0.428     0.145     0.283   195.457
59 phenylimidazole 030                       0.745     0.328     0.417   127.128
59 phenylimidazole 040                       1.356     0.802     0.554    69.108
59 phenylimidazole 050                       2.163     1.506     0.657    43.652
59 phenylimidazole 060                       3.095     2.336     0.759    32.493
59 phenylimidazole 070                       3.949     3.141     0.808    25.725
59 phenylimidazole 080                       4.559     3.745     0.814    21.733
59 phenylimidazole 090                       4.759     3.955     0.804    20.325
59 phenylimidazole 100                       4.527     3.724     0.803    21.558
59 phenylimidazole 110                       3.919     3.121     0.798    25.574
59 phenylimidazole 120                       3.067     2.314     0.753    32.541
59 phenylimidazole 130                       2.171     1.496     0.675    45.126
59 phenylimidazole 140                       1.376     0.808     0.568    70.308
59 phenylimidazole 150                       0.767     0.338     0.429   127.051
59 phenylimidazole 160                       0.396     0.123     0.273   221.601
59 phenylimidazole 170                       0.237     0.152     0.085    56.192
59 phenylimidazole 180                       0.000     0.000     0.000     0.000
60 imidazolylpyridine -170                   0.226     0.250    -0.024    -9.701
60 imidazolylpyridine -160                   0.819     0.934    -0.115   -12.327
60 imidazolylpyridine -150                   1.763     2.020    -0.257   -12.719
60 imidazolylpyridine -140                   3.003     3.436    -0.433   -12.604
60 imidazolylpyridine -130                   4.447     5.057    -0.610   -12.059
60 imidazolylpyridine -120                   5.979     6.740    -0.761   -11.294
60 imidazolylpyridine -110                   7.418     8.289    -0.871   -10.509
60 imidazolylpyridine -100                   8.611     9.540    -0.929    -9.741
60 imidazolylpyridine -090                   9.369    10.344    -0.975    -9.427
60 imidazolylpyridine -080                   9.585    10.600    -1.015    -9.577
60 imidazolylpyridine -070                   9.393    10.448    -1.055   -10.095
60 imidazolylpyridine -060                   8.938    10.057    -1.119   -11.130
60 imidazolylpyridine -050                   8.445     9.626    -1.181   -12.270
60 imidazolylpyridine -040                   8.022     9.306    -1.284   -13.794
60 imidazolylpyridine -030                   7.750     9.186    -1.436   -15.630
60 imidazolylpyridine -020                   7.652     9.292    -1.640   -17.649
60 imidazolylpyridine -010                   7.662     9.512    -1.850   -19.453
60 imidazolylpyridine 000                    7.469     9.442    -1.973   -20.896
60 imidazolylpyridine 010                    7.653     9.512    -1.859   -19.547
60 imidazolylpyridine 020                    7.653     9.292    -1.639   -17.636
60 imidazolylpyridine 030                    7.750     9.186    -1.436   -15.637
60 imidazolylpyridine 040                    8.024     9.306    -1.282   -13.777
60 imidazolylpyridine 050                    8.446     9.626    -1.180   -12.256
60 imidazolylpyridine 060                    8.939    10.057    -1.118   -11.115
60 imidazolylpyridine 070                    9.390    10.448    -1.058   -10.130
60 imidazolylpyridine 080                    9.584    10.600    -1.016    -9.587
60 imidazolylpyridine 090                    9.369    10.344    -0.975    -9.430
60 imidazolylpyridine 100                    8.608     9.540    -0.932    -9.770
60 imidazolylpyridine 110                    7.420     8.289    -0.869   -10.485
60 imidazolylpyridine 120                    5.980     6.740    -0.760   -11.270
60 imidazolylpyridine 130                    4.450     5.057    -0.607   -11.995
60 imidazolylpyridine 140                    3.004     3.436    -0.432   -12.569
60 imidazolylpyridine 150                    1.762     2.020    -0.258   -12.748
60 imidazolylpyridine 160                    0.819     0.934    -0.115   -12.356
60 imidazolylpyridine 170                    0.223     0.250    -0.027   -10.648
60 imidazolylpyridine 180                    0.000     0.000     0.000     0.000
61 me_phenylimidazole -170                   0.915     1.202    -0.287   -23.902
61 me_phenylimidazole -160                   0.395     0.556    -0.161   -28.971
61 me_phenylimidazole -150                   0.043     0.101    -0.058   -57.752
61 me_phenylimidazole -140                   0.000     0.000     0.000     0.000
61 me_phenylimidazole -130                   0.279     0.252     0.027    10.848
61 me_phenylimidazole -120                   0.815     0.767     0.048     6.299
61 me_phenylimidazole -110                   1.466     1.388     0.078     5.593
61 me_phenylimidazole -100                   1.986     1.874     0.112     5.974
61 me_phenylimidazole -090                   2.181     2.058     0.123     5.993
61 me_phenylimidazole -080                   1.989     1.881     0.108     5.738
61 me_phenylimidazole -070                   1.487     1.419     0.068     4.819
61 me_phenylimidazole -060                   0.883     0.836     0.047     5.572
61 me_phenylimidazole -050                   0.350     0.321     0.029     9.024
61 me_phenylimidazole -040                   0.035     0.026     0.009    34.601
61 me_phenylimidazole -030                   0.042     0.074    -0.032   -43.007
61 me_phenylimidazole -020                   0.403     0.512    -0.109   -21.376
61 me_phenylimidazole -010                   0.984     1.200    -0.216   -18.005
61 me_phenylimidazole 000                    1.361     1.720    -0.359   -20.845
61 me_phenylimidazole 010                    0.981     1.200    -0.219   -18.280
61 me_phenylimidazole 020                    0.406     0.512    -0.106   -20.752
61 me_phenylimidazole 030                    0.046     0.074    -0.028   -37.529
61 me_phenylimidazole 040                    0.036     0.026     0.010    36.701
61 me_phenylimidazole 050                    0.348     0.321     0.027     8.540
61 me_phenylimidazole 060                    0.882     0.836     0.046     5.444
61 me_phenylimidazole 070                    1.490     1.419     0.071     5.004
61 me_phenylimidazole 080                    1.989     1.881     0.108     5.733
61 me_phenylimidazole 090                    2.182     2.058     0.124     6.045
61 me_phenylimidazole 100                    1.988     1.874     0.114     6.075
61 me_phenylimidazole 110                    1.466     1.388     0.078     5.643
61 me_phenylimidazole 120                    0.815     0.767     0.048     6.214
61 me_phenylimidazole 130                    0.281     0.252     0.029    11.530
61 me_phenylimidazole 140                   -0.000     0.000    -0.000      -Inf
61 me_phenylimidazole 150                    0.040     0.101    -0.061   -60.355
61 me_phenylimidazole 160                    0.394     0.556    -0.162   -29.143
61 me_phenylimidazole 170                    0.913     1.202    -0.289   -24.013
61 me_phenylimidazole 180                    1.134     1.532    -0.398   -25.958
62 me_imidazolylpyridine -170                0.196     0.102     0.094    91.815
62 me_imidazolylpyridine -160                0.622     0.325     0.297    91.276
62 me_imidazolylpyridine -150                1.273     0.769     0.504    65.598
62 me_imidazolylpyridine -140                2.201     1.498     0.703    46.944
62 me_imidazolylpyridine -130                3.369     2.500     0.869    34.752
62 me_imidazolylpyridine -120                4.689     3.701     0.988    26.690
62 me_imidazolylpyridine -110                6.029     4.983     1.046    20.995
62 me_imidazolylpyridine -100                7.177     6.173     1.004    16.269
62 me_imidazolylpyridine -090                7.971     7.044     0.927    13.161
62 me_imidazolylpyridine -080                8.266     7.468     0.798    10.688
62 me_imidazolylpyridine -070                8.018     7.539     0.479     6.356
62 me_imidazolylpyridine -060                7.798     7.388     0.410     5.546
62 me_imidazolylpyridine -050                7.622     7.288     0.334     4.578
62 me_imidazolylpyridine -040                7.681     7.416     0.265     3.577
62 me_imidazolylpyridine -030                8.039     7.875     0.164     2.083
62 me_imidazolylpyridine -020                8.675     8.666     0.009     0.103
62 me_imidazolylpyridine -010                9.477     9.641    -0.164    -1.703
62 me_imidazolylpyridine 000                 9.837    10.172    -0.335    -3.290
62 me_imidazolylpyridine 010                 9.477     9.641    -0.164    -1.699
62 me_imidazolylpyridine 020                 8.673     8.666     0.007     0.080
62 me_imidazolylpyridine 030                 8.035     7.875     0.160     2.034
62 me_imidazolylpyridine 040                 7.680     7.416     0.264     3.565
62 me_imidazolylpyridine 050                 7.622     7.288     0.334     4.582
62 me_imidazolylpyridine 060                 7.796     7.388     0.408     5.518
62 me_imidazolylpyridine 070                 8.016     7.539     0.477     6.331
62 me_imidazolylpyridine 080                 8.263     7.468     0.795    10.644
62 me_imidazolylpyridine 090                 7.970     7.044     0.926    13.149
62 me_imidazolylpyridine 100                 7.177     6.173     1.004    16.258
62 me_imidazolylpyridine 110                 6.025     4.983     1.042    20.915
62 me_imidazolylpyridine 120                 4.687     3.701     0.986    26.651
62 me_imidazolylpyridine 130                 3.371     2.500     0.871    34.839
62 me_imidazolylpyridine 140                 2.199     1.498     0.701    46.815
62 me_imidazolylpyridine 150                 1.275     0.769     0.506    65.808
62 me_imidazolylpyridine 160                 0.618     0.325     0.293    90.164
62 me_imidazolylpyridine 170                 0.197     0.102     0.095    92.984
62 me_imidazolylpyridine 180                 0.000     0.000     0.000     0.000
==========================================================================================
RMSE                0.934   kcal/mol
MUE                 0.668   kcal/mol
------------------------------------------------------------------------------------------
MSE                -0.265   kcal/mol
min                -3.915   kcal/mol
max                 2.954   kcal/mol
range               6.869   kcal/mol
min abs             0.000   kcal/mol
max abs             3.915   kcal/mol
==========================================================================================
RMSE                  Inf   %
MUE                   Inf   %
MSE                   NaN   %
min                  -Inf   %
max                   Inf   %
range                 Inf   %
min abs             0.000   %
max abs               Inf   %
------------------------------------------------------------------------------------------
RMSE/|avg|         32.012   %
MUE/|avg|          22.894   %
==========================================================================================
Statistics for groups:
01_butane      (36) RMSE      0.377   MSE      -0.282   kcal/mol
02_E_pentene   (36) RMSE      0.442   MSE      -0.230   kcal/mol
03_4_Me_pentene(36) RMSE      0.464   MSE      -0.016   kcal/mol
04_3_Me_pentene(36) RMSE      0.611   MSE      -0.302   kcal/mol
05_ethane_diol (36) RMSE      1.803   MSE      -1.403   kcal/mol
06_meo_methanol(36) RMSE      0.583   MSE      -0.431   kcal/mol
07_fluoropropane(36) RMSE      0.991   MSE      -0.819   kcal/mol
08_fluorobutane(36) RMSE      0.823   MSE      -0.692   kcal/mol
09_difluorobutane(36) RMSE      0.786   MSE      -0.583   kcal/mol
10_trifluorobutane(36) RMSE      0.922   MSE      -0.739   kcal/mol
11_me_acetamide(36) RMSE      1.684   MSE      -1.367   kcal/mol
12_me_acetate  (36) RMSE      0.791   MSE       0.386   kcal/mol
13_dimethylurea(36) RMSE      0.934   MSE      -0.795   kcal/mol
14_Et_acetamide(36) RMSE      0.624   MSE      -0.457   kcal/mol
15_Et_Me_acetamide(36) RMSE      0.585   MSE      -0.246   kcal/mol
16_N_me_sulfonamide(36) RMSE      0.717   MSE      -0.393   kcal/mol
17_ethylbenzene(36) RMSE      0.237   MSE       0.192   kcal/mol
18_N_me_aniline(36) RMSE      0.548   MSE       0.296   kcal/mol
19_anisole     (36) RMSE      0.877   MSE       0.640   kcal/mol
20_2_MeO_Me_pyridine(36) RMSE      1.283   MSE      -1.181   kcal/mol
21_pyridinyl_ethanone(36) RMSE      1.392   MSE      -1.194   kcal/mol
22_pyrrollyethanone(36) RMSE      1.207   MSE      -0.973   kcal/mol
23_furanylethanone(36) RMSE      0.494   MSE      -0.166   kcal/mol
24_thiophenylethanone(36) RMSE      1.535   MSE      -1.338   kcal/mol
25_imidazolylethanone(36) RMSE      1.417   MSE      -1.245   kcal/mol
26_me_imidazolylethanone(36) RMSE      0.748   MSE      -0.615   kcal/mol
27_oxazolylethanone(36) RMSE      0.712   MSE      -0.627   kcal/mol
28_thiazolylethanone(36) RMSE      1.776   MSE      -1.574   kcal/mol
29_sulfonylthiazole(36) RMSE      1.097   MSE      -0.738   kcal/mol
30_sulfonamide (36) RMSE      0.921   MSE      -0.789   kcal/mol
31_N_phenylacetamide(36) RMSE      0.435   MSE       0.295   kcal/mol
32_benzamide   (36) RMSE      0.922   MSE      -0.195   kcal/mol
33_pyridinyl_acetamide(36) RMSE      1.227   MSE      -0.619   kcal/mol
34_pyrimidinyl_acetamide(36) RMSE      1.100   MSE       0.862   kcal/mol
35_pyridinyl_urea(36) RMSE      1.734   MSE       1.497   kcal/mol
36_pyrrollyacetamide(36) RMSE      1.101   MSE       0.910   kcal/mol
37_furanylacetamide(36) RMSE      1.301   MSE       0.619   kcal/mol
38_thiophenylacetamide(36) RMSE      0.587   MSE       0.356   kcal/mol
39_imidazolylacetamide(36) RMSE      0.799   MSE      -0.102   kcal/mol
40_me_imidazolylacetamide(36) RMSE      1.159   MSE      -0.551   kcal/mol
41_oxazolylacetamide(36) RMSE      1.523   MSE       1.164   kcal/mol
42_thiazolylacetamide(36) RMSE      1.244   MSE      -0.616   kcal/mol
43_biphenyl    (36) RMSE      0.203   MSE      -0.017   kcal/mol
44_phenylpyridine(36) RMSE      0.413   MSE      -0.281   kcal/mol
45_phenylpyrimidine(36) RMSE      0.679   MSE      -0.487   kcal/mol
46_bipyridine  (36) RMSE      0.892   MSE      -0.770   kcal/mol
47_fluorobiphenyl(36) RMSE      0.154   MSE       0.042   kcal/mol
48_fluorophenyl_pyridine(36) RMSE      0.504   MSE      -0.375   kcal/mol
49_phenylfuran (36) RMSE      0.513   MSE       0.424   kcal/mol
50_furanylpyridine(36) RMSE      0.322   MSE      -0.230   kcal/mol
51_phenylthiophene(36) RMSE      0.673   MSE       0.330   kcal/mol
52_thiophenylpyridine(36) RMSE      0.646   MSE      -0.485   kcal/mol
53_phenyloxazole(36) RMSE      0.065   MSE       0.018   kcal/mol
54_pyridinyloxazole(36) RMSE      0.100   MSE       0.063   kcal/mol
55_phenylthiazole(36) RMSE      0.662   MSE       0.561   kcal/mol
56_pyridinylthiazole(36) RMSE      1.455   MSE      -1.230   kcal/mol
57_phenylpyrrole(36) RMSE      0.610   MSE       0.297   kcal/mol
58_pyrrollypyridine(36) RMSE      0.400   MSE      -0.288   kcal/mol
59_phenylimidazole(36) RMSE      0.598   MSE       0.532   kcal/mol
60_imidazolylpyridine(36) RMSE      1.064   MSE      -0.919   kcal/mol
61_me_phenylimidazole(36) RMSE      0.144   MSE      -0.033   kcal/mol
62_me_imidazolylpyridine(36) RMSE      0.617   MSE       0.475   kcal/mol
--------------------------------------------------------------------------------
01_butane      RMSE/|avg|     17.61 %
02_E_pentene   RMSE/|avg|     41.62 %
03_4_Me_penteneRMSE/|avg|     37.34 %
04_3_Me_penteneRMSE/|avg|     53.72 %
05_ethane_diol RMSE/|avg|     60.29 %
06_meo_methanolRMSE/|avg|     20.58 %
07_fluoropropaneRMSE/|avg|     51.15 %
08_fluorobutaneRMSE/|avg|     43.93 %
09_difluorobutaneRMSE/|avg|     42.33 %
10_trifluorobutaneRMSE/|avg|     51.16 %
11_me_acetamideRMSE/|avg|     30.77 %
12_me_acetate  RMSE/|avg|     9.91 %
13_dimethylureaRMSE/|avg|     30.75 %
14_Et_acetamideRMSE/|avg|     43.72 %
15_Et_Me_acetamideRMSE/|avg|     28.45 %
16_N_me_sulfonamideRMSE/|avg|     40.61 %
17_ethylbenzeneRMSE/|avg|     39.88 %
18_N_me_anilineRMSE/|avg|     41.69 %
19_anisole     RMSE/|avg|     49.14 %
20_2_MeO_Me_pyridineRMSE/|avg|     74.35 %
21_pyridinyl_ethanoneRMSE/|avg|     29.71 %
22_pyrrollyethanoneRMSE/|avg|     18.81 %
23_furanylethanoneRMSE/|avg|     12.12 %
24_thiophenylethanoneRMSE/|avg|     43.07 %
25_imidazolylethanoneRMSE/|avg|     18.70 %
26_me_imidazolylethanoneRMSE/|avg|     10.14 %
27_oxazolylethanoneRMSE/|avg|     19.24 %
28_thiazolylethanoneRMSE/|avg|     34.41 %
29_sulfonylthiazoleRMSE/|avg|     51.28 %
30_sulfonamide RMSE/|avg|     37.03 %
31_N_phenylacetamideRMSE/|avg|     37.36 %
32_benzamide   RMSE/|avg|     108.40 %
33_pyridinyl_acetamideRMSE/|avg|     32.46 %
34_pyrimidinyl_acetamideRMSE/|avg|     47.57 %
35_pyridinyl_ureaRMSE/|avg|     59.02 %
36_pyrrollyacetamideRMSE/|avg|     31.31 %
37_furanylacetamideRMSE/|avg|     48.43 %
38_thiophenylacetamideRMSE/|avg|     38.38 %
39_imidazolylacetamideRMSE/|avg|     14.27 %
40_me_imidazolylacetamideRMSE/|avg|     62.17 %
41_oxazolylacetamideRMSE/|avg|     95.75 %
42_thiazolylacetamideRMSE/|avg|     27.86 %
43_biphenyl    RMSE/|avg|     19.09 %
44_phenylpyridineRMSE/|avg|     31.67 %
45_phenylpyrimidineRMSE/|avg|     24.81 %
46_bipyridine  RMSE/|avg|     18.69 %
47_fluorobiphenylRMSE/|avg|     13.89 %
48_fluorophenyl_pyridineRMSE/|avg|     22.97 %
49_phenylfuran RMSE/|avg|     30.22 %
50_furanylpyridineRMSE/|avg|     8.76 %
51_phenylthiopheneRMSE/|avg|     81.89 %
52_thiophenylpyridineRMSE/|avg|     26.93 %
53_phenyloxazoleRMSE/|avg|     2.58 %
54_pyridinyloxazoleRMSE/|avg|     3.23 %
55_phenylthiazoleRMSE/|avg|     40.00 %
56_pyridinylthiazoleRMSE/|avg|     28.03 %
57_phenylpyrroleRMSE/|avg|     61.91 %
58_pyrrollypyridineRMSE/|avg|     7.68 %
59_phenylimidazoleRMSE/|avg|     37.85 %
60_imidazolylpyridineRMSE/|avg|     14.80 %
61_me_phenylimidazoleRMSE/|avg|     16.09 %
62_me_imidazolylpyridineRMSE/|avg|     11.63 %
==========================================================================================
