# Supplementary material for: PM6-ML: The Synergy of Semiempirical Quantum Chemistry and Machine Learning Transformed into a Practical Computational Method
Source: J Chem Theory Comput. 2025 Jan 3;21(2):678–90. doi: 10.1021/acs.jctc.4c01330 (PMC11780751; doi:10.1021/acs.jctc.4c01330)
Supplement: Supplementary file 2 — ct4c01330_si_002.zip [file ct4c01330_si_002.zip › SI_validation_outputs/PM6-ML/D442]

        _______  
       /\______\ 
      / /      / 
     / / Cuby /   Dataset calculation
     \/______/   
                 
Selected 26 out of 4420 data set entries
==========================================================================================
name                                             E      Eref     error  error(%)
------------------------------------------------------------------------------------------
1.02.18 hydrogen--butadyine 1.00            -0.713    -0.461    -0.252   -54.683
1.06.43 toluene--cyclohexane 1.00           -3.849    -3.652    -0.197    -5.406
1.06.58 neohexane--propyne 1.00             -2.889    -2.541    -0.348   -13.710
1.07.45 benzene--nitrogen 1.00              -1.232    -1.518     0.286    18.813
1.07.78 cyclohexane--nitrogen 1.00          -1.793    -0.938    -0.855   -91.178
2.02.06 hydrogen--thioacetone 1.00          -0.835    -0.847     0.012     1.460
2.03.10 23dimethylbutane--diphosphine...    -2.965    -2.740    -0.225    -8.212
2.03.18 neopentane--phosphine 1.00          -0.545    -1.278     0.733    57.328
2.03.57 propyne--diphosphene 1.00           -1.672    -2.114     0.442    20.914
2.04.14 cyclohexane--dimethylsulfide ...    -2.528    -2.552     0.024     0.933
2.04.38 ethene--carbondisulfide 1.00        -1.630    -1.599    -0.031    -1.913
2.06.20 135triazine--sulfur 1.00            -4.014    -4.343     0.329     7.585
2.12.14 phosphorus4--thiophene 1.00         -5.722    -4.006    -1.716   -42.827
2.12.24 diphosphene--trithiane 1.00         -5.054    -3.947    -1.107   -28.058
2.13.08 trithiane--trithiane 1.00           -5.713    -7.018     1.305    18.595
3.04.02 hydrogen--diiodomethane 1.00        -0.163    -0.528     0.365    69.073
3.05.14 butadyine--tetrafluoromethane...    -0.171    -1.307     1.136    86.922
3.09.04 methylamine--trifluoromethane...    -0.980    -1.339     0.359    26.831
3.09.08 diazene--fluorine 1.00              -2.092    -0.504    -1.588  -315.093
3.09.10 diazomethane--fluorine 1.00         -0.959    -0.930    -0.029    -3.129
3.11.04 hydrazine--tetrabromomethane ...    -2.474    -2.540     0.066     2.616
3.13.02 diacetonediperoxide--tetraflu...    -2.336    -4.482     2.146    47.873
3.23.06 phosphorus4--bromine 1.00           -2.708    -2.678    -0.030    -1.128
3.27.10 carbondisulfide--bromine 1.00       -0.985    -2.208     1.223    55.409
3.29.03 fluorine--trifluoromethane 1.00      0.006    -0.631     0.637   100.874
3.30.01 tetrafluoromethane--tetrachlo...    -1.047    -1.490     0.443    29.737
==========================================================================================
RMSE                0.845   kcal/mol
MUE                 0.611   kcal/mol
------------------------------------------------------------------------------------------
MSE                 0.120   kcal/mol
min                -1.716   kcal/mol
max                 2.146   kcal/mol
range               3.861   kcal/mol
min abs             0.012   kcal/mol
max abs             2.146   kcal/mol
==========================================================================================
RMSE               75.311   %
MUE                42.704   %
MSE                -0.784   %
min              -315.093   %
max               100.874   %
range             415.967   %
min abs             0.933   %
max abs           315.093   %
------------------------------------------------------------------------------------------
RMSE/|avg|         37.777   %
MUE/|avg|          27.299   %
==========================================================================================
Statistics for groups:
HBCNO          (5)  RMSE      0.455   MSE      -0.274   kcal/mol
PS             (10) RMSE      0.823   MSE      -0.023   kcal/mol
Halogens       (11) RMSE      0.990   MSE       0.430   kcal/mol
NobleGases     (0)  RMSE        NaN   MSE         NaN   kcal/mol
--------------------------------------------------------------------------------
HBCNO          RMSE/|avg|     24.99 %
PS             RMSE/|avg|     27.02 %
Halogens       RMSE/|avg|     58.44 %
NobleGases     RMSE/|avg|     NaN %
==========================================================================================
Errors along the curve, total
       x      RMSE       MUE       MSE
    1.00     0.845     0.611     0.120
==========================================================================================
