# Supplementary material for: PM6-ML: The Synergy of Semiempirical Quantum Chemistry and Machine Learning Transformed into a Practical Computational Method
Source: J Chem Theory Comput. 2025 Jan 3;21(2):678–90. doi: 10.1021/acs.jctc.4c01330 (PMC11780751; doi:10.1021/acs.jctc.4c01330)
Supplement: Supplementary file 2 — ct4c01330_si_002.zip [file ct4c01330_si_002.zip › SI_validation_outputs/PM6-ML/HB375]

        _______  
       /\______\ 
      / /      / 
     / / Cuby /   Dataset calculation
     \/______/   
                 
Selected 50 out of 3750 data set entries
==========================================================================================
name                                             E      Eref     error  error(%)
------------------------------------------------------------------------------------------
1.001 acetic acid ... acetaldehyde 1.00    -10.502   -10.810     0.308     2.850
1.002 acetic acid ... acetamide 1.00       -19.088   -19.325     0.237     1.226
1.004 acetic acid ... dimethylcarbona...   -11.662   -12.218     0.556     4.547
1.007 acetic acid ... furan 1.00            -7.060    -7.110     0.050     0.706
1.011 acetic acid ... nitromethane 1.00     -9.295    -9.112    -0.183    -2.006
1.014 acetic acid ... water 1.00           -10.926   -11.155     0.229     2.057
1.017 methanol ... acetic acid 1.00         -6.534    -6.691     0.157     2.349
1.023 methanol ... methanol 1.00            -5.719    -5.871     0.152     2.589
1.037 phenol ... methanol 1.00              -8.021    -8.391     0.370     4.410
1.039 phenol ... nitromethane 1.00          -7.856    -7.818    -0.038    -0.481
1.040 phenol ... nitrosomethane 1.00        -5.280    -5.795     0.515     8.889
1.053 water ... methylacetate 1.00          -6.400    -6.760     0.360     5.323
1.055 water ... nitrosomethane 1.00         -3.576    -4.412     0.836    18.939
2.008 1H-pyrrole ... methanol 1.00          -5.874    -6.262     0.388     6.204
2.010 1H-pyrrole ... nitromethane 1.00      -4.913    -5.179     0.266     5.133
2.013 1H-pyrrole ... water 1.00             -4.992    -5.319     0.327     6.143
2.015 ammonia ... acetamide 1.00            -4.821    -4.973     0.152     3.066
2.049 methylamine ... acetamide 1.00        -4.967    -5.275     0.308     5.847
3.001 acetic acid ... acetonitrile 1.00     -9.065    -9.052    -0.013    -0.142
3.006 acetic acid ... methylamine 1.00     -13.789   -13.707    -0.082    -0.601
3.009 acetic acid ... nitrosomethane ...    -8.183    -8.624     0.441     5.111
3.013 methanol ... acetonitrile 1.00        -5.170    -5.198     0.028     0.548
3.014 methanol ... ammonia 1.00             -7.182    -6.853    -0.329    -4.800
3.016 methanol ... dimethylamine 1.00       -8.356    -8.344    -0.012    -0.138
3.017 methanol ... dimethyldiazene 1.00     -6.276    -6.351     0.075     1.174
3.019 methanol ... methylazide 1.00         -4.712    -4.958     0.246     4.970
3.032 phenol ... N-methyl-2-propanimi...   -12.783   -12.827     0.044     0.345
3.035 water ... acetonitrile 1.00           -4.989    -4.879    -0.110    -2.254
4.004 1H-pyrrole ... dimethylamine 1.00     -8.019    -8.373     0.354     4.226
4.008 1H-pyrrole ... N-methyl-2-propa...    -8.596    -9.228     0.632     6.844
4.013 ammonia ... dimethyldiazene 1.00      -3.032    -3.295     0.263     7.997
4.018 aniline ... ammonia 1.00              -5.451    -5.272    -0.179    -3.391
4.023 aniline ... methylcyanate 1.00        -8.698    -8.672    -0.026    -0.300
4.038 methylamine ... dimethylamine 1.00    -4.333    -4.335     0.002     0.039
4.044 N-methylacetamide ... acetonitr...    -5.654    -6.024     0.370     6.148
4.046 N-methylacetamide ... aniline 1.00    -7.207    -7.129    -0.078    -1.090
5.003 ethyne ... acetic acid 1.00           -3.810    -3.574    -0.236    -6.611
5.006 ethyne ... dimethylether 1.00         -3.516    -3.485    -0.031    -0.875
5.014 ethyne ... water 1.00                 -2.796    -2.848     0.052     1.816
5.018 nitromethane ... N-methylacetam...    -7.423    -8.477     1.054    12.439
6.001 ethyne ... acetonitrile 1.00          -2.779    -3.092     0.313    10.107
6.004 ethyne ... dimethylamine 1.00         -4.645    -4.599    -0.046    -1.009
6.012 methylcyanate ... ammonia 1.00        -5.758    -5.725    -0.033    -0.584
7.009 ammonia ... nitromethane 1.00         -5.611    -5.249    -0.362    -6.897
7.053 ethene ... ammonia 1.00               -1.448    -1.343    -0.105    -7.819
7.069 ethene ... N-methyl-2-propanimi...    -2.783    -2.796     0.013     0.465
7.074 ethene ... water 1.00                 -2.999    -2.529    -0.470   -18.582
7.083 methane ... ammonia 1.00              -0.770    -0.760    -0.010    -1.254
7.085 methane ... dimethylamine 1.00        -1.550    -1.567     0.017     1.092
7.105 methanol ... methylisocyanide 1.00    -4.275    -4.354     0.079     1.813
==========================================================================================
RMSE                0.319   kcal/mol
MUE                 0.231   kcal/mol
------------------------------------------------------------------------------------------
MSE                 0.137   kcal/mol
min                -0.470   kcal/mol
max                 1.054   kcal/mol
range               1.524   kcal/mol
min abs             0.002   kcal/mol
max abs             1.054   kcal/mol
==========================================================================================
RMSE                5.848   %
MUE                 4.085   %
MSE                 1.732   %
min               -18.582   %
max                18.939   %
range              37.521   %
min abs             0.039   %
max abs            18.939   %
------------------------------------------------------------------------------------------
RMSE/|avg|          4.887   %
MUE/|avg|           3.539   %
==========================================================================================
Statistics for groups:
OH-O           (13) RMSE      0.375   MSE       0.273   kcal/mol
NH-O           (5)  RMSE      0.299   MSE       0.288   kcal/mol
OH-N           (10) RMSE      0.198   MSE       0.029   kcal/mol
NH-N           (8)  RMSE      0.310   MSE       0.167   kcal/mol
CH-N           (3)  RMSE      0.183   MSE       0.078   kcal/mol
CH-O           (4)  RMSE      0.541   MSE       0.210   kcal/mol
noHB           (7)  RMSE      0.230   MSE      -0.120   kcal/mol
--------------------------------------------------------------------------------
OH-O           RMSE/|avg|     4.22 %
NH-O           RMSE/|avg|     5.53 %
OH-N           RMSE/|avg|     2.45 %
NH-N           RMSE/|avg|     4.74 %
CH-N           RMSE/|avg|     4.10 %
CH-O           RMSE/|avg|     11.77 %
noHB           RMSE/|avg|     8.65 %
==========================================================================================
Errors along the curve, total
       x      RMSE       MUE       MSE
    1.00     0.319     0.231     0.137
==========================================================================================
