# Supplementary material for: PM6-ML: The Synergy of Semiempirical Quantum Chemistry and Machine Learning Transformed into a Practical Computational Method
Source: J Chem Theory Comput. 2025 Jan 3;21(2):678–90. doi: 10.1021/acs.jctc.4c01330 (PMC11780751; doi:10.1021/acs.jctc.4c01330)
Supplement: Supplementary file 2 — ct4c01330_si_002.zip [file ct4c01330_si_002.zip › SI_validation_outputs/PM6-ML/HB300SPX]

        _______  
       /\______\ 
      / /      / 
     / / Cuby /   Dataset calculation
     \/______/   
                 
Selected 50 out of 3000 data set entries
==========================================================================================
name                                             E      Eref     error  error(%)
------------------------------------------------------------------------------------------
1.01 phosphine ... ammonia 1.00             -1.991    -1.082    -0.909   -84.046
1.04 phosphine ... trimethylamine 1.00      -1.444    -2.143     0.699    32.610
1.06 methanethiol ... methylamine 1.00      -3.946    -3.886    -0.060    -1.543
1.22 hydrogenchloride ... ammonia 1.00      -9.559    -9.680     0.121     1.250
1.29 hydrogenbromide ... methylazide ...    -4.585    -5.051     0.466     9.224
1.33 hydrogeniodide ... methylazide 1.00    -2.858    -3.765     0.907    24.093
2.01 difluorophosphine ... acetone 1.00     -4.081    -3.794    -0.287    -7.566
2.04 sulfane ... acetamide 1.00             -4.917    -4.586    -0.331    -7.220
2.09 sulfane ... N-methylacetamide 1.00     -4.910    -4.769    -0.141    -2.949
2.16 hydrogenfluoride ... dimethylsul...   -11.722   -11.186    -0.536    -4.790
2.19 hydrogenfluoride ... phosphoric ...    -9.069    -9.159     0.090     0.978
2.20 hydrogenfluoride ... sulfur diox...    -9.433    -4.527    -4.906  -108.377
2.22 hydrogenchloride ... acetamide 1.00   -10.865   -11.776     0.911     7.733
2.24 hydrogenchloride ... dimethylsul...    -9.793    -7.777    -2.016   -25.923
2.26 hydrogenchloride ... methanol 1.00     -6.580    -6.861     0.281     4.091
2.29 hydrogenchloride ... sulfur diox...    -4.891    -2.816    -2.075   -73.679
2.32 hydrogenbromide ... acetone 1.00       -5.990    -6.867     0.877    12.774
2.33 hydrogenbromide ... chloric acid...    -2.914    -2.684    -0.230    -8.562
2.44 hydrogeniodide ... bromic acid 1.00    -2.813    -2.694    -0.119    -4.399
3.07 ammonia ... trimethylphosphine 1.00    -3.203    -3.253     0.050     1.550
3.34 hydrogenchloride ... phosphaalke...    -4.110    -4.782     0.672    14.045
3.42 hydrogenbromide ... phosphaalkyn...    -3.748    -3.415    -0.333    -9.739
4.04 ethyne ... tetrahydrothiophene 1.00    -3.622    -3.650     0.028     0.760
4.11 methylamine ... dimethylsulfide ...    -4.482    -4.238    -0.244    -5.761
4.13 N-methylacetamide ... dimethyldi...    -4.306    -4.946     0.640    12.936
4.17 acetic acid ... thioacetone 1.00       -7.069    -7.742     0.673     8.692
4.51 hydrogeniodide ... methanethiol ...    -3.719    -4.039     0.320     7.933
5.02 dimethylsulfone ... difluorophos...    -7.173    -6.993    -0.180    -2.576
5.07 methanethiol ... difluorophosphi...    -3.562    -4.514     0.952    21.089
5.08 methylcyanate ... difluorophosph...    -6.383    -5.603    -0.780   -13.928
5.18 acetic acid ... fluorine 1.00          -0.609    -1.717     1.108    64.556
5.22 methanol ... fluorine 1.00             -1.492    -0.839    -0.653   -77.804
5.27 difluorophosphine ... fluorine 1.00     0.064    -0.672     0.736   109.531
5.33 hydrogenfluoride ... tetrafluoro...    -1.706    -1.263    -0.443   -35.111
5.40 hydrogeniodide ... hydrogenfluor...    -2.134    -1.658    -0.476   -28.688
6.05 acetic acid ... chlorine 1.00          -3.126    -4.311     1.185    27.494
6.06 acetic acid ... hydrogenchloride...    -2.827    -2.452    -0.375   -15.296
6.08 acetic acid ... phosphorus trich...    -3.139    -2.567    -0.572   -22.300
6.11 methanol ... phosphorus trichlor...    -3.275    -2.656    -0.619   -23.290
6.26 hydrogenbromide ... methylchlori...    -3.785    -3.355    -0.430   -12.802
6.28 hydrogenbromide ... disulfur dic...    -2.256    -2.578     0.322    12.485
6.32 hydrogeniodide ... disulfur dich...    -1.283    -2.451     1.168    47.648
7.01 N-methylacetamide ... methylbrom...    -4.316    -4.224    -0.092    -2.180
7.03 acetic acid ... hydrogenbromide ...    -1.807    -3.089     1.282    41.502
7.14 hydrogenbromide ... methylbromid...    -3.782    -3.433    -0.349   -10.159
8.02 acetic acid ... iodine 1.00            -8.284    -6.554    -1.730   -26.392
8.04 chloric acid ... hydrogeniodide ...    -4.759    -4.006    -0.753   -18.795
8.10 hydrogenfluoride ... hydrogeniod...    -3.412    -2.512    -0.900   -35.842
8.17 hydrogenbromide ... methyliodide...    -3.651    -3.332    -0.319    -9.580
8.18 hydrogeniodide ... iodine 1.00         -3.076    -2.001    -1.075   -53.719
==========================================================================================
RMSE                1.040   kcal/mol
MUE                 0.708   kcal/mol
------------------------------------------------------------------------------------------
MSE                -0.169   kcal/mol
min                -4.906   kcal/mol
max                 1.282   kcal/mol
range               6.188   kcal/mol
min abs             0.028   kcal/mol
max abs             4.906   kcal/mol
==========================================================================================
RMSE               35.898   %
MUE                23.920   %
MSE                -5.401   %
min              -108.377   %
max               109.531   %
range             217.908   %
min abs             0.760   %
max abs           109.531   %
------------------------------------------------------------------------------------------
RMSE/|avg|         24.316   %
MUE/|avg|          16.555   %
==========================================================================================
Statistics for groups:
XH-N           (6)  RMSE      0.629   MSE       0.204   kcal/mol
XH-O           (13) RMSE      1.634   MSE      -0.652   kcal/mol
XH-P           (3)  RMSE      0.434   MSE       0.130   kcal/mol
XH-S           (5)  RMSE      0.453   MSE       0.283   kcal/mol
XH-F           (8)  RMSE      0.722   MSE       0.033   kcal/mol
XH-Cl          (7)  RMSE      0.747   MSE       0.097   kcal/mol
XH-Br          (3)  RMSE      0.769   MSE       0.280   kcal/mol
XH-I           (5)  RMSE      1.061   MSE      -0.955   kcal/mol
--------------------------------------------------------------------------------
XH-N           RMSE/|avg|     14.74 %
XH-O           RMSE/|avg|     26.71 %
XH-P           RMSE/|avg|     11.36 %
XH-S           RMSE/|avg|     9.20 %
XH-F           RMSE/|avg|     24.82 %
XH-Cl          RMSE/|avg|     25.68 %
XH-Br          RMSE/|avg|     21.47 %
XH-I           RMSE/|avg|     28.82 %
==========================================================================================
Errors along the curve, total
       x      RMSE       MUE       MSE
    1.00     1.040     0.708    -0.169
==========================================================================================
