# Supplementary material for: PM6-ML: The Synergy of Semiempirical Quantum Chemistry and Machine Learning Transformed into a Practical Computational Method
Source: J Chem Theory Comput. 2025 Jan 3;21(2):678–90. doi: 10.1021/acs.jctc.4c01330 (PMC11780751; doi:10.1021/acs.jctc.4c01330)
Supplement: Supplementary file 2 — ct4c01330_si_002.zip [file ct4c01330_si_002.zip › SI_validation_outputs/PM6-ML/R739]

        _______  
       /\______\ 
      / /      / 
     / / Cuby /   Dataset calculation
     \/______/   
                 
Selected 22 out of 3695 data set entries
==========================================================================================
name                                             E      Eref     error  error(%)
------------------------------------------------------------------------------------------
001.03 dihydrogen ... dihydrogen 1.00        5.162     2.825     2.337    82.742
001.15 methane(H) ... methane(H) 1.00        2.932     2.856     0.076     2.663
004.20 nitromethane ... methane(H) 1.00      1.738     1.682     0.056     3.344
004.24 pyridine ... hydrogen fluoride...     2.645     3.210    -0.565   -17.590
006.05 methylamine ... hydrogen cyani...     2.616     2.340     0.276    11.791
007.13 methanol ... ethyne(H) 1.00           2.523     2.330     0.193     8.266
008.06 furan ... ethyne(C) 1.00              2.170     2.157     0.013     0.617
009.10 nitromethane ... acetone 1.00         2.277     0.547     1.730   316.297
009.13 pyridine ... acetone 1.00             2.572     2.235     0.337    15.071
010.09 water ... methanol 1.00               2.094     2.225    -0.131    -5.883
015.02 phosphine ... CH3PCH2 1.00            2.405     2.666    -0.261    -9.791
016.09 methanethiol ... hydrogen fluo...     4.019     3.598     0.421    11.702
017.15 thiophene ... ethyne(C) 1.00          2.294     2.270     0.024     1.076
018.03 methanethiol ... ammonia 1.00         2.210     2.392    -0.182    -7.619
019.12 thiophene ... methanol 1.00           1.612     2.315    -0.703   -30.349
025.03 methanol ... cyanogen fluoride...     2.994     1.194     1.800   150.776
028.02 methylfluoride ... cyanogen fl...     1.673     1.101     0.572    51.913
033.03 phosphine ... cyanogen chlorid...     2.385     2.345     0.040     1.705
037.07 methylbromide ... dihydrogen 1.00     2.476     2.403     0.073     3.035
037.10 methylbromide ... methane(H) 1.00     2.352     2.320     0.032     1.383
039.05 methylbromide ... hydrogen cya...     1.659     2.053    -0.394   -19.178
053.02 methylchloride ... cyanogen io...     3.926     2.354     1.572    66.794
==========================================================================================
RMSE                0.853   kcal/mol
MUE                 0.536   kcal/mol
------------------------------------------------------------------------------------------
MSE                 0.333   kcal/mol
min                -0.703   kcal/mol
max                 2.337   kcal/mol
range               3.040   kcal/mol
min abs             0.013   kcal/mol
max abs             2.337   kcal/mol
==========================================================================================
RMSE               79.536   %
MUE                37.254   %
MSE                29.035   %
min               -30.349   %
max               316.297   %
range             346.646   %
min abs             0.617   %
max abs           316.297   %
------------------------------------------------------------------------------------------
RMSE/|avg|         37.971   %
MUE/|avg|          23.854   %
==========================================================================================
Statistics for groups:
HCNO           (10) RMSE      0.950   MSE       0.432   kcal/mol
PS             (5)  RMSE      0.393   MSE      -0.140   kcal/mol
Halogens       (7)  RMSE      0.941   MSE       0.528   kcal/mol
NobleGases     (0)  RMSE        NaN   MSE         NaN   kcal/mol
--------------------------------------------------------------------------------
HCNO           RMSE/|avg|     42.41 %
PS             RMSE/|avg|     14.85 %
Halogens       RMSE/|avg|     47.85 %
NobleGases     RMSE/|avg|     NaN %
==========================================================================================
Errors along the curve, total
       x      RMSE       MUE       MSE
    1.00     0.853     0.536     0.333
==========================================================================================
