# Supplementary material for: PM6-ML: The Synergy of Semiempirical Quantum Chemistry and Machine Learning Transformed into a Practical Computational Method
Source: J Chem Theory Comput. 2025 Jan 3;21(2):678–90. doi: 10.1021/acs.jctc.4c01330 (PMC11780751; doi:10.1021/acs.jctc.4c01330)
Supplement: Supplementary file 2 — ct4c01330_si_002.zip [file ct4c01330_si_002.zip › SI_validation_outputs/PM6-ML/SH250]

        _______  
       /\______\ 
      / /      / 
     / / Cuby /   Dataset calculation
     \/______/   
                 
Selected 43 out of 2500 data set entries
==========================================================================================
name                                             E      Eref     error  error(%)
------------------------------------------------------------------------------------------
1.2.07 chlorobenzene ... trimethylami...    -0.795    -2.258     1.463    64.813
1.2.08 chlorine ... trimethylamine 1.00     -9.114   -14.518     5.404    37.220
1.3.01 trifluorochloromethane ... ace...    -1.118    -2.873     1.755    61.095
1.3.02 chlorine ... acetone 1.00            -3.595    -4.244     0.649    15.296
1.3.03 trifluorochloromethane ... fur...    -0.839    -1.927     1.088    56.447
1.3.07 chlorine ... nitromethane 1.00       -2.520    -2.813     0.293    10.428
1.4.03 chlorine ... dimethylthioether...    -6.799    -9.062     2.263    24.968
1.5.01 chlorine ... fluorine 1.00           -0.209    -0.657     0.448    68.206
1.7.01 chlorine ... bromine 1.00            -1.242    -1.777     0.535    30.115
2.1.01 bromine ... benzene 1.00             -2.779    -4.221     1.442    34.173
2.2.01 bromine ... pyrazine 1.00            -5.737    -8.920     3.183    35.685
2.2.06 bromobenzene ... trimethylamin...    -3.108    -3.959     0.851    21.498
2.3.04 bromomethane ... acetone 1.00        -1.053    -1.771     0.718    40.533
2.3.05 bromine ... furan 1.00               -1.660    -3.552     1.892    53.268
2.3.08 bromomethane ... furan 1.00          -0.753    -1.577     0.824    52.248
2.3.10 trifluorobromomethane ... nitr...    -2.099    -2.938     0.839    28.564
2.5.01 bromine ... fluorine 1.00            -0.477    -0.775     0.298    38.466
3.1.02 iodomethane ... benzene 1.00         -1.998    -2.603     0.605    23.235
3.2.01 iodine ... acetonitrile 1.00         -5.860    -5.453    -0.407    -7.458
3.2.06 iodobenzene ... pyrazine 1.00        -2.637    -3.987     1.350    33.852
3.3.04 trifluoroiodomethane ... furan...    -1.554    -3.439     1.885    54.817
3.3.10 iodine ... nitromethane 1.00         -5.207    -4.419    -0.788   -17.834
3.3.11 iodobenzene ... nitromethane 1.00    -2.869    -2.968     0.099     3.338
3.4.01 trifluoroiodomethane ... dimet...    -5.823    -6.344     0.521     8.216
3.4.03 iodine ... dimethylthioether 1.00   -12.818   -10.823    -1.995   -18.431
3.6.01 trifluoroiodomethane ... chlor...    -1.087    -1.837     0.750    40.821
3.7.01 trifluoroiodomethane ... bromi...    -1.764    -2.237     0.473    21.143
3.7.02 iodomethane ... bromine 1.00         -6.354    -5.021    -1.333   -26.558
3.8.02 iodomethane ... iodine 1.00          -3.147    -2.005    -1.142   -56.937
4.1.09 sulfurdifluoride ... pyrazine ...    -6.603    -8.968     2.365    26.373
4.1.15 12thiazole ... trimethylamine ...    -3.557    -5.115     1.558    30.468
4.2.04 sulfurdifluoride ... acetone 1.00    -4.446    -6.715     2.269    33.791
4.2.07 difluorothioformaldehyde ... f...    -1.249    -1.738     0.489    28.161
4.2.09 sulfurdifluoride ... nitrometh...    -1.610    -4.503     2.893    64.241
4.2.10 carbonylsulfide ... pyridine-N...    -2.569    -3.144     0.575    18.277
4.2.15 thiophene3one ... pyridine-N-o...    -6.045    -5.573    -0.472    -8.464
6.1.03 fluorophosphine ... acetonitri...    -5.511    -5.173    -0.338    -6.526
6.1.09 tricyanophosphine ... pyrazine...    -9.951   -11.619     1.668    14.358
6.1.11 bis(difluorophosphanyl)thioeth...   -11.477   -11.745     0.268     2.280
6.2.03 fluorobromocyanophosphine ... ...    -7.536    -8.403     0.867    10.323
6.2.14 fluorophosphine ... nitrometha...    -4.670    -4.709     0.039     0.819
6.2.16 bis(difluorophosphanyl)thioeth...    -9.407   -10.420     1.013     9.718
6.2.18 fluorophosphine ... pyridine-N...   -10.721    -9.186    -1.535   -16.714
==========================================================================================
RMSE                1.558   kcal/mol
MUE                 1.201   kcal/mol
------------------------------------------------------------------------------------------
MSE                 0.828   kcal/mol
min                -1.995   kcal/mol
max                 5.404   kcal/mol
range               7.398   kcal/mol
min abs             0.039   kcal/mol
max abs             5.404   kcal/mol
==========================================================================================
RMSE               34.711   %
MUE                29.213   %
MSE                21.822   %
min               -56.937   %
max                68.206   %
range             125.142   %
min abs             0.819   %
max abs            68.206   %
------------------------------------------------------------------------------------------
RMSE/|avg|         31.008   %
MUE/|avg|          23.910   %
==========================================================================================
Statistics for groups:
Cl             (9)  RMSE      2.153   MSE       1.544   kcal/mol
Br             (8)  RMSE      1.521   MSE       1.256   kcal/mol
I              (12) RMSE      1.105   MSE       0.002   kcal/mol
S              (7)  RMSE      1.786   MSE       1.383   kcal/mol
Se             (0)  RMSE        NaN   MSE         NaN   kcal/mol
P              (7)  RMSE      1.007   MSE       0.283   kcal/mol
As             (0)  RMSE        NaN   MSE         NaN   kcal/mol
--------------------------------------------------------------------------------
Cl             RMSE/|avg|     48.29 %
Br             RMSE/|avg|     43.90 %
I              RMSE/|avg|     25.93 %
S              RMSE/|avg|     34.97 %
Se             RMSE/|avg|     NaN %
P              RMSE/|avg|     11.51 %
As             RMSE/|avg|     NaN %
==========================================================================================
Errors along the curve, total
       x      RMSE       MUE       MSE
    1.00     1.558     1.201     0.828
==========================================================================================
