# Supplementary material for: PM6-ML: The Synergy of Semiempirical Quantum Chemistry and Machine Learning Transformed into a Practical Computational Method
Source: J Chem Theory Comput. 2025 Jan 3;21(2):678–90. doi: 10.1021/acs.jctc.4c01330 (PMC11780751; doi:10.1021/acs.jctc.4c01330)
Supplement: Supplementary file 2 — ct4c01330_si_002.zip [file ct4c01330_si_002.zip › SI_validation_outputs/PM6-ML/IHB100]

        _______  
       /\______\ 
      / /      / 
     / / Cuby /   Dataset calculation
     \/______/   
                 
Selected 50 out of 1000 data set entries
==========================================================================================
name                                             E      Eref     error  error(%)
------------------------------------------------------------------------------------------
02.001 ammonium ... acetaldehyde 1.00      -26.867   -26.207    -0.660    -2.518
02.002 ammonium ... dimethylcarbonate...   -37.105   -37.009    -0.096    -0.259
02.003 ammonium ... dimethylether 1.00     -27.401   -27.408     0.007     0.025
02.004 ammonium ... nitromethane 1.00      -25.700   -24.849    -0.851    -3.425
02.006 imidazolium ... acetone 1.00        -22.408   -22.184    -0.224    -1.012
02.008 imidazolium ... phenol 1.00         -17.269   -17.640     0.371     2.100
02.009 trimethylammonium ... acetalde...   -20.416   -19.996    -0.420    -2.100
02.010 trimethylammonium ... acetamid...   -28.410   -28.028    -0.382    -1.361
02.012 trimethylammonium ... nitrosom...   -16.824   -16.062    -0.762    -4.747
02.013 guanidinium ... acetamide 1.00      -28.764   -29.140     0.376     1.290
02.015 guanidinium ... nitromethane 1.00   -19.751   -20.600     0.849     4.121
03.001 ammonium ... methylazide 1.00       -19.058   -18.915    -0.143    -0.755
03.002 ammonium ... methylcyanate 1.00     -31.172   -31.698     0.526     1.660
03.003 guanidinium ... ammonia 1.00        -18.495   -18.269    -0.226    -1.235
03.004 guanidinium ... dimethyldiazen...   -15.806   -16.121     0.315     1.957
03.007 trimethylammonium ... acetonit...   -22.780   -22.640    -0.140    -0.616
03.011 trimethylammonium ... methylam...   -23.673   -23.550    -0.123    -0.521
03.012 trimethylammonium ... methylaz...   -15.125   -15.332     0.207     1.350
03.014 guanidinium ... methylcyanate ...   -23.769   -24.301     0.532     2.191
03.015 guanidinium ... N-methyl-2-pro...   -26.357   -26.790     0.433     1.616
04.003 trimethylammonium ... methylis...   -22.368   -22.983     0.615     2.675
05.001 water ... oxalate 1.00              -30.943   -30.569    -0.374    -1.223
05.004 methanol ... acetate 1.00           -20.805   -21.227     0.422     1.988
05.009 phenol ... benzoate 1.00            -26.884   -28.015     1.131     4.036
05.011 phenol ... nitrite 1.00             -27.314   -28.596     1.282     4.484
05.012 water ... hydroxide 1.00            -41.706   -40.928    -0.778    -1.902
05.015 water ... benzoate 1.00             -19.447   -19.213    -0.234    -1.217
06.001 acetic acid ... cyanide 1.00        -30.402   -30.752     0.350     1.138
06.002 phenol ... cyanide 1.00             -28.570   -29.131     0.561     1.927
08.001 ammonia ... carbonate 1.00          -24.315   -26.108     1.793     6.867
08.006 ammonia ... acetate 1.00             -9.974    -9.801    -0.173    -1.761
08.007 ammonia ... benzoate 1.00           -10.529   -10.237    -0.292    -2.854
08.008 aniline ... benzoate 1.00           -19.630   -19.722     0.092     0.467
08.010 dimethylamine ... acetate 1.00      -13.714   -14.080     0.366     2.603
08.011 dimethylamine ... hydroxide 1.00    -20.547   -22.556     2.009     8.907
08.013 methylamine ... benzoate 1.00       -11.971   -11.577    -0.394    -3.402
08.015 methylamine ... nitrite 1.00        -10.750   -11.355     0.605     5.327
09.002 ammonia ... cyanide 1.00             -8.413    -9.007     0.594     6.591
09.003 aniline ... cyanide 1.00            -18.119   -18.631     0.512     2.750
10.002 aniline ... cyanide 1.00            -16.292   -18.156     1.864    10.265
10.003 dimethylamine ... cyanide 1.00      -10.387   -11.221     0.834     7.436
11.001 ethyne ... oxalate 1.00             -22.574   -22.296    -0.278    -1.246
11.002 ethene ... oxalate 1.00             -11.624   -11.823     0.199     1.685
11.005 ethene ... hydroxide 1.00            -8.399   -10.479     2.080    19.851
11.007 ethyne ... acetate 1.00             -12.584   -12.541    -0.043    -0.343
11.008 ethyne ... nitrate 1.00              -9.080    -9.943     0.863     8.676
11.009 methane ... acetate 1.00             -3.197    -3.509     0.312     8.899
11.013 benzene ... acetate 1.00            -10.305   -11.225     0.920     8.193
11.015 ethene ... acetate 1.00              -7.033    -7.378     0.345     4.671
13.001 methane ... cyanide 1.00             -2.958    -2.593    -0.365   -14.090
==========================================================================================
RMSE                0.749   kcal/mol
MUE                 0.566   kcal/mol
------------------------------------------------------------------------------------------
MSE                 0.288   kcal/mol
min                -0.851   kcal/mol
max                 2.080   kcal/mol
range               2.931   kcal/mol
min abs             0.007   kcal/mol
max abs             2.080   kcal/mol
==========================================================================================
RMSE                5.264   %
MUE                 3.647   %
MSE                 1.783   %
min               -14.090   %
max                19.851   %
range              33.942   %
min abs             0.025   %
max abs            19.851   %
------------------------------------------------------------------------------------------
RMSE/|avg|          3.773   %
MUE/|avg|           2.854   %
==========================================================================================
Statistics for groups:
OHk-O          (0)  RMSE        NaN   MSE         NaN   kcal/mol
NHk-O          (11) RMSE      0.533   MSE      -0.163   kcal/mol
NHk-N          (9)  RMSE      0.333   MSE       0.154   kcal/mol
NHk-C          (1)  RMSE      0.615   MSE       0.615   kcal/mol
OH-Oa          (6)  RMSE      0.806   MSE       0.241   kcal/mol
OH-Na          (2)  RMSE      0.468   MSE       0.456   kcal/mol
OH-Ca          (0)  RMSE        NaN   MSE         NaN   kcal/mol
NH-Oa          (8)  RMSE      1.002   MSE       0.501   kcal/mol
NH-Na          (2)  RMSE      0.555   MSE       0.553   kcal/mol
NH-Ca          (2)  RMSE      1.444   MSE       1.349   kcal/mol
CH-Oa          (8)  RMSE      0.884   MSE       0.550   kcal/mol
CH-Na          (0)  RMSE        NaN   MSE         NaN   kcal/mol
CH-Ca          (1)  RMSE      0.365   MSE      -0.365   kcal/mol
--------------------------------------------------------------------------------
OHk-O          RMSE/|avg|     NaN %
NHk-O          RMSE/|avg|     2.18 %
NHk-N          RMSE/|avg|     1.52 %
NHk-C          RMSE/|avg|     2.67 %
OH-Oa          RMSE/|avg|     2.87 %
OH-Na          RMSE/|avg|     1.56 %
OH-Ca          RMSE/|avg|     NaN %
NH-Oa          RMSE/|avg|     6.39 %
NH-Na          RMSE/|avg|     4.01 %
NH-Ca          RMSE/|avg|     9.83 %
CH-Oa          RMSE/|avg|     7.93 %
CH-Na          RMSE/|avg|     NaN %
CH-Ca          RMSE/|avg|     14.09 %
==========================================================================================
Errors along the curve, total
       x      RMSE       MUE       MSE
    1.00     0.749     0.566     0.288
==========================================================================================
