# Supplementary material for: PM6-ML: The Synergy of Semiempirical Quantum Chemistry and Machine Learning Transformed into a Practical Computational Method
Source: J Chem Theory Comput. 2025 Jan 3;21(2):678–90. doi: 10.1021/acs.jctc.4c01330 (PMC11780751; doi:10.1021/acs.jctc.4c01330)
Supplement: Supplementary file 2 — ct4c01330_si_002.zip [file ct4c01330_si_002.zip › SI_validation_outputs/PM6-ML/S66]

        _______  
       /\______\ 
      / /      / 
     / / Cuby /   Dataset calculation
     \/______/   
                 
==========================================================================================
name                                             E      Eref     error  error(%)
------------------------------------------------------------------------------------------
01 Water ... Water                          -4.900    -5.011     0.111     2.211
02 Water ... MeOH                           -5.616    -5.701     0.085     1.490
03 Water ... MeNH2                          -7.468    -7.036    -0.432    -6.146
04 Water ... Peptide                        -8.122    -8.220     0.098     1.194
05 MeOH ... MeOH                            -5.672    -5.851     0.179     3.065
06 MeOH ... MeNH2                           -8.383    -7.666    -0.717    -9.350
07 MeOH ... Peptide                         -8.403    -8.337    -0.066    -0.789
08 MeOH ... Water                           -5.005    -5.087     0.082     1.615
09 MeNH2 ... MeOH                           -3.310    -3.113    -0.197    -6.314
10 MeNH2 ... MeNH2                          -4.151    -4.223     0.072     1.712
11 MeNH2 ... Peptide                        -5.209    -5.480     0.271     4.938
12 MeNH2 ... Water                          -7.389    -7.402     0.013     0.172
13 Peptide ... MeOH                         -6.116    -6.282     0.166     2.641
14 Peptide ... MeNH2                        -7.584    -7.561    -0.023    -0.300
15 Peptide ... Peptide                      -8.739    -8.721    -0.018    -0.204
16 Peptide ... Water                        -5.040    -5.199     0.159     3.068
17 Uracil ... Uracil (BP)                  -17.307   -17.448     0.141     0.809
18 Water ... Pyridine                       -6.866    -6.975     0.109     1.556
19 MeOH ... Pyridine                        -7.439    -7.510     0.071     0.946
20 AcOH ... AcOH                           -19.714   -19.415    -0.299    -1.543
21 AcNH2 ... AcNH2                         -16.278   -16.525     0.247     1.495
22 AcOH ... Uracil                         -19.750   -19.783     0.033     0.169
23 AcNH2 ... Uracil                        -19.103   -19.467     0.364     1.870
24 Benzene ... Benzene (pi-pi)              -2.941    -2.724    -0.217    -7.971
25 Pyridine ... Pyridine (pi-pi)            -3.411    -3.801     0.390    10.271
26 Uracil ... Uracil (pi-pi)               -11.384    -9.752    -1.632   -16.735
27 Benzene ... Pyridine (pi-pi)             -3.230    -3.342     0.112     3.358
28 Benzene ... Uracil (pi-pi)               -5.198    -5.593     0.395     7.071
29 Pyridine ... Uracil (pi-pi)              -6.695    -6.701     0.006     0.088
30 Benzene ... Ethene                       -1.436    -1.364    -0.072    -5.257
31 Uracil ... Ethene                        -3.204    -3.329     0.125     3.769
32 Uracil ... Ethyne                        -2.576    -3.693     1.117    30.240
33 Pyridine ... Ethene                      -1.764    -1.805     0.041     2.292
34 Pentane ... Pentane                      -3.907    -3.764    -0.143    -3.789
35 Neopentane ... Pentane                   -2.694    -2.604    -0.090    -3.474
36 Neopentane ... Neopentane                -2.014    -1.764    -0.250   -14.185
37 Cyclopentane ... Neopentane              -2.493    -2.397    -0.096    -4.016
38 Cyclopentane ... Cyclopentane            -3.222    -2.986    -0.236    -7.918
39 Benzene ... Cyclopentane                 -3.951    -3.514    -0.437   -12.440
40 Benzene ... Neopentane                   -3.122    -2.849    -0.273    -9.567
41 Uracil ... Pentane                       -4.900    -4.811    -0.089    -1.840
42 Uracil ... Cyclopentane                  -4.347    -4.091    -0.256    -6.246
43 Uracil ... Neopentane                    -3.349    -3.689     0.340     9.208
44 Ethene ... Pentane                       -2.386    -1.993    -0.393   -19.743
45 Ethyne ... Pentane                       -1.825    -1.715    -0.110    -6.405
46 Peptide ... Pentane                      -4.463    -4.256    -0.207    -4.855
47 Benzene ... Benzene (TS)                 -2.747    -2.828     0.081     2.882
48 Pyridine ... Pyridine (TS)               -3.176    -3.506     0.330     9.415
49 Benzene ... Pyridine (TS)                -3.403    -3.293    -0.110    -3.349
50 Benzene ... Ethyne (CH-pi)               -2.907    -2.857    -0.050    -1.734
51 Ethyne ... Ethyne (TS)                   -1.809    -1.539    -0.270   -17.543
52 Benzene ... AcOH (OH-pi)                 -5.145    -4.726    -0.419    -8.870
53 Benzene ... AcNH2 (NH-pi)                -4.281    -4.405     0.124     2.805
54 Benzene ... Water (OH-pi)                -3.560    -3.288    -0.272    -8.287
55 Benzene ... MeOH (OH-pi)                 -4.576    -4.168    -0.408    -9.785
56 Benzene ... MeNH2 (NH-pi)                -3.526    -3.199    -0.327   -10.212
57 Benzene ... Peptide (NH-pi)              -5.612    -5.255    -0.357    -6.793
58 Pyridine ... Pyridine (CH-N)             -3.265    -4.237     0.972    22.936
59 Ethyne ... Water (CH-O)                  -2.937    -2.927    -0.010    -0.357
60 Ethyne ... AcOH (OH-pi)                  -5.619    -4.966    -0.653   -13.159
61 Pentane ... AcOH                         -2.973    -2.906    -0.067    -2.309
62 Pentane ... AcNH2                        -3.748    -3.528    -0.220    -6.240
63 Benzene ... AcOH                         -3.848    -3.747    -0.101    -2.690
64 Peptide ... Ethene                       -3.277    -3.001    -0.276    -9.189
65 Pyridine ... Ethyne                      -3.641    -4.104     0.463    11.287
66 MeNH2 ... Pyridine                       -3.933    -3.966     0.033     0.820
==========================================================================================
RMSE                0.369   kcal/mol
MUE                 0.250   kcal/mol
------------------------------------------------------------------------------------------
MSE                -0.046   kcal/mol
min                -1.632   kcal/mol
max                 1.117   kcal/mol
range               2.749   kcal/mol
min abs             0.006   kcal/mol
max abs             1.632   kcal/mol
==========================================================================================
RMSE                8.378   %
MUE                 5.985   %
MSE                -1.579   %
min               -19.743   %
max                30.240   %
range              49.984   %
min abs             0.088   %
max abs            30.240   %
------------------------------------------------------------------------------------------
RMSE/|avg|          6.707   %
MUE/|avg|           4.552   %
==========================================================================================
Statistics for groups:
H-bonds        (23) RMSE      0.235   MSE       0.020   kcal/mol
dispersion     (23) RMSE      0.472   MSE      -0.086   kcal/mol
others         (20) RMSE      0.360   MSE      -0.077   kcal/mol
--------------------------------------------------------------------------------
H-bonds        RMSE/|avg|     2.59 %
dispersion     RMSE/|avg|     13.15 %
others         RMSE/|avg|     9.94 %
==========================================================================================
