# Supplementary material for: PM6-ML: The Synergy of Semiempirical Quantum Chemistry and Machine Learning Transformed into a Practical Computational Method
Source: J Chem Theory Comput. 2025 Jan 3;21(2):678–90. doi: 10.1021/acs.jctc.4c01330 (PMC11780751; doi:10.1021/acs.jctc.4c01330)
Supplement: Supplementary file 2 — ct4c01330_si_002.zip [file ct4c01330_si_002.zip › SI_validation_outputs/PM6-ML/X40]

        _______  
       /\______\ 
      / /      / 
     / / Cuby /   Dataset calculation
     \/______/   
                 
==========================================================================================
name                                             E      Eref     error  error(%)
------------------------------------------------------------------------------------------
01 methane ... F2                           -0.327    -0.491     0.164    33.377
02 methane ... Cl2                          -1.214    -1.079    -0.135   -12.502
03 methane ... Br2                          -1.134    -1.300     0.166    12.783
04 methane ... I2                           -2.571    -1.346    -1.225   -90.999
05 fluoromethane ... methane                -0.993    -0.751    -0.242   -32.284
06 chloromethane ... methane                -1.058    -0.980    -0.078    -7.945
07 trifluoromethane ... methane             -0.456    -0.691     0.235    33.963
08 trichloromethane ... methane             -1.272    -1.146    -0.126   -10.995
09 fluoromethane dimer                      -0.887    -1.648     0.761    46.185
10 chloromethane dimer                      -1.074    -1.338     0.264    19.714
11 trifluorobenzene ... benzene             -4.551    -4.405    -0.146    -3.312
12 hexafuorobenzene ... benzene             -6.243    -6.121    -0.122    -1.992
13 chloromethane ... formaldehyde           -0.541    -1.170     0.629    53.762
14 bromomethane ... formaldehyde            -0.711    -1.722     1.011    58.682
15 iodomethane ... formaldehyde             -2.059    -2.382     0.323    13.577
16 trifluorochloromethane ... formald...    -0.725    -2.246     1.521    67.704
17 trifluorobromomethane ... formalde...    -2.490    -3.103     0.613    19.751
18 trifluoroiodomethane ... formaldehyde    -4.294    -4.080    -0.214    -5.242
19 chlorobenzene ... acetone                -0.254    -1.489     1.235    82.959
20 bromobenzene ... acetone                 -1.071    -2.426     1.355    55.872
21 iodobenzene ... acetone                  -3.645    -3.460    -0.185    -5.341
22 chlorobenzene ... trimethylamine         -0.708    -2.113     1.405    66.516
23 bromobenzene ... trimethylamine          -2.992    -3.778     0.786    20.817
24 iodobenzene ... trimethylamine           -4.840    -5.807     0.967    16.655
25 bromobenzene ... methanethiol            -1.016    -2.316     1.300    56.147
26 iodobenzene ... methanethiol             -2.906    -3.078     0.172     5.593
27 bromomethane ... benzene                 -1.331    -1.814     0.483    26.629
28 iodomethane ... benzene                  -2.033    -2.483     0.450    18.120
29 trifluorobromomethane ... benzene        -2.108    -3.110     1.002    32.228
30 trifluoroiodomethane ... benzene         -2.856    -3.915     1.059    27.059
31 trifluoromethanol ... water              -9.116    -9.669     0.553     5.716
32 trichloromethanol ... water              -9.990   -10.405     0.415     3.993
33 HF ... methanol                          -8.953    -9.593     0.640     6.675
34 HCl ... methanol                         -5.781    -6.300     0.519     8.242
35 HBr ... methanol                         -5.354    -5.356     0.002     0.030
36 HI ... methanol                          -4.161    -3.971    -0.190    -4.779
37 HF ... methylamine                      -14.384   -14.318    -0.066    -0.464
38 HCl ... methylamine                     -11.506   -11.419    -0.087    -0.762
39 methanol ... fluoromethane               -4.022    -3.893    -0.129    -3.316
40 methanol ... chloromethane               -3.607    -3.778     0.171     4.521
==========================================================================================
RMSE                0.691   kcal/mol
MUE                 0.529   kcal/mol
------------------------------------------------------------------------------------------
MSE                 0.381   kcal/mol
min                -1.225   kcal/mol
max                 1.521   kcal/mol
range               2.745   kcal/mol
min abs             0.002   kcal/mol
max abs             1.521   kcal/mol
==========================================================================================
RMSE               34.470   %
MUE                24.430   %
MSE                15.433   %
min               -90.999   %
max                82.959   %
range             173.957   %
min abs             0.030   %
max abs            90.999   %
------------------------------------------------------------------------------------------
RMSE/|avg|         18.372   %
MUE/|avg|          14.053   %
==========================================================================================
Statistics for groups:
dispersion     (4)  RMSE      0.627   MSE      -0.257   kcal/mol
induction      (4)  RMSE      0.184   MSE      -0.053   kcal/mol
dipole_dipole  (2)  RMSE      0.570   MSE       0.512   kcal/mol
stack          (2)  RMSE      0.134   MSE      -0.134   kcal/mol
X-bond         (14) RMSE      0.960   MSE       0.780   kcal/mol
X-pi           (4)  RMSE      0.800   MSE       0.749   kcal/mol
H-bond         (10) RMSE      0.354   MSE       0.183   kcal/mol
--------------------------------------------------------------------------------
dispersion     RMSE/|avg|     59.49 %
induction      RMSE/|avg|     20.66 %
dipole_dipole  RMSE/|avg|     38.15 %
stack          RMSE/|avg|     2.55 %
X-bond         RMSE/|avg|     34.31 %
X-pi           RMSE/|avg|     28.28 %
H-bond         RMSE/|avg|     4.50 %
==========================================================================================
