# Supplementary material for: PM6-ML: The Synergy of Semiempirical Quantum Chemistry and Machine Learning Transformed into a Practical Computational Method
Source: J Chem Theory Comput. 2025 Jan 3;21(2):678–90. doi: 10.1021/acs.jctc.4c01330 (PMC11780751; doi:10.1021/acs.jctc.4c01330)
Supplement: Supplementary file 2 — ct4c01330_si_002.zip [file ct4c01330_si_002.zip › SI_validation_outputs/PM6-ML/L7]

        _______  
       /\______\ 
      / /      / 
     / / Cuby /   Dataset calculation
     \/______/   
                 
==========================================================================================
name                                             E      Eref     error  error(%)
------------------------------------------------------------------------------------------
01 octadecane dimer                        -11.387   -11.000    -0.387    -3.514
02 guanine trimer                           -1.604    -2.080     0.476    22.894
03 GCGC base pair stack                    -16.586   -13.540    -3.046   -22.493
04 circumcoronene ... adenine              -21.082   -17.490    -3.592   -20.536
05 circumcoronene ... GC                   -33.008   -29.240    -3.768   -12.886
06 coronene dimer                          -22.236   -20.930    -1.306    -6.240
07 phenylalanine trimer                    -23.432   -25.460     2.028     7.965
==========================================================================================
RMSE                2.466   kcal/mol
MUE                 2.086   kcal/mol
------------------------------------------------------------------------------------------
MSE                -1.371   kcal/mol
min                -3.768   kcal/mol
max                 2.028   kcal/mol
range               5.796   kcal/mol
min abs             0.387   kcal/mol
max abs             3.768   kcal/mol
==========================================================================================
RMSE               15.732   %
MUE                13.790   %
MSE                -4.973   %
min               -22.493   %
max                22.894   %
range              45.387   %
min abs             3.514   %
max abs            22.894   %
------------------------------------------------------------------------------------------
RMSE/|avg|         14.416   %
MUE/|avg|          12.194   %
==========================================================================================
Statistics for groups:
dispersion     (6)  RMSE      2.532   MSE      -1.937   kcal/mol
mixed          (1)  RMSE      2.028   MSE       2.028   kcal/mol
--------------------------------------------------------------------------------
dispersion     RMSE/|avg|     16.11 %
mixed          RMSE/|avg|     7.96 %
==========================================================================================
