# Supplementary material for: PM6-ML: The Synergy of Semiempirical Quantum Chemistry and Machine Learning Transformed into a Practical Computational Method
Source: J Chem Theory Comput. 2025 Jan 3;21(2):678–90. doi: 10.1021/acs.jctc.4c01330 (PMC11780751; doi:10.1021/acs.jctc.4c01330)
Supplement: Supplementary file 2 — ct4c01330_si_002.zip [file ct4c01330_si_002.zip › SI_validation_outputs/PM6-ML/S12L]

        _______  
       /\______\ 
      / /      / 
     / / Cuby /   Dataset calculation
     \/______/   
                 
Selected 6 out of 12 data set entries
==========================================================================================
name                                             E      Eref     error  error(%)
------------------------------------------------------------------------------------------
2a tetracyanoquinone ... tweezer           -29.892   -32.370     2.478     7.655
2b dicyanobenzene ... tweezer              -21.857   -20.600    -1.257    -6.101
4a fullerene C60 ... catcher               -53.289   -41.120   -12.169   -29.595
5a glycine anhydride ... macrocyle         -42.858   -36.700    -6.158   -16.779
6a butylammonium ... cucurbit[6]uril       -92.004   -85.080    -6.924    -8.138
7b hydroxyadamantane ... cucurbit[7]uril   -28.895   -28.060    -0.835    -2.974
==========================================================================================
RMSE                6.356   kcal/mol
MUE                 4.970   kcal/mol
------------------------------------------------------------------------------------------
MSE                -4.144   kcal/mol
min               -12.169   kcal/mol
max                 2.478   kcal/mol
range              14.648   kcal/mol
min abs             0.835   kcal/mol
max abs            12.169   kcal/mol
==========================================================================================
RMSE               14.879   %
MUE                11.874   %
MSE                -9.322   %
min               -29.595   %
max                 7.655   %
range              37.250   %
min abs             2.974   %
max abs            29.595   %
------------------------------------------------------------------------------------------
RMSE/|avg|         15.633   %
MUE/|avg|          12.225   %
==========================================================================================
Statistics for groups:
dispersion     (3)  RMSE      7.207   MSE      -3.649   kcal/mol
H-bonds        (2)  RMSE      4.394   MSE      -3.496   kcal/mol
charged        (1)  RMSE      6.924   MSE      -6.924   kcal/mol
--------------------------------------------------------------------------------
dispersion     RMSE/|avg|     22.98 %
H-bonds        RMSE/|avg|     13.57 %
charged        RMSE/|avg|     8.14 %
==========================================================================================
