# Supplementary material for: PM6-ML: The Synergy of Semiempirical Quantum Chemistry and Machine Learning Transformed into a Practical Computational Method
Source: J Chem Theory Comput. 2025 Jan 3;21(2):678–90. doi: 10.1021/acs.jctc.4c01330 (PMC11780751; doi:10.1021/acs.jctc.4c01330)
Supplement: Supplementary file 2 — ct4c01330_si_002.zip [file ct4c01330_si_002.zip › SI_validation_outputs/PM6-ML/PLA15]

        _______  
       /\______\ 
      / /      / 
     / / Cuby /   Dataset calculation
     \/______/   
                 
==========================================================================================
name                                             E      Eref     error  error(%)
------------------------------------------------------------------------------------------
01 10GS                                   -242.597  -242.583    -0.014    -0.006
02 2CET                                   -253.325  -247.699    -5.626    -2.271
03 2FVD                                    -88.738   -88.726    -0.012    -0.014
04 2OBF                                   -200.274  -199.162    -1.112    -0.558
05 2P4Y                                   -157.509  -157.143    -0.366    -0.233
06 2VOT                                   -247.885  -238.717    -9.168    -3.841
07 2VW5                                    -96.164   -94.099    -2.065    -2.194
08 2XB8                                   -174.653  -178.476     3.823     2.142
09 2YKI                                    -86.338   -92.145     5.807     6.302
10 2ZX6                                   -237.706  -231.047    -6.659    -2.882
11 3G0W                                    -59.787   -66.594     6.807    10.221
12 3GNW                                    -74.503   -77.382     2.879     3.720
13 3NOX                                   -251.746  -244.475    -7.271    -2.974
14 3PE2                                   -125.640  -127.532     1.892     1.484
15 4GID                                   -194.560  -190.367    -4.193    -2.203
==========================================================================================
RMSE                4.780   kcal/mol
MUE                 3.846   kcal/mol
------------------------------------------------------------------------------------------
MSE                -1.019   kcal/mol
min                -9.168   kcal/mol
max                 6.807   kcal/mol
range              15.975   kcal/mol
min abs             0.012   kcal/mol
max abs             9.168   kcal/mol
==========================================================================================
RMSE                3.759   %
MUE                 2.736   %
MSE                 0.446   %
min                -3.841   %
max                10.221   %
range              14.062   %
min abs             0.006   %
max abs            10.221   %
------------------------------------------------------------------------------------------
RMSE/|avg|          2.895   %
MUE/|avg|           2.330   %
==========================================================================================
