# Supplementary material for: PM6-ML: The Synergy of Semiempirical Quantum Chemistry and Machine Learning Transformed into a Practical Computational Method
Source: J Chem Theory Comput. 2025 Jan 3;21(2):678–90. doi: 10.1021/acs.jctc.4c01330 (PMC11780751; doi:10.1021/acs.jctc.4c01330)
Supplement: Supplementary file 2 — ct4c01330_si_002.zip [file ct4c01330_si_002.zip › SI_validation_outputs/PM6-ML/PLFragNN]

        _______  
       /\______\ 
      / /      / 
     / / Cuby /   Dataset calculation
     \/______/   
                 
Selected 225 out of 547 data set entries
==========================================================================================
name                                             E      Eref     error  error(%)
------------------------------------------------------------------------------------------
49 2FVD_01_bbn                              -0.886    -1.071     0.185    17.305
50 2FVD_02_bbn                              -0.999    -0.993    -0.006    -0.615
51 2FVD_03_bbn                              -0.714    -0.802     0.088    10.938
52 2FVD_04_bbn                              -0.736    -0.422    -0.314   -74.365
53 2FVD_05_bbn                              -5.158    -5.863     0.705    12.020
54 2FVD_06_bbn                              -3.611    -3.338    -0.273    -8.172
55 2FVD_07_bbn                              -7.539    -8.131     0.592     7.282
56 2FVD_08_bbn                              -1.574    -2.300     0.726    31.566
57 2FVD_09_bbn                              -8.505    -7.877    -0.628    -7.967
58 2FVD_10_bbn                               2.400     1.604     0.796    49.618
59 2FVD_11_bbn                              -1.571    -1.444    -0.127    -8.776
60 2FVD_12_bbn                               0.535     0.235     0.300   127.664
61 2FVD_13_bbn                              -4.069    -3.477    -0.592   -17.033
62 2FVD_14_bbn                               0.456     0.073     0.383   524.712
63 2FVD_15_bbn                              -0.175    -0.301     0.126    41.788
64 2FVD_16_bbn                              -3.099    -3.018    -0.081    -2.693
65 2FVD_17_ile                              -3.416    -3.780     0.364     9.629
66 2FVD_18_val                              -2.439    -2.692     0.253     9.404
67 2FVD_19_ala                              -1.722    -1.773     0.051     2.892
69 2FVD_21_val                              -1.326    -1.148    -0.178   -15.510
70 2FVD_22_phe                              -1.714    -2.355     0.641    27.212
72 2FVD_24_phe                              -2.624    -3.086     0.462    14.978
73 2FVD_25_leu                              -1.043    -1.099     0.056     5.086
74 2FVD_26_hie                              -0.496    -0.527     0.031     5.961
75 2FVD_27_gln                              -3.588    -3.566    -0.022    -0.625
78 2FVD_30_asn                              -4.876    -4.527    -0.349    -7.710
79 2FVD_31_leu                              -4.295    -4.344     0.049     1.123
80 2FVD_32_ala                              -0.952    -1.161     0.209    18.038
176 2VW5_01_bbn                             -1.482    -1.602     0.120     7.486
177 2VW5_02_bbn                             -2.275    -2.012    -0.263   -13.068
178 2VW5_03_bbn                             -0.137    -0.165     0.028    17.094
179 2VW5_04_bbn                             -0.320    -0.347     0.027     7.651
180 2VW5_05_bbn                             -1.213    -1.513     0.300    19.839
181 2VW5_06_bbn                             -0.027     0.010    -0.037  -369.160
182 2VW5_07_bbn                              0.015    -0.062     0.077   123.738
183 2VW5_08_bbn                             -0.092    -0.306     0.214    69.983
184 2VW5_09_bbn                             -1.941    -1.959     0.018     0.911
185 2VW5_10_bbn                             -0.799    -0.747    -0.052    -6.895
186 2VW5_11_bbn                             -3.519    -3.942     0.423    10.723
187 2VW5_12_bbn                              0.551     0.092     0.459   498.623
188 2VW5_13_bbn                             -7.491    -7.609     0.118     1.556
189 2VW5_14_bbn                             -2.847    -2.653    -0.194    -7.327
190 2VW5_15_bbn                              0.170     0.119     0.051    42.708
191 2VW5_16_asn                             -5.470    -6.153     0.683    11.102
192 2VW5_17_ala                             -0.505    -0.437    -0.068   -15.665
194 2VW5_19_ala                             -1.794    -1.574    -0.220   -14.005
197 2VW5_22_ile                             -0.951    -0.966     0.015     1.558
198 2VW5_23_met                             -6.616    -5.847    -0.769   -13.159
200 2VW5_25_asn                             -2.603    -1.838    -0.765   -41.626
201 2VW5_26_leu                             -1.806    -1.397    -0.409   -29.275
202 2VW5_28_val                             -0.476    -0.688     0.212    30.806
203 2VW5_29_phe                             -3.711    -3.685    -0.026    -0.695
204 2VW5_30_tyr                             -1.383    -1.319    -0.064    -4.842
205 2VW5_31_val                             -0.483    -0.469    -0.014    -2.951
206 2VW5_32_thr                             -4.940    -4.575    -0.365    -7.988
207 2VW5_33_leu                             -0.891    -0.905     0.014     1.515
241 2YKI_01_bbn                              0.277     0.150     0.127    84.740
242 2YKI_02_bbn                             -0.331    -0.223    -0.108   -48.245
243 2YKI_03_bbn                             -1.011    -0.885    -0.126   -14.231
244 2YKI_04_bbn                             -0.419    -0.501     0.082    16.331
245 2YKI_05_bbn                             -1.030    -1.095     0.065     5.932
246 2YKI_06_bbn                             -0.802    -0.852     0.050     5.904
247 2YKI_07_bbn                             -0.840    -1.001     0.161    16.085
248 2YKI_08_bbn                            -10.006   -10.123     0.117     1.160
249 2YKI_09_bbn                              0.420    -0.006     0.426  7102.659
250 2YKI_10_bbn                             -0.664    -1.105     0.441    39.946
251 2YKI_11_bbn                             -3.993    -4.313     0.320     7.414
252 2YKI_12_bbn                             -1.018    -1.057     0.039     3.696
253 2YKI_13_bbn                             -0.242    -0.391     0.149    38.020
254 2YKI_14_bbn                             -1.725    -1.846     0.121     6.563
255 2YKI_15_bbn                             -0.213    -0.336     0.123    36.476
256 2YKI_16_bbn                             -0.256    -0.240    -0.016    -6.795
257 2YKI_17_bbn                             -2.151    -2.670     0.519    19.454
258 2YKI_18_bbn                             -1.768    -1.851     0.083     4.475
259 2YKI_19_bbn                              0.159     0.096     0.063    65.658
260 2YKI_20_bbn                              0.172     0.160     0.012     7.771
261 2YKI_21_bbn                             -0.015    -0.036     0.021    58.556
262 2YKI_22_phe                             -2.001    -2.016     0.015     0.729
263 2YKI_23_gln                             -0.680    -0.677    -0.003    -0.422
264 2YKI_24_ile                             -1.106    -1.114     0.008     0.709
265 2YKI_25_leu                             -0.448    -0.415    -0.033    -7.928
266 2YKI_26_asn                             -6.912    -7.324     0.412     5.630
267 2YKI_27_ser                              0.044     0.118    -0.074   -62.447
268 2YKI_28_ala                             -0.113    -0.284     0.171    60.251
270 2YKI_30_ile                             -0.368    -0.373     0.005     1.471
271 2YKI_31_met                             -6.343    -7.012     0.669     9.538
272 2YKI_32_leu                             -1.443    -1.697     0.254    14.986
273 2YKI_33_ile                             -0.345    -0.356     0.011     3.063
274 2YKI_34_leu                             -5.811    -5.688    -0.123    -2.155
275 2YKI_35_ile                             -1.126    -1.195     0.069     5.782
276 2YKI_36_ala                             -1.544    -1.598     0.054     3.358
277 2YKI_37_val                             -0.695    -0.790     0.095    12.052
278 2YKI_38_phe                             -7.780    -8.399     0.619     7.365
279 2YKI_40_val                             -1.972    -1.733    -0.239   -13.810
280 2YKI_41_trp                             -5.603    -6.213     0.610     9.824
281 2YKI_42_phe                             -2.232    -2.736     0.504    18.404
282 2YKI_43_thr                             -4.554    -3.713    -0.841   -22.649
283 2YKI_44_val                             -0.899    -0.972     0.073     7.552
307 3G0W_01_bbn                              0.076    -0.280     0.356   127.184
308 3G0W_02_bbn                             -2.580    -3.220     0.640    19.872
309 3G0W_03_bbn                              0.359     0.001     0.358 35837.631
310 3G0W_04_bbn                              0.095    -0.022     0.117   530.629
311 3G0W_05_bbn                             -0.790    -0.757    -0.033    -4.314
312 3G0W_06_bbn                              0.401     0.348     0.053    15.205
313 3G0W_07_bbn                             -0.760    -0.797     0.037     4.699
314 3G0W_08_bbn                             -0.066    -0.335     0.269    80.373
315 3G0W_09_bbn                             -0.908    -1.026     0.118    11.521
316 3G0W_10_bbn                              0.005     1.077    -1.072   -99.537
317 3G0W_11_bbn                              2.327     2.491    -0.164    -6.573
318 3G0W_12_bbn                             -0.473    -0.473    -0.000    -0.068
319 3G0W_13_bbn                             -1.605    -1.851     0.246    13.315
320 3G0W_14_bbn                             -0.883    -0.879    -0.004    -0.425
321 3G0W_15_bbn                             -0.144    -0.077    -0.067   -87.230
322 3G0W_16_leu                             -1.537    -1.582     0.045     2.829
323 3G0W_17_leu                             -3.878    -4.177     0.299     7.148
324 3G0W_18_asn                            -14.124   -15.230     1.106     7.261
325 3G0W_19_leu                             -2.834    -2.527    -0.307   -12.164
326 3G0W_20_gln                              0.666     0.770    -0.104   -13.525
327 3G0W_21_trp                             -0.508    -1.224     0.716    58.483
328 3G0W_22_met                             -2.678    -2.943     0.265     9.000
329 3G0W_23_met                             -4.632    -6.038     1.406    23.282
330 3G0W_24_val                             -1.056    -2.021     0.965    47.739
331 3G0W_25_met                             -1.855    -2.591     0.736    28.387
333 3G0W_27_phe                             -3.541    -3.633     0.092     2.530
334 3G0W_28_met                             -2.679    -2.138    -0.541   -25.310
335 3G0W_29_met                             -1.138    -0.973    -0.165   -16.960
336 3G0W_30_leu                             -1.956    -1.954    -0.002    -0.116
337 3G0W_31_phe                             -0.738    -0.746     0.008     1.105
338 3G0W_32_thr                             -3.528    -4.362     0.834    19.116
339 3G0W_33_leu                             -0.925    -0.959     0.034     3.524
340 3G0W_34_phe                             -1.948    -2.385     0.437    18.307
341 3G0W_35_met                             -0.393    -0.625     0.232    37.064
342 3G0W_36_ile                             -0.046    -0.474     0.428    90.388
343 3GCU_01_bbn                             -0.246    -0.282     0.036    12.652
344 3GCU_02_bbn                             -3.275    -3.124    -0.151    -4.839
345 3GCU_03_bbn                             -1.293    -1.441     0.148    10.277
346 3GCU_04_bbn                             -0.897    -1.028     0.131    12.724
347 3GCU_05_bbn                             -0.507    -0.689     0.182    26.432
348 3GCU_06_bbn                             -0.301    -0.328     0.027     8.253
349 3GCU_07_bbn                             -2.124    -1.867    -0.257   -13.765
350 3GCU_08_bbn                              0.099    -0.029     0.128   440.151
351 3GCU_09_bbn                             -1.430    -1.389    -0.041    -2.948
352 3GCU_10_bbn                             -0.229    -0.503     0.274    54.561
353 3GCU_11_bbn                             -1.343    -1.166    -0.177   -15.170
354 3GCU_12_bbn                             -0.080    -0.152     0.072    47.410
355 3GCU_13_bbn                             -1.172    -1.220     0.048     3.921
356 3GCU_14_bbn                             -1.225    -1.261     0.036     2.844
357 3GCU_15_bbn                             -0.753    -0.618    -0.135   -21.823
358 3GCU_16_bbn                             -1.857    -2.654     0.797    30.048
359 3GCU_17_bbn                             -8.466    -8.222    -0.244    -2.962
360 3GCU_18_bbn                             -2.086    -2.033    -0.053    -2.602
361 3GCU_19_bbn                             -0.401    -0.332    -0.069   -20.706
362 3GCU_20_bbn                             -0.242    -0.237    -0.005    -2.042
363 3GCU_21_bbn                             -2.124    -1.341    -0.783   -58.424
364 3GCU_22_bbn                             -9.122    -8.470    -0.652    -7.695
365 3GCU_23_bbn                             -3.213    -3.359     0.146     4.354
366 3GCU_24_val                             -1.715    -1.617    -0.098    -6.075
367 3GCU_25_tyr                             -0.223    -0.332     0.109    32.730
368 3GCU_26_val                             -2.422    -2.777     0.355    12.780
369 3GCU_27_ala                             -2.119    -1.853    -0.266   -14.330
374 3GCU_32_leu                             -1.725    -1.619    -0.106    -6.526
375 3GCU_33_leu                             -3.511    -3.539     0.028     0.790
376 3GCU_34_met                             -1.486    -1.363    -0.123    -9.047
377 3GCU_35_val                             -0.869    -0.854    -0.015    -1.714
378 3GCU_36_ile                             -3.006    -3.419     0.413    12.087
379 3GCU_37_leu                             -1.849    -1.666    -0.183   -10.999
380 3GCU_38_thr                             -5.746    -6.012     0.266     4.424
381 3GCU_39_leu                             -1.583    -1.675     0.092     5.467
382 3GCU_40_met                             -1.256    -1.631     0.375    22.971
383 3GCU_41_ile                             -1.397    -1.316    -0.081    -6.120
384 3GCU_42_ile                             -0.599    -0.576    -0.023    -3.922
385 3GCU_43_hie                             -2.503    -2.070    -0.433   -20.917
386 3GCU_44_ile                             -0.607    -0.486    -0.121   -24.930
387 3GCU_45_leu                             -3.035    -3.753     0.718    19.125
389 3GCU_47_phe                             -3.149    -3.750     0.601    16.025
390 3GCU_48_leu                             -0.654    -0.619    -0.035    -5.679
391 3GNW_01_pro                             -2.137    -1.763    -0.374   -21.209
392 3GNW_02_bbn                             -0.255    -1.277     1.022    80.037
393 3GNW_03_bbn                             -3.340    -3.254    -0.086    -2.645
394 3GNW_04_bbn                             -3.185    -2.857    -0.328   -11.469
395 3GNW_05_bbn                             -0.204    -0.513     0.309    60.306
396 3GNW_06_bbn                             -0.063    -0.230     0.167    72.746
397 3GNW_07_bbn                             -1.608    -1.752     0.144     8.243
398 3GNW_08_bbn                             -0.254    -0.221    -0.033   -14.762
399 3GNW_09_bbn                             -1.122    -1.049    -0.073    -6.954
400 3GNW_10_bbn                             -0.748    -0.798     0.050     6.328
401 3GNW_11_bbn                             -1.989    -2.458     0.469    19.071
402 3GNW_12_bbn                             -0.777    -0.729    -0.048    -6.645
403 3GNW_13_bbn                             -8.003    -7.914    -0.089    -1.120
404 3GNW_14_bbn                             -7.731    -7.893     0.162     2.046
405 3GNW_15_bbn                             -9.283    -8.705    -0.578    -6.636
406 3GNW_16_bbn                             -2.671    -2.751     0.080     2.898
408 3GNW_18_phe                             -1.318    -1.633     0.315    19.264
410 3GNW_20_asn                             -2.589    -1.994    -0.595   -29.821
412 3GNW_22_cys                             -4.843    -4.152    -0.691   -16.633
413 3GNW_23_ser                             -8.296    -8.521     0.225     2.635
414 3GNW_24_ser                             -1.941    -1.549    -0.392   -25.302
415 3GNW_25_leu                             -2.352    -2.381     0.029     1.236
417 3GNW_27_ser                             -0.422    -0.516     0.094    18.274
418 3GNW_28_asn                             -1.466    -1.264    -0.202   -15.945
419 3GNW_29_met                             -6.030    -6.025    -0.005    -0.080
420 3GNW_30_tyr                             -4.355    -4.562     0.207     4.529
421 3GNW_31_gln                              0.202    -0.305     0.507   166.225
422 3GNW_32_ile                             -0.590    -0.859     0.269    31.265
423 3GNW_33_tyr                             -6.349    -6.613     0.264     3.990
424 3GNW_34_hie                             -0.142    -0.146     0.004     2.538
425 3GNW_35_ser                             -5.118    -4.733    -0.385    -8.139
426 3JVS_01_bbn                             -2.033    -1.960    -0.073    -3.709
427 3JVS_02_bbn                            -13.546   -13.696     0.150     1.095
428 3JVS_03_bbn                             -0.756    -1.071     0.315    29.452
429 3JVS_04_bbn                             -1.164    -0.504    -0.660  -130.971
430 3JVS_05_bbn                            -12.141   -12.381     0.240     1.937
431 3JVS_06_pro                             -4.963    -4.961    -0.002    -0.046
432 3JVS_07_bbn                              0.958     0.651     0.307    47.202
433 3JVS_08_pro                             -1.983    -2.382     0.399    16.737
434 3JVS_09_bbn                             -0.688    -0.536    -0.152   -28.436
435 3JVS_10_bbn                             -1.459    -1.080    -0.379   -35.087
436 3JVS_11_bbn                             -0.487    -0.457    -0.030    -6.577
437 3JVS_12_bbn                             -3.394    -2.491    -0.903   -36.232
438 3JVS_13_bbn                             -1.284    -1.033    -0.251   -24.305
439 3JVS_14_phe                             -7.874    -7.727    -0.147    -1.905
442 3JVS_17_ile                             -3.052    -3.698     0.646    17.469
444 3JVS_19_tyr                             -1.252    -1.071    -0.181   -16.859
445 3JVS_20_ala                             -0.829    -0.589    -0.240   -40.696
447 3JVS_22_leu                             -2.488    -1.646    -0.842   -51.148
==========================================================================================
RMSE                0.366   kcal/mol
MUE                 0.258   kcal/mol
------------------------------------------------------------------------------------------
MSE                 0.066   kcal/mol
min                -1.072   kcal/mol
max                 1.406   kcal/mol
range               2.478   kcal/mol
min abs             0.000   kcal/mol
max abs             1.406   kcal/mol
==========================================================================================
RMSE             2436.904   %
MUE               221.146   %
MSE               204.065   %
min              -369.160   %
max             35837.631   %
range           36206.790   %
min abs             0.046   %
max abs         35837.631   %
------------------------------------------------------------------------------------------
RMSE/|avg|         16.204   %
MUE/|avg|          11.417   %
==========================================================================================
Statistics for groups:
neutral-neutral(225)RMSE      0.366   MSE       0.066   kcal/mol
charged-neutral(0)  RMSE        NaN   MSE         NaN   kcal/mol
charged-charged(0)  RMSE        NaN   MSE         NaN   kcal/mol
--------------------------------------------------------------------------------
neutral-neutralRMSE/|avg|     16.20 %
charged-neutralRMSE/|avg|     NaN %
charged-chargedRMSE/|avg|     NaN %
==========================================================================================
