# Supplementary material for: PM6-ML: The Synergy of Semiempirical Quantum Chemistry and Machine Learning Transformed into a Practical Computational Method
Source: J Chem Theory Comput. 2025 Jan 3;21(2):678–90. doi: 10.1021/acs.jctc.4c01330 (PMC11780751; doi:10.1021/acs.jctc.4c01330)
Supplement: Supplementary file 2 — ct4c01330_si_002.zip [file ct4c01330_si_002.zip › SI_validation_outputs/PM6-ML/PLFragCN]

        _______  
       /\______\ 
      / /      / 
     / / Cuby /   Dataset calculation
     \/______/   
                 
Selected 280 out of 547 data set entries
==========================================================================================
name                                             E      Eref     error  error(%)
------------------------------------------------------------------------------------------
01 10GS_01_bbn                              -2.169    -2.184     0.015     0.687
02 10GS_02_bbn                               0.072    -0.132     0.204   154.590
03 10GS_03_bbn                               0.668     0.428     0.240    56.149
04 10GS_04_bbn                               6.342     4.504     1.838    40.802
05 10GS_05_bbn                             -11.705   -11.437    -0.268    -2.345
06 10GS_06_pro                              -6.206    -6.883     0.677     9.831
07 10GS_07_bbn                              -6.512    -6.112    -0.400    -6.553
08 10GS_08_bbn                             -13.235   -14.282     1.047     7.334
09 10GS_09_bbn                              -4.638    -4.063    -0.575   -14.158
10 10GS_10_bbn                              -3.894    -3.957     0.063     1.595
11 10GS_11_bbn                              -0.745    -0.762     0.017     2.176
12 10GS_12_tyr                              -7.190    -7.821     0.631     8.072
13 10GS_13_phe                              -6.561    -5.857    -0.704   -12.019
14 10GS_14_val                              -1.231    -1.308     0.077     5.901
16 10GS_16_val                              -0.612    -0.618     0.006     0.950
17 10GS_17_trp                             -18.973   -19.558     0.585     2.989
19 10GS_19_gln                             -32.831   -32.038    -0.793    -2.474
20 10GS_20_leu                              -0.835    -1.287     0.452    35.089
21 10GS_21_gln                             -11.501   -10.897    -0.604    -5.543
22 10GS_22_ser                             -11.365   -11.270    -0.095    -0.843
23 10GS_23_tyr                              -1.221    -1.617     0.396    24.478
26 2CET_01_bbn                               0.289     0.231     0.058    25.188
27 2CET_02_bbn                              -0.747    -0.814     0.067     8.232
28 2CET_03_ala                              -0.323    -0.260    -0.063   -24.130
29 2CET_04_gln                              -9.087    -9.867     0.780     7.906
31 2CET_06_hie                              -0.759    -1.059     0.300    28.305
32 2CET_07_trp                              -3.850    -5.045     1.195    23.689
33 2CET_08_asn                              -2.695    -2.421    -0.274   -11.307
35 2CET_10_val                              -1.811    -2.021     0.210    10.383
36 2CET_11_val                              -0.580    -0.645     0.065    10.103
37 2CET_12_hie                               0.813    -0.152     0.965   635.159
38 2CET_13_asn                              -0.093    -0.471     0.378    80.194
39 2CET_14_asn                               3.766     3.300     0.466    14.133
40 2CET_15_tyr                              -7.394    -6.712    -0.682   -10.168
41 2CET_16_met                              -0.599    -0.626     0.027     4.234
42 2CET_17_trp                              -4.610    -4.775     0.165     3.449
44 2CET_19_trp                              -9.332    -9.608     0.276     2.874
45 2CET_20_asn                               0.083     0.300    -0.217   -72.365
47 2CET_22_trp                              -2.727    -2.321    -0.406   -17.473
48 2CET_23_phe                              -5.367    -5.529     0.162     2.926
68 2FVD_20_lys                              -4.535    -5.495     0.960    17.474
71 2FVD_23_glu                              -0.615    -1.405     0.790    56.243
76 2FVD_28_asp                              -9.405    -9.816     0.411     4.192
77 2FVD_29_lys                             -20.500   -18.966    -1.534    -8.089
81 2FVD_33_asp                              -8.345    -9.472     1.127    11.903
82 2OBF_01_bbn                               0.371    -0.518     0.889   171.697
83 2OBF_02_bbn                              -6.062    -7.805     1.743    22.337
84 2OBF_03_bbn                               1.009     0.825     0.184    22.283
85 2OBF_04_bbn                              -3.201    -3.767     0.566    15.034
86 2OBF_05_bbn                              -0.114    -0.402     0.288    71.641
87 2OBF_06_bbn                              -0.788    -0.817     0.029     3.570
88 2OBF_07_pro                              -0.765    -1.039     0.274    26.418
89 2OBF_08_bbn                               0.323     0.362    -0.039   -10.798
90 2OBF_09_bbn                              -0.066    -0.473     0.407    86.083
91 2OBF_10_bbn                              -5.527    -5.683     0.156     2.740
92 2OBF_11_bbn                               0.745     0.668     0.077    11.498
93 2OBF_12_bbn                               2.582     1.836     0.746    40.631
94 2OBF_13_bbn                              -2.826    -2.971     0.145     4.875
95 2OBF_14_tyr                              -7.048    -6.909    -0.139    -2.016
96 2OBF_15_asn                              -6.069    -7.005     0.936    13.357
97 2OBF_16_tyr                              -6.277    -5.912    -0.365    -6.177
99 2OBF_18_leu                              -0.488    -0.537     0.049     9.132
100 2OBF_19_val                             -1.962    -2.422     0.460    18.983
101 2OBF_20_ala                             -1.047    -0.973    -0.074    -7.623
102 2OBF_21_leu                             -1.369    -1.240    -0.129   -10.377
103 2OBF_22_tyr                             -4.195    -3.891    -0.304    -7.818
104 2OBF_23_tyr                             -3.041    -2.925    -0.116    -3.959
105 2OBF_24_phe                             -8.950    -9.337     0.387     4.148
106 2OBF_25_ala                             -0.501    -0.605     0.104    17.122
107 2OBF_26_ala                             -1.523    -1.585     0.062     3.922
109 2OBF_28_tyr                             -8.116    -8.661     0.545     6.287
110 2OBF_29_val                             -0.761    -0.943     0.182    19.312
111 2OBF_30_met                              0.049    -0.341     0.390   114.319
113 2OBF_32_val                             -1.753    -1.915     0.162     8.462
114 2OBF_33_val                             -1.055    -1.506     0.451    29.920
115 2P4Y_01_bbn                              0.772     0.633     0.139    21.913
116 2P4Y_02_bbn                             -3.079    -3.158     0.079     2.506
117 2P4Y_03_bbn                             -1.068    -1.621     0.553    34.108
118 2P4Y_04_bbn                             -0.060    -0.504     0.444    88.093
119 2P4Y_05_bbn                             -3.217    -3.285     0.068     2.063
120 2P4Y_06_bbn                             -1.480    -1.259    -0.221   -17.552
121 2P4Y_07_bbn                             -2.861    -1.965    -0.896   -45.587
122 2P4Y_08_bbn                             -2.299    -1.945    -0.354   -18.183
123 2P4Y_09_bbn                             -0.538    -0.814     0.276    33.852
124 2P4Y_10_bbn                             -0.647    -1.060     0.413    38.940
125 2P4Y_11_bbn                             -1.533    -1.549     0.016     1.052
126 2P4Y_12_bbn                             -1.402    -1.648     0.246    14.924
127 2P4Y_13_bbn                              0.594     0.388     0.206    52.971
128 2P4Y_14_bbn                             -6.644    -7.223     0.579     8.014
129 2P4Y_15_bbn                            -22.405   -22.002    -0.403    -1.832
130 2P4Y_16_bbn                             -7.053    -6.373    -0.680   -10.675
131 2P4Y_17_phe                             -0.602    -0.118    -0.484  -410.397
132 2P4Y_18_ile                             -1.007    -0.958    -0.049    -5.081
133 2P4Y_19_cys                             -5.108    -5.376     0.268     4.985
134 2P4Y_20_phe                             -1.239    -1.502     0.263    17.509
136 2P4Y_22_ser                             -1.890    -1.952     0.062     3.188
137 2P4Y_23_ala                             -2.238    -2.010    -0.228   -11.357
139 2P4Y_25_ile                             -1.232    -1.935     0.703    36.315
140 2P4Y_26_ile                             -2.727    -2.787     0.060     2.167
141 2P4Y_27_tyr                             -1.452    -1.841     0.389    21.108
142 2P4Y_28_met                             -2.497    -2.641     0.144     5.452
143 2P4Y_29_leu                             -4.234    -4.607     0.373     8.091
144 2P4Y_30_leu                             -2.283    -2.673     0.390    14.590
145 2P4Y_31_val                             -1.467    -1.593     0.126     7.908
146 2P4Y_32_ile                             -7.688    -7.524    -0.164    -2.181
147 2P4Y_33_ser                             -4.044    -3.787    -0.257    -6.778
148 2P4Y_34_met                             -2.038    -2.077     0.039     1.857
149 2P4Y_35_leu                             -1.240    -1.370     0.130     9.499
150 2P4Y_36_phe                             -1.014    -1.510     0.496    32.831
151 2P4Y_37_met                             -2.552    -3.066     0.514    16.774
153 2P4Y_39_hie                             -1.414    -1.154    -0.260   -22.506
154 2VOT_01_bbn                              2.530     2.471     0.059     2.407
155 2VOT_02_bbn                              1.086     0.834     0.252    30.195
156 2VOT_03_bbn                              2.127     1.814     0.313    17.267
157 2VOT_04_trp                             -2.183    -1.855    -0.328   -17.696
159 2VOT_06_trp                             -1.209    -0.130    -1.079  -830.197
161 2VOT_08_trp                             -1.521    -1.687     0.166     9.826
162 2VOT_09_cys                             -1.999    -1.784    -0.215   -12.069
163 2VOT_10_asn                             -3.524    -3.554     0.030     0.855
166 2VOT_13_trp                             -0.329    -0.448     0.119    26.542
167 2VOT_14_trp                              0.248     0.355    -0.107   -30.240
169 2VOT_16_trp                             -8.044    -7.689    -0.355    -4.616
170 2VOT_17_tyr                             -5.010    -4.084    -0.926   -22.684
172 2VOT_19_ser                              0.583     0.657    -0.074   -11.323
173 2VOT_20_ser                             -1.412    -1.306    -0.106    -8.115
174 2VOT_21_trp                            -12.817   -14.338     1.521    10.607
175 2VOT_22_trp                             -6.517    -7.156     0.639     8.923
193 2VW5_18_asp                            -26.923   -27.702     0.779     2.811
195 2VW5_20_lys                            -18.078   -16.841    -1.237    -7.347
196 2VW5_21_asp                            -20.685   -20.676    -0.009    -0.045
199 2VW5_24_glu                             -6.801    -6.855     0.054     0.789
208 2XB8_01_bbn                              3.501     2.947     0.554    18.809
209 2XB8_02_bbn                             -3.387    -3.648     0.261     7.162
210 2XB8_03_bbn                             -2.258    -2.281     0.023     1.021
211 2XB8_04_bbn                             -3.030    -3.228     0.198     6.131
212 2XB8_05_bbn                             -1.767    -1.707    -0.060    -3.543
213 2XB8_06_bbn                              2.350     1.795     0.555    30.906
214 2XB8_07_bbn                              1.024     0.743     0.281    37.844
215 2XB8_08_bbn                             -8.782    -8.427    -0.355    -4.218
216 2XB8_09_bbn                             -4.890    -4.519    -0.371    -8.205
217 2XB8_10_bbn                             -2.322    -1.881    -0.441   -23.436
218 2XB8_11_bbn                             -2.919    -3.191     0.272     8.516
219 2XB8_12_bbn                            -18.584   -18.509    -0.075    -0.403
220 2XB8_13_bbn                            -19.625   -18.726    -0.899    -4.799
221 2XB8_14_bbn                              3.002     3.105    -0.103    -3.303
222 2XB8_15_bbn                             -1.100    -1.108     0.008     0.744
223 2XB8_16_asn                              0.695     0.457     0.238    51.985
224 2XB8_17_leu                             -3.638    -4.157     0.519    12.475
226 2XB8_19_leu                             -0.500    -0.451    -0.049   -10.813
228 2XB8_21_tyr                             -8.117    -7.905    -0.212    -2.685
229 2XB8_22_asn                             -7.894    -9.067     1.173    12.932
230 2XB8_23_thr                             -0.717    -1.159     0.442    38.118
231 2XB8_24_hid                             -5.052    -4.787    -0.265    -5.544
232 2XB8_25_hie                              2.543     3.033    -0.490   -16.168
233 2XB8_26_ile                             -3.517    -3.670     0.153     4.182
234 2XB8_27_ser                            -13.638   -13.012    -0.626    -4.814
235 2XB8_28_val                             -1.170    -1.439     0.269    18.725
238 2XB8_31_val                             -0.718    -0.697    -0.021    -2.975
269 2YKI_29_asp                            -24.243   -25.837     1.594     6.168
284 2ZX6_01_bbn                              3.188     2.718     0.470    17.306
285 2ZX6_02_bbn                             -0.077    -0.331     0.254    76.809
286 2ZX6_03_bbn                             -0.056    -0.366     0.310    84.818
287 2ZX6_04_bbn                              1.810     1.694     0.116     6.832
288 2ZX6_05_phe                             -1.999    -2.454     0.455    18.533
289 2ZX6_06_hid                            -21.621   -21.607    -0.014    -0.065
290 2ZX6_07_leu                             -1.092    -1.413     0.321    22.711
291 2ZX6_08_tyr                             -3.116    -3.321     0.205     6.186
293 2ZX6_10_trp                             -0.256    -1.055     0.799    75.719
294 2ZX6_11_hie                              0.749    -1.054     1.803   171.024
295 2ZX6_12_hid                            -18.255   -18.071    -0.184    -1.020
296 2ZX6_13_tyr                             -0.140    -0.065    -0.075  -115.994
297 2ZX6_14_leu                             -0.282    -0.230    -0.052   -22.450
298 2ZX6_15_trp                             -3.398    -3.758     0.360     9.581
300 2ZX6_17_met                             -4.757    -4.204    -0.553   -13.150
303 2ZX6_20_val                             -1.151    -1.102    -0.049    -4.417
304 2ZX6_21_asn                             -6.208    -5.871    -0.337    -5.733
305 2ZX6_22_thr                             -2.563    -2.562    -0.001    -0.044
306 2ZX6_23_phe                             -8.658    -8.275    -0.383    -4.623
332 3G0W_26_arg                            -16.291   -18.754     2.463    13.133
370 3GCU_28_lys                             -0.780    -1.564     0.784    50.152
371 3GCU_29_arg                              2.199     1.022     1.177   115.119
372 3GCU_30_arg                              0.760    -0.302     1.062   351.750
373 3GCU_31_glu                            -40.614   -40.107    -0.507    -1.264
388 3GCU_46_asp                             -1.645    -3.510     1.865    53.135
407 3GNW_17_arg                             -0.320    -1.153     0.833    72.235
409 3GNW_19_arg                             -7.964    -5.693    -2.271   -39.897
411 3GNW_21_asp                             -4.593    -4.875     0.282     5.792
416 3GNW_26_arg                              5.380     3.776     1.604    42.488
440 3JVS_15_asp                             -5.976    -7.306     1.330    18.210
441 3JVS_16_arg                             -0.538    -0.422    -0.116   -27.389
443 3JVS_18_glu                             -7.609    -8.054     0.445     5.524
446 3JVS_21_glu                             -4.229    -3.715    -0.514   -13.834
448 3NOX_01_bbn                              1.504     0.798     0.706    88.457
449 3NOX_02_bbn                             -5.705    -6.207     0.502     8.082
450 3NOX_03_bbn                              0.839     0.757     0.082    10.798
451 3NOX_04_bbn                             -1.688    -1.971     0.283    14.339
452 3NOX_05_bbn                              1.666     1.333     0.333    24.986
453 3NOX_06_bbn                             -1.245    -1.433     0.188    13.094
457 3NOX_10_tyr                             -4.152    -4.538     0.386     8.513
458 3NOX_11_trp                             -0.666    -0.699     0.033     4.732
459 3NOX_12_ser                             -5.580    -6.327     0.747    11.814
460 3NOX_13_tyr                             -1.667    -2.286     0.619    27.090
461 3NOX_14_val                             -0.173    -0.341     0.168    49.259
462 3NOX_15_trp                             -1.965    -2.227     0.262    11.747
463 3NOX_16_tyr                            -15.549   -16.022     0.473     2.951
465 3NOX_18_tyr                             -7.782    -8.583     0.801     9.328
466 3NOX_19_asn                             -3.856    -4.442     0.586    13.198
467 3NOX_20_val                             -1.244    -1.718     0.474    27.597
468 3NOX_21_hid                             -7.646    -8.313     0.667     8.025
469 3PE2_01_bbn                             -3.008    -3.063     0.055     1.808
470 3PE2_02_bbn                             -0.013    -0.120     0.107    89.256
471 3PE2_03_bbn                             -2.335    -1.582    -0.753   -47.629
472 3PE2_04_bbn                             -1.228    -1.140    -0.088    -7.716
473 3PE2_05_bbn                             -1.955    -2.152     0.197     9.163
474 3PE2_06_bbn                             -2.075    -2.152     0.077     3.580
475 3PE2_07_bbn                             -1.499    -1.632     0.133     8.177
476 3PE2_08_bbn                             -8.799    -8.648    -0.151    -1.748
477 3PE2_09_bbn                              0.154     0.102     0.052    51.466
478 3PE2_10_bbn                             -1.757    -1.706    -0.051    -3.003
479 3PE2_11_bbn                             -3.241    -3.556     0.315     8.847
480 3PE2_12_bbn                            -18.630   -18.392    -0.238    -1.296
481 3PE2_13_bbn                             -7.028    -6.612    -0.416    -6.292
482 3PE2_14_leu                             -3.110    -3.361     0.251     7.457
484 3PE2_16_val                             -4.458    -5.128     0.670    13.063
485 3PE2_17_val                             -2.790    -3.574     0.784    21.945
487 3PE2_19_ile                             -2.982    -3.154     0.172     5.460
488 3PE2_20_phe                             -2.608    -2.992     0.384    12.832
489 3PE2_21_hid                             -1.639    -1.757     0.118     6.736
490 3PE2_22_val                             -0.836    -1.155     0.319    27.648
491 3PE2_23_asn                             -0.620    -0.799     0.179    22.463
492 3PE2_24_hid                             -2.391    -2.844     0.453    15.929
493 3PE2_25_met                             -3.451    -4.093     0.642    15.679
494 3PE2_26_ile                             -4.895    -5.304     0.409     7.714
496 3PE2_28_trp                             -3.097    -4.656     1.559    33.490
497 4GID_01_bbn                             -2.139    -2.050    -0.089    -4.336
498 4GID_02_bbn                              1.278     1.595    -0.317   -19.904
499 4GID_03_bbn                             -2.082    -1.725    -0.357   -20.717
500 4GID_04_bbn                             -6.718    -5.236    -1.482   -28.313
501 4GID_05_bbn                              0.428     0.112     0.316   282.516
502 4GID_06_bbn                              2.630     2.493     0.137     5.487
503 4GID_07_bbn                            -14.773   -14.417    -0.356    -2.470
504 4GID_08_bbn                              0.236    -0.097     0.333   343.130
505 4GID_09_pro                             -1.130    -1.047    -0.083    -7.905
506 4GID_10_bbn                             -4.017    -4.144     0.127     3.063
507 4GID_11_bbn                             -0.708    -2.179     1.471    67.490
508 4GID_12_bbn                             -2.925    -2.931     0.006     0.199
509 4GID_13_bbn                             -5.530    -5.824     0.294     5.044
510 4GID_14_bbn                             -1.887    -2.012     0.125     6.222
511 4GID_15_bbn                             -1.825    -1.966     0.141     7.160
512 4GID_16_bbn                             -4.163    -4.380     0.217     4.959
513 4GID_17_bbn                              1.074     0.779     0.295    37.933
514 4GID_18_bbn                             -3.596    -3.432    -0.164    -4.777
515 4GID_19_bbn                             -1.218    -1.652     0.434    26.263
516 4GID_20_bbn                              0.740    -0.379     1.119   295.346
517 4GID_21_bbn                            -18.538   -18.166    -0.372    -2.047
518 4GID_22_bbn                             -6.508    -6.907     0.399     5.783
519 4GID_23_bbn                             -6.250    -5.857    -0.393    -6.717
520 4GID_24_bbn                              0.774     0.454     0.320    70.571
521 4GID_25_ser                              0.421     0.291     0.130    44.636
522 4GID_26_gln                             -1.520    -1.744     0.224    12.822
523 4GID_27_tyr                             -0.398    -0.498     0.100    20.034
524 4GID_28_leu                             -2.012    -2.591     0.579    22.334
526 4GID_30_ser                              1.513     0.726     0.787   108.362
527 4GID_31_val                             -0.697    -0.830     0.133    15.994
528 4GID_32_tyr                             -8.567    -8.307    -0.260    -3.127
529 4GID_33_thr                             -2.203    -1.485    -0.718   -48.359
530 4GID_34_gln                             -2.441    -2.954     0.513    17.370
531 4GID_35_phe                             -2.922    -2.732    -0.190    -6.941
532 4GID_36_ile                             -1.808    -1.625    -0.183   -11.274
533 4GID_37_trp                             -2.739    -3.718     0.979    26.318
534 4GID_38_ile                             -1.553    -1.892     0.339    17.924
535 4GID_39_ile                             -1.255    -1.303     0.048     3.684
537 4GID_41_tyr                             -4.315    -4.078    -0.237    -5.805
538 4GID_42_ile                             -1.210    -1.315     0.105     8.022
540 4GID_44_thr                             -7.356    -6.629    -0.727   -10.961
541 4GID_45_thr                             -4.469    -4.836     0.367     7.585
542 4GID_46_asn                             -4.843    -5.295     0.452     8.541
545 4GID_49_ser                              0.525     0.084     0.441   524.754
546 4GID_50_val                             -0.959    -1.455     0.496    34.099
547 4GID_51_ala                             -0.595    -0.385    -0.210   -54.550
==========================================================================================
RMSE                0.584   kcal/mol
MUE                 0.418   kcal/mol
------------------------------------------------------------------------------------------
MSE                 0.181   kcal/mol
min                -2.271   kcal/mol
max                 2.463   kcal/mol
range               4.734   kcal/mol
min abs             0.001   kcal/mol
max abs             2.463   kcal/mol
==========================================================================================
RMSE               89.701   %
MUE                32.837   %
MSE                15.842   %
min              -830.197   %
max               635.159   %
range            1465.356   %
min abs             0.044   %
max abs           830.197   %
------------------------------------------------------------------------------------------
RMSE/|avg|         13.692   %
MUE/|avg|           9.791   %
==========================================================================================
Statistics for groups:
neutral-neutral(0)  RMSE        NaN   MSE         NaN   kcal/mol
charged-neutral(280)RMSE      0.584   MSE       0.181   kcal/mol
charged-charged(0)  RMSE        NaN   MSE         NaN   kcal/mol
--------------------------------------------------------------------------------
neutral-neutralRMSE/|avg|     NaN %
charged-neutralRMSE/|avg|     13.69 %
charged-chargedRMSE/|avg|     NaN %
==========================================================================================
