# Supplementary material for: PM6-ML: The Synergy of Semiempirical Quantum Chemistry and Machine Learning Transformed into a Practical Computational Method
Source: J Chem Theory Comput. 2025 Jan 3;21(2):678–90. doi: 10.1021/acs.jctc.4c01330 (PMC11780751; doi:10.1021/acs.jctc.4c01330)
Supplement: Supplementary file 2 — ct4c01330_si_002.zip [file ct4c01330_si_002.zip › SI_validation_outputs/PM6-ML/PLFragCC]

        _______  
       /\______\ 
      / /      / 
     / / Cuby /   Dataset calculation
     \/______/   
                 
Selected 42 out of 547 data set entries
==========================================================================================
name                                             E      Eref     error  error(%)
------------------------------------------------------------------------------------------
15 10GS_15_arg                             -52.344   -53.819     1.475     2.741
18 10GS_18_lys                             -87.118   -89.344     2.226     2.491
24 10GS_24_asp                              19.469    19.608    -0.139    -0.707
25 10GS_25_asp                             -16.731   -14.741    -1.990   -13.500
30 2CET_05_arg                              35.024    34.922     0.102     0.293
34 2CET_09_glu                            -105.345  -103.150    -2.195    -2.128
43 2CET_18_glu                             -90.864   -92.916     2.052     2.209
46 2CET_21_glu                            -109.485  -110.346     0.861     0.780
98 2OBF_17_arg                              41.435    41.108     0.327     0.795
108 2OBF_27_glu                           -135.155  -135.109    -0.046    -0.034
112 2OBF_31_asp                            -81.044   -82.912     1.868     2.253
135 2P4Y_21_arg                            -70.977   -70.559    -0.418    -0.593
138 2P4Y_24_glu                             20.546    19.435     1.111     5.716
152 2P4Y_38_lys                            -27.394   -28.948     1.554     5.368
158 2VOT_05_asp                           -107.423  -108.715     1.292     1.189
160 2VOT_07_arg                             40.741    41.149    -0.408    -0.992
164 2VOT_11_glu                           -111.501  -109.350    -2.151    -1.967
165 2VOT_12_glu                            -44.770   -45.354     0.584     1.287
168 2VOT_15_hip                             52.773    52.496     0.277     0.527
171 2VOT_18_glu                           -111.789  -111.797     0.008     0.007
225 2XB8_18_arg                            -23.245   -24.340     1.095     4.498
227 2XB8_20_arg                            -19.226   -19.929     0.703     3.526
236 2XB8_29_arg                            -49.197   -51.470     2.273     4.416
237 2XB8_30_arg                            -54.607   -58.856     4.249     7.219
239 2XB8_32_asp                             27.064    28.727    -1.663    -5.789
240 2XB8_33_glu                             21.191    22.273    -1.082    -4.858
292 2ZX6_09_glu                            -80.472   -80.174    -0.298    -0.371
299 2ZX6_16_asp                           -110.807  -110.036    -0.771    -0.701
301 2ZX6_18_arg                             55.251    55.564    -0.313    -0.564
302 2ZX6_19_glu                           -111.905  -111.740    -0.165    -0.148
454 3NOX_07_arg                             46.752    45.802     0.950     2.074
455 3NOX_08_glu                           -112.042  -111.564    -0.478    -0.429
456 3NOX_09_glu                           -123.499  -122.376    -1.123    -0.918
464 3NOX_17_asp                            -63.866   -62.357    -1.509    -2.420
483 3PE2_15_arg                            -22.284   -22.648     0.364     1.606
486 3PE2_18_lys                           -101.618  -101.837     0.219     0.215
495 3PE2_27_asp                             58.043    57.516     0.527     0.917
525 4GID_29_asp                            -81.244   -79.976    -1.268    -1.586
536 4GID_40_arg                             28.561    28.317     0.244     0.862
539 4GID_43_asp                           -113.765  -114.321     0.556     0.486
543 4GID_47_arg                             27.928    27.645     0.283     1.025
544 4GID_48_lys                             23.048    23.587    -0.539    -2.286
==========================================================================================
RMSE                1.312   kcal/mol
MUE                 0.994   kcal/mol
------------------------------------------------------------------------------------------
MSE                 0.206   kcal/mol
min                -2.195   kcal/mol
max                 4.249   kcal/mol
range               6.444   kcal/mol
min abs             0.008   kcal/mol
max abs             4.249   kcal/mol
==========================================================================================
RMSE                3.342   %
MUE                 2.202   %
MSE                 0.298   %
min               -13.500   %
max                 7.219   %
range              20.719   %
min abs             0.007   %
max abs            13.500   %
------------------------------------------------------------------------------------------
RMSE/|avg|          2.021   %
MUE/|avg|           1.531   %
==========================================================================================
Statistics for groups:
neutral-neutral(0)  RMSE        NaN   MSE         NaN   kcal/mol
charged-neutral(0)  RMSE        NaN   MSE         NaN   kcal/mol
charged-charged(42) RMSE      1.312   MSE       0.206   kcal/mol
--------------------------------------------------------------------------------
neutral-neutralRMSE/|avg|     NaN %
charged-neutralRMSE/|avg|     NaN %
charged-chargedRMSE/|avg|     2.02 %
==========================================================================================
