# Supplementary material for: PM6-ML: The Synergy of Semiempirical Quantum Chemistry and Machine Learning Transformed into a Practical Computational Method
Source: J Chem Theory Comput. 2025 Jan 3;21(2):678–90. doi: 10.1021/acs.jctc.4c01330 (PMC11780751; doi:10.1021/acs.jctc.4c01330)
Supplement: Supplementary file 2 — ct4c01330_si_002.zip [file ct4c01330_si_002.zip › SI_validation_outputs/PM6-ML/MPCONF]

        _______  
       /\______\ 
      / /      / 
     / / Cuby /   Dataset calculation
     \/______/   
                 
==========================================================================================
name                                             E      Eref     error  error(%)
------------------------------------------------------------------------------------------
1a FGG_114                                  -0.127     0.264    -0.391  -147.959
1b FGG_215                                  -0.881    -0.806    -0.075    -9.303
1c FGG_224                                   0.672     0.345     0.327    94.811
1d FGG_252                                   2.311     0.890     1.421   159.689
1e FGG_300                                  -0.793    -0.365    -0.428  -117.178
1f FGG_357                                  -1.137    -0.644    -0.493   -76.606
1g FGG_366                                   0.154    -0.470     0.624   132.797
1h FGG_380                                   0.146     0.635    -0.489   -77.069
1I FGG_412                                   0.758     0.538     0.220    40.841
1j FGG_444                                  -1.323    -1.509     0.186    12.309
1k FGG_470                                   0.359     0.645    -0.286   -44.371
1l FGG_55                                   -0.279     0.900    -1.179  -131.037
1m FGG_691                                   0.933     0.400     0.533   133.295
1n FGG_80                                    0.563     0.962    -0.399   -41.501
1o FGG_99                                   -1.355    -1.785     0.430    24.072
2a GFA_01                                    0.335     0.901    -0.566   -62.811
2b GFA_02                                   -0.642     0.524    -1.166  -222.430
2c GFA_03                                    0.341     0.791    -0.450   -56.854
2d GFA_04                                   -0.693     0.438    -1.131  -258.132
2e GFA_05                                   -0.566     0.522    -1.088  -208.501
2f GFA_06                                    0.178    -0.212     0.390   184.126
2g GFA_07                                   -0.537    -0.738     0.201    27.193
2h GFA_08                                    0.114    -0.173     0.287   165.838
2I GFA_09                                   -1.248    -0.539    -0.709  -131.485
2j GFA_10                                   -1.308    -0.635    -0.673  -106.050
2k GFA_11                                    0.390    -0.217     0.607   279.871
2l GFA_12                                    0.149    -0.439     0.588   133.836
2m GFA_13                                    1.351     0.108     1.243  1150.597
2n GFA_14                                    1.014    -0.171     1.185   692.754
2o GFA_15                                   -0.110    -0.855     0.745    87.183
2p GFA_16                                    1.232     0.695     0.537    77.244
3a GGF_01                                    0.946     0.540     0.406    75.244
3b GGF_02                                    0.282     0.943    -0.661   -70.130
3c GGF_03                                    0.643     0.760    -0.117   -15.341
3d GGF_04                                    0.753     0.702     0.051     7.197
3e GGF_05                                    1.315     1.244     0.071     5.679
3f GGF_06                                    0.721     0.797    -0.076    -9.509
3g GGF_07                                    0.233     0.464    -0.231   -49.785
3h GGF_08                                    0.143     0.481    -0.338   -70.289
3I GGF_09                                    0.561     0.491     0.070    14.185
3j GGF_10                                   -0.208     0.015    -0.223 -1487.571
3k GGF_11                                   -0.793    -0.665    -0.128   -19.180
3l GGF_12                                   -0.016    -0.924     0.908    98.290
3m GGF_13                                   -0.939    -1.263     0.324    25.676
3n GGF_14                                   -1.452    -1.560     0.108     6.944
3o GGF_15                                   -2.189    -2.025    -0.164    -8.122
4a WG_01                                    -1.720    -1.748     0.028     1.627
4b WG_02                                    -1.708    -1.271    -0.437   -34.395
4c WG_03                                    -0.167    -0.731     0.564    77.174
4d WG_04                                    -0.492    -0.507     0.015     2.904
4e WG_05                                    -0.844    -0.446    -0.398   -89.206
4f WG_06                                    -0.740    -0.389    -0.351   -90.252
4g WG_07                                     0.590     0.190     0.400   210.627
4h WG_08                                     0.556     0.560    -0.004    -0.660
4I WG_09                                    -0.315     0.206    -0.521  -253.176
4j WG_10                                     0.308     0.272     0.037    13.431
4k WG_11                                     1.163     0.531     0.633   119.166
4l WG_12                                     0.530     0.743    -0.213   -28.691
4m WG_13                                     0.898     0.735     0.163    22.215
4n WG_14                                     0.566     0.816    -0.250   -30.604
4o WG_15                                     1.375     1.041     0.334    32.128
5a WGG_01                                   -2.673    -2.805     0.132     4.710
5b WGG_02                                   -3.482    -2.138    -1.344   -62.869
5c WGG_03                                   -0.887    -0.597    -0.290   -48.515
5d WGG_04                                   -1.255    -0.367    -0.888  -242.063
5e WGG_05                                    0.490    -0.359     0.849   236.574
5f WGG_06                                    0.189    -0.130     0.319   245.279
5g WGG_07                                    1.687     0.063     1.624  2577.807
5h WGG_08                                   -0.153     0.189    -0.342  -180.756
5I WGG_09                                   -0.581     0.357    -0.938  -262.691
5j WGG_10                                   -0.359     0.570    -0.929  -162.923
5k WGG_11                                    0.039     1.290    -1.251   -97.009
5l WGG_12                                    3.033     1.495     1.538   102.905
5m WGG_13                                    2.592     1.775     0.817    46.019
5n WGG_14                                    1.706     0.072     1.634  2270.083
5o WGG_15                                   -0.347     0.585    -0.932  -159.383
6a CAMVES_a                                -21.117   -21.801     0.684     3.137
6b CAMVES_b                                 -6.665    -9.384     2.720    28.980
6c CAMVES_c                                  3.858     5.370    -1.511   -28.146
6d CAMVES_d                                  9.685    10.640    -0.955    -8.978
6e CAMVES_e                                 -7.845    -8.479     0.634     7.476
6f CAMVES_f                                 -6.252    -5.713    -0.538    -9.426
6g CAMVES_g                                -10.667   -10.149    -0.518    -5.106
6h CAMVES_h                                  1.521     2.718    -1.197   -44.024
6I CAMVES_I                                 15.544    17.332    -1.788   -10.314
6j CAMVES_j                                  2.925     1.896     1.029    54.292
6k CAMVES_k                                  0.371     0.254     0.117    46.284
6l CAMVES_l                                  8.367     7.599     0.768    10.104
6m CAMVES_m                                  9.074     9.948    -0.874    -8.782
6n CAMVES_n                                 -3.677    -5.090     1.413    27.753
6o CAMVES_o                                  4.877     4.861     0.016     0.338
7a CHPSAR_a                                 -9.178    -8.727    -0.451    -5.168
7b CHPSAR_b                                -10.671   -11.846     1.175     9.918
7c CHPSAR_c                                 -4.856    -6.362     1.506    23.667
7d CHPSAR_d                                 -5.950    -4.703    -1.247   -26.518
7e CHPSAR_e                                 -1.128    -0.013    -1.115 -8619.284
7f CHPSAR_f                                 -4.070    -4.721     0.651    13.790
7g CHPSAR_g                                 -4.545    -4.708     0.163     3.462
7h CHPSAR_h                                  0.723     1.231    -0.508   -41.292
7I CHPSAR_I                                 -5.836    -5.071    -0.765   -15.079
7j CHPSAR_j                                 -6.544    -6.052    -0.492    -8.138
7k CHPSAR_k                                  1.843     2.221    -0.378   -17.011
7l CHPSAR_l                                 14.227    11.258     2.969    26.369
7m CHPSAR_m                                 16.925    18.544    -1.619    -8.730
7n CHPSAR_n                                  6.830     6.765     0.064     0.953
7o CHPSAR_o                                 12.230    12.183     0.047     0.388
8a COHVAW_a                                 -7.947    -7.374    -0.573    -7.772
8b COHVAW_b                                  0.792     1.080    -0.288   -26.703
8c COHVAW_c                                 -7.150    -6.386    -0.764   -11.962
8d COHVAW_d                                 -0.731    -0.502    -0.229   -45.547
8e COHVAW_e                                 -3.649    -3.467    -0.182    -5.259
8f COHVAW_f                                 -1.083    -2.311     1.228    53.123
8g COHVAW_g                                  0.528     0.427     0.101    23.638
8h COHVAW_h                                  1.382     0.511     0.871   170.439
8I COHVAW_I                                  2.205     2.094     0.111     5.323
8j COHVAW_j                                  1.629     0.960     0.669    69.657
8k COHVAW_k                                 -1.683    -0.386    -1.297  -335.986
8l COHVAW_l                                 -2.482    -2.878     0.396    13.753
8m COHVAW_m                                  3.516     4.400    -0.884   -20.082
8n COHVAW_n                                  7.083     7.288    -0.205    -2.811
8o COHVAW_o                                  7.590     6.544     1.046    15.986
9a GS464992_a                              -15.390   -15.161    -0.229    -1.512
9b GS464992_b                               -4.873    -5.540     0.667    12.048
9c GS464992_c                               -2.747    -6.376     3.629    56.923
9d GS464992_d                               -4.535    -4.756     0.221     4.650
9e GS464992_e                               -2.849    -3.227     0.378    11.725
9f GS464992_f                                4.392     3.917     0.475    12.118
9g GS464992_g                               -0.295     1.320    -1.615  -122.343
9h GS464992_h                               -4.305    -4.898     0.593    12.110
9I GS464992_I                                4.486     4.535    -0.050    -1.092
9j GS464992_j                                1.981     1.677     0.304    18.141
9k GS464992_k                                9.179     8.908     0.271     3.040
9l GS464992_l                               13.596    16.636    -3.040   -18.272
9m GS464992_m                                2.214     1.594     0.619    38.862
9n GS464992_n                                0.352     1.314    -0.962   -73.198
9o GS464992_o                               -1.207     0.056    -1.263 -2252.979
10a GS557577_a                              -7.323    -7.499     0.176     2.353
10b GS557577_b                              -5.009    -6.312     1.303    20.648
10c GS557577_c                              -1.669     0.707    -2.376  -336.150
10d GS557577_d                              -7.459    -6.362    -1.097   -17.237
10e GS557577_e                               2.807     1.410     1.397    99.084
10f GS557577_f                              -4.217    -5.531     1.314    23.759
10g GS557577_g                              -0.406    -1.377     0.971    70.511
10h GS557577_h                               1.936     4.765    -2.829   -59.373
10I GS557577_I                              -4.382    -2.080    -2.302  -110.646
10j GS557577_j                              11.498    12.379    -0.881    -7.113
10k GS557577_k                              12.200     8.419     3.781    44.906
10l GS557577_l                              10.119    10.590    -0.471    -4.451
10m GS557577_m                              -0.203     0.410    -0.613  -149.431
10n GS557577_n                               3.311     1.894     1.417    74.815
10o GS557577_o                             -11.203   -11.412     0.209     1.829
11a POXTRD_a                                -8.035    -7.644    -0.391    -5.113
11b POXTRD_b                                -6.046    -5.103    -0.943   -18.476
11c POXTRD_c                               -11.105   -11.524     0.419     3.638
11d POXTRD_d                                -5.990    -5.902    -0.087    -1.482
11e POXTRD_e                                 4.912     5.918    -1.006   -16.994
11f POXTRD_f                                -5.803    -5.415    -0.388    -7.172
11g POXTRD_g                                 2.941     3.724    -0.783   -21.025
11h POXTRD_h                                 2.572     1.753     0.820    46.755
11I POXTRD_I                                 3.498     3.777    -0.279    -7.383
11j POXTRD_j                                 3.409     1.498     1.911   127.558
11k POXTRD_k                                 2.275     1.834     0.441    24.062
11l POXTRD_l                                 2.870     3.206    -0.336   -10.490
11m POXTRD_m                                 2.976     3.723    -0.747   -20.061
11n POXTRD_n                                 6.774     5.676     1.098    19.344
11o POXTRD_o                                 4.752     4.481     0.272     6.060
12a SANGLI_a                               -17.926   -17.397    -0.529    -3.043
12b SANGLI_b                                -2.961    -3.408     0.447    13.114
12c SANGLI_c                               -10.244    -8.122    -2.122   -26.126
12d SANGLI_d                                 3.839     1.409     2.430   172.425
12e SANGLI_e                                 2.817     2.485     0.332    13.368
12f SANGLI_f                                11.144    12.799    -1.655   -12.934
12g SANGLI_g                                 8.230     9.846    -1.616   -16.411
12h SANGLI_h                                 4.859     5.416    -0.557   -10.291
12I SANGLI_I                                 1.923     1.788     0.135     7.560
12j SANGLI_j                                -1.505     0.012    -1.517-12572.515
12k SANGLI_k                                 0.813    -0.701     1.514   216.048
12l SANGLI_l                                -4.492    -4.189    -0.303    -7.241
12m SANGLI_m                                 0.088    -3.555     3.643   102.487
12n SANGLI_n                                10.241    10.157     0.084     0.831
12o SANGLI_o                                -6.827    -6.541    -0.286    -4.368
13a YIVNOG_a                                -4.030    -3.001    -1.029   -34.292
13b YIVNOG_b                                -9.534    -8.861    -0.673    -7.596
13c YIVNOG_c                                -2.618    -0.725    -1.893  -261.110
13d YIVNOG_d                                12.608    11.275     1.333    11.821
13e YIVNOG_e                                 7.498     6.225     1.273    20.453
13f YIVNOG_f                               -10.912   -13.363     2.451    18.344
13g YIVNOG_g                                -0.590    -1.475     0.885    60.030
13h YIVNOG_h                                 4.141     3.675     0.466    12.689
13I YIVNOG_I                                 0.046    -1.783     1.829   102.558
13j YIVNOG_j                                13.616    12.156     1.460    12.008
13k YIVNOG_k                                -2.756    -2.645    -0.111    -4.192
13l YIVNOG_l                                -8.254    -6.951    -1.303   -18.746
13m YIVNOG_m                                -1.795     0.814    -2.609  -320.556
13n YIVNOG_n                                 9.732     8.967     0.765     8.536
13o YIVNOG_o                                -7.151    -4.307    -2.844   -66.040
==========================================================================================
RMSE                1.106   kcal/mol
MUE                 0.823   kcal/mol
------------------------------------------------------------------------------------------
MSE                 0.000   kcal/mol
min                -3.040   kcal/mol
max                 3.781   kcal/mol
range               6.820   kcal/mol
min abs             0.004   kcal/mol
max abs             3.781   kcal/mol
==========================================================================================
RMSE             1140.548   %
MUE               218.430   %
MSE               -98.957   %
min            -12572.515   %
max              2577.807   %
range           15150.322   %
min abs             0.338   %
max abs         12572.515   %
------------------------------------------------------------------------------------------
RMSE/|avg|         29.563   %
MUE/|avg|          21.994   %
==========================================================================================
Statistics for groups:
FGG            (15) RMSE      0.607   MSE      -0.000   kcal/mol
GFA            (16) RMSE      0.794   MSE       0.000   kcal/mol
GGF            (15) RMSE      0.350   MSE      -0.000   kcal/mol
WG             (15) RMSE      0.353   MSE       0.000   kcal/mol
WGG            (15) RMSE      1.038   MSE      -0.000   kcal/mol
CAMVES         (15) RMSE      1.185   MSE       0.000   kcal/mol
CHPSAR         (15) RMSE      1.148   MSE       0.000   kcal/mol
COHVAW         (15) RMSE      0.710   MSE       0.000   kcal/mol
GS464992       (15) RMSE      1.399   MSE      -0.000   kcal/mol
GS557577       (15) RMSE      1.717   MSE       0.000   kcal/mol
POXTRD         (15) RMSE      0.798   MSE       0.000   kcal/mol
SANGLI         (15) RMSE      1.522   MSE      -0.000   kcal/mol
YIVNOG         (15) RMSE      1.595   MSE       0.000   kcal/mol
--------------------------------------------------------------------------------
FGG            RMSE/|avg|     81.58 %
GFA            RMSE/|avg|     159.58 %
GGF            RMSE/|avg|     40.77 %
WG             RMSE/|avg|     52.02 %
WGG            RMSE/|avg|     121.70 %
CAMVES         RMSE/|avg|     14.66 %
CHPSAR         RMSE/|avg|     16.49 %
COHVAW         RMSE/|avg|     22.87 %
GS464992       RMSE/|avg|     26.26 %
GS557577       RMSE/|avg|     31.74 %
POXTRD         RMSE/|avg|     16.81 %
SANGLI         RMSE/|avg|     25.99 %
YIVNOG         RMSE/|avg|     27.75 %
------------------------------------------------------------------------------------------
Averages over multiple groups:
Small           |RMSE|      0.628 kcal/mol
Medium-sized    |RMSE|      1.048 kcal/mol
Large           |RMSE|      1.611 kcal/mol
==========================================================================================
