# Supplementary material for: PM6-ML: The Synergy of Semiempirical Quantum Chemistry and Machine Learning Transformed into a Practical Computational Method
Source: J Chem Theory Comput. 2025 Jan 3;21(2):678–90. doi: 10.1021/acs.jctc.4c01330 (PMC11780751; doi:10.1021/acs.jctc.4c01330)
Supplement: Supplementary file 2 — ct4c01330_si_002.zip [file ct4c01330_si_002.zip › SI_validation_outputs/PM6-ML/SCONF]

        _______  
       /\______\ 
      / /      / 
     / / Cuby /   Dataset calculation
     \/______/   
                 
==========================================================================================
name                                             E      Eref     error  error(%)
------------------------------------------------------------------------------------------
1                                            0.193     0.860    -0.667   -77.607
2                                            2.550     2.280     0.270    11.827
3                                            2.802     3.080    -0.278    -9.038
4                                            3.859     4.600    -0.741   -16.101
5                                            4.008     4.870    -0.862   -17.690
6                                            4.244     4.160     0.084     2.020
7                                            4.199     4.380    -0.181    -4.129
8                                            5.101     6.190    -1.089   -17.586
9                                            5.557     6.180    -0.623   -10.082
10                                           5.277     5.650    -0.373    -6.609
11                                           5.446     5.590    -0.144    -2.572
12                                           5.640     5.930    -0.290    -4.889
13                                           6.070     6.310    -0.240    -3.803
14                                           5.431     6.220    -0.789   -12.690
15                                          -0.241     0.200    -0.441  -220.303
16                                           4.763     6.160    -1.397   -22.677
17                                           4.029     5.540    -1.511   -27.272
==========================================================================================
RMSE                0.722   kcal/mol
MUE                 0.587   kcal/mol
------------------------------------------------------------------------------------------
MSE                -0.545   kcal/mol
min                -1.511   kcal/mol
max                 0.270   kcal/mol
range               1.781   kcal/mol
min abs             0.084   kcal/mol
max abs             1.511   kcal/mol
==========================================================================================
RMSE               58.052   %
MUE                27.464   %
MSE               -25.835   %
min              -220.303   %
max                11.827   %
range             232.130   %
min abs             2.020   %
max abs           220.303   %
------------------------------------------------------------------------------------------
RMSE/|avg|         15.687   %
MUE/|avg|          12.761   %
==========================================================================================
