# Supplementary material for: PM6-ML: The Synergy of Semiempirical Quantum Chemistry and Machine Learning Transformed into a Practical Computational Method
Source: J Chem Theory Comput. 2025 Jan 3;21(2):678–90. doi: 10.1021/acs.jctc.4c01330 (PMC11780751; doi:10.1021/acs.jctc.4c01330)
Supplement: Supplementary file 2 — ct4c01330_si_002.zip [file ct4c01330_si_002.zip › SI_validation_outputs/PM6-ML/Amino20x4]

        _______  
       /\______\ 
      / /      / 
     / / Cuby /   Dataset calculation
     \/______/   
                 
==========================================================================================
name                                             E      Eref     error  error(%)
------------------------------------------------------------------------------------------
1                                            1.629     1.169     0.460    39.318
2                                            3.060     3.049     0.011     0.376
3                                            3.668     3.319     0.349    10.523
4                                            5.657     5.044     0.613    12.151
5                                            1.964     1.576     0.388    24.600
6                                            2.413     2.529    -0.116    -4.572
7                                            2.787     2.800    -0.013    -0.462
8                                            6.787     6.459     0.328     5.085
9                                            0.022     0.388    -0.366   -94.361
10                                           4.421     4.109     0.312     7.588
11                                           5.361     4.760     0.601    12.623
12                                           6.805     6.532     0.273     4.186
13                                           0.086     0.157    -0.071   -45.481
14                                           2.802     1.974     0.828    41.944
15                                           4.085     2.897     1.188    40.994
16                                           3.466     3.113     0.353    11.325
17                                           1.001     0.277     0.724   261.310
18                                           0.976     0.979    -0.003    -0.282
19                                           1.470     0.992     0.478    48.157
20                                           1.930     2.373    -0.443   -18.667
21                                          -0.344     0.424    -0.768  -181.222
22                                           2.896     3.272    -0.376   -11.497
23                                           4.165     4.045     0.120     2.964
24                                           3.707     4.152    -0.445   -10.713
25                                           2.197     1.335     0.862    64.547
26                                           2.134     1.545     0.589    38.106
27                                           3.756     2.939     0.817    27.802
28                                           5.536     5.216     0.320     6.132
29                                           0.257     1.091    -0.834   -76.484
30                                           2.211     2.627    -0.416   -15.818
31                                           1.828     2.743    -0.915   -33.362
32                                           3.370     4.086    -0.716   -17.527
33                                           2.213     2.769    -0.556   -20.075
34                                           3.041     2.992     0.049     1.621
35                                           6.765     7.318    -0.553    -7.555
36                                           7.299     7.370    -0.071    -0.970
37                                           0.463     0.187     0.276   147.569
38                                           0.293     0.595    -0.302   -50.739
39                                           0.746     0.963    -0.217   -22.550
40                                           0.327     0.995    -0.668   -67.123
41                                           0.316     0.338    -0.022    -6.390
42                                           1.721     1.524     0.197    12.938
43                                           1.005     1.686    -0.681   -40.363
44                                           1.578     1.952    -0.374   -19.171
45                                           0.087     0.058     0.029    50.521
46                                           0.298     0.199     0.099    49.600
47                                           0.486     0.456     0.030     6.507
48                                           0.725     0.540     0.185    34.227
49                                           2.517     1.814     0.703    38.767
50                                           3.304     2.459     0.845    34.358
51                                           2.424     2.466    -0.042    -1.707
52                                           3.328     2.896     0.432    14.927
53                                           1.660     0.872     0.788    90.380
54                                           2.365     1.719     0.646    37.563
55                                           2.292     1.840     0.452    24.562
56                                           2.137     1.889     0.248    13.111
57                                           2.086     1.396     0.690    49.428
58                                           2.891     3.211    -0.320    -9.976
59                                           4.081     4.187    -0.106    -2.527
60                                           5.759     6.014    -0.255    -4.239
61                                           2.635     3.026    -0.391   -12.915
62                                           2.729     3.103    -0.374   -12.057
63                                           3.248     3.513    -0.265    -7.538
64                                           3.424     4.183    -0.759   -18.143
65                                           1.842     1.339     0.503    37.599
66                                           3.194     3.080     0.114     3.716
67                                           3.484     3.506    -0.022    -0.637
68                                           3.901     4.224    -0.323    -7.636
69                                           2.017     1.293     0.724    55.966
70                                           3.227     2.828     0.399    14.094
71                                           3.676     3.244     0.432    13.325
72                                           4.264     4.057     0.207     5.107
73                                           0.124     0.093     0.031    33.260
74                                           1.754     0.903     0.851    94.271
75                                           2.272     1.707     0.565    33.080
76                                           2.445     1.772     0.673    37.976
77                                           0.491     0.849    -0.358   -42.136
78                                           0.474     0.860    -0.386   -44.847
79                                           1.124     1.355    -0.231   -17.061
80                                           1.051     1.484    -0.433   -29.156
==========================================================================================
RMSE                0.493   kcal/mol
MUE                 0.412   kcal/mol
------------------------------------------------------------------------------------------
MSE                 0.082   kcal/mol
min                -0.915   kcal/mol
max                 1.188   kcal/mol
range               2.103   kcal/mol
min abs             0.003   kcal/mol
max abs             1.188   kcal/mol
==========================================================================================
RMSE               51.538   %
MUE                31.877   %
MSE                 7.978   %
min              -181.222   %
max               261.310   %
range             442.532   %
min abs             0.282   %
max abs           261.310   %
------------------------------------------------------------------------------------------
RMSE/|avg|         20.197   %
MUE/|avg|          16.899   %
==========================================================================================
