# Supplementary material for: PM6-ML: The Synergy of Semiempirical Quantum Chemistry and Machine Learning Transformed into a Practical Computational Method
Source: J Chem Theory Comput. 2025 Jan 3;21(2):678–90. doi: 10.1021/acs.jctc.4c01330 (PMC11780751; doi:10.1021/acs.jctc.4c01330)
Supplement: Supplementary file 2 — ct4c01330_si_002.zip [file ct4c01330_si_002.zip › SI_validation_outputs/PM6-ML/Torsions]

        _______  
       /\______\ 
      / /      / 
     / / Cuby /   Dataset calculation
     \/______/   
                 
==========================================================================================
name                                             E      Eref     error  error(%)
------------------------------------------------------------------------------------------
01 butane -170                               0.220     0.204     0.016     8.021
01 butane -160                               0.823     0.769     0.054     6.990
01 butane -150                               1.651     1.567     0.084     5.338
01 butane -140                               2.482     2.394     0.088     3.694
01 butane -130                               3.093     3.025     0.068     2.252
01 butane -120                               3.320     3.274     0.046     1.406
01 butane -110                               3.099     3.061     0.038     1.233
01 butane -100                               2.499     2.461     0.038     1.557
01 butane -090                               1.717     1.692     0.025     1.452
01 butane -080                               1.008     1.034    -0.026    -2.498
01 butane -070                               0.602     0.672    -0.070   -10.488
01 butane -060                               0.622     0.657    -0.035    -5.308
01 butane -050                               1.047     1.044     0.003     0.297
01 butane -040                               1.847     1.854    -0.007    -0.355
01 butane -030                               2.900     2.958    -0.058    -1.960
01 butane -020                               3.973     4.120    -0.147    -3.566
01 butane -010                               4.763     5.036    -0.273    -5.412
01 butane 000                                5.026     5.389    -0.363    -6.730
01 butane 010                                4.764     5.036    -0.272    -5.407
01 butane 020                                3.973     4.120    -0.147    -3.573
01 butane 030                                2.900     2.958    -0.058    -1.970
01 butane 040                                1.847     1.854    -0.007    -0.354
01 butane 050                                1.048     1.044     0.004     0.339
01 butane 060                                0.623     0.657    -0.034    -5.250
01 butane 070                                0.602     0.672    -0.070   -10.482
01 butane 080                                1.009     1.034    -0.025    -2.448
01 butane 090                                1.717     1.692     0.025     1.452
01 butane 100                                2.501     2.461     0.040     1.606
01 butane 110                                3.099     3.061     0.038     1.237
01 butane 120                                3.320     3.274     0.046     1.407
01 butane 130                                3.093     3.025     0.068     2.262
01 butane 140                                2.482     2.394     0.088     3.663
01 butane 150                                1.651     1.567     0.084     5.370
01 butane 160                                0.823     0.769     0.054     6.989
01 butane 170                                0.220     0.204     0.016     7.920
01 butane 180                                0.000     0.000     0.000     0.000
02 E_pentene -170                            1.692     1.944    -0.252   -12.940
02 E_pentene -160                            1.296     1.514    -0.218   -14.366
02 E_pentene -150                            0.812     0.977    -0.165   -16.917
02 E_pentene -140                            0.377     0.486    -0.109   -22.401
02 E_pentene -130                            0.088     0.142    -0.054   -38.225
02 E_pentene -120                            0.000     0.000     0.000     0.000
02 E_pentene -110                            0.129     0.075     0.054    72.133
02 E_pentene -100                            0.455     0.357     0.098    27.590
02 E_pentene -090                            0.904     0.800     0.104    12.962
02 E_pentene -080                            1.353     1.323     0.030     2.285
02 E_pentene -070                            1.694     1.805    -0.111    -6.145
02 E_pentene -060                            1.857     2.105    -0.248   -11.801
02 E_pentene -050                            1.779     2.120    -0.341   -16.108
02 E_pentene -040                            1.500     1.825    -0.325   -17.799
02 E_pentene -030                            1.119     1.317    -0.198   -15.021
02 E_pentene -020                            0.721     0.781    -0.060    -7.709
02 E_pentene -010                            0.430     0.387     0.043    10.984
02 E_pentene 000                             0.327     0.244     0.083    34.089
02 E_pentene 010                             0.429     0.387     0.042    10.864
02 E_pentene 020                             0.720     0.781    -0.061    -7.824
02 E_pentene 030                             1.120     1.317    -0.197   -14.994
02 E_pentene 040                             1.500     1.825    -0.325   -17.835
02 E_pentene 050                             1.779     2.120    -0.341   -16.094
02 E_pentene 060                             1.858     2.105    -0.247   -11.739
02 E_pentene 070                             1.695     1.805    -0.110    -6.115
02 E_pentene 080                             1.353     1.323     0.030     2.244
02 E_pentene 090                             0.903     0.800     0.103    12.926
02 E_pentene 100                             0.457     0.357     0.100    28.063
02 E_pentene 110                             0.129     0.075     0.054    71.478
02 E_pentene 120                             0.002     0.000     0.002       Inf
02 E_pentene 130                             0.089     0.142    -0.053   -37.525
02 E_pentene 140                             0.377     0.486    -0.109   -22.393
02 E_pentene 150                             0.811     0.977    -0.166   -16.987
02 E_pentene 160                             1.298     1.514    -0.216   -14.258
02 E_pentene 170                             1.691     1.944    -0.253   -12.990
02 E_pentene 180                             1.842     2.109    -0.267   -12.673
03 4_Me_pentene -170                         1.725     1.962    -0.237   -12.091
03 4_Me_pentene -160                         1.417     1.495    -0.078    -5.231
03 4_Me_pentene -150                         0.980     0.951     0.029     3.001
03 4_Me_pentene -140                         0.508     0.466     0.042     8.909
03 4_Me_pentene -130                         0.150     0.132     0.018    13.566
03 4_Me_pentene -120                         0.000     0.000     0.000     0.000
03 4_Me_pentene -110                         0.085     0.081     0.004     5.010
03 4_Me_pentene -100                         0.387     0.366     0.021     5.785
03 4_Me_pentene -090                         0.830     0.815     0.015     1.856
03 4_Me_pentene -080                         1.278     1.348    -0.070    -5.158
03 4_Me_pentene -070                         1.624     1.844    -0.220   -11.943
03 4_Me_pentene -060                         1.830     2.161    -0.331   -15.317
03 4_Me_pentene -050                         1.858     2.207    -0.349   -15.799
03 4_Me_pentene -040                         1.700     1.962    -0.262   -13.353
03 4_Me_pentene -030                         1.387     1.494    -0.107    -7.173
03 4_Me_pentene -020                         0.985     0.967     0.018     1.865
03 4_Me_pentene -010                         0.651     0.555     0.096    17.308
03 4_Me_pentene 000                          0.490     0.374     0.116    31.075
03 4_Me_pentene 010                          0.552     0.466     0.086    18.560
03 4_Me_pentene 020                          0.843     0.808     0.035     4.369
03 4_Me_pentene 030                          1.305     1.315    -0.010    -0.740
03 4_Me_pentene 040                          1.776     1.837    -0.061    -3.312
03 4_Me_pentene 050                          2.087     2.217    -0.130    -5.886
03 4_Me_pentene 060                          2.211     2.373    -0.162    -6.807
03 4_Me_pentene 070                          2.166     2.308    -0.142    -6.166
03 4_Me_pentene 080                          1.954     2.020    -0.066    -3.289
03 4_Me_pentene 090                          1.548     1.544     0.004     0.267
03 4_Me_pentene 100                          1.057     1.012     0.045     4.477
03 4_Me_pentene 110                          0.671     0.587     0.084    14.306
03 4_Me_pentene 120                          0.491     0.380     0.111    29.316
03 4_Me_pentene 130                          0.542     0.444     0.098    22.176
03 4_Me_pentene 140                          0.805     0.770     0.035     4.520
03 4_Me_pentene 150                          1.201     1.277    -0.076    -5.923
03 4_Me_pentene 160                          1.580     1.806    -0.226   -12.518
03 4_Me_pentene 170                          1.817     2.156    -0.339   -15.719
03 4_Me_pentene 180                          1.869     2.207    -0.338   -15.295
04 3_Me_pentene -170                         3.108     3.227    -0.119    -3.697
04 3_Me_pentene -160                         2.389     2.391    -0.002    -0.094
04 3_Me_pentene -150                         1.511     1.482     0.029     1.953
04 3_Me_pentene -140                         0.741     0.718     0.023     3.197
04 3_Me_pentene -130                         0.221     0.212     0.009     4.041
04 3_Me_pentene -120                         0.000     0.000     0.000     0.000
04 3_Me_pentene -110                         0.071     0.046     0.025    54.125
04 3_Me_pentene -100                         0.333     0.144     0.189   131.258
04 3_Me_pentene -090                         0.718     0.460     0.258    56.023
04 3_Me_pentene -080                         1.209     0.960     0.249    25.971
04 3_Me_pentene -070                         1.735     1.520     0.215    14.173
04 3_Me_pentene -060                         2.128     1.923     0.205    10.656
04 3_Me_pentene -050                         2.173     1.989     0.184     9.257
04 3_Me_pentene -040                         1.851     1.680     0.171    10.151
04 3_Me_pentene -030                         1.312     1.134     0.178    15.702
04 3_Me_pentene -020                         0.786     0.580     0.206    35.528
04 3_Me_pentene -010                         0.430     0.195     0.235   120.333
04 3_Me_pentene 000                          0.280     0.034     0.246   724.342
04 3_Me_pentene 010                          0.428     0.195     0.233   119.732
04 3_Me_pentene 020                          0.787     0.580     0.207    35.752
04 3_Me_pentene 030                          1.312     1.134     0.178    15.687
04 3_Me_pentene 040                          1.851     1.680     0.171    10.196
04 3_Me_pentene 050                          2.172     1.989     0.183     9.191
04 3_Me_pentene 060                          2.128     1.923     0.205    10.685
04 3_Me_pentene 070                          1.735     1.520     0.215    14.149
04 3_Me_pentene 080                          1.208     0.960     0.248    25.873
04 3_Me_pentene 090                          0.718     0.460     0.258    56.039
04 3_Me_pentene 100                          0.333     0.144     0.189   131.546
04 3_Me_pentene 110                          0.070     0.046     0.024    51.176
04 3_Me_pentene 120                          0.001     0.000     0.001       Inf
04 3_Me_pentene 130                          0.220     0.212     0.008     3.721
04 3_Me_pentene 140                          0.742     0.718     0.024     3.350
04 3_Me_pentene 150                          1.510     1.482     0.028     1.912
04 3_Me_pentene 160                          2.390     2.391    -0.001    -0.061
04 3_Me_pentene 170                          3.107     3.227    -0.120    -3.705
04 3_Me_pentene 180                          3.261     3.580    -0.319    -8.923
05 ethane_diol -170                          2.953     2.723     0.230     8.449
05 ethane_diol -160                          3.459     3.135     0.324    10.327
05 ethane_diol -150                          4.108     3.776     0.332     8.785
05 ethane_diol -140                          4.760     4.496     0.264     5.882
05 ethane_diol -130                          5.218     5.067     0.151     2.971
05 ethane_diol -120                          4.984     5.087    -0.103    -2.015
05 ethane_diol -110                          4.296     4.477    -0.181    -4.035
05 ethane_diol -100                          3.260     3.440    -0.180    -5.224
05 ethane_diol -090                          2.087     2.214    -0.127    -5.721
05 ethane_diol -080                          0.991     1.071    -0.080    -7.497
05 ethane_diol -070                          0.203     0.259    -0.056   -21.682
05 ethane_diol -060                          0.000     0.000     0.000     0.000
05 ethane_diol -050                          0.478     0.448     0.030     6.776
05 ethane_diol -040                          1.600     1.570     0.030     1.908
05 ethane_diol -030                          3.129     3.113     0.016     0.503
05 ethane_diol -020                          3.719     4.094    -0.375    -9.170
05 ethane_diol -010                          4.532     4.924    -0.392    -7.953
05 ethane_diol 000                           4.942     5.323    -0.381    -7.159
05 ethane_diol 010                           4.532     4.924    -0.392    -7.958
05 ethane_diol 020                           3.718     4.094    -0.376    -9.178
05 ethane_diol 030                           3.128     3.113     0.015     0.489
05 ethane_diol 040                           1.601     1.570     0.031     1.994
05 ethane_diol 050                           0.479     0.448     0.031     6.987
05 ethane_diol 060                          -0.001     0.000    -0.001      -Inf
05 ethane_diol 070                           0.202     0.259    -0.057   -22.013
05 ethane_diol 080                           0.990     1.071    -0.081    -7.608
05 ethane_diol 090                           2.087     2.214    -0.127    -5.737
05 ethane_diol 100                           3.260     3.440    -0.180    -5.232
05 ethane_diol 110                           4.296     4.477    -0.181    -4.045
05 ethane_diol 120                           4.984     5.087    -0.103    -2.018
05 ethane_diol 130                           5.218     5.067     0.151     2.972
05 ethane_diol 140                           4.761     4.496     0.265     5.889
05 ethane_diol 150                           4.107     3.776     0.331     8.776
05 ethane_diol 160                           3.459     3.135     0.324    10.322
05 ethane_diol 170                           2.953     2.723     0.230     8.463
05 ethane_diol 180                           2.676     2.535     0.141     5.560
06 meo_methanol -170                         2.861     2.751     0.110     3.997
06 meo_methanol -160                         3.121     3.122    -0.001    -0.038
06 meo_methanol -150                         3.405     3.556    -0.151    -4.260
06 meo_methanol -140                         3.572     3.883    -0.311    -8.012
06 meo_methanol -130                         3.509     3.955    -0.446   -11.280
06 meo_methanol -120                         3.163     3.679    -0.516   -14.036
06 meo_methanol -110                         2.560     3.052    -0.492   -16.108
06 meo_methanol -100                         1.789     2.166    -0.377   -17.387
06 meo_methanol -090                         0.981     1.206    -0.225   -18.683
06 meo_methanol -080                         0.311     0.405    -0.094   -23.190
06 meo_methanol -070                         0.000     0.000     0.000     0.000
06 meo_methanol -060                         0.249     0.163     0.086    52.849
06 meo_methanol -050                         1.029     0.924     0.105    11.324
06 meo_methanol -040                         2.140     2.180    -0.040    -1.814
06 meo_methanol -030                         3.389     3.694    -0.305    -8.255
06 meo_methanol -020                         4.553     5.165    -0.612   -11.857
06 meo_methanol -010                         5.407     6.323    -0.916   -14.491
06 meo_methanol 000                          5.851     6.938    -1.087   -15.664
06 meo_methanol 010                          5.407     6.323    -0.916   -14.491
06 meo_methanol 020                          4.551     5.165    -0.614   -11.887
06 meo_methanol 030                          3.391     3.694    -0.303    -8.197
06 meo_methanol 040                          2.141     2.180    -0.039    -1.781
06 meo_methanol 050                          1.029     0.924     0.105    11.412
06 meo_methanol 060                          0.249     0.163     0.086    52.679
06 meo_methanol 070                         -0.000     0.000    -0.000      -Inf
06 meo_methanol 080                          0.311     0.405    -0.094   -23.279
06 meo_methanol 090                          0.981     1.206    -0.225   -18.681
06 meo_methanol 100                          1.789     2.166    -0.377   -17.419
06 meo_methanol 110                          2.561     3.052    -0.491   -16.099
06 meo_methanol 120                          3.163     3.679    -0.516   -14.039
06 meo_methanol 130                          3.508     3.955    -0.447   -11.291
06 meo_methanol 140                          3.572     3.883    -0.311    -8.014
06 meo_methanol 150                          3.405     3.556    -0.151    -4.258
06 meo_methanol 160                          3.121     3.122    -0.001    -0.018
06 meo_methanol 170                          2.860     2.751     0.109     3.962
06 meo_methanol 180                          2.772     2.580     0.192     7.440
07 fluoropropane -170                        0.411     0.380     0.031     8.038
07 fluoropropane -160                        0.995     0.942     0.053     5.663
07 fluoropropane -150                        1.785     1.740     0.045     2.596
07 fluoropropane -140                        2.546     2.575    -0.029    -1.115
07 fluoropropane -130                        3.064     3.214    -0.150    -4.652
07 fluoropropane -120                        3.183     3.463    -0.280    -8.078
07 fluoropropane -110                        2.857     3.229    -0.372   -11.535
07 fluoropropane -100                        2.166     2.566    -0.400   -15.593
07 fluoropropane -090                        1.305     1.656    -0.351   -21.218
07 fluoropropane -080                        0.523     0.764    -0.241   -31.482
07 fluoropropane -070                        0.043     0.148    -0.105   -71.179
07 fluoropropane -060                        0.000     0.000     0.000     0.000
07 fluoropropane -050                        0.428     0.390     0.038     9.629
07 fluoropropane -040                        1.282     1.253     0.029     2.321
07 fluoropropane -030                        2.391     2.379     0.012     0.519
07 fluoropropane -020                        3.484     3.492    -0.008    -0.237
07 fluoropropane -010                        4.284     4.305    -0.021    -0.499
07 fluoropropane 000                         4.578     4.604    -0.026    -0.564
07 fluoropropane 010                         4.284     4.305    -0.021    -0.494
07 fluoropropane 020                         3.484     3.492    -0.008    -0.217
07 fluoropropane 030                         2.391     2.379     0.012     0.505
07 fluoropropane 040                         1.282     1.253     0.029     2.304
07 fluoropropane 050                         0.428     0.390     0.038     9.645
07 fluoropropane 060                         0.000     0.000     0.000       Inf
07 fluoropropane 070                         0.042     0.148    -0.106   -71.435
07 fluoropropane 080                         0.523     0.764    -0.241   -31.564
07 fluoropropane 090                         1.305     1.656    -0.351   -21.214
07 fluoropropane 100                         2.166     2.566    -0.400   -15.598
07 fluoropropane 110                         2.856     3.229    -0.373   -11.545
07 fluoropropane 120                         3.183     3.463    -0.280    -8.094
07 fluoropropane 130                         3.064     3.214    -0.150    -4.658
07 fluoropropane 140                         2.546     2.575    -0.029    -1.133
07 fluoropropane 150                         1.785     1.740     0.045     2.575
07 fluoropropane 160                         0.995     0.942     0.053     5.648
07 fluoropropane 170                         0.411     0.380     0.031     8.103
07 fluoropropane 180                         0.195     0.176     0.019    10.810
08 fluorobutane -170                         0.523     0.427     0.096    22.567
08 fluorobutane -160                         1.078     0.947     0.131    13.838
08 fluorobutane -150                         1.810     1.685     0.125     7.414
08 fluorobutane -140                         2.496     2.458     0.038     1.528
08 fluorobutane -130                         2.936     3.045    -0.109    -3.568
08 fluorobutane -120                         3.005     3.261    -0.256    -7.844
08 fluorobutane -110                         2.670     3.021    -0.351   -11.627
08 fluorobutane -100                         2.013     2.376    -0.363   -15.275
08 fluorobutane -090                         1.211     1.506    -0.295   -19.572
08 fluorobutane -080                         0.484     0.666    -0.182   -27.287
08 fluorobutane -070                         0.029     0.104    -0.075   -71.656
08 fluorobutane -060                         0.000     0.000     0.000     0.000
08 fluorobutane -050                         0.451     0.415     0.036     8.666
08 fluorobutane -040                         1.324     1.276     0.048     3.794
08 fluorobutane -030                         2.431     2.384     0.047     1.987
08 fluorobutane -020                         3.503     3.473     0.030     0.874
08 fluorobutane -010                         4.278     4.267     0.011     0.250
08 fluorobutane 000                          4.561     4.557     0.004     0.098
08 fluorobutane 010                          4.277     4.267     0.010     0.239
08 fluorobutane 020                          3.503     3.473     0.030     0.863
08 fluorobutane 030                          2.432     2.384     0.048     2.012
08 fluorobutane 040                          1.326     1.276     0.050     3.902
08 fluorobutane 050                          0.450     0.415     0.035     8.521
08 fluorobutane 060                         -0.000     0.000    -0.000      -Inf
08 fluorobutane 070                          0.030     0.104    -0.074   -71.149
08 fluorobutane 080                          0.484     0.666    -0.182   -27.330
08 fluorobutane 090                          1.212     1.506    -0.294   -19.510
08 fluorobutane 100                          2.014     2.376    -0.362   -15.231
08 fluorobutane 110                          2.670     3.021    -0.351   -11.625
08 fluorobutane 120                          3.005     3.261    -0.256    -7.865
08 fluorobutane 130                          2.936     3.045    -0.109    -3.569
08 fluorobutane 140                          2.495     2.458     0.037     1.520
08 fluorobutane 150                          1.809     1.685     0.124     7.350
08 fluorobutane 160                          1.078     0.947     0.131    13.826
08 fluorobutane 170                          0.523     0.427     0.096    22.534
08 fluorobutane 180                          0.316     0.237     0.079    33.537
09 difluorobutane -170                       0.392     0.295     0.097    32.787
09 difluorobutane -160                       1.181     1.015     0.166    16.351
09 difluorobutane -150                       2.171     1.984     0.187     9.409
09 difluorobutane -140                       3.095     2.951     0.144     4.895
09 difluorobutane -130                       3.708     3.658     0.050     1.367
09 difluorobutane -120                       3.880     3.922    -0.042    -1.079
09 difluorobutane -110                       3.605     3.686    -0.081    -2.184
09 difluorobutane -100                       2.956     3.022    -0.066    -2.184
09 difluorobutane -090                       2.087     2.103    -0.016    -0.774
09 difluorobutane -080                       1.214     1.173     0.041     3.456
09 difluorobutane -070                       0.567     0.471     0.096    20.410
09 difluorobutane -060                       0.304     0.178     0.126    70.675
09 difluorobutane -050                       0.492     0.371     0.121    32.670
09 difluorobutane -040                       1.079     0.995     0.084     8.443
09 difluorobutane -030                       1.925     1.898     0.027     1.411
09 difluorobutane -020                       2.815     2.841    -0.026    -0.928
09 difluorobutane -010                       3.520     3.581    -0.061    -1.701
09 difluorobutane 000                        3.865     3.915    -0.050    -1.284
09 difluorobutane 010                        3.762     3.750     0.012     0.322
09 difluorobutane 020                        3.223     3.123     0.100     3.200
09 difluorobutane 030                        2.348     2.198     0.150     6.838
09 difluorobutane 040                        1.362     1.215     0.147    12.124
09 difluorobutane 050                        0.524     0.427     0.097    22.814
09 difluorobutane 060                        0.043     0.026     0.017    66.239
09 difluorobutane 070                        0.037     0.097    -0.060   -61.886
09 difluorobutane 080                        0.486     0.608    -0.122   -20.082
09 difluorobutane 090                        1.198     1.390    -0.192   -13.817
09 difluorobutane 100                        1.933     2.218    -0.285   -12.854
09 difluorobutane 110                        2.477     2.855    -0.378   -13.251
09 difluorobutane 120                        2.689     3.112    -0.423   -13.583
09 difluorobutane 130                        2.545     2.931    -0.386   -13.170
09 difluorobutane 140                        2.061     2.356    -0.295   -12.525
09 difluorobutane 150                        1.354     1.554    -0.200   -12.874
09 difluorobutane 160                        0.620     0.754    -0.134   -17.736
09 difluorobutane 170                        0.098     0.178    -0.080   -45.060
09 difluorobutane 180                        0.000     0.000     0.000     0.000
10 trifluorobutane -170                      0.247     0.244     0.003     1.182
10 trifluorobutane -160                      0.895     0.911    -0.016    -1.807
10 trifluorobutane -150                      1.735     1.819    -0.084    -4.639
10 trifluorobutane -140                      2.520     2.723    -0.203    -7.467
10 trifluorobutane -130                      3.056     3.378    -0.322    -9.519
10 trifluorobutane -120                      3.231     3.610    -0.379   -10.506
10 trifluorobutane -110                      3.025     3.358    -0.333    -9.919
10 trifluorobutane -100                      2.473     2.687    -0.214    -7.975
10 trifluorobutane -090                      1.684     1.783    -0.099    -5.573
10 trifluorobutane -080                      0.861     0.885    -0.024    -2.727
10 trifluorobutane -070                      0.236     0.234     0.002     0.687
10 trifluorobutane -060                      0.000     0.000     0.000     0.000
10 trifluorobutane -050                      0.238     0.241    -0.003    -1.046
10 trifluorobutane -040                      0.871     0.895    -0.024    -2.672
10 trifluorobutane -030                      1.700     1.792    -0.092    -5.151
10 trifluorobutane -020                      2.488     2.696    -0.208    -7.716
10 trifluorobutane -010                      3.039     3.365    -0.326    -9.680
10 trifluorobutane 000                       3.232     3.611    -0.379   -10.487
10 trifluorobutane 010                       3.039     3.365    -0.326    -9.693
10 trifluorobutane 020                       2.490     2.696    -0.206    -7.653
10 trifluorobutane 030                       1.700     1.792    -0.092    -5.133
10 trifluorobutane 040                       0.871     0.895    -0.024    -2.712
10 trifluorobutane 050                       0.238     0.241    -0.003    -1.159
10 trifluorobutane 060                       0.000     0.000     0.000       Inf
10 trifluorobutane 070                       0.235     0.234     0.001     0.416
10 trifluorobutane 080                       0.862     0.885    -0.023    -2.653
10 trifluorobutane 090                       1.684     1.783    -0.099    -5.564
10 trifluorobutane 100                       2.470     2.687    -0.217    -8.068
10 trifluorobutane 110                       3.025     3.358    -0.333    -9.905
10 trifluorobutane 120                       3.231     3.610    -0.379   -10.494
10 trifluorobutane 130                       3.056     3.378    -0.322    -9.538
10 trifluorobutane 140                       2.520     2.723    -0.203    -7.446
10 trifluorobutane 150                       1.734     1.819    -0.085    -4.666
10 trifluorobutane 160                       0.896     0.911    -0.015    -1.674
10 trifluorobutane 170                       0.247     0.244     0.003     1.113
10 trifluorobutane 180                       0.001     0.003    -0.002   -60.086
11 me_acetamide -170                         0.405     0.171     0.234   136.895
11 me_acetamide -160                         1.093     0.737     0.356    48.237
11 me_acetamide -150                         2.253     1.866     0.387    20.757
11 me_acetamide -140                         3.897     3.546     0.351     9.913
11 me_acetamide -130                         5.958     5.677     0.281     4.942
11 me_acetamide -120                         8.306     8.113     0.193     2.375
11 me_acetamide -110                        10.790    10.687     0.103     0.965
11 me_acetamide -100                        13.187    13.198    -0.011    -0.080
11 me_acetamide -090                        12.719    12.021     0.698     5.808
11 me_acetamide -080                        10.782     9.976     0.806     8.075
11 me_acetamide -070                         8.884     8.118     0.766     9.441
11 me_acetamide -060                         7.102     6.576     0.526     7.999
11 me_acetamide -050                         5.316     4.952     0.364     7.342
11 me_acetamide -040                         3.970     3.732     0.238     6.368
11 me_acetamide -030                         3.013     2.941     0.072     2.460
11 me_acetamide -020                         2.407     2.530    -0.123    -4.856
11 me_acetamide -010                         2.059     2.412    -0.353   -14.636
11 me_acetamide 000                          1.921     2.458    -0.537   -21.848
11 me_acetamide 010                          2.059     2.412    -0.353   -14.634
11 me_acetamide 020                          2.407     2.530    -0.123    -4.861
11 me_acetamide 030                          3.014     2.941     0.073     2.470
11 me_acetamide 040                          3.969     3.732     0.237     6.359
11 me_acetamide 050                          5.314     4.952     0.362     7.315
11 me_acetamide 060                          7.102     6.576     0.526     8.004
11 me_acetamide 070                          8.885     8.118     0.767     9.443
11 me_acetamide 080                         10.782     9.976     0.806     8.081
11 me_acetamide 090                         12.721    12.021     0.700     5.821
11 me_acetamide 100                         13.187    13.198    -0.011    -0.083
11 me_acetamide 110                         10.788    10.687     0.101     0.946
11 me_acetamide 120                          8.307     8.113     0.194     2.388
11 me_acetamide 130                          5.956     5.677     0.279     4.916
11 me_acetamide 140                          3.898     3.546     0.352     9.920
11 me_acetamide 150                          2.253     1.866     0.387    20.728
11 me_acetamide 160                          1.093     0.737     0.356    48.285
11 me_acetamide 170                          0.405     0.171     0.234   137.115
11 me_acetamide 180                          0.000     0.000     0.000     0.000
12 me_acetate -170                           0.062     0.073    -0.011   -14.752
12 me_acetate -160                           1.013     1.042    -0.029    -2.796
12 me_acetate -150                           2.561     2.649    -0.088    -3.331
12 me_acetate -140                           4.566     4.714    -0.148    -3.141
12 me_acetate -130                           6.786     6.953    -0.167    -2.399
12 me_acetate -120                           8.945     9.061    -0.116    -1.285
12 me_acetate -110                          10.830    10.822     0.008     0.076
12 me_acetate -100                          12.234    12.064     0.170     1.407
12 me_acetate -090                          13.029    12.712     0.317     2.495
12 me_acetate -080                          13.185    12.812     0.373     2.912
12 me_acetate -070                          13.055    12.809     0.246     1.924
12 me_acetate -060                          11.604    11.557     0.047     0.405
12 me_acetate -050                          10.368    10.378    -0.010    -0.095
12 me_acetate -040                           9.171     9.245    -0.074    -0.805
12 me_acetate -030                           8.201     8.319    -0.118    -1.417
12 me_acetate -020                           7.512     7.663    -0.151    -1.977
12 me_acetate -010                           7.118     7.292    -0.174    -2.387
12 me_acetate 000                            6.953     7.151    -0.198    -2.764
12 me_acetate 010                            7.119     7.292    -0.173    -2.378
12 me_acetate 020                            7.511     7.663    -0.152    -1.977
12 me_acetate 030                            8.200     8.319    -0.119    -1.425
12 me_acetate 040                            9.172     9.245    -0.073    -0.794
12 me_acetate 050                           10.369    10.378    -0.009    -0.083
12 me_acetate 060                           11.604    11.557     0.047     0.408
12 me_acetate 070                           13.054    12.809     0.245     1.911
12 me_acetate 080                           13.186    12.812     0.374     2.916
12 me_acetate 090                           13.029    12.712     0.317     2.493
12 me_acetate 100                           12.234    12.064     0.170     1.405
12 me_acetate 110                           10.829    10.822     0.007     0.068
12 me_acetate 120                            8.944     9.061    -0.117    -1.291
12 me_acetate 130                            6.786     6.953    -0.167    -2.399
12 me_acetate 140                            4.567     4.714    -0.147    -3.109
12 me_acetate 150                            2.562     2.649    -0.087    -3.291
12 me_acetate 160                            1.011     1.042    -0.031    -3.004
12 me_acetate 170                            0.062     0.073    -0.011   -15.699
12 me_acetate 180                            0.000     0.000     0.000     0.000
13 dimethylurea -170                         0.000     0.000     0.000     0.000
13 dimethylurea -160                         0.294     0.217     0.077    35.590
13 dimethylurea -150                         1.120     0.974     0.146    14.977
13 dimethylurea -140                         2.382     2.183     0.199     9.110
13 dimethylurea -130                         3.969     3.740     0.229     6.118
13 dimethylurea -120                         5.749     5.525     0.224     4.057
13 dimethylurea -110                         7.595     7.421     0.174     2.348
13 dimethylurea -100                         6.859     7.016    -0.157    -2.244
13 dimethylurea -090                         6.147     6.225    -0.078    -1.248
13 dimethylurea -080                         5.255     5.295    -0.040    -0.754
13 dimethylurea -070                         4.269     4.301    -0.032    -0.744
13 dimethylurea -060                         3.299     3.329    -0.030    -0.892
13 dimethylurea -050                         2.378     2.451    -0.073    -2.967
13 dimethylurea -040                         1.550     1.726    -0.176   -10.223
13 dimethylurea -030                         0.958     1.238    -0.280   -22.640
13 dimethylurea -020                         0.669     1.052    -0.383   -36.359
13 dimethylurea -010                         0.601     1.141    -0.540   -47.298
13 dimethylurea 000                          0.609     1.306    -0.697   -53.383
13 dimethylurea 010                          0.601     1.141    -0.540   -47.301
13 dimethylurea 020                          0.670     1.052    -0.382   -36.301
13 dimethylurea 030                          0.957     1.238    -0.281   -22.710
13 dimethylurea 040                          1.548     1.726    -0.178   -10.299
13 dimethylurea 050                          2.379     2.451    -0.072    -2.938
13 dimethylurea 060                          3.299     3.329    -0.030    -0.897
13 dimethylurea 070                          4.270     4.301    -0.031    -0.709
13 dimethylurea 080                          5.257     5.295    -0.038    -0.722
13 dimethylurea 090                          6.147     6.225    -0.078    -1.251
13 dimethylurea 100                          6.858     7.016    -0.158    -2.254
13 dimethylurea 110                          7.597     7.421     0.176     2.377
13 dimethylurea 120                          5.749     5.525     0.224     4.053
13 dimethylurea 130                          3.967     3.740     0.227     6.081
13 dimethylurea 140                          2.382     2.183     0.199     9.109
13 dimethylurea 150                          1.120     0.974     0.146    15.023
13 dimethylurea 160                          0.295     0.217     0.078    36.045
13 dimethylurea 170                         -0.001     0.000    -0.001      -Inf
13 dimethylurea 180                          0.272     0.366    -0.094   -25.666
14 Et_acetamide -170                         0.509     0.622    -0.113   -18.089
14 Et_acetamide -160                         0.492     0.606    -0.114   -18.825
14 Et_acetamide -150                         0.461     0.594    -0.133   -22.420
14 Et_acetamide -140                         0.432     0.574    -0.142   -24.816
14 Et_acetamide -130                         0.390     0.531    -0.141   -26.547
14 Et_acetamide -120                         0.336     0.458    -0.122   -26.540
14 Et_acetamide -110                         0.251     0.348    -0.097   -27.944
14 Et_acetamide -100                         0.144     0.210    -0.066   -31.486
14 Et_acetamide -090                         0.021     0.066    -0.045   -67.923
14 Et_acetamide -080                         0.000     0.000     0.000     0.000
14 Et_acetamide -070                         0.258     0.163     0.095    58.149
14 Et_acetamide -060                         0.892     0.693     0.199    28.752
14 Et_acetamide -050                         1.840     1.586     0.254    16.029
14 Et_acetamide -040                         2.917     2.684     0.233     8.690
14 Et_acetamide -030                         3.852     3.747     0.105     2.799
14 Et_acetamide -020                         4.484     4.612    -0.128    -2.783
14 Et_acetamide -010                         4.808     5.199    -0.391    -7.512
14 Et_acetamide 000                          4.757     5.384    -0.627   -11.648
14 Et_acetamide 010                          4.808     5.199    -0.391    -7.521
14 Et_acetamide 020                          4.485     4.612    -0.127    -2.764
14 Et_acetamide 030                          3.853     3.747     0.106     2.828
14 Et_acetamide 040                          2.918     2.684     0.234     8.713
14 Et_acetamide 050                          1.839     1.586     0.253    15.973
14 Et_acetamide 060                          0.892     0.693     0.199    28.697
14 Et_acetamide 070                          0.257     0.163     0.094    57.927
14 Et_acetamide 080                         -0.000     0.000    -0.000      -Inf
14 Et_acetamide 090                          0.021     0.066    -0.045   -68.145
14 Et_acetamide 100                          0.144     0.210    -0.066   -31.499
14 Et_acetamide 110                          0.251     0.348    -0.097   -27.975
14 Et_acetamide 120                          0.336     0.458    -0.122   -26.555
14 Et_acetamide 130                          0.390     0.531    -0.141   -26.595
14 Et_acetamide 140                          0.431     0.574    -0.143   -24.911
14 Et_acetamide 150                          0.462     0.594    -0.132   -22.180
14 Et_acetamide 160                          0.492     0.606    -0.114   -18.872
14 Et_acetamide 170                          0.508     0.622    -0.114   -18.263
14 Et_acetamide 180                          0.488     0.634    -0.146   -23.095
15 Et_Me_acetamide -170                      2.573     2.216     0.357    16.116
15 Et_Me_acetamide -160                      2.104     1.790     0.314    17.517
15 Et_Me_acetamide -150                      1.706     1.457     0.249    17.109
15 Et_Me_acetamide -140                      1.266     1.180     0.086     7.324
15 Et_Me_acetamide -130                      0.752     0.921    -0.169   -18.387
15 Et_Me_acetamide -120                      0.327     0.625    -0.298   -47.621
15 Et_Me_acetamide -110                      0.049     0.360    -0.311   -86.280
15 Et_Me_acetamide -100                     -0.098     0.154    -0.252  -163.447
15 Et_Me_acetamide -090                     -0.141     0.012    -0.153 -1272.833
15 Et_Me_acetamide -080                      0.000     0.000     0.000     0.000
15 Et_Me_acetamide -070                      0.539     0.296     0.243    82.025
15 Et_Me_acetamide -060                      1.631     1.150     0.481    41.788
15 Et_Me_acetamide -050                      3.100     2.511     0.589    23.444
15 Et_Me_acetamide -040                      4.288     3.912     0.376     9.608
15 Et_Me_acetamide -030                      4.731     4.769    -0.038    -0.793
15 Et_Me_acetamide -020                      5.209     5.416    -0.207    -3.821
15 Et_Me_acetamide -010                      5.499     5.854    -0.355    -6.059
15 Et_Me_acetamide 000                       5.604     6.068    -0.464    -7.649
15 Et_Me_acetamide 010                       5.499     5.854    -0.355    -6.059
15 Et_Me_acetamide 020                       5.209     5.416    -0.207    -3.830
15 Et_Me_acetamide 030                       4.731     4.769    -0.038    -0.801
15 Et_Me_acetamide 040                       4.288     3.912     0.376     9.604
15 Et_Me_acetamide 050                       3.101     2.511     0.590    23.513
15 Et_Me_acetamide 060                       1.633     1.150     0.483    42.017
15 Et_Me_acetamide 070                       0.540     0.296     0.244    82.351
15 Et_Me_acetamide 080                       0.001     0.000     0.001       Inf
15 Et_Me_acetamide 090                      -0.139     0.012    -0.151 -1261.372
15 Et_Me_acetamide 100                      -0.098     0.154    -0.252  -163.746
15 Et_Me_acetamide 110                       0.048     0.360    -0.312   -86.792
15 Et_Me_acetamide 120                       0.328     0.625    -0.297   -47.537
15 Et_Me_acetamide 130                       0.751     0.921    -0.170   -18.405
15 Et_Me_acetamide 140                       1.267     1.180     0.087     7.408
15 Et_Me_acetamide 150                       1.706     1.457     0.249    17.064
15 Et_Me_acetamide 160                       2.105     1.790     0.315    17.589
15 Et_Me_acetamide 170                       2.574     2.216     0.358    16.155
15 Et_Me_acetamide 180                       3.078     2.750     0.328    11.942
16 N_me_sulfonamide -170                     2.337     1.857     0.480    25.849
16 N_me_sulfonamide -160                     2.064     1.467     0.597    40.667
16 N_me_sulfonamide -150                     1.798     1.201     0.597    49.722
16 N_me_sulfonamide -140                     1.433     0.978     0.455    46.574
16 N_me_sulfonamide -130                     0.960     0.739     0.221    29.900
16 N_me_sulfonamide -120                     0.483     0.472     0.011     2.404
16 N_me_sulfonamide -110                     0.138     0.200    -0.062   -30.839
16 N_me_sulfonamide -100                     0.000     0.000     0.000     0.000
16 N_me_sulfonamide -090                     0.089     0.022     0.067   302.437
16 N_me_sulfonamide -080                     0.466     0.461     0.005     1.149
16 N_me_sulfonamide -070                     0.577     0.564     0.013     2.237
16 N_me_sulfonamide -060                     0.599     0.572     0.027     4.715
16 N_me_sulfonamide -050                     1.145     1.093     0.052     4.759
16 N_me_sulfonamide -040                     2.136     2.089     0.047     2.263
16 N_me_sulfonamide -030                     3.424     3.462    -0.038    -1.089
16 N_me_sulfonamide -020                     4.757     5.023    -0.266    -5.305
16 N_me_sulfonamide -010                     5.905     6.522    -0.617    -9.462
16 N_me_sulfonamide 000                      6.696     7.672    -0.976   -12.718
16 N_me_sulfonamide 010                      5.905     6.522    -0.617    -9.459
16 N_me_sulfonamide 020                      4.758     5.023    -0.265    -5.272
16 N_me_sulfonamide 030                      3.424     3.462    -0.038    -1.086
16 N_me_sulfonamide 040                      2.139     2.089     0.050     2.405
16 N_me_sulfonamide 050                      1.145     1.093     0.052     4.791
16 N_me_sulfonamide 060                      0.601     0.572     0.029     5.043
16 N_me_sulfonamide 070                      0.576     0.564     0.012     2.088
16 N_me_sulfonamide 080                      0.466     0.461     0.005     1.037
16 N_me_sulfonamide 090                      0.086     0.022     0.064   292.305
16 N_me_sulfonamide 100                      0.001     0.000     0.001       Inf
16 N_me_sulfonamide 110                      0.138     0.200    -0.062   -31.076
16 N_me_sulfonamide 120                      0.485     0.472     0.013     2.815
16 N_me_sulfonamide 130                      0.962     0.739     0.223    30.204
16 N_me_sulfonamide 140                      1.432     0.978     0.454    46.437
16 N_me_sulfonamide 150                      1.801     1.201     0.600    49.928
16 N_me_sulfonamide 160                      2.065     1.467     0.598    40.757
16 N_me_sulfonamide 170                      2.338     1.857     0.481    25.884
16 N_me_sulfonamide 180                      2.791     2.434     0.357    14.649
17 ethylbenzene -170                         0.785     0.962    -0.177   -18.440
17 ethylbenzene -160                         0.786     0.983    -0.197   -20.027
17 ethylbenzene -150                         0.795     0.984    -0.189   -19.188
17 ethylbenzene -140                         0.711     0.865    -0.154   -17.858
17 ethylbenzene -130                         0.506     0.610    -0.104   -17.003
17 ethylbenzene -120                         0.281     0.351    -0.070   -19.997
17 ethylbenzene -110                         0.103     0.155    -0.052   -33.360
17 ethylbenzene -100                         0.018     0.044    -0.026   -58.133
17 ethylbenzene -090                         0.000     0.000     0.000     0.000
17 ethylbenzene -080                         0.012     0.026    -0.014   -53.355
17 ethylbenzene -070                         0.110     0.150    -0.040   -26.384
17 ethylbenzene -060                         0.320     0.376    -0.056   -14.841
17 ethylbenzene -050                         0.537     0.643    -0.106   -16.557
17 ethylbenzene -040                         0.675     0.850    -0.175   -20.554
17 ethylbenzene -030                         0.738     0.940    -0.202   -21.532
17 ethylbenzene -020                         0.741     0.941    -0.200   -21.276
17 ethylbenzene -010                         0.730     0.909    -0.179   -19.700
17 ethylbenzene 000                          0.723     0.891    -0.168   -18.832
17 ethylbenzene 010                          0.730     0.909    -0.179   -19.700
17 ethylbenzene 020                          0.741     0.941    -0.200   -21.277
17 ethylbenzene 030                          0.738     0.940    -0.202   -21.533
17 ethylbenzene 040                          0.675     0.850    -0.175   -20.554
17 ethylbenzene 050                          0.537     0.643    -0.106   -16.558
17 ethylbenzene 060                          0.320     0.376    -0.056   -14.843
17 ethylbenzene 070                          0.110     0.150    -0.040   -26.384
17 ethylbenzene 080                          0.012     0.026    -0.014   -53.355
17 ethylbenzene 090                          0.000     0.000     0.000     0.000
17 ethylbenzene 100                          0.018     0.044    -0.026   -58.133
17 ethylbenzene 110                          0.103     0.155    -0.052   -33.360
17 ethylbenzene 120                          0.281     0.351    -0.070   -19.997
17 ethylbenzene 130                          0.506     0.610    -0.104   -17.004
17 ethylbenzene 140                          0.711     0.865    -0.154   -17.858
17 ethylbenzene 150                          0.795     0.984    -0.189   -19.187
17 ethylbenzene 160                          0.786     0.983    -0.197   -20.028
17 ethylbenzene 170                          0.785     0.962    -0.177   -18.440
17 ethylbenzene 180                          0.731     0.898    -0.167   -18.601
18 N_me_aniline -170                         0.168     0.149     0.019    12.495
18 N_me_aniline -160                         0.014     0.031    -0.017   -54.399
18 N_me_aniline -150                         0.202     0.260    -0.058   -22.165
18 N_me_aniline -140                         0.688     0.785    -0.097   -12.402
18 N_me_aniline -130                         1.232     1.364    -0.132    -9.687
18 N_me_aniline -120                         1.798     1.915    -0.117    -6.104
18 N_me_aniline -110                         2.386     2.457    -0.071    -2.899
18 N_me_aniline -100                         3.025     3.028    -0.003    -0.102
18 N_me_aniline -090                         3.673     3.615     0.058     1.596
18 N_me_aniline -080                         2.990     2.990     0.000     0.009
18 N_me_aniline -070                         2.290     2.360    -0.070    -2.966
18 N_me_aniline -060                         1.686     1.801    -0.115    -6.412
18 N_me_aniline -050                         1.161     1.273    -0.112    -8.801
18 N_me_aniline -040                         0.652     0.723    -0.071    -9.756
18 N_me_aniline -030                         0.214     0.250    -0.036   -14.510
18 N_me_aniline -020                         0.000     0.000     0.000     0.000
18 N_me_aniline -010                         0.102     0.075     0.027    36.021
18 N_me_aniline 000                          0.590     0.595    -0.005    -0.818
18 N_me_aniline 010                          0.101     0.075     0.026    34.399
18 N_me_aniline 020                          0.000     0.000     0.000       Inf
18 N_me_aniline 030                          0.213     0.250    -0.037   -14.606
18 N_me_aniline 040                          0.653     0.723    -0.070    -9.704
18 N_me_aniline 050                          1.162     1.273    -0.111    -8.747
18 N_me_aniline 060                          1.686     1.801    -0.115    -6.399
18 N_me_aniline 070                          2.289     2.360    -0.071    -3.001
18 N_me_aniline 080                          2.989     2.990    -0.001    -0.030
18 N_me_aniline 090                          3.672     3.615     0.057     1.581
18 N_me_aniline 100                          3.025     3.028    -0.003    -0.115
18 N_me_aniline 110                          2.387     2.457    -0.070    -2.850
18 N_me_aniline 120                          1.798     1.915    -0.117    -6.093
18 N_me_aniline 130                          1.233     1.364    -0.131    -9.570
18 N_me_aniline 140                          0.690     0.785    -0.095   -12.137
18 N_me_aniline 150                          0.202     0.260    -0.058   -22.155
18 N_me_aniline 160                          0.015     0.031    -0.016   -50.536
18 N_me_aniline 170                          0.166     0.149     0.017    11.451
18 N_me_aniline 180                          0.605     0.593     0.012     1.991
19 anisole -170                              0.127     0.150    -0.023   -15.380
19 anisole -160                              0.519     0.595    -0.076   -12.744
19 anisole -150                              1.068     1.205    -0.137   -11.404
19 anisole -140                              1.728     1.882    -0.154    -8.163
19 anisole -130                              2.322     2.439    -0.117    -4.789
19 anisole -120                              2.681     2.724    -0.043    -1.580
19 anisole -110                              2.881     2.851     0.030     1.043
19 anisole -100                              3.001     2.923     0.078     2.662
19 anisole -090                              3.035     2.950     0.085     2.867
19 anisole -080                              2.987     2.924     0.063     2.150
19 anisole -070                              2.844     2.835     0.009     0.305
19 anisole -060                              2.607     2.680    -0.073    -2.723
19 anisole -050                              2.221     2.354    -0.133    -5.663
19 anisole -040                              1.634     1.787    -0.153    -8.544
19 anisole -030                              0.996     1.133    -0.137   -12.136
19 anisole -020                              0.480     0.561    -0.081   -14.494
19 anisole -010                              0.110     0.135    -0.025   -18.511
19 anisole 000                               0.000     0.000     0.000     0.000
19 anisole 010                               0.111     0.135    -0.024   -17.915
19 anisole 020                               0.482     0.561    -0.079   -14.162
19 anisole 030                               0.996     1.133    -0.137   -12.120
19 anisole 040                               1.634     1.787    -0.153    -8.539
19 anisole 050                               2.221     2.354    -0.133    -5.644
19 anisole 060                               2.607     2.680    -0.073    -2.723
19 anisole 070                               2.843     2.835     0.008     0.286
19 anisole 080                               2.988     2.924     0.064     2.177
19 anisole 090                               3.036     2.950     0.086     2.903
19 anisole 100                               2.998     2.923     0.075     2.581
19 anisole 110                               2.881     2.851     0.030     1.058
19 anisole 120                               2.679     2.724    -0.045    -1.653
19 anisole 130                               2.322     2.439    -0.117    -4.817
19 anisole 140                               1.729     1.882    -0.153    -8.137
19 anisole 150                               1.067     1.205    -0.138   -11.454
19 anisole 160                               0.519     0.595    -0.076   -12.764
19 anisole 170                               0.128     0.150    -0.022   -14.665
19 anisole 180                               0.002     0.000     0.002       Inf
20 2_MeO_Me_pyridine -170                    0.046     0.090    -0.044   -48.572
20 2_MeO_Me_pyridine -160                    0.175     0.306    -0.131   -42.967
20 2_MeO_Me_pyridine -150                    0.360     0.433    -0.073   -16.963
20 2_MeO_Me_pyridine -140                    0.541     0.543    -0.002    -0.373
20 2_MeO_Me_pyridine -130                    0.808     0.693     0.115    16.581
20 2_MeO_Me_pyridine -120                    1.098     0.854     0.244    28.590
20 2_MeO_Me_pyridine -110                    1.374     1.033     0.341    33.019
20 2_MeO_Me_pyridine -100                    1.638     1.254     0.384    30.614
20 2_MeO_Me_pyridine -090                    1.909     1.551     0.358    23.100
20 2_MeO_Me_pyridine -080                    2.194     1.955     0.239    12.227
20 2_MeO_Me_pyridine -070                    2.366     2.396    -0.030    -1.248
20 2_MeO_Me_pyridine -060                    2.784     2.632     0.152     5.766
20 2_MeO_Me_pyridine -050                    2.854     2.791     0.063     2.248
20 2_MeO_Me_pyridine -040                    2.970     2.967     0.003     0.109
20 2_MeO_Me_pyridine -030                    3.119     3.130    -0.011    -0.339
20 2_MeO_Me_pyridine -020                    3.268     3.276    -0.008    -0.259
20 2_MeO_Me_pyridine -010                    3.381     3.408    -0.027    -0.799
20 2_MeO_Me_pyridine 000                     3.441     3.514    -0.073    -2.082
20 2_MeO_Me_pyridine 010                     3.381     3.408    -0.027    -0.796
20 2_MeO_Me_pyridine 020                     3.269     3.276    -0.007    -0.220
20 2_MeO_Me_pyridine 030                     3.118     3.130    -0.012    -0.371
20 2_MeO_Me_pyridine 040                     2.969     2.967     0.002     0.066
20 2_MeO_Me_pyridine 050                     2.855     2.791     0.064     2.303
20 2_MeO_Me_pyridine 060                     2.785     2.632     0.153     5.825
20 2_MeO_Me_pyridine 070                     2.367     2.396    -0.029    -1.218
20 2_MeO_Me_pyridine 080                     2.195     1.955     0.240    12.271
20 2_MeO_Me_pyridine 090                     1.909     1.551     0.358    23.093
20 2_MeO_Me_pyridine 100                     1.637     1.254     0.383    30.531
20 2_MeO_Me_pyridine 110                     1.374     1.033     0.341    33.058
20 2_MeO_Me_pyridine 120                     1.098     0.854     0.244    28.521
20 2_MeO_Me_pyridine 130                     0.807     0.693     0.114    16.452
20 2_MeO_Me_pyridine 140                     0.542     0.543    -0.001    -0.228
20 2_MeO_Me_pyridine 150                     0.360     0.433    -0.073   -16.897
20 2_MeO_Me_pyridine 160                     0.175     0.306    -0.131   -42.858
20 2_MeO_Me_pyridine 170                     0.046     0.090    -0.044   -49.197
20 2_MeO_Me_pyridine 180                     0.000     0.000     0.000     0.000
21 pyridinyl_ethanone -170                   5.650     5.855    -0.205    -3.505
21 pyridinyl_ethanone -160                   5.713     5.963    -0.250    -4.185
21 pyridinyl_ethanone -150                   5.872     6.179    -0.307    -4.969
21 pyridinyl_ethanone -140                   6.122     6.469    -0.347    -5.360
21 pyridinyl_ethanone -130                   6.350     6.752    -0.402    -5.948
21 pyridinyl_ethanone -120                   6.527     7.013    -0.486    -6.935
21 pyridinyl_ethanone -110                   6.644     7.216    -0.572    -7.927
21 pyridinyl_ethanone -100                   6.641     7.217    -0.576    -7.980
21 pyridinyl_ethanone -090                   6.372     6.885    -0.513    -7.450
21 pyridinyl_ethanone -080                   5.706     6.179    -0.473    -7.658
21 pyridinyl_ethanone -070                   4.707     5.165    -0.458    -8.871
21 pyridinyl_ethanone -060                   3.591     4.017    -0.426   -10.601
21 pyridinyl_ethanone -050                   2.506     2.892    -0.386   -13.358
21 pyridinyl_ethanone -040                   1.579     1.903    -0.324   -17.016
21 pyridinyl_ethanone -030                   0.867     1.098    -0.231   -21.027
21 pyridinyl_ethanone -020                   0.374     0.502    -0.128   -25.538
21 pyridinyl_ethanone -010                   0.094     0.133    -0.039   -29.645
21 pyridinyl_ethanone 000                    0.000     0.000     0.000     0.000
21 pyridinyl_ethanone 010                    0.095     0.133    -0.038   -28.412
21 pyridinyl_ethanone 020                    0.373     0.502    -0.129   -25.696
21 pyridinyl_ethanone 030                    0.866     1.098    -0.232   -21.102
21 pyridinyl_ethanone 040                    1.579     1.903    -0.324   -17.006
21 pyridinyl_ethanone 050                    2.506     2.892    -0.386   -13.339
21 pyridinyl_ethanone 060                    3.592     4.017    -0.425   -10.584
21 pyridinyl_ethanone 070                    4.707     5.165    -0.458    -8.866
21 pyridinyl_ethanone 080                    5.705     6.179    -0.474    -7.669
21 pyridinyl_ethanone 090                    6.372     6.885    -0.513    -7.449
21 pyridinyl_ethanone 100                    6.642     7.217    -0.575    -7.972
21 pyridinyl_ethanone 110                    6.643     7.216    -0.573    -7.943
21 pyridinyl_ethanone 120                    6.526     7.013    -0.487    -6.937
21 pyridinyl_ethanone 130                    6.352     6.752    -0.400    -5.928
21 pyridinyl_ethanone 140                    6.123     6.469    -0.346    -5.348
21 pyridinyl_ethanone 150                    5.869     6.179    -0.310    -5.018
21 pyridinyl_ethanone 160                    5.710     5.963    -0.253    -4.240
21 pyridinyl_ethanone 170                    5.652     5.855    -0.203    -3.466
21 pyridinyl_ethanone 180                    5.621     5.818    -0.197    -3.378
22 pyrrollyethanone -170                     4.238     4.528    -0.290    -6.414
22 pyrrollyethanone -160                     4.782     5.013    -0.231    -4.605
22 pyrrollyethanone -150                     5.633     5.799    -0.166    -2.867
22 pyrrollyethanone -140                     6.724     6.846    -0.122    -1.786
22 pyrrollyethanone -130                     8.009     8.120    -0.111    -1.373
22 pyrrollyethanone -120                     9.387     9.549    -0.162    -1.693
22 pyrrollyethanone -110                    10.724    11.032    -0.308    -2.796
22 pyrrollyethanone -100                    11.806    12.365    -0.559    -4.523
22 pyrrollyethanone -090                    12.778    13.030    -0.252    -1.932
22 pyrrollyethanone -080                    11.319    11.275     0.044     0.392
22 pyrrollyethanone -070                     9.184     8.967     0.217     2.416
22 pyrrollyethanone -060                     6.957     6.667     0.290     4.349
22 pyrrollyethanone -050                     4.920     4.626     0.294     6.355
22 pyrrollyethanone -040                     3.182     2.942     0.240     8.173
22 pyrrollyethanone -030                     1.804     1.645     0.159     9.650
22 pyrrollyethanone -020                     0.815     0.730     0.085    11.704
22 pyrrollyethanone -010                     0.204     0.181     0.023    12.838
22 pyrrollyethanone 000                      0.000     0.000     0.000     0.000
22 pyrrollyethanone 010                      0.204     0.181     0.023    12.838
22 pyrrollyethanone 020                      0.815     0.730     0.085    11.704
22 pyrrollyethanone 030                      1.804     1.645     0.159     9.650
22 pyrrollyethanone 040                      3.182     2.942     0.240     8.173
22 pyrrollyethanone 050                      4.920     4.626     0.294     6.355
22 pyrrollyethanone 060                      6.957     6.667     0.290     4.349
22 pyrrollyethanone 070                      9.184     8.967     0.217     2.416
22 pyrrollyethanone 080                     11.319    11.275     0.044     0.392
22 pyrrollyethanone 090                     12.778    13.030    -0.252    -1.932
22 pyrrollyethanone 100                     11.806    12.365    -0.559    -4.523
22 pyrrollyethanone 110                     10.724    11.032    -0.308    -2.796
22 pyrrollyethanone 120                      9.387     9.549    -0.162    -1.693
22 pyrrollyethanone 130                      8.009     8.120    -0.111    -1.373
22 pyrrollyethanone 140                      6.724     6.846    -0.122    -1.786
22 pyrrollyethanone 150                      5.633     5.799    -0.166    -2.867
22 pyrrollyethanone 160                      4.782     5.013    -0.231    -4.605
22 pyrrollyethanone 170                      4.238     4.528    -0.290    -6.414
22 pyrrollyethanone 180                      4.042     4.359    -0.317    -7.265
23 furanylethanone -170                      0.132     0.147    -0.015   -10.450
23 furanylethanone -160                      0.537     0.577    -0.040    -6.932
23 furanylethanone -150                      1.211     1.288    -0.077    -5.981
23 furanylethanone -140                      2.142     2.269    -0.127    -5.590
23 furanylethanone -130                      3.294     3.493    -0.199    -5.693
23 furanylethanone -120                      4.607     4.912    -0.305    -6.215
23 furanylethanone -110                      5.958     6.441    -0.483    -7.500
23 furanylethanone -100                      7.146     7.918    -0.772    -9.746
23 furanylethanone -090                      7.930     8.991    -1.061   -11.802
23 furanylethanone -080                      8.248     8.819    -0.571    -6.474
23 furanylethanone -070                      7.233     7.540    -0.307    -4.072
23 furanylethanone -060                      5.970     6.070    -0.100    -1.655
23 furanylethanone -050                      4.728     4.688     0.040     0.857
23 furanylethanone -040                      3.637     3.516     0.121     3.448
23 furanylethanone -030                      2.749     2.591     0.158     6.103
23 furanylethanone -020                      2.072     1.912     0.160     8.343
23 furanylethanone -010                      1.619     1.491     0.128     8.554
23 furanylethanone 000                       1.443     1.344     0.099     7.354
23 furanylethanone 010                       1.619     1.491     0.128     8.554
23 furanylethanone 020                       2.072     1.912     0.160     8.343
23 furanylethanone 030                       2.749     2.591     0.158     6.103
23 furanylethanone 040                       3.637     3.516     0.121     3.448
23 furanylethanone 050                       4.728     4.688     0.040     0.857
23 furanylethanone 060                       5.970     6.070    -0.100    -1.655
23 furanylethanone 070                       7.233     7.540    -0.307    -4.072
23 furanylethanone 080                       8.248     8.819    -0.571    -6.474
23 furanylethanone 090                       7.930     8.991    -1.061   -11.802
23 furanylethanone 100                       7.146     7.918    -0.772    -9.746
23 furanylethanone 110                       5.958     6.441    -0.483    -7.500
23 furanylethanone 120                       4.607     4.912    -0.305    -6.215
23 furanylethanone 130                       3.294     3.493    -0.199    -5.693
23 furanylethanone 140                       2.142     2.269    -0.127    -5.590
23 furanylethanone 150                       1.211     1.288    -0.077    -5.981
23 furanylethanone 160                       0.537     0.577    -0.040    -6.932
23 furanylethanone 170                       0.132     0.147    -0.015   -10.450
23 furanylethanone 180                       0.000     0.000     0.000     0.000
24 thiophenylethanone -170                   1.094     0.775     0.319    41.159
24 thiophenylethanone -160                   1.528     1.153     0.375    32.492
24 thiophenylethanone -150                   2.207     1.802     0.405    22.491
24 thiophenylethanone -140                   3.132     2.710     0.422    15.577
24 thiophenylethanone -130                   4.256     3.829     0.427    11.159
24 thiophenylethanone -120                   5.487     5.080     0.407     8.015
24 thiophenylethanone -110                   6.624     6.313     0.311     4.932
24 thiophenylethanone -100                   7.413     7.315     0.098     1.346
24 thiophenylethanone -090                   7.867     7.843     0.024     0.305
24 thiophenylethanone -080                   7.660     7.457     0.203     2.721
24 thiophenylethanone -070                   6.649     6.335     0.314     4.961
24 thiophenylethanone -060                   5.326     4.957     0.369     7.445
24 thiophenylethanone -050                   3.980     3.604     0.376    10.441
24 thiophenylethanone -040                   2.741     2.410     0.331    13.746
24 thiophenylethanone -030                   1.679     1.421     0.258    18.164
24 thiophenylethanone -020                   0.817     0.663     0.154    23.177
24 thiophenylethanone -010                   0.224     0.174     0.050    28.688
24 thiophenylethanone 000                    0.000     0.000     0.000     0.000
24 thiophenylethanone 010                    0.224     0.174     0.050    28.688
24 thiophenylethanone 020                    0.817     0.663     0.154    23.177
24 thiophenylethanone 030                    1.679     1.421     0.258    18.164
24 thiophenylethanone 040                    2.741     2.410     0.331    13.746
24 thiophenylethanone 050                    3.980     3.604     0.376    10.441
24 thiophenylethanone 060                    5.326     4.957     0.369     7.445
24 thiophenylethanone 070                    6.649     6.335     0.314     4.961
24 thiophenylethanone 080                    7.660     7.457     0.203     2.721
24 thiophenylethanone 090                    7.867     7.843     0.024     0.305
24 thiophenylethanone 100                    7.413     7.315     0.098     1.346
24 thiophenylethanone 110                    6.624     6.313     0.311     4.932
24 thiophenylethanone 120                    5.487     5.080     0.407     8.015
24 thiophenylethanone 130                    4.256     3.829     0.427    11.159
24 thiophenylethanone 140                    3.132     2.710     0.422    15.577
24 thiophenylethanone 150                    2.207     1.802     0.405    22.491
24 thiophenylethanone 160                    1.528     1.153     0.375    32.492
24 thiophenylethanone 170                    1.094     0.775     0.319    41.159
24 thiophenylethanone 180                    0.900     0.653     0.247    37.816
25 imidazolylethanone -170                   8.082     8.189    -0.107    -1.307
25 imidazolylethanone -160                   8.443     8.568    -0.125    -1.458
25 imidazolylethanone -150                   8.989     9.156    -0.167    -1.829
25 imidazolylethanone -140                   9.674     9.904    -0.230    -2.325
25 imidazolylethanone -130                  10.380    10.730    -0.350    -3.263
25 imidazolylethanone -120                  10.996    11.533    -0.537    -4.657
25 imidazolylethanone -110                  11.424    12.162    -0.738    -6.066
25 imidazolylethanone -100                  11.662    12.409    -0.747    -6.018
25 imidazolylethanone -090                  11.537    12.053    -0.516    -4.283
25 imidazolylethanone -080                  10.454    10.827    -0.373    -3.449
25 imidazolylethanone -070                   8.780     9.001    -0.221    -2.460
25 imidazolylethanone -060                   6.838     6.943    -0.105    -1.516
25 imidazolylethanone -050                   4.900     4.946    -0.046    -0.933
25 imidazolylethanone -040                   3.151     3.183    -0.032    -1.020
25 imidazolylethanone -030                   1.757     1.785    -0.028    -1.562
25 imidazolylethanone -020                   0.760     0.787    -0.027    -3.489
25 imidazolylethanone -010                   0.167     0.191    -0.024   -12.317
25 imidazolylethanone 000                    0.000     0.000     0.000     0.000
25 imidazolylethanone 010                    0.167     0.191    -0.024   -12.456
25 imidazolylethanone 020                    0.759     0.787    -0.028    -3.519
25 imidazolylethanone 030                    1.759     1.785    -0.026    -1.440
25 imidazolylethanone 040                    3.150     3.183    -0.033    -1.030
25 imidazolylethanone 050                    4.905     4.946    -0.041    -0.833
25 imidazolylethanone 060                    6.838     6.943    -0.105    -1.518
25 imidazolylethanone 070                    8.780     9.001    -0.221    -2.453
25 imidazolylethanone 080                   10.454    10.827    -0.373    -3.447
25 imidazolylethanone 090                   11.538    12.053    -0.515    -4.273
25 imidazolylethanone 100                   11.661    12.409    -0.748    -6.031
25 imidazolylethanone 110                   11.423    12.162    -0.739    -6.074
25 imidazolylethanone 120                   10.994    11.533    -0.539    -4.676
25 imidazolylethanone 130                   10.381    10.730    -0.349    -3.252
25 imidazolylethanone 140                    9.674     9.904    -0.230    -2.324
25 imidazolylethanone 150                    8.987     9.156    -0.169    -1.845
25 imidazolylethanone 160                    8.445     8.568    -0.123    -1.436
25 imidazolylethanone 170                    8.082     8.189    -0.107    -1.305
25 imidazolylethanone 180                    7.960     8.058    -0.098    -1.210
26 me_imidazolylethanone -170               10.032    10.270    -0.238    -2.322
26 me_imidazolylethanone -160                9.842    10.228    -0.386    -3.775
26 me_imidazolylethanone -150                9.663    10.268    -0.605    -5.888
26 me_imidazolylethanone -140                9.654    10.477    -0.823    -7.858
26 me_imidazolylethanone -130                9.918    10.848    -0.930    -8.571
26 me_imidazolylethanone -120               10.409    11.019    -0.610    -5.539
26 me_imidazolylethanone -110               10.272    11.093    -0.821    -7.402
26 me_imidazolylethanone -100               10.563    11.186    -0.623    -5.572
26 me_imidazolylethanone -090               10.194    10.664    -0.470    -4.407
26 me_imidazolylethanone -080                9.234     9.396    -0.162    -1.727
26 me_imidazolylethanone -070                7.698     7.651     0.047     0.613
26 me_imidazolylethanone -060                5.894     5.776     0.118     2.048
26 me_imidazolylethanone -050                4.148     4.026     0.122     3.021
26 me_imidazolylethanone -040                2.632     2.545     0.087     3.430
26 me_imidazolylethanone -030                1.456     1.407     0.049     3.484
26 me_imidazolylethanone -020                0.641     0.618     0.023     3.654
26 me_imidazolylethanone -010                0.157     0.155     0.002     1.577
26 me_imidazolylethanone 000                 0.000     0.000     0.000     0.000
26 me_imidazolylethanone 010                 0.157     0.155     0.002     1.577
26 me_imidazolylethanone 020                 0.641     0.618     0.023     3.654
26 me_imidazolylethanone 030                 1.456     1.407     0.049     3.484
26 me_imidazolylethanone 040                 2.632     2.545     0.087     3.430
26 me_imidazolylethanone 050                 4.148     4.026     0.122     3.021
26 me_imidazolylethanone 060                 5.894     5.776     0.118     2.048
26 me_imidazolylethanone 070                 7.698     7.651     0.047     0.613
26 me_imidazolylethanone 080                 9.234     9.396    -0.162    -1.727
26 me_imidazolylethanone 090                10.194    10.664    -0.470    -4.407
26 me_imidazolylethanone 100                10.563    11.186    -0.623    -5.572
26 me_imidazolylethanone 110                10.272    11.093    -0.821    -7.402
26 me_imidazolylethanone 120                10.409    11.019    -0.610    -5.539
26 me_imidazolylethanone 130                 9.918    10.848    -0.930    -8.571
26 me_imidazolylethanone 140                 9.654    10.477    -0.823    -7.858
26 me_imidazolylethanone 150                 9.663    10.268    -0.605    -5.888
26 me_imidazolylethanone 160                 9.842    10.228    -0.386    -3.775
26 me_imidazolylethanone 170                10.032    10.270    -0.238    -2.322
26 me_imidazolylethanone 180                10.094    10.291    -0.197    -1.910
27 oxazolylethanone -170                     2.659     2.565     0.094     3.678
27 oxazolylethanone -160                     2.883     2.849     0.034     1.187
27 oxazolylethanone -150                     3.265     3.313    -0.048    -1.439
27 oxazolylethanone -140                     3.786     3.939    -0.153    -3.886
27 oxazolylethanone -130                     4.386     4.677    -0.291    -6.222
27 oxazolylethanone -120                     5.003     5.465    -0.462    -8.463
27 oxazolylethanone -110                     5.536     6.182    -0.646   -10.446
27 oxazolylethanone -100                     5.944     6.670    -0.726   -10.877
27 oxazolylethanone -090                     6.233     6.775    -0.542    -7.998
27 oxazolylethanone -080                     5.969     6.346    -0.377    -5.942
27 oxazolylethanone -070                     5.128     5.431    -0.303    -5.578
27 oxazolylethanone -060                     4.049     4.280    -0.231    -5.401
27 oxazolylethanone -050                     2.907     3.090    -0.183    -5.933
27 oxazolylethanone -040                     1.864     2.012    -0.148    -7.334
27 oxazolylethanone -030                     1.027     1.140    -0.113    -9.877
27 oxazolylethanone -020                     0.437     0.508    -0.071   -13.933
27 oxazolylethanone -010                     0.099     0.127    -0.028   -22.146
27 oxazolylethanone 000                      0.000     0.000     0.000     0.000
27 oxazolylethanone 010                      0.099     0.127    -0.028   -22.146
27 oxazolylethanone 020                      0.437     0.508    -0.071   -13.933
27 oxazolylethanone 030                      1.027     1.140    -0.113    -9.877
27 oxazolylethanone 040                      1.864     2.012    -0.148    -7.334
27 oxazolylethanone 050                      2.907     3.090    -0.183    -5.933
27 oxazolylethanone 060                      4.049     4.280    -0.231    -5.401
27 oxazolylethanone 070                      5.128     5.431    -0.303    -5.578
27 oxazolylethanone 080                      5.969     6.346    -0.377    -5.942
27 oxazolylethanone 090                      6.233     6.775    -0.542    -7.998
27 oxazolylethanone 100                      5.944     6.670    -0.726   -10.877
27 oxazolylethanone 110                      5.536     6.182    -0.646   -10.446
27 oxazolylethanone 120                      5.003     5.465    -0.462    -8.463
27 oxazolylethanone 130                      4.386     4.677    -0.291    -6.222
27 oxazolylethanone 140                      3.786     3.939    -0.153    -3.886
27 oxazolylethanone 150                      3.265     3.313    -0.048    -1.439
27 oxazolylethanone 160                      2.883     2.849     0.034     1.187
27 oxazolylethanone 170                      2.659     2.565     0.094     3.678
27 oxazolylethanone 180                      2.581     2.461     0.120     4.868
28 thiazolylethanone -170                    5.832     5.279     0.553    10.469
28 thiazolylethanone -160                    6.046     5.500     0.546     9.933
28 thiazolylethanone -150                    6.341     5.887     0.454     7.717
28 thiazolylethanone -140                    6.734     6.431     0.303     4.706
28 thiazolylethanone -130                    7.184     7.068     0.116     1.647
28 thiazolylethanone -120                    7.595     7.698    -0.103    -1.334
28 thiazolylethanone -110                    7.874     8.195    -0.321    -3.921
28 thiazolylethanone -100                    7.997     8.425    -0.428    -5.082
28 thiazolylethanone -090                    7.829     8.237    -0.408    -4.958
28 thiazolylethanone -080                    7.181     7.544    -0.363    -4.806
28 thiazolylethanone -070                    6.086     6.431    -0.345    -5.364
28 thiazolylethanone -060                    4.788     5.104    -0.316    -6.191
28 thiazolylethanone -050                    3.471     3.741    -0.270    -7.206
28 thiazolylethanone -040                    2.270     2.483    -0.213    -8.562
28 thiazolylethanone -030                    1.298     1.440    -0.142    -9.853
28 thiazolylethanone -020                    0.578     0.656    -0.078   -11.821
28 thiazolylethanone -010                    0.145     0.170    -0.025   -14.795
28 thiazolylethanone 000                     0.000     0.000     0.000     0.000
28 thiazolylethanone 010                     0.145     0.170    -0.025   -14.795
28 thiazolylethanone 020                     0.578     0.656    -0.078   -11.821
28 thiazolylethanone 030                     1.298     1.440    -0.142    -9.853
28 thiazolylethanone 040                     2.270     2.483    -0.213    -8.562
28 thiazolylethanone 050                     3.471     3.741    -0.270    -7.206
28 thiazolylethanone 060                     4.788     5.104    -0.316    -6.191
28 thiazolylethanone 070                     6.086     6.431    -0.345    -5.364
28 thiazolylethanone 080                     7.181     7.544    -0.363    -4.806
28 thiazolylethanone 090                     7.829     8.237    -0.408    -4.958
28 thiazolylethanone 100                     7.997     8.425    -0.428    -5.082
28 thiazolylethanone 110                     7.874     8.195    -0.321    -3.921
28 thiazolylethanone 120                     7.595     7.698    -0.103    -1.334
28 thiazolylethanone 130                     7.184     7.068     0.116     1.647
28 thiazolylethanone 140                     6.734     6.431     0.303     4.706
28 thiazolylethanone 150                     6.341     5.887     0.454     7.717
28 thiazolylethanone 160                     6.046     5.500     0.546     9.933
28 thiazolylethanone 170                     5.832     5.279     0.553    10.469
28 thiazolylethanone 180                     5.713     5.211     0.502     9.631
29 sulfonylthiazole -170                     4.940     5.035    -0.095    -1.893
29 sulfonylthiazole -160                     4.924     4.946    -0.022    -0.437
29 sulfonylthiazole -150                     4.755     4.757    -0.002    -0.046
29 sulfonylthiazole -140                     4.451     4.455    -0.004    -0.081
29 sulfonylthiazole -130                     4.041     4.012     0.029     0.712
29 sulfonylthiazole -120                     3.516     3.421     0.095     2.773
29 sulfonylthiazole -110                     2.893     2.706     0.187     6.916
29 sulfonylthiazole -100                     2.229     1.955     0.274    14.026
29 sulfonylthiazole -090                     1.560     1.254     0.306    24.400
29 sulfonylthiazole -080                     0.958     0.676     0.282    41.677
29 sulfonylthiazole -070                     0.460     0.261     0.199    76.399
29 sulfonylthiazole -060                     0.123     0.029     0.094   322.473
29 sulfonylthiazole -050                     0.000     0.000     0.000     0.000
29 sulfonylthiazole -040                     0.062     0.137    -0.075   -54.879
29 sulfonylthiazole -030                     0.250     0.380    -0.130   -34.296
29 sulfonylthiazole -020                     0.480     0.648    -0.168   -25.861
29 sulfonylthiazole -010                     0.672     0.857    -0.185   -21.625
29 sulfonylthiazole 000                      0.752     0.937    -0.185   -19.763
29 sulfonylthiazole 010                      0.671     0.857    -0.186   -21.698
29 sulfonylthiazole 020                      0.483     0.648    -0.165   -25.407
29 sulfonylthiazole 030                      0.250     0.380    -0.130   -34.306
29 sulfonylthiazole 040                      0.062     0.137    -0.075   -55.044
29 sulfonylthiazole 050                      0.000     0.000     0.000       Inf
29 sulfonylthiazole 060                      0.122     0.029     0.093   320.720
29 sulfonylthiazole 070                      0.459     0.261     0.198    75.684
29 sulfonylthiazole 080                      0.960     0.676     0.284    42.000
29 sulfonylthiazole 090                      1.563     1.254     0.309    24.640
29 sulfonylthiazole 100                      2.226     1.955     0.271    13.881
29 sulfonylthiazole 110                      2.895     2.706     0.189     6.974
29 sulfonylthiazole 120                      3.517     3.421     0.096     2.817
29 sulfonylthiazole 130                      4.041     4.012     0.029     0.722
29 sulfonylthiazole 140                      4.450     4.455    -0.005    -0.112
29 sulfonylthiazole 150                      4.751     4.757    -0.006    -0.128
29 sulfonylthiazole 160                      4.922     4.946    -0.024    -0.490
29 sulfonylthiazole 170                      4.940     5.035    -0.095    -1.885
29 sulfonylthiazole 180                      4.859     5.031    -0.172    -3.411
30 sulfonamide -170                          3.414     4.484    -1.070   -23.855
30 sulfonamide -160                          3.190     3.889    -0.699   -17.968
30 sulfonamide -150                          2.568     3.290    -0.722   -21.942
30 sulfonamide -140                          2.048     2.802    -0.754   -26.912
30 sulfonamide -130                          1.724     2.452    -0.728   -29.684
30 sulfonamide -120                          1.275     1.798    -0.523   -29.068
30 sulfonamide -110                          0.579     0.902    -0.323   -35.808
30 sulfonamide -100                          0.128     0.266    -0.138   -52.015
30 sulfonamide -090                          0.000     0.000     0.000     0.000
30 sulfonamide -080                          0.178     0.170     0.008     4.500
30 sulfonamide -070                          0.723     0.819    -0.096   -11.750
30 sulfonamide -060                          1.464     1.815    -0.351   -19.349
30 sulfonamide -050                          1.795     2.537    -0.742   -29.261
30 sulfonamide -040                          2.186     2.952    -0.766   -25.957
30 sulfonamide -030                          2.748     3.481    -0.733   -21.058
30 sulfonamide -020                          3.340     4.070    -0.730   -17.927
30 sulfonamide -010                          3.400     4.481    -1.081   -24.134
30 sulfonamide 000                           3.444     4.559    -1.115   -24.457
30 sulfonamide 010                           3.403     4.481    -1.078   -24.065
30 sulfonamide 020                           3.342     4.070    -0.728   -17.876
30 sulfonamide 030                           2.747     3.481    -0.734   -21.091
30 sulfonamide 040                           2.185     2.952    -0.767   -25.977
30 sulfonamide 050                           1.797     2.537    -0.740   -29.170
30 sulfonamide 060                           1.462     1.815    -0.353   -19.444
30 sulfonamide 070                           0.720     0.819    -0.099   -12.144
30 sulfonamide 080                           0.178     0.170     0.008     4.522
30 sulfonamide 090                           0.001     0.000     0.001       Inf
30 sulfonamide 100                           0.128     0.266    -0.138   -51.900
30 sulfonamide 110                           0.582     0.902    -0.320   -35.495
30 sulfonamide 120                           1.275     1.798    -0.523   -29.067
30 sulfonamide 130                           1.720     2.452    -0.732   -29.834
30 sulfonamide 140                           2.047     2.802    -0.755   -26.928
30 sulfonamide 150                           2.568     3.290    -0.722   -21.943
30 sulfonamide 160                           3.192     3.889    -0.697   -17.917
30 sulfonamide 170                           3.418     4.484    -1.066   -23.766
30 sulfonamide 180                           3.443     4.557    -1.114   -24.453
31 N_phenylacetamide -170                    0.078     0.066     0.012    18.151
31 N_phenylacetamide -160                    0.180     0.153     0.027    17.818
31 N_phenylacetamide -150                    0.437     0.372     0.065    17.398
31 N_phenylacetamide -140                    0.839     0.720     0.119    16.555
31 N_phenylacetamide -130                    1.342     1.178     0.164    13.904
31 N_phenylacetamide -120                    1.968     1.758     0.210    11.922
31 N_phenylacetamide -110                    2.646     2.402     0.244    10.141
31 N_phenylacetamide -100                    1.918     2.604    -0.686   -26.361
31 N_phenylacetamide -090                    2.064     2.808    -0.744   -26.503
31 N_phenylacetamide -080                    1.927     2.596    -0.669   -25.761
31 N_phenylacetamide -070                    1.812     2.398    -0.586   -24.420
31 N_phenylacetamide -060                    1.907     1.715     0.192    11.175
31 N_phenylacetamide -050                    1.257     1.104     0.153    13.814
31 N_phenylacetamide -040                    0.752     0.641     0.111    17.363
31 N_phenylacetamide -030                    0.358     0.305     0.053    17.336
31 N_phenylacetamide -020                    0.101     0.085     0.016    19.167
31 N_phenylacetamide -010                    0.000     0.000     0.000     0.000
31 N_phenylacetamide 000                     0.134     0.091     0.043    47.550
31 N_phenylacetamide 010                     0.001     0.000     0.001       Inf
31 N_phenylacetamide 020                     0.101     0.085     0.016    18.931
31 N_phenylacetamide 030                     0.357     0.305     0.052    17.191
31 N_phenylacetamide 040                     0.753     0.641     0.112    17.549
31 N_phenylacetamide 050                     1.255     1.104     0.151    13.642
31 N_phenylacetamide 060                     1.908     1.715     0.193    11.273
31 N_phenylacetamide 070                     1.811     2.398    -0.587   -24.471
31 N_phenylacetamide 080                     1.926     2.596    -0.670   -25.791
31 N_phenylacetamide 090                     2.063     2.808    -0.745   -26.527
31 N_phenylacetamide 100                     1.917     2.604    -0.687   -26.378
31 N_phenylacetamide 110                     2.644     2.402     0.242    10.095
31 N_phenylacetamide 120                     1.968     1.758     0.210    11.938
31 N_phenylacetamide 130                     1.342     1.178     0.164    13.882
31 N_phenylacetamide 140                     0.840     0.720     0.120    16.697
31 N_phenylacetamide 150                     0.437     0.372     0.065    17.478
31 N_phenylacetamide 160                     0.182     0.153     0.029    19.032
31 N_phenylacetamide 170                     0.076     0.066     0.010    15.794
31 N_phenylacetamide 180                     0.080     0.061     0.019    31.007
32 benzamide -170                            1.850     1.679     0.171    10.168
32 benzamide -160                            0.835     0.699     0.136    19.447
32 benzamide -150                            0.220     0.150     0.070    46.754
32 benzamide -140                            0.000     0.000     0.000     0.000
32 benzamide -130                            0.113     0.150    -0.037   -24.388
32 benzamide -120                            0.410     0.458    -0.048   -10.458
32 benzamide -110                            0.762     0.788    -0.026    -3.311
32 benzamide -100                            1.016     1.036    -0.020    -1.953
32 benzamide -090                            0.996     1.088    -0.092    -8.455
32 benzamide -080                            0.966     0.961     0.005     0.496
32 benzamide -070                            0.663     0.672    -0.009    -1.361
32 benzamide -060                            0.292     0.321    -0.029    -8.927
32 benzamide -050                            0.030     0.055    -0.025   -44.614
32 benzamide -040                            0.034     0.029     0.005    16.564
32 benzamide -030                            0.429     0.369     0.060    16.211
32 benzamide -020                            1.240     1.131     0.109     9.629
32 benzamide -010                            2.440     2.301     0.139     6.046
32 benzamide 000                             3.946     3.795     0.151     3.986
32 benzamide 010                             2.440     2.301     0.139     6.059
32 benzamide 020                             1.241     1.131     0.110     9.698
32 benzamide 030                             0.430     0.369     0.061    16.421
32 benzamide 040                             0.033     0.029     0.004    14.809
32 benzamide 050                             0.032     0.055    -0.023   -41.909
32 benzamide 060                             0.294     0.321    -0.027    -8.517
32 benzamide 070                             0.661     0.672    -0.011    -1.606
32 benzamide 080                             0.965     0.961     0.004     0.392
32 benzamide 090                             0.994     1.088    -0.094    -8.594
32 benzamide 100                             1.015     1.036    -0.021    -2.049
32 benzamide 110                             0.760     0.788    -0.028    -3.589
32 benzamide 120                             0.411     0.458    -0.047   -10.162
32 benzamide 130                             0.113     0.150    -0.037   -24.358
32 benzamide 140                            -0.000     0.000    -0.000      -Inf
32 benzamide 150                             0.218     0.150     0.068    45.574
32 benzamide 160                             0.833     0.699     0.134    19.122
32 benzamide 170                             1.851     1.679     0.172    10.245
32 benzamide 180                             3.242     3.055     0.187     6.128
33 pyridinyl_acetamide -170                  0.153     0.078     0.075    96.302
33 pyridinyl_acetamide -160                  0.514     0.330     0.184    55.868
33 pyridinyl_acetamide -150                  1.043     0.755     0.288    38.113
33 pyridinyl_acetamide -140                  1.758     1.374     0.384    27.961
33 pyridinyl_acetamide -130                  2.665     2.197     0.468    21.290
33 pyridinyl_acetamide -120                  3.731     3.215     0.516    16.052
33 pyridinyl_acetamide -110                  4.890     4.379     0.511    11.666
33 pyridinyl_acetamide -100                  6.027     5.590     0.437     7.822
33 pyridinyl_acetamide -090                  7.104     6.703     0.401     5.983
33 pyridinyl_acetamide -080                  7.185     7.239    -0.054    -0.751
33 pyridinyl_acetamide -070                  6.440     6.369     0.071     1.120
33 pyridinyl_acetamide -060                  5.722     5.590     0.132     2.354
33 pyridinyl_acetamide -050                  5.084     4.973     0.111     2.237
33 pyridinyl_acetamide -040                  4.586     4.550     0.036     0.799
33 pyridinyl_acetamide -030                  4.273     4.298    -0.025    -0.582
33 pyridinyl_acetamide -020                  4.147     4.184    -0.037    -0.893
33 pyridinyl_acetamide -010                  4.130     4.149    -0.019    -0.461
33 pyridinyl_acetamide 000                   4.142     4.132     0.010     0.252
33 pyridinyl_acetamide 010                   4.130     4.149    -0.019    -0.461
33 pyridinyl_acetamide 020                   4.147     4.184    -0.037    -0.893
33 pyridinyl_acetamide 030                   4.273     4.298    -0.025    -0.582
33 pyridinyl_acetamide 040                   4.586     4.550     0.036     0.799
33 pyridinyl_acetamide 050                   5.084     4.973     0.111     2.237
33 pyridinyl_acetamide 060                   5.722     5.590     0.132     2.354
33 pyridinyl_acetamide 070                   6.440     6.369     0.071     1.120
33 pyridinyl_acetamide 080                   7.185     7.239    -0.054    -0.751
33 pyridinyl_acetamide 090                   7.104     6.703     0.401     5.983
33 pyridinyl_acetamide 100                   6.027     5.590     0.437     7.822
33 pyridinyl_acetamide 110                   4.890     4.379     0.511    11.668
33 pyridinyl_acetamide 120                   3.731     3.215     0.516    16.045
33 pyridinyl_acetamide 130                   2.665     2.197     0.468    21.290
33 pyridinyl_acetamide 140                   1.758     1.374     0.384    27.961
33 pyridinyl_acetamide 150                   1.043     0.755     0.288    38.113
33 pyridinyl_acetamide 160                   0.514     0.330     0.184    55.868
33 pyridinyl_acetamide 170                   0.153     0.078     0.075    96.302
33 pyridinyl_acetamide 180                   0.000     0.000     0.000     0.000
34 pyrimidinyl_acetamide -170                0.043     0.036     0.007    19.396
34 pyrimidinyl_acetamide -160                0.368     0.227     0.141    62.216
34 pyrimidinyl_acetamide -150                0.946     0.650     0.296    45.491
34 pyrimidinyl_acetamide -140                1.695     1.286     0.409    31.812
34 pyrimidinyl_acetamide -130                2.614     2.151     0.463    21.511
34 pyrimidinyl_acetamide -120                3.698     3.243     0.455    14.037
34 pyrimidinyl_acetamide -110                4.912     4.513     0.399     8.841
34 pyrimidinyl_acetamide -100                6.217     5.880     0.337     5.732
34 pyrimidinyl_acetamide -090                7.386     7.097     0.289     4.070
34 pyrimidinyl_acetamide -080                6.043     5.653     0.390     6.899
34 pyrimidinyl_acetamide -070                4.674     4.215     0.459    10.880
34 pyrimidinyl_acetamide -060                3.439     2.934     0.505    17.220
34 pyrimidinyl_acetamide -050                2.378     1.889     0.489    25.893
34 pyrimidinyl_acetamide -040                1.500     1.097     0.403    36.762
34 pyrimidinyl_acetamide -030                0.799     0.533     0.266    49.872
34 pyrimidinyl_acetamide -020                0.277     0.168     0.109    64.914
34 pyrimidinyl_acetamide -010                0.028     0.029    -0.001    -3.385
34 pyrimidinyl_acetamide 000                 0.000     0.000     0.000     0.000
34 pyrimidinyl_acetamide 010                 0.028     0.029    -0.001    -3.385
34 pyrimidinyl_acetamide 020                 0.277     0.168     0.109    64.914
34 pyrimidinyl_acetamide 030                 0.799     0.533     0.266    49.872
34 pyrimidinyl_acetamide 040                 1.500     1.097     0.403    36.762
34 pyrimidinyl_acetamide 050                 2.378     1.889     0.489    25.893
34 pyrimidinyl_acetamide 060                 3.439     2.934     0.505    17.220
34 pyrimidinyl_acetamide 070                 4.674     4.215     0.459    10.880
34 pyrimidinyl_acetamide 080                 6.043     5.653     0.390     6.899
34 pyrimidinyl_acetamide 090                 7.386     7.097     0.289     4.070
34 pyrimidinyl_acetamide 100                 6.217     5.880     0.337     5.732
34 pyrimidinyl_acetamide 110                 4.912     4.513     0.399     8.841
34 pyrimidinyl_acetamide 120                 3.698     3.243     0.455    14.037
34 pyrimidinyl_acetamide 130                 2.614     2.151     0.463    21.511
34 pyrimidinyl_acetamide 140                 1.695     1.286     0.409    31.812
34 pyrimidinyl_acetamide 150                 0.946     0.650     0.296    45.491
34 pyrimidinyl_acetamide 160                 0.368     0.227     0.141    62.216
34 pyrimidinyl_acetamide 170                 0.043     0.036     0.007    19.396
34 pyrimidinyl_acetamide 180                 0.004     0.003     0.001    25.478
35 pyridinyl_urea -170                       2.216     1.903     0.313    16.446
35 pyridinyl_urea -160                       2.394     2.015     0.379    18.833
35 pyridinyl_urea -150                       2.726     2.285     0.441    19.281
35 pyridinyl_urea -140                       3.245     2.749     0.496    18.040
35 pyridinyl_urea -130                       3.992     3.440     0.552    16.033
35 pyridinyl_urea -120                       4.956     4.360     0.596    13.670
35 pyridinyl_urea -110                       6.086     5.463     0.623    11.407
35 pyridinyl_urea -100                       7.261     6.647     0.614     9.230
35 pyridinyl_urea -090                       7.648     7.554     0.094     1.240
35 pyridinyl_urea -080                       6.142     5.481     0.661    12.051
35 pyridinyl_urea -070                       4.693     4.001     0.692    17.289
35 pyridinyl_urea -060                       3.400     2.719     0.681    25.033
35 pyridinyl_urea -050                       2.301     1.696     0.605    35.684
35 pyridinyl_urea -040                       1.414     0.929     0.485    52.223
35 pyridinyl_urea -030                       0.729     0.401     0.328    81.872
35 pyridinyl_urea -020                       0.220     0.074     0.146   196.945
35 pyridinyl_urea -010                       0.000     0.000     0.000     0.000
35 pyridinyl_urea 000                        0.071     0.026     0.045   172.602
35 pyridinyl_urea 010                        0.001     0.000     0.001       Inf
35 pyridinyl_urea 020                        0.219     0.074     0.145   196.335
35 pyridinyl_urea 030                        0.730     0.401     0.329    82.001
35 pyridinyl_urea 040                        1.416     0.929     0.487    52.408
35 pyridinyl_urea 050                        2.304     1.696     0.608    35.857
35 pyridinyl_urea 060                        3.400     2.719     0.681    25.028
35 pyridinyl_urea 070                        4.693     4.001     0.692    17.307
35 pyridinyl_urea 080                        6.141     5.481     0.660    12.038
35 pyridinyl_urea 090                        7.651     7.554     0.097     1.287
35 pyridinyl_urea 100                        7.260     6.647     0.613     9.227
35 pyridinyl_urea 110                        6.087     5.463     0.624    11.431
35 pyridinyl_urea 120                        4.956     4.360     0.596    13.664
35 pyridinyl_urea 130                        3.990     3.440     0.550    15.993
35 pyridinyl_urea 140                        3.245     2.749     0.496    18.057
35 pyridinyl_urea 150                        2.727     2.285     0.442    19.335
35 pyridinyl_urea 160                        2.397     2.015     0.382    18.942
35 pyridinyl_urea 170                        2.218     1.903     0.315    16.533
35 pyridinyl_urea 180                        2.306     2.326    -0.020    -0.871
36 pyrrollyacetamide -170                    0.209     0.164     0.045    27.593
36 pyrrollyacetamide -160                    0.599     0.553     0.046     8.304
36 pyrrollyacetamide -150                    1.159     1.160    -0.001    -0.074
36 pyrrollyacetamide -140                    1.915     1.957    -0.042    -2.165
36 pyrrollyacetamide -130                    2.846     2.842     0.004     0.137
36 pyrrollyacetamide -120                    3.890     3.655     0.235     6.417
36 pyrrollyacetamide -110                    4.871     3.954     0.917    23.195
36 pyrrollyacetamide -100                    4.554     3.734     0.820    21.954
36 pyrrollyacetamide -090                    4.385     3.605     0.780    21.643
36 pyrrollyacetamide -080                    4.456     3.556     0.900    25.314
36 pyrrollyacetamide -070                    4.681     3.640     1.041    28.601
36 pyrrollyacetamide -060                    5.049     3.884     1.165    30.003
36 pyrrollyacetamide -050                    5.533     4.283     1.250    29.187
36 pyrrollyacetamide -040                    6.096     4.826     1.270    26.325
36 pyrrollyacetamide -030                    6.658     5.478     1.180    21.533
36 pyrrollyacetamide -020                    7.141     6.197     0.944    15.228
36 pyrrollyacetamide -010                    7.325     6.503     0.822    12.637
36 pyrrollyacetamide 000                     7.345     6.570     0.775    11.803
36 pyrrollyacetamide 010                     7.325     6.503     0.822    12.637
36 pyrrollyacetamide 020                     7.140     6.197     0.943    15.214
36 pyrrollyacetamide 030                     6.658     5.478     1.180    21.533
36 pyrrollyacetamide 040                     6.096     4.826     1.270    26.325
36 pyrrollyacetamide 050                     5.533     4.283     1.250    29.187
36 pyrrollyacetamide 060                     5.049     3.884     1.165    30.003
36 pyrrollyacetamide 070                     4.681     3.640     1.041    28.601
36 pyrrollyacetamide 080                     4.456     3.556     0.900    25.314
36 pyrrollyacetamide 090                     4.385     3.605     0.780    21.643
36 pyrrollyacetamide 100                     4.554     3.734     0.820    21.954
36 pyrrollyacetamide 110                     4.871     3.954     0.917    23.195
36 pyrrollyacetamide 120                     3.890     3.655     0.235     6.417
36 pyrrollyacetamide 130                     2.846     2.842     0.004     0.137
36 pyrrollyacetamide 140                     1.915     1.957    -0.042    -2.165
36 pyrrollyacetamide 150                     1.159     1.160    -0.001    -0.074
36 pyrrollyacetamide 160                     0.599     0.553     0.046     8.304
36 pyrrollyacetamide 170                     0.209     0.164     0.045    27.593
36 pyrrollyacetamide 180                     0.000     0.000     0.000     0.000
37 furanylacetamide -170                     5.605     5.689    -0.084    -1.477
37 furanylacetamide -160                     5.659     5.107     0.552    10.806
37 furanylacetamide -150                     5.453     4.426     1.027    23.198
37 furanylacetamide -140                     5.139     3.795     1.344    35.420
37 furanylacetamide -130                     4.823     3.283     1.540    46.896
37 furanylacetamide -120                     4.561     2.923     1.638    56.028
37 furanylacetamide -110                     4.392     2.708     1.684    62.195
37 furanylacetamide -100                     4.300     2.616     1.684    64.354
37 furanylacetamide -090                     4.220     2.606     1.614    61.948
37 furanylacetamide -080                     4.061     2.620     1.441    54.988
37 furanylacetamide -070                     3.675     2.583     1.092    42.263
37 furanylacetamide -060                     2.986     2.379     0.607    25.501
37 furanylacetamide -050                     2.203     1.945     0.258    13.250
37 furanylacetamide -040                     1.477     1.376     0.101     7.352
37 furanylacetamide -030                     0.873     0.825     0.048     5.788
37 furanylacetamide -020                     0.422     0.394     0.028     7.130
37 furanylacetamide -010                     0.122     0.119     0.003     2.252
37 furanylacetamide 000                      0.000     0.000     0.000     0.000
37 furanylacetamide 010                      0.122     0.119     0.003     2.252
37 furanylacetamide 020                      0.422     0.394     0.028     7.130
37 furanylacetamide 030                      0.873     0.825     0.048     5.788
37 furanylacetamide 040                      1.477     1.376     0.101     7.352
37 furanylacetamide 050                      2.203     1.945     0.258    13.250
37 furanylacetamide 060                      2.986     2.379     0.607    25.501
37 furanylacetamide 070                      3.675     2.583     1.092    42.263
37 furanylacetamide 080                      4.061     2.620     1.441    54.988
37 furanylacetamide 090                      4.220     2.606     1.614    61.948
37 furanylacetamide 100                      4.300     2.616     1.684    64.354
37 furanylacetamide 110                      4.392     2.708     1.684    62.195
37 furanylacetamide 120                      4.561     2.923     1.638    56.028
37 furanylacetamide 130                      4.823     3.283     1.540    46.896
37 furanylacetamide 140                      5.139     3.795     1.344    35.420
37 furanylacetamide 150                      5.453     4.426     1.027    23.198
37 furanylacetamide 160                      5.659     5.107     0.552    10.806
37 furanylacetamide 170                      5.605     5.689    -0.084    -1.477
37 furanylacetamide 180                      5.217     5.943    -0.726   -12.211
38 thiophenylacetamide -170                  0.121     0.184    -0.063   -34.394
38 thiophenylacetamide -160                  0.503     0.544    -0.041    -7.577
38 thiophenylacetamide -150                  1.036     1.166    -0.130   -11.133
38 thiophenylacetamide -140                  1.695     1.840    -0.145    -7.870
38 thiophenylacetamide -130                  2.792     2.279     0.513    22.532
38 thiophenylacetamide -120                  2.459     1.975     0.484    24.485
38 thiophenylacetamide -110                  2.167     1.770     0.397    22.408
38 thiophenylacetamide -100                  1.898     1.644     0.254    15.459
38 thiophenylacetamide -090                  1.687     1.554     0.133     8.583
38 thiophenylacetamide -080                  1.667     1.559     0.108     6.925
38 thiophenylacetamide -070                  1.857     1.668     0.189    11.303
38 thiophenylacetamide -060                  2.220     1.881     0.339    18.046
38 thiophenylacetamide -050                  2.684     2.191     0.493    22.512
38 thiophenylacetamide -040                  2.290     2.057     0.233    11.304
38 thiophenylacetamide -030                  1.872     1.724     0.148     8.590
38 thiophenylacetamide -020                  1.626     1.487     0.139     9.322
38 thiophenylacetamide -010                  1.542     1.367     0.175    12.821
38 thiophenylacetamide 000                   1.548     1.328     0.220    16.529
38 thiophenylacetamide 010                   1.540     1.367     0.173    12.681
38 thiophenylacetamide 020                   1.624     1.487     0.137     9.203
38 thiophenylacetamide 030                   1.870     1.724     0.146     8.478
38 thiophenylacetamide 040                   2.292     2.057     0.235    11.429
38 thiophenylacetamide 050                   2.685     2.191     0.494    22.567
38 thiophenylacetamide 060                   2.218     1.881     0.337    17.902
38 thiophenylacetamide 070                   1.855     1.668     0.187    11.209
38 thiophenylacetamide 080                   1.666     1.559     0.107     6.848
38 thiophenylacetamide 090                   1.686     1.554     0.132     8.479
38 thiophenylacetamide 100                   1.896     1.644     0.252    15.339
38 thiophenylacetamide 110                   2.162     1.770     0.392    22.150
38 thiophenylacetamide 120                   2.460     1.975     0.485    24.569
38 thiophenylacetamide 130                   2.791     2.279     0.512    22.486
38 thiophenylacetamide 140                   1.695     1.840    -0.145    -7.868
38 thiophenylacetamide 150                   1.041     1.166    -0.125   -10.759
38 thiophenylacetamide 160                   0.503     0.544    -0.041    -7.516
38 thiophenylacetamide 170                   0.119     0.184    -0.065   -35.090
38 thiophenylacetamide 180                   0.000     0.000     0.000     0.000
39 imidazolylacetamide -170                  0.270     0.203     0.067    32.989
39 imidazolylacetamide -160                  0.779     0.679     0.100    14.780
39 imidazolylacetamide -150                  1.520     1.444     0.076     5.271
39 imidazolylacetamide -140                  2.498     2.478     0.020     0.797
39 imidazolylacetamide -130                  3.667     3.709    -0.042    -1.123
39 imidazolylacetamide -120                  4.919     5.003    -0.084    -1.677
39 imidazolylacetamide -110                  6.184     6.178     0.006     0.091
39 imidazolylacetamide -100                  7.432     7.130     0.302     4.239
39 imidazolylacetamide -090                  8.397     7.820     0.577     7.382
39 imidazolylacetamide -080                  8.382     7.667     0.715     9.327
39 imidazolylacetamide -070                  8.390     7.548     0.842    11.161
39 imidazolylacetamide -060                  8.414     7.503     0.911    12.145
39 imidazolylacetamide -050                  8.443     7.541     0.902    11.962
39 imidazolylacetamide -040                  8.429     7.639     0.790    10.337
39 imidazolylacetamide -030                  8.391     7.790     0.601     7.711
39 imidazolylacetamide -020                  8.370     7.988     0.382     4.780
39 imidazolylacetamide -010                  8.372     8.214     0.158     1.921
39 imidazolylacetamide 000                   8.372     8.429    -0.057    -0.676
39 imidazolylacetamide 010                   8.372     8.214     0.158     1.921
39 imidazolylacetamide 020                   8.370     7.988     0.382     4.780
39 imidazolylacetamide 030                   8.391     7.790     0.601     7.711
39 imidazolylacetamide 040                   8.429     7.639     0.790    10.337
39 imidazolylacetamide 050                   8.443     7.541     0.902    11.962
39 imidazolylacetamide 060                   8.414     7.503     0.911    12.145
39 imidazolylacetamide 070                   8.390     7.548     0.842    11.161
39 imidazolylacetamide 080                   8.382     7.667     0.715     9.327
39 imidazolylacetamide 090                   8.397     7.820     0.577     7.380
39 imidazolylacetamide 100                   7.432     7.130     0.302     4.239
39 imidazolylacetamide 110                   6.184     6.178     0.006     0.091
39 imidazolylacetamide 120                   4.919     5.003    -0.084    -1.677
39 imidazolylacetamide 130                   3.667     3.709    -0.042    -1.123
39 imidazolylacetamide 140                   2.498     2.478     0.020     0.797
39 imidazolylacetamide 150                   1.520     1.444     0.076     5.271
39 imidazolylacetamide 160                   0.779     0.679     0.100    14.780
39 imidazolylacetamide 170                   0.270     0.203     0.067    32.989
39 imidazolylacetamide 180                   0.000     0.000     0.000     0.000
40 me_imidazolylacetamide -170               3.013     3.550    -0.537   -15.126
40 me_imidazolylacetamide -160               2.227     2.563    -0.336   -13.097
40 me_imidazolylacetamide -150               1.281     1.502    -0.221   -14.728
40 me_imidazolylacetamide -140               0.532     0.657    -0.125   -19.099
40 me_imidazolylacetamide -130               0.063     0.161    -0.098   -61.058
40 me_imidazolylacetamide -120               0.000     0.000     0.000     0.000
40 me_imidazolylacetamide -110               0.389     0.233     0.156    66.851
40 me_imidazolylacetamide -100               1.196     0.832     0.364    43.764
40 me_imidazolylacetamide -090               2.287     1.712     0.575    33.558
40 me_imidazolylacetamide -080               2.430     2.004     0.426    21.244
40 me_imidazolylacetamide -070               2.643     2.021     0.622    30.793
40 me_imidazolylacetamide -060               2.715     2.050     0.665    32.429
40 me_imidazolylacetamide -050               2.799     2.135     0.664    31.081
40 me_imidazolylacetamide -040               2.812     2.273     0.539    23.705
40 me_imidazolylacetamide -030               2.772     2.473     0.299    12.092
40 me_imidazolylacetamide -020               2.703     2.731    -0.028    -1.038
40 me_imidazolylacetamide -010               2.628     3.030    -0.402   -13.260
40 me_imidazolylacetamide 000                2.548     3.303    -0.755   -22.864
40 me_imidazolylacetamide 010                2.628     3.030    -0.402   -13.260
40 me_imidazolylacetamide 020                2.703     2.731    -0.028    -1.038
40 me_imidazolylacetamide 030                2.772     2.473     0.299    12.092
40 me_imidazolylacetamide 040                2.812     2.273     0.539    23.705
40 me_imidazolylacetamide 050                2.799     2.135     0.664    31.081
40 me_imidazolylacetamide 060                2.714     2.050     0.664    32.407
40 me_imidazolylacetamide 070                2.643     2.021     0.622    30.793
40 me_imidazolylacetamide 080                2.430     2.004     0.426    21.244
40 me_imidazolylacetamide 090                2.287     1.712     0.575    33.558
40 me_imidazolylacetamide 100                1.196     0.832     0.364    43.764
40 me_imidazolylacetamide 110                0.389     0.233     0.156    66.851
40 me_imidazolylacetamide 120                0.000     0.000     0.000     0.000
40 me_imidazolylacetamide 130                0.063     0.161    -0.098   -61.058
40 me_imidazolylacetamide 140                0.532     0.657    -0.125   -19.099
40 me_imidazolylacetamide 150                1.281     1.502    -0.221   -14.728
40 me_imidazolylacetamide 160                2.227     2.563    -0.336   -13.097
40 me_imidazolylacetamide 170                3.013     3.550    -0.537   -15.126
40 me_imidazolylacetamide 180                3.128     3.969    -0.841   -21.195
41 oxazolylacetamide -170                    2.128     1.331     0.797    59.912
41 oxazolylacetamide -160                    2.138     1.328     0.810    60.999
41 oxazolylacetamide -150                    2.254     1.379     0.875    63.432
41 oxazolylacetamide -140                    2.457     1.525     0.932    61.085
41 oxazolylacetamide -130                    2.731     1.764     0.967    54.823
41 oxazolylacetamide -120                    3.077     2.078     0.999    48.084
41 oxazolylacetamide -110                    3.515     2.450     1.065    43.488
41 oxazolylacetamide -100                    4.020     2.856     1.164    40.750
41 oxazolylacetamide -090                    4.468     3.230     1.238    38.324
41 oxazolylacetamide -080                    4.046     3.093     0.953    30.822
41 oxazolylacetamide -070                    3.199     2.495     0.704    28.231
41 oxazolylacetamide -060                    2.344     1.874     0.470    25.107
41 oxazolylacetamide -050                    1.561     1.272     0.289    22.718
41 oxazolylacetamide -040                    0.910     0.756     0.154    20.410
41 oxazolylacetamide -030                    0.429     0.375     0.054    14.366
41 oxazolylacetamide -020                    0.206     0.189     0.017     9.154
41 oxazolylacetamide -010                    0.098     0.084     0.014    16.266
41 oxazolylacetamide 000                     0.000     0.000     0.000     0.000
41 oxazolylacetamide 010                     0.098     0.084     0.014    16.266
41 oxazolylacetamide 020                     0.206     0.189     0.017     9.154
41 oxazolylacetamide 030                     0.429     0.375     0.054    14.366
41 oxazolylacetamide 040                     0.910     0.756     0.154    20.410
41 oxazolylacetamide 050                     1.561     1.272     0.289    22.718
41 oxazolylacetamide 060                     2.344     1.874     0.470    25.107
41 oxazolylacetamide 070                     3.199     2.495     0.704    28.231
41 oxazolylacetamide 080                     4.046     3.093     0.953    30.822
41 oxazolylacetamide 090                     4.468     3.230     1.238    38.324
41 oxazolylacetamide 100                     4.020     2.856     1.164    40.750
41 oxazolylacetamide 110                     3.515     2.450     1.065    43.488
41 oxazolylacetamide 120                     3.077     2.078     0.999    48.084
41 oxazolylacetamide 130                     2.731     1.764     0.967    54.823
41 oxazolylacetamide 140                     2.457     1.525     0.932    61.085
41 oxazolylacetamide 150                     2.254     1.379     0.875    63.432
41 oxazolylacetamide 160                     2.138     1.328     0.810    60.999
41 oxazolylacetamide 170                     2.128     1.331     0.797    59.912
41 oxazolylacetamide 180                     1.897     1.120     0.777    69.361
42 thiazolylacetamide -170                   0.263     0.209     0.054    25.932
42 thiazolylacetamide -160                   0.800     0.712     0.088    12.385
42 thiazolylacetamide -150                   1.527     1.534    -0.007    -0.483
42 thiazolylacetamide -140                   2.423     2.578    -0.155    -6.009
42 thiazolylacetamide -130                   3.457     3.717    -0.260    -6.986
42 thiazolylacetamide -120                   4.584     4.808    -0.224    -4.655
42 thiazolylacetamide -110                   5.772     5.749     0.023     0.407
42 thiazolylacetamide -100                   6.962     6.506     0.456     7.008
42 thiazolylacetamide -090                   7.038     6.822     0.216     3.169
42 thiazolylacetamide -080                   6.803     6.681     0.122     1.823
42 thiazolylacetamide -070                   6.588     6.427     0.161     2.499
42 thiazolylacetamide -060                   6.316     6.161     0.155     2.515
42 thiazolylacetamide -050                   5.845     5.812     0.033     0.560
42 thiazolylacetamide -040                   5.273     5.417    -0.144    -2.660
42 thiazolylacetamide -030                   4.845     5.120    -0.275    -5.368
42 thiazolylacetamide -020                   4.584     4.951    -0.367    -7.416
42 thiazolylacetamide -010                   4.132     4.748    -0.616   -12.982
42 thiazolylacetamide 000                    4.331     4.854    -0.523   -10.784
42 thiazolylacetamide 010                    4.132     4.748    -0.616   -12.982
42 thiazolylacetamide 020                    4.584     4.951    -0.367    -7.416
42 thiazolylacetamide 030                    4.845     5.120    -0.275    -5.368
42 thiazolylacetamide 040                    5.273     5.417    -0.144    -2.660
42 thiazolylacetamide 050                    5.845     5.812     0.033     0.560
42 thiazolylacetamide 060                    6.316     6.161     0.155     2.515
42 thiazolylacetamide 070                    6.588     6.427     0.161     2.499
42 thiazolylacetamide 080                    6.803     6.681     0.122     1.823
42 thiazolylacetamide 090                    7.038     6.822     0.216     3.169
42 thiazolylacetamide 100                    6.962     6.506     0.456     7.008
42 thiazolylacetamide 110                    5.772     5.749     0.023     0.407
42 thiazolylacetamide 120                    4.584     4.808    -0.224    -4.655
42 thiazolylacetamide 130                    3.457     3.717    -0.260    -6.986
42 thiazolylacetamide 140                    2.423     2.578    -0.155    -6.009
42 thiazolylacetamide 150                    1.527     1.534    -0.007    -0.483
42 thiazolylacetamide 160                    0.800     0.712     0.088    12.385
42 thiazolylacetamide 170                    0.263     0.209     0.054    25.932
42 thiazolylacetamide 180                    0.000     0.000     0.000     0.000
43 biphenyl -170                             2.018     1.863     0.155     8.303
43 biphenyl -160                             1.048     0.923     0.125    13.583
43 biphenyl -150                             0.297     0.231     0.066    28.369
43 biphenyl -140                             0.000     0.000     0.000     0.000
43 biphenyl -130                             0.149     0.206    -0.057   -27.846
43 biphenyl -120                             0.639     0.720    -0.081   -11.314
43 biphenyl -110                             1.260     1.346    -0.086    -6.417
43 biphenyl -100                             1.765     1.871    -0.106    -5.690
43 biphenyl -090                             1.943     2.068    -0.125    -6.041
43 biphenyl -080                             1.772     1.877    -0.105    -5.568
43 biphenyl -070                             1.264     1.351    -0.087    -6.464
43 biphenyl -060                             0.643     0.724    -0.081   -11.196
43 biphenyl -050                             0.149     0.207    -0.058   -27.989
43 biphenyl -040                             0.010     0.006     0.004    71.069
43 biphenyl -030                             0.332     0.263     0.069    26.369
43 biphenyl -020                             1.131     0.994     0.137    13.813
43 biphenyl -010                             2.124     1.938     0.186     9.588
43 biphenyl 000                              2.810     2.633     0.177     6.723
43 biphenyl 010                              2.124     1.938     0.186     9.588
43 biphenyl 020                              1.131     0.994     0.137    13.813
43 biphenyl 030                              0.332     0.263     0.069    26.369
43 biphenyl 040                              0.010     0.006     0.004    71.069
43 biphenyl 050                              0.149     0.207    -0.058   -27.989
43 biphenyl 060                              0.643     0.724    -0.081   -11.196
43 biphenyl 070                              1.264     1.351    -0.087    -6.464
43 biphenyl 080                              1.772     1.877    -0.105    -5.568
43 biphenyl 090                              1.943     2.068    -0.125    -6.041
43 biphenyl 100                              1.765     1.871    -0.106    -5.690
43 biphenyl 110                              1.260     1.346    -0.086    -6.417
43 biphenyl 120                              0.639     0.720    -0.081   -11.314
43 biphenyl 130                              0.149     0.206    -0.057   -27.846
43 biphenyl 140                              0.000     0.000     0.000     0.000
43 biphenyl 150                              0.297     0.231     0.066    28.369
43 biphenyl 160                              1.048     0.923     0.125    13.583
43 biphenyl 170                              2.018     1.863     0.155     8.303
43 biphenyl 180                              2.660     2.529     0.131     5.169
44 phenylpyridine -170                       0.303     0.277     0.026     9.551
44 phenylpyridine -160                       0.037     0.007     0.030   434.414
44 phenylpyridine -150                       0.000     0.000     0.000     0.000
44 phenylpyridine -140                       0.254     0.328    -0.074   -22.690
44 phenylpyridine -130                       0.820     0.989    -0.169   -17.078
44 phenylpyridine -120                       1.602     1.860    -0.258   -13.896
44 phenylpyridine -110                       2.422     2.737    -0.315   -11.524
44 phenylpyridine -100                       3.031     3.397    -0.366   -10.777
44 phenylpyridine -090                       3.253     3.634    -0.381   -10.482
44 phenylpyridine -080                       3.029     3.384    -0.355   -10.491
44 phenylpyridine -070                       2.408     2.723    -0.315   -11.572
44 phenylpyridine -060                       1.594     1.854    -0.260   -14.024
44 phenylpyridine -050                       0.817     0.991    -0.174   -17.573
44 phenylpyridine -040                       0.260     0.334    -0.074   -22.047
44 phenylpyridine -030                       0.007     0.012    -0.005   -45.812
44 phenylpyridine -020                       0.070     0.048     0.022    46.806
44 phenylpyridine -010                       0.366     0.334     0.032     9.578
44 phenylpyridine 000                        0.644     0.618     0.026     4.218
44 phenylpyridine 010                        0.366     0.334     0.032     9.578
44 phenylpyridine 020                        0.070     0.048     0.022    46.806
44 phenylpyridine 030                        0.007     0.012    -0.005   -45.812
44 phenylpyridine 040                        0.260     0.334    -0.074   -22.047
44 phenylpyridine 050                        0.817     0.991    -0.174   -17.573
44 phenylpyridine 060                        1.594     1.854    -0.260   -14.024
44 phenylpyridine 070                        2.408     2.723    -0.315   -11.572
44 phenylpyridine 080                        3.029     3.384    -0.355   -10.491
44 phenylpyridine 090                        3.253     3.634    -0.381   -10.482
44 phenylpyridine 100                        3.031     3.397    -0.366   -10.777
44 phenylpyridine 110                        2.422     2.737    -0.315   -11.524
44 phenylpyridine 120                        1.602     1.860    -0.258   -13.896
44 phenylpyridine 130                        0.820     0.989    -0.169   -17.078
44 phenylpyridine 140                        0.254     0.328    -0.074   -22.690
44 phenylpyridine 150                        0.000     0.000     0.000     0.000
44 phenylpyridine 160                        0.037     0.007     0.030   434.414
44 phenylpyridine 170                        0.303     0.277     0.026     9.551
44 phenylpyridine 180                        0.578     0.562     0.016     2.905
45 phenylpyrimidine -170                     0.231     0.207     0.024    11.529
45 phenylpyrimidine -160                     0.422     0.392     0.030     7.633
45 phenylpyrimidine -150                     0.950     0.918     0.032     3.521
45 phenylpyrimidine -140                     1.772     1.746     0.026     1.484
45 phenylpyrimidine -130                     2.824     2.830    -0.006    -0.206
45 phenylpyrimidine -120                     4.016     4.056    -0.040    -0.980
45 phenylpyrimidine -110                     5.149     5.211    -0.062    -1.189
45 phenylpyrimidine -100                     5.999     6.052    -0.053    -0.883
45 phenylpyrimidine -090                     6.294     6.348    -0.054    -0.850
45 phenylpyrimidine -080                     5.992     6.053    -0.061    -1.004
45 phenylpyrimidine -070                     5.169     5.230    -0.061    -1.169
45 phenylpyrimidine -060                     4.036     4.084    -0.048    -1.166
45 phenylpyrimidine -050                     2.843     2.858    -0.015    -0.522
45 phenylpyrimidine -040                     1.782     1.759     0.023     1.293
45 phenylpyrimidine -030                     0.954     0.920     0.034     3.731
45 phenylpyrimidine -020                     0.423     0.392     0.031     7.795
45 phenylpyrimidine -010                     0.259     0.235     0.024    10.352
45 phenylpyrimidine 000                      0.003     0.001     0.002   185.238
45 phenylpyrimidine 010                      0.260     0.235     0.025    10.734
45 phenylpyrimidine 020                      0.421     0.392     0.029     7.374
45 phenylpyrimidine 030                      0.957     0.920     0.037     4.013
45 phenylpyrimidine 040                      1.783     1.759     0.024     1.371
45 phenylpyrimidine 050                      2.845     2.858    -0.013    -0.464
45 phenylpyrimidine 060                      4.037     4.084    -0.047    -1.144
45 phenylpyrimidine 070                      5.170     5.230    -0.060    -1.156
45 phenylpyrimidine 080                      5.993     6.053    -0.060    -0.987
45 phenylpyrimidine 090                      6.294     6.348    -0.054    -0.850
45 phenylpyrimidine 100                      5.999     6.052    -0.053    -0.871
45 phenylpyrimidine 110                      5.149     5.211    -0.062    -1.181
45 phenylpyrimidine 120                      4.012     4.056    -0.044    -1.097
45 phenylpyrimidine 130                      2.823     2.830    -0.007    -0.261
45 phenylpyrimidine 140                      1.776     1.746     0.030     1.709
45 phenylpyrimidine 150                      0.951     0.918     0.033     3.563
45 phenylpyrimidine 160                      0.421     0.392     0.029     7.462
45 phenylpyrimidine 170                      0.230     0.207     0.023    11.231
45 phenylpyrimidine 180                      0.000     0.000     0.000     0.000
46 bipyridine -170                           0.159     0.161    -0.002    -1.006
46 bipyridine -160                           0.439     0.471    -0.032    -6.727
46 bipyridine -150                           0.971     1.062    -0.091    -8.532
46 bipyridine -140                           1.767     1.958    -0.191    -9.730
46 bipyridine -130                           2.798     3.108    -0.310    -9.975
46 bipyridine -120                           3.951     4.374    -0.423    -9.667
46 bipyridine -110                           5.066     5.568    -0.502    -9.007
46 bipyridine -100                           5.952     6.496    -0.544    -8.376
46 bipyridine -090                           6.425     7.004    -0.579    -8.264
46 bipyridine -080                           6.467     7.068    -0.601    -8.504
46 bipyridine -070                           6.216     6.806    -0.590    -8.666
46 bipyridine -060                           5.849     6.392    -0.543    -8.498
46 bipyridine -050                           5.639     6.040    -0.401    -6.642
46 bipyridine -040                           5.691     5.916    -0.225    -3.807
46 bipyridine -030                           6.016     6.108    -0.092    -1.501
46 bipyridine -020                           6.572     6.586    -0.014    -0.206
46 bipyridine -010                           7.176     7.160     0.016     0.219
46 bipyridine 000                            7.256     7.290    -0.034    -0.472
46 bipyridine 010                            7.180     7.160     0.020     0.273
46 bipyridine 020                            6.573     6.586    -0.013    -0.204
46 bipyridine 030                            6.014     6.108    -0.094    -1.531
46 bipyridine 040                            5.693     5.916    -0.223    -3.770
46 bipyridine 050                            5.639     6.040    -0.401    -6.634
46 bipyridine 060                            5.849     6.392    -0.543    -8.498
46 bipyridine 070                            6.216     6.806    -0.590    -8.669
46 bipyridine 080                            6.467     7.068    -0.601    -8.505
46 bipyridine 090                            6.423     7.004    -0.581    -8.301
46 bipyridine 100                            5.952     6.496    -0.544    -8.380
46 bipyridine 110                            5.069     5.568    -0.499    -8.965
46 bipyridine 120                            3.953     4.374    -0.421    -9.625
46 bipyridine 130                            2.800     3.108    -0.308    -9.908
46 bipyridine 140                            1.767     1.958    -0.191    -9.742
46 bipyridine 150                            0.969     1.062    -0.093    -8.733
46 bipyridine 160                            0.443     0.471    -0.028    -6.022
46 bipyridine 170                            0.158     0.161    -0.003    -1.879
46 bipyridine 180                            0.000     0.000     0.000     0.000
47 fluorobiphenyl -170                       3.055     2.624     0.431    16.432
47 fluorobiphenyl -160                       1.629     1.379     0.250    18.146
47 fluorobiphenyl -150                       0.564     0.447     0.117    26.154
47 fluorobiphenyl -140                       0.000     0.000     0.000     0.000
47 fluorobiphenyl -130                      -0.078     0.030    -0.108  -360.932
47 fluorobiphenyl -120                       0.189     0.409    -0.220   -53.747
47 fluorobiphenyl -110                       0.618     0.921    -0.303   -32.851
47 fluorobiphenyl -100                       1.023     1.355    -0.332   -24.501
47 fluorobiphenyl -090                       1.161     1.508    -0.347   -22.982
47 fluorobiphenyl -080                       1.002     1.337    -0.335   -25.053
47 fluorobiphenyl -070                       0.573     0.878    -0.305   -34.783
47 fluorobiphenyl -060                       0.143     0.354    -0.211   -59.682
47 fluorobiphenyl -050                      -0.094     0.002    -0.096 -4820.580
47 fluorobiphenyl -040                       0.063     0.049     0.014    28.994
47 fluorobiphenyl -030                       0.730     0.597     0.133    22.251
47 fluorobiphenyl -020                       1.875     1.584     0.291    18.370
47 fluorobiphenyl -010                       3.255     2.779     0.476    17.131
47 fluorobiphenyl 000                        4.327     3.718     0.609    16.370
47 fluorobiphenyl 010                        3.259     2.779     0.480    17.265
47 fluorobiphenyl 020                        1.870     1.584     0.286    18.042
47 fluorobiphenyl 030                        0.733     0.597     0.136    22.717
47 fluorobiphenyl 040                        0.064     0.049     0.015    30.266
47 fluorobiphenyl 050                       -0.092     0.002    -0.094 -4708.972
47 fluorobiphenyl 060                        0.142     0.354    -0.212   -59.932
47 fluorobiphenyl 070                        0.573     0.878    -0.305   -34.764
47 fluorobiphenyl 080                        1.003     1.337    -0.334   -24.948
47 fluorobiphenyl 090                        1.161     1.508    -0.347   -23.011
47 fluorobiphenyl 100                        1.027     1.355    -0.328   -24.199
47 fluorobiphenyl 110                        0.621     0.921    -0.300   -32.627
47 fluorobiphenyl 120                        0.189     0.409    -0.220   -53.683
47 fluorobiphenyl 130                       -0.082     0.030    -0.112  -372.186
47 fluorobiphenyl 140                       -0.003     0.000    -0.003      -Inf
47 fluorobiphenyl 150                        0.566     0.447     0.119    26.583
47 fluorobiphenyl 160                        1.631     1.379     0.252    18.265
47 fluorobiphenyl 170                        3.058     2.624     0.434    16.524
47 fluorobiphenyl 180                        4.199     3.634     0.565    15.549
48 fluorophenyl_pyridine -170                0.793     0.561     0.232    41.290
48 fluorophenyl_pyridine -160                0.273     0.159     0.114    71.393
48 fluorophenyl_pyridine -150                0.000     0.000     0.000     0.000
48 fluorophenyl_pyridine -140                0.102     0.205    -0.103   -50.195
48 fluorophenyl_pyridine -130                0.568     0.765    -0.197   -25.763
48 fluorophenyl_pyridine -120                1.217     1.544    -0.327   -21.202
48 fluorophenyl_pyridine -110                1.916     2.344    -0.428   -18.268
48 fluorophenyl_pyridine -100                2.475     2.949    -0.474   -16.066
48 fluorophenyl_pyridine -090                2.722     3.208    -0.486   -15.141
48 fluorophenyl_pyridine -080                2.663     3.108    -0.445   -14.312
48 fluorophenyl_pyridine -070                2.418     2.775    -0.357   -12.877
48 fluorophenyl_pyridine -060                2.167     2.407    -0.240    -9.966
48 fluorophenyl_pyridine -050                2.096     2.225    -0.129    -5.797
48 fluorophenyl_pyridine -040                2.350     2.395    -0.045    -1.863
48 fluorophenyl_pyridine -030                2.980     2.987    -0.007    -0.239
48 fluorophenyl_pyridine -020                3.898     3.929    -0.031    -0.787
48 fluorophenyl_pyridine -010                4.907     5.013    -0.106    -2.123
48 fluorophenyl_pyridine 000                 4.968     5.282    -0.314    -5.942
48 fluorophenyl_pyridine 010                 4.906     5.013    -0.107    -2.128
48 fluorophenyl_pyridine 020                 3.895     3.929    -0.034    -0.859
48 fluorophenyl_pyridine 030                 2.979     2.987    -0.008    -0.259
48 fluorophenyl_pyridine 040                 2.351     2.395    -0.044    -1.855
48 fluorophenyl_pyridine 050                 2.094     2.225    -0.131    -5.893
48 fluorophenyl_pyridine 060                 2.167     2.407    -0.240    -9.967
48 fluorophenyl_pyridine 070                 2.419     2.775    -0.356   -12.831
48 fluorophenyl_pyridine 080                 2.662     3.108    -0.446   -14.353
48 fluorophenyl_pyridine 090                 2.722     3.208    -0.486   -15.136
48 fluorophenyl_pyridine 100                 2.476     2.949    -0.473   -16.027
48 fluorophenyl_pyridine 110                 1.916     2.344    -0.428   -18.251
48 fluorophenyl_pyridine 120                 1.218     1.544    -0.326   -21.126
48 fluorophenyl_pyridine 130                 0.565     0.765    -0.200   -26.123
48 fluorophenyl_pyridine 140                 0.104     0.205    -0.101   -49.375
48 fluorophenyl_pyridine 150                -0.003     0.000    -0.003      -Inf
48 fluorophenyl_pyridine 160                 0.274     0.159     0.115    72.445
48 fluorophenyl_pyridine 170                 0.793     0.561     0.232    41.286
48 fluorophenyl_pyridine 180                 0.747     0.485     0.262    53.998
49 phenylfuran -170                          0.156     0.158    -0.002    -1.198
49 phenylfuran -160                          0.209     0.230    -0.021    -9.180
49 phenylfuran -150                          0.446     0.497    -0.051   -10.361
49 phenylfuran -140                          0.876     0.970    -0.094    -9.687
49 phenylfuran -130                          1.478     1.633    -0.155    -9.499
49 phenylfuran -120                          2.198     2.430    -0.232    -9.537
49 phenylfuran -110                          2.916     3.237    -0.321    -9.907
49 phenylfuran -100                          3.491     3.859    -0.368    -9.539
49 phenylfuran -090                          3.731     4.096    -0.365    -8.900
49 phenylfuran -080                          3.509     3.875    -0.366    -9.448
49 phenylfuran -070                          2.964     3.284    -0.320    -9.752
49 phenylfuran -060                          2.277     2.503    -0.226    -9.020
49 phenylfuran -050                          1.566     1.710    -0.144    -8.448
49 phenylfuran -040                          0.931     1.018    -0.087    -8.569
49 phenylfuran -030                          0.462     0.513    -0.051    -9.958
49 phenylfuran -020                          0.211     0.233    -0.022    -9.557
49 phenylfuran -010                          0.207     0.205     0.002     0.924
49 phenylfuran 000                           0.000     0.000     0.000     0.000
49 phenylfuran 010                           0.207     0.205     0.002     0.924
49 phenylfuran 020                           0.211     0.233    -0.022    -9.557
49 phenylfuran 030                           0.462     0.513    -0.051    -9.958
49 phenylfuran 040                           0.931     1.018    -0.087    -8.569
49 phenylfuran 050                           1.566     1.710    -0.144    -8.448
49 phenylfuran 060                           2.277     2.503    -0.226    -9.020
49 phenylfuran 070                           2.964     3.284    -0.320    -9.752
49 phenylfuran 080                           3.509     3.875    -0.366    -9.448
49 phenylfuran 090                           3.731     4.096    -0.365    -8.900
49 phenylfuran 100                           3.491     3.859    -0.368    -9.539
49 phenylfuran 110                           2.916     3.237    -0.321    -9.907
49 phenylfuran 120                           2.198     2.430    -0.232    -9.537
49 phenylfuran 130                           1.478     1.633    -0.155    -9.499
49 phenylfuran 140                           0.876     0.970    -0.094    -9.687
49 phenylfuran 150                           0.446     0.497    -0.051   -10.361
49 phenylfuran 160                           0.209     0.230    -0.021    -9.180
49 phenylfuran 170                           0.156     0.158    -0.002    -1.198
49 phenylfuran 180                           0.264     0.244     0.020     8.058
50 furanylpyridine -170                      1.986     2.818    -0.832   -29.518
50 furanylpyridine -160                      2.111     2.922    -0.811   -27.739
50 furanylpyridine -150                      2.377     3.186    -0.809   -25.386
50 furanylpyridine -140                      2.813     3.634    -0.821   -22.588
50 furanylpyridine -130                      3.443     4.267    -0.824   -19.302
50 furanylpyridine -120                      4.212     5.020    -0.808   -16.101
50 furanylpyridine -110                      5.001     5.800    -0.799   -13.780
50 furanylpyridine -100                      5.602     6.431    -0.829   -12.887
50 furanylpyridine -090                      5.812     6.700    -0.888   -13.251
50 furanylpyridine -080                      5.493     6.416    -0.923   -14.381
50 furanylpyridine -070                      4.825     5.608    -0.783   -13.970
50 furanylpyridine -060                      3.939     4.500    -0.561   -12.457
50 furanylpyridine -050                      2.962     3.317    -0.355   -10.705
50 furanylpyridine -040                      2.011     2.211    -0.200    -9.063
50 furanylpyridine -030                      1.182     1.280    -0.098    -7.684
50 furanylpyridine -020                      0.552     0.590    -0.038    -6.505
50 furanylpyridine -010                      0.148     0.161    -0.013    -8.325
50 furanylpyridine 000                       0.000     0.000     0.000     0.000
50 furanylpyridine 010                       0.148     0.161    -0.013    -8.325
50 furanylpyridine 020                       0.552     0.590    -0.038    -6.505
50 furanylpyridine 030                       1.182     1.280    -0.098    -7.684
50 furanylpyridine 040                       2.011     2.211    -0.200    -9.063
50 furanylpyridine 050                       2.962     3.317    -0.355   -10.705
50 furanylpyridine 060                       3.939     4.500    -0.561   -12.457
50 furanylpyridine 070                       4.825     5.608    -0.783   -13.970
50 furanylpyridine 080                       5.493     6.416    -0.923   -14.381
50 furanylpyridine 090                       5.812     6.700    -0.888   -13.251
50 furanylpyridine 100                       5.602     6.431    -0.829   -12.887
50 furanylpyridine 110                       5.001     5.800    -0.799   -13.780
50 furanylpyridine 120                       4.212     5.020    -0.808   -16.101
50 furanylpyridine 130                       3.443     4.267    -0.824   -19.302
50 furanylpyridine 140                       2.813     3.634    -0.821   -22.588
50 furanylpyridine 150                       2.377     3.186    -0.809   -25.386
50 furanylpyridine 160                       2.111     2.922    -0.811   -27.739
50 furanylpyridine 170                       1.988     2.818    -0.830   -29.466
50 furanylpyridine 180                       1.878     2.736    -0.858   -31.358
51 phenylthiophene -170                      0.457     0.404     0.053    13.021
51 phenylthiophene -160                      0.170     0.124     0.046    36.917
51 phenylthiophene -150                      0.000     0.000     0.000     0.000
51 phenylthiophene -140                      0.030     0.107    -0.077   -71.767
51 phenylthiophene -130                      0.292     0.457    -0.165   -36.097
51 phenylthiophene -120                      0.722     0.991    -0.269   -27.112
51 phenylthiophene -110                      1.209     1.586    -0.377   -23.782
51 phenylthiophene -100                      1.580     2.058    -0.478   -23.203
51 phenylthiophene -090                      1.692     2.237    -0.545   -24.360
51 phenylthiophene -080                      1.565     2.061    -0.496   -24.086
51 phenylthiophene -070                      1.226     1.609    -0.383   -23.773
51 phenylthiophene -060                      0.762     1.026    -0.264   -25.690
51 phenylthiophene -050                      0.319     0.481    -0.162   -33.670
51 phenylthiophene -040                      0.035     0.108    -0.073   -67.450
51 phenylthiophene -030                     -0.006     0.004    -0.010  -239.987
51 phenylthiophene -020                      0.238     0.196     0.042    21.334
51 phenylthiophene -010                      0.654     0.569     0.085    14.994
51 phenylthiophene 000                       0.964     0.877     0.087     9.906
51 phenylthiophene 010                       0.654     0.569     0.085    14.994
51 phenylthiophene 020                       0.238     0.196     0.042    21.334
51 phenylthiophene 030                      -0.006     0.004    -0.010  -239.987
51 phenylthiophene 040                       0.035     0.108    -0.073   -67.450
51 phenylthiophene 050                       0.319     0.481    -0.162   -33.670
51 phenylthiophene 060                       0.762     1.026    -0.264   -25.690
51 phenylthiophene 070                       1.226     1.609    -0.383   -23.773
51 phenylthiophene 080                       1.565     2.061    -0.496   -24.086
51 phenylthiophene 090                       1.692     2.237    -0.545   -24.360
51 phenylthiophene 100                       1.580     2.058    -0.478   -23.203
51 phenylthiophene 110                       1.209     1.586    -0.377   -23.782
51 phenylthiophene 120                       0.722     0.991    -0.269   -27.112
51 phenylthiophene 130                       0.292     0.457    -0.165   -36.097
51 phenylthiophene 140                       0.030     0.107    -0.077   -71.767
51 phenylthiophene 150                       0.000     0.000     0.000     0.000
51 phenylthiophene 160                       0.170     0.124     0.046    36.917
51 phenylthiophene 170                       0.457     0.404     0.053    13.021
51 phenylthiophene 180                       0.726     0.661     0.065     9.801
52 thiophenylpyridine -170                   0.009     0.057    -0.048   -85.052
52 thiophenylpyridine -160                   0.162     0.340    -0.178   -52.212
52 thiophenylpyridine -150                   0.486     0.818    -0.332   -40.563
52 thiophenylpyridine -140                   1.035     1.511    -0.476   -31.525
52 thiophenylpyridine -130                   1.780     2.372    -0.592   -24.952
52 thiophenylpyridine -120                   2.638     3.313    -0.675   -20.361
52 thiophenylpyridine -110                   3.451     4.203    -0.752   -17.904
52 thiophenylpyridine -100                   4.060     4.877    -0.817   -16.757
52 thiophenylpyridine -090                   4.308     5.166    -0.858   -16.618
52 thiophenylpyridine -080                   4.181     4.966    -0.785   -15.806
52 thiophenylpyridine -070                   3.737     4.360    -0.623   -14.292
52 thiophenylpyridine -060                   3.082     3.529    -0.447   -12.652
52 thiophenylpyridine -050                   2.354     2.647    -0.293   -11.059
52 thiophenylpyridine -040                   1.685     1.850    -0.165    -8.909
52 thiophenylpyridine -030                   1.131     1.221    -0.090    -7.373
52 thiophenylpyridine -020                   0.785     0.835    -0.050    -5.999
52 thiophenylpyridine -010                   0.681     0.729    -0.048    -6.557
52 thiophenylpyridine 000                    0.693     0.729    -0.036    -4.998
52 thiophenylpyridine 010                    0.681     0.729    -0.048    -6.557
52 thiophenylpyridine 020                    0.785     0.835    -0.050    -5.999
52 thiophenylpyridine 030                    1.131     1.221    -0.090    -7.373
52 thiophenylpyridine 040                    1.685     1.850    -0.165    -8.909
52 thiophenylpyridine 050                    2.354     2.647    -0.293   -11.059
52 thiophenylpyridine 060                    3.082     3.529    -0.447   -12.652
52 thiophenylpyridine 070                    3.737     4.360    -0.623   -14.292
52 thiophenylpyridine 080                    4.181     4.966    -0.785   -15.806
52 thiophenylpyridine 090                    4.308     5.166    -0.858   -16.618
52 thiophenylpyridine 100                    4.060     4.877    -0.817   -16.757
52 thiophenylpyridine 110                    3.451     4.203    -0.752   -17.904
52 thiophenylpyridine 120                    2.638     3.313    -0.675   -20.361
52 thiophenylpyridine 130                    1.780     2.372    -0.592   -24.952
52 thiophenylpyridine 140                    1.035     1.511    -0.476   -31.525
52 thiophenylpyridine 150                    0.486     0.818    -0.332   -40.563
52 thiophenylpyridine 160                    0.162     0.340    -0.178   -52.212
52 thiophenylpyridine 170                    0.009     0.057    -0.048   -85.052
52 thiophenylpyridine 180                    0.000     0.000     0.000     0.000
53 phenyloxazole -170                        0.135     0.143    -0.008    -5.402
53 phenyloxazole -160                        0.430     0.455    -0.025    -5.510
53 phenyloxazole -150                        0.938     0.993    -0.055    -5.517
53 phenyloxazole -140                        1.639     1.749    -0.110    -6.308
53 phenyloxazole -130                        2.467     2.675    -0.208    -7.761
53 phenyloxazole -120                        3.363     3.689    -0.326    -8.835
53 phenyloxazole -110                        4.227     4.636    -0.409    -8.813
53 phenyloxazole -100                        4.909     5.328    -0.419    -7.869
53 phenyloxazole -090                        5.211     5.589    -0.378    -6.765
53 phenyloxazole -080                        4.976     5.342    -0.366    -6.857
53 phenyloxazole -070                        4.333     4.677    -0.344    -7.345
53 phenyloxazole -060                        3.488     3.761    -0.273    -7.266
53 phenyloxazole -050                        2.595     2.766    -0.171    -6.170
53 phenyloxazole -040                        1.730     1.820    -0.090    -4.939
53 phenyloxazole -030                        0.995     1.035    -0.040    -3.842
53 phenyloxazole -020                        0.453     0.471    -0.018    -3.904
53 phenyloxazole -010                        0.177     0.186    -0.009    -4.761
53 phenyloxazole 000                         0.000     0.000     0.000     0.000
53 phenyloxazole 010                         0.177     0.186    -0.009    -4.761
53 phenyloxazole 020                         0.453     0.471    -0.018    -3.904
53 phenyloxazole 030                         0.995     1.035    -0.040    -3.842
53 phenyloxazole 040                         1.730     1.820    -0.090    -4.939
53 phenyloxazole 050                         2.595     2.766    -0.171    -6.170
53 phenyloxazole 060                         3.488     3.761    -0.273    -7.266
53 phenyloxazole 070                         4.333     4.677    -0.344    -7.345
53 phenyloxazole 080                         4.976     5.342    -0.366    -6.857
53 phenyloxazole 090                         5.211     5.589    -0.378    -6.765
53 phenyloxazole 100                         4.909     5.328    -0.419    -7.869
53 phenyloxazole 110                         4.227     4.636    -0.409    -8.813
53 phenyloxazole 120                         3.363     3.689    -0.326    -8.835
53 phenyloxazole 130                         2.467     2.675    -0.208    -7.761
53 phenyloxazole 140                         1.639     1.749    -0.110    -6.308
53 phenyloxazole 150                         0.938     0.993    -0.055    -5.517
53 phenyloxazole 160                         0.430     0.455    -0.025    -5.510
53 phenyloxazole 170                         0.135     0.143    -0.008    -5.402
53 phenyloxazole 180                         0.002     0.003    -0.001   -38.152
54 pyridinyloxazole -170                     0.103     0.120    -0.017   -13.820
54 pyridinyloxazole -160                     0.397     0.438    -0.041    -9.251
54 pyridinyloxazole -150                     0.879     0.958    -0.079    -8.229
54 pyridinyloxazole -140                     1.568     1.682    -0.114    -6.803
54 pyridinyloxazole -130                     2.410     2.559    -0.149    -5.827
54 pyridinyloxazole -120                     3.349     3.507    -0.158    -4.502
54 pyridinyloxazole -110                     4.269     4.416    -0.147    -3.332
54 pyridinyloxazole -100                     5.021     5.156    -0.135    -2.626
54 pyridinyloxazole -090                     5.459     5.587    -0.128    -2.292
54 pyridinyloxazole -080                     5.484     5.622    -0.138    -2.459
54 pyridinyloxazole -070                     5.121     5.273    -0.152    -2.887
54 pyridinyloxazole -060                     4.607     4.673    -0.066    -1.421
54 pyridinyloxazole -050                     4.058     3.980     0.078     1.948
54 pyridinyloxazole -040                     3.552     3.332     0.220     6.592
54 pyridinyloxazole -030                     3.143     2.821     0.322    11.412
54 pyridinyloxazole -020                     2.856     2.472     0.384    15.544
54 pyridinyloxazole -010                     2.706     2.290     0.416    18.184
54 pyridinyloxazole 000                      2.610     2.183     0.427    19.574
54 pyridinyloxazole 010                      2.706     2.290     0.416    18.184
54 pyridinyloxazole 020                      2.856     2.472     0.384    15.544
54 pyridinyloxazole 030                      3.141     2.821     0.320    11.350
54 pyridinyloxazole 040                      3.552     3.332     0.220     6.592
54 pyridinyloxazole 050                      4.058     3.980     0.078     1.948
54 pyridinyloxazole 060                      4.607     4.673    -0.066    -1.421
54 pyridinyloxazole 070                      5.121     5.273    -0.152    -2.887
54 pyridinyloxazole 080                      5.484     5.622    -0.138    -2.459
54 pyridinyloxazole 090                      5.459     5.587    -0.128    -2.292
54 pyridinyloxazole 100                      5.021     5.156    -0.135    -2.626
54 pyridinyloxazole 110                      4.269     4.416    -0.147    -3.332
54 pyridinyloxazole 120                      3.349     3.507    -0.158    -4.502
54 pyridinyloxazole 130                      2.410     2.559    -0.149    -5.827
54 pyridinyloxazole 140                      1.568     1.682    -0.114    -6.803
54 pyridinyloxazole 150                      0.879     0.958    -0.079    -8.229
54 pyridinyloxazole 160                      0.397     0.438    -0.041    -9.251
54 pyridinyloxazole 170                      0.103     0.120    -0.017   -13.820
54 pyridinyloxazole 180                      0.000     0.000     0.000     0.000
55 phenylthiazole -170                       0.000     0.000     0.000     0.000
55 phenylthiazole -160                       0.114     0.101     0.013    12.758
55 phenylthiazole -150                       0.368     0.387    -0.019    -4.822
55 phenylthiazole -140                       0.797     0.892    -0.095   -10.687
55 phenylthiazole -130                       1.374     1.594    -0.220   -13.817
55 phenylthiazole -120                       2.055     2.425    -0.370   -15.249
55 phenylthiazole -110                       2.728     3.249    -0.521   -16.036
55 phenylthiazole -100                       3.218     3.857    -0.639   -16.557
55 phenylthiazole -090                       3.401     4.090    -0.689   -16.842
55 phenylthiazole -080                       3.233     3.863    -0.630   -16.317
55 phenylthiazole -070                       2.783     3.266    -0.483   -14.783
55 phenylthiazole -060                       2.140     2.460    -0.320   -13.012
55 phenylthiazole -050                       1.456     1.628    -0.172   -10.574
55 phenylthiazole -040                       0.827     0.906    -0.079    -8.700
55 phenylthiazole -030                       0.382     0.406    -0.024    -5.997
55 phenylthiazole -020                       0.191     0.192    -0.001    -0.587
55 phenylthiazole -010                       0.258     0.245     0.013     5.198
55 phenylthiazole 000                        0.322     0.303     0.019     6.281
55 phenylthiazole 010                        0.258     0.245     0.013     5.198
55 phenylthiazole 020                        0.191     0.192    -0.001    -0.587
55 phenylthiazole 030                        0.382     0.406    -0.024    -5.997
55 phenylthiazole 040                        0.827     0.906    -0.079    -8.700
55 phenylthiazole 050                        1.456     1.628    -0.172   -10.574
55 phenylthiazole 060                        2.140     2.460    -0.320   -13.012
55 phenylthiazole 070                        2.783     3.266    -0.483   -14.783
55 phenylthiazole 080                        3.233     3.863    -0.630   -16.317
55 phenylthiazole 090                        3.401     4.090    -0.689   -16.842
55 phenylthiazole 100                        3.218     3.857    -0.639   -16.557
55 phenylthiazole 110                        2.728     3.249    -0.521   -16.036
55 phenylthiazole 120                        2.055     2.425    -0.370   -15.249
55 phenylthiazole 130                        1.374     1.594    -0.220   -13.817
55 phenylthiazole 140                        0.797     0.892    -0.095   -10.687
55 phenylthiazole 150                        0.368     0.387    -0.019    -4.822
55 phenylthiazole 160                        0.114     0.101     0.013    12.758
55 phenylthiazole 170                        0.000     0.000     0.000     0.000
55 phenylthiazole 180                        0.203     0.191     0.012     6.135
56 pyridinylthiazole -170                    0.155     0.217    -0.062   -28.354
56 pyridinylthiazole -160                    0.561     0.777    -0.216   -27.803
56 pyridinylthiazole -150                    1.214     1.640    -0.426   -25.960
56 pyridinylthiazole -140                    2.102     2.741    -0.639   -23.315
56 pyridinylthiazole -130                    3.160     3.987    -0.827   -20.751
56 pyridinylthiazole -120                    4.298     5.252    -0.954   -18.173
56 pyridinylthiazole -110                    5.337     6.385    -1.048   -16.406
56 pyridinylthiazole -100                    6.169     7.259    -1.090   -15.019
56 pyridinylthiazole -090                    6.688     7.754    -1.066   -13.749
56 pyridinylthiazole -080                    6.889     7.833    -0.944   -12.051
56 pyridinylthiazole -070                    6.830     7.566    -0.736    -9.731
56 pyridinylthiazole -060                    6.616     7.126    -0.510    -7.152
56 pyridinylthiazole -050                    6.391     6.676    -0.285    -4.272
56 pyridinylthiazole -040                    6.263     6.349    -0.086    -1.360
56 pyridinylthiazole -030                    6.274     6.203     0.071     1.137
56 pyridinylthiazole -020                    6.406     6.243     0.163     2.617
56 pyridinylthiazole -010                    6.561     6.350     0.211     3.324
56 pyridinylthiazole 000                     6.399     6.197     0.202     3.260
56 pyridinylthiazole 010                     6.561     6.350     0.211     3.324
56 pyridinylthiazole 020                     6.406     6.243     0.163     2.617
56 pyridinylthiazole 030                     6.274     6.203     0.071     1.137
56 pyridinylthiazole 040                     6.263     6.349    -0.086    -1.360
56 pyridinylthiazole 050                     6.391     6.676    -0.285    -4.272
56 pyridinylthiazole 060                     6.616     7.126    -0.510    -7.152
56 pyridinylthiazole 070                     6.830     7.566    -0.736    -9.731
56 pyridinylthiazole 080                     6.889     7.833    -0.944   -12.051
56 pyridinylthiazole 090                     6.688     7.754    -1.066   -13.749
56 pyridinylthiazole 100                     6.169     7.259    -1.090   -15.019
56 pyridinylthiazole 110                     5.337     6.385    -1.048   -16.406
56 pyridinylthiazole 120                     4.298     5.252    -0.954   -18.173
56 pyridinylthiazole 130                     3.160     3.987    -0.827   -20.751
56 pyridinylthiazole 140                     2.102     2.741    -0.639   -23.315
56 pyridinylthiazole 150                     1.214     1.640    -0.426   -25.960
56 pyridinylthiazole 160                     0.561     0.777    -0.216   -27.803
56 pyridinylthiazole 170                     0.155     0.217    -0.062   -28.354
56 pyridinylthiazole 180                     0.000     0.000     0.000     0.000
57 phenylpyrrole -170                        0.384     0.375     0.009     2.316
57 phenylpyrrole -160                        0.090     0.085     0.005     5.845
57 phenylpyrrole -150                        0.014     0.011     0.003    25.782
57 phenylpyrrole -140                        0.193     0.201    -0.008    -3.841
57 phenylpyrrole -130                        0.628     0.646    -0.018    -2.727
57 phenylpyrrole -120                        1.231     1.276    -0.045    -3.563
57 phenylpyrrole -110                        1.886     1.966    -0.080    -4.083
57 phenylpyrrole -100                        2.396     2.520    -0.124    -4.939
57 phenylpyrrole -090                        2.584     2.737    -0.153    -5.608
57 phenylpyrrole -080                        2.374     2.516    -0.142    -5.648
57 phenylpyrrole -070                        1.876     1.971    -0.095    -4.797
57 phenylpyrrole -060                        1.250     1.295    -0.045    -3.460
57 phenylpyrrole -050                        0.638     0.659    -0.021    -3.135
57 phenylpyrrole -040                        0.194     0.196    -0.002    -1.025
57 phenylpyrrole -030                        0.000     0.000     0.000     0.000
57 phenylpyrrole -020                        0.141     0.128     0.013     9.842
57 phenylpyrrole -010                        0.470     0.452     0.018     3.917
57 phenylpyrrole 000                         0.774     0.768     0.006     0.827
57 phenylpyrrole 010                         0.470     0.452     0.018     3.917
57 phenylpyrrole 020                         0.141     0.128     0.013     9.842
57 phenylpyrrole 030                         0.000     0.000     0.000     0.000
57 phenylpyrrole 040                         0.194     0.196    -0.002    -1.025
57 phenylpyrrole 050                         0.638     0.659    -0.021    -3.135
57 phenylpyrrole 060                         1.250     1.295    -0.045    -3.460
57 phenylpyrrole 070                         1.876     1.971    -0.095    -4.797
57 phenylpyrrole 080                         2.374     2.516    -0.142    -5.648
57 phenylpyrrole 090                         2.584     2.737    -0.153    -5.608
57 phenylpyrrole 100                         2.396     2.520    -0.124    -4.939
57 phenylpyrrole 110                         1.886     1.966    -0.080    -4.083
57 phenylpyrrole 120                         1.231     1.276    -0.045    -3.563
57 phenylpyrrole 130                         0.628     0.646    -0.018    -2.727
57 phenylpyrrole 140                         0.193     0.201    -0.008    -3.841
57 phenylpyrrole 150                         0.014     0.011     0.003    25.782
57 phenylpyrrole 160                         0.090     0.085     0.005     5.845
57 phenylpyrrole 170                         0.384     0.375     0.009     2.316
57 phenylpyrrole 180                         0.664     0.645     0.019     2.964
58 pyrrollypyridine -170                     0.209     0.206     0.003     1.667
58 pyrrollypyridine -160                     0.710     0.716    -0.006    -0.849
58 pyrrollypyridine -150                     1.530     1.560    -0.030    -1.923
58 pyrrollypyridine -140                     2.656     2.712    -0.056    -2.048
58 pyrrollypyridine -130                     4.025     4.109    -0.084    -2.039
58 pyrrollypyridine -120                     5.558     5.649    -0.091    -1.604
58 pyrrollypyridine -110                     7.052     7.153    -0.101    -1.417
58 pyrrollypyridine -100                     8.241     8.396    -0.155    -1.845
58 pyrrollypyridine -090                     8.854     9.112    -0.258    -2.829
58 pyrrollypyridine -080                     8.773     9.043    -0.270    -2.989
58 pyrrollypyridine -070                     8.259     8.409    -0.150    -1.786
58 pyrrollypyridine -060                     7.491     7.506    -0.015    -0.198
58 pyrrollypyridine -050                     6.678     6.570     0.108     1.650
58 pyrrollypyridine -040                     5.937     5.753     0.184     3.205
58 pyrrollypyridine -030                     5.366     5.152     0.214     4.153
58 pyrrollypyridine -020                     5.018     4.810     0.208     4.316
58 pyrrollypyridine -010                     4.882     4.722     0.160     3.383
58 pyrrollypyridine 000                      4.663     4.547     0.116     2.546
58 pyrrollypyridine 010                      4.885     4.722     0.163     3.447
58 pyrrollypyridine 020                      5.019     4.810     0.209     4.335
58 pyrrollypyridine 030                      5.364     5.152     0.212     4.107
58 pyrrollypyridine 040                      5.938     5.753     0.185     3.216
58 pyrrollypyridine 050                      6.677     6.570     0.107     1.629
58 pyrrollypyridine 060                      7.495     7.506    -0.011    -0.148
58 pyrrollypyridine 070                      8.258     8.409    -0.151    -1.798
58 pyrrollypyridine 080                      8.774     9.043    -0.269    -2.974
58 pyrrollypyridine 090                      8.857     9.112    -0.255    -2.802
58 pyrrollypyridine 100                      8.238     8.396    -0.158    -1.880
58 pyrrollypyridine 110                      7.050     7.153    -0.103    -1.445
58 pyrrollypyridine 120                      5.554     5.649    -0.095    -1.685
58 pyrrollypyridine 130                      4.028     4.109    -0.081    -1.972
58 pyrrollypyridine 140                      2.653     2.712    -0.059    -2.189
58 pyrrollypyridine 150                      1.532     1.560    -0.028    -1.816
58 pyrrollypyridine 160                      0.710     0.716    -0.006    -0.842
58 pyrrollypyridine 170                      0.206     0.206    -0.000    -0.161
58 pyrrollypyridine 180                      0.000     0.000     0.000     0.000
59 phenylimidazole -170                      0.182     0.152     0.030    19.845
59 phenylimidazole -160                      0.161     0.123     0.038    31.114
59 phenylimidazole -150                      0.347     0.338     0.009     2.744
59 phenylimidazole -140                      0.782     0.808    -0.026    -3.200
59 phenylimidazole -130                      1.422     1.496    -0.074    -4.918
59 phenylimidazole -120                      2.192     2.314    -0.122    -5.261
59 phenylimidazole -110                      2.972     3.121    -0.149    -4.786
59 phenylimidazole -100                      3.554     3.724    -0.170    -4.573
59 phenylimidazole -090                      3.773     3.955    -0.182    -4.589
59 phenylimidazole -080                      3.573     3.745    -0.172    -4.589
59 phenylimidazole -070                      2.983     3.141    -0.158    -5.036
59 phenylimidazole -060                      2.204     2.336    -0.132    -5.639
59 phenylimidazole -050                      1.417     1.506    -0.089    -5.929
59 phenylimidazole -040                      0.772     0.802    -0.030    -3.754
59 phenylimidazole -030                      0.339     0.328     0.011     3.253
59 phenylimidazole -020                      0.188     0.145     0.043    29.399
59 phenylimidazole -010                      0.294     0.233     0.061    26.095
59 phenylimidazole 000                       0.390     0.337     0.053    15.658
59 phenylimidazole 010                       0.294     0.233     0.061    26.086
59 phenylimidazole 020                       0.192     0.145     0.047    32.585
59 phenylimidazole 030                       0.338     0.328     0.010     3.067
59 phenylimidazole 040                       0.774     0.802    -0.028    -3.497
59 phenylimidazole 050                       1.418     1.506    -0.088    -5.861
59 phenylimidazole 060                       2.208     2.336    -0.128    -5.499
59 phenylimidazole 070                       2.981     3.141    -0.160    -5.098
59 phenylimidazole 080                       3.569     3.745    -0.176    -4.688
59 phenylimidazole 090                       3.770     3.955    -0.185    -4.686
59 phenylimidazole 100                       3.557     3.724    -0.167    -4.480
59 phenylimidazole 110                       2.973     3.121    -0.148    -4.754
59 phenylimidazole 120                       2.192     2.314    -0.122    -5.290
59 phenylimidazole 130                       1.424     1.496    -0.072    -4.837
59 phenylimidazole 140                       0.782     0.808    -0.026    -3.224
59 phenylimidazole 150                       0.351     0.338     0.013     3.764
59 phenylimidazole 160                       0.159     0.123     0.036    29.287
59 phenylimidazole 170                       0.184     0.152     0.032    20.780
59 phenylimidazole 180                       0.000     0.000     0.000     0.000
60 imidazolylpyridine -170                   0.241     0.250    -0.009    -3.486
60 imidazolylpyridine -160                   0.884     0.934    -0.050    -5.351
60 imidazolylpyridine -150                   1.909     2.020    -0.111    -5.508
60 imidazolylpyridine -140                   3.249     3.436    -0.187    -5.430
60 imidazolylpyridine -130                   4.787     5.057    -0.270    -5.348
60 imidazolylpyridine -120                   6.393     6.740    -0.347    -5.149
60 imidazolylpyridine -110                   7.867     8.289    -0.422    -5.093
60 imidazolylpyridine -100                   9.061     9.540    -0.479    -5.016
60 imidazolylpyridine -090                   9.824    10.344    -0.520    -5.025
60 imidazolylpyridine -080                  10.095    10.600    -0.505    -4.766
60 imidazolylpyridine -070                   9.980    10.448    -0.468    -4.480
60 imidazolylpyridine -060                   9.636    10.057    -0.421    -4.187
60 imidazolylpyridine -050                   9.296     9.626    -0.330    -3.431
60 imidazolylpyridine -040                   9.072     9.306    -0.234    -2.515
60 imidazolylpyridine -030                   9.018     9.186    -0.168    -1.829
60 imidazolylpyridine -020                   9.133     9.292    -0.159    -1.710
60 imidazolylpyridine -010                   9.344     9.512    -0.168    -1.770
60 imidazolylpyridine 000                    9.241     9.442    -0.201    -2.125
60 imidazolylpyridine 010                    9.334     9.512    -0.178    -1.876
60 imidazolylpyridine 020                    9.133     9.292    -0.159    -1.712
60 imidazolylpyridine 030                    9.017     9.186    -0.169    -1.840
60 imidazolylpyridine 040                    9.073     9.306    -0.233    -2.499
60 imidazolylpyridine 050                    9.297     9.626    -0.329    -3.421
60 imidazolylpyridine 060                    9.636    10.057    -0.421    -4.189
60 imidazolylpyridine 070                    9.976    10.448    -0.472    -4.513
60 imidazolylpyridine 080                   10.093    10.600    -0.507    -4.783
60 imidazolylpyridine 090                    9.824    10.344    -0.520    -5.025
60 imidazolylpyridine 100                    9.058     9.540    -0.482    -5.047
60 imidazolylpyridine 110                    7.868     8.289    -0.421    -5.080
60 imidazolylpyridine 120                    6.395     6.740    -0.345    -5.114
60 imidazolylpyridine 130                    4.791     5.057    -0.266    -5.262
60 imidazolylpyridine 140                    3.250     3.436    -0.186    -5.400
60 imidazolylpyridine 150                    1.910     2.020    -0.110    -5.466
60 imidazolylpyridine 160                    0.883     0.934    -0.051    -5.504
60 imidazolylpyridine 170                    0.237     0.250    -0.013    -5.144
60 imidazolylpyridine 180                    0.000     0.000     0.000     0.000
61 me_phenylimidazole -170                   1.365     1.202     0.163    13.561
61 me_phenylimidazole -160                   0.646     0.556     0.090    16.250
61 me_phenylimidazole -150                   0.138     0.101     0.037    37.062
61 me_phenylimidazole -140                   0.000     0.000     0.000     0.000
61 me_phenylimidazole -130                   0.219     0.252    -0.033   -13.135
61 me_phenylimidazole -120                   0.709     0.767    -0.058    -7.606
61 me_phenylimidazole -110                   1.319     1.388    -0.069    -4.957
61 me_phenylimidazole -100                   2.000     1.874     0.126     6.715
61 me_phenylimidazole -090                   2.110     2.058     0.052     2.514
61 me_phenylimidazole -080                   2.005     1.881     0.124     6.594
61 me_phenylimidazole -070                   1.323     1.419    -0.096    -6.778
61 me_phenylimidazole -060                   0.762     0.836    -0.074    -8.844
61 me_phenylimidazole -050                   0.281     0.321    -0.040   -12.531
61 me_phenylimidazole -040                   0.020     0.026    -0.006   -22.276
61 me_phenylimidazole -030                   0.107     0.074     0.033    44.896
61 me_phenylimidazole -020                   0.603     0.512     0.091    17.743
61 me_phenylimidazole -010                   1.370     1.200     0.170    14.138
61 me_phenylimidazole 000                    1.940     1.720     0.220    12.797
61 me_phenylimidazole 010                    1.367     1.200     0.167    13.907
61 me_phenylimidazole 020                    0.606     0.512     0.094    18.268
61 me_phenylimidazole 030                    0.110     0.074     0.036    49.294
61 me_phenylimidazole 040                    0.021     0.026    -0.005   -17.357
61 me_phenylimidazole 050                    0.279     0.321    -0.042   -13.234
61 me_phenylimidazole 060                    0.759     0.836    -0.077    -9.174
61 me_phenylimidazole 070                    1.324     1.419    -0.095    -6.678
61 me_phenylimidazole 080                    2.007     1.881     0.126     6.707
61 me_phenylimidazole 090                    2.112     2.058     0.054     2.604
61 me_phenylimidazole 100                    2.002     1.874     0.128     6.807
61 me_phenylimidazole 110                    1.319     1.388    -0.069    -4.973
61 me_phenylimidazole 120                    0.709     0.767    -0.058    -7.592
61 me_phenylimidazole 130                    0.220     0.252    -0.032   -12.840
61 me_phenylimidazole 140                    0.001     0.000     0.001       Inf
61 me_phenylimidazole 150                    0.137     0.101     0.036    35.968
61 me_phenylimidazole 160                    0.644     0.556     0.088    15.866
61 me_phenylimidazole 170                    1.364     1.202     0.162    13.513
61 me_phenylimidazole 180                    1.726     1.532     0.194    12.671
62 me_imidazolylpyridine -170                0.095     0.102    -0.007    -7.233
62 me_imidazolylpyridine -160                0.303     0.325    -0.022    -6.779
62 me_imidazolylpyridine -150                0.701     0.769    -0.068    -8.830
62 me_imidazolylpyridine -140                1.377     1.498    -0.121    -8.100
62 me_imidazolylpyridine -130                2.325     2.500    -0.175    -7.015
62 me_imidazolylpyridine -120                3.478     3.701    -0.223    -6.029
62 me_imidazolylpyridine -110                4.694     4.983    -0.289    -5.802
62 me_imidazolylpyridine -100                5.786     6.173    -0.387    -6.271
62 me_imidazolylpyridine -090                6.616     7.044    -0.428    -6.070
62 me_imidazolylpyridine -080                7.024     7.468    -0.444    -5.940
62 me_imidazolylpyridine -070                6.839     7.539    -0.700    -9.282
62 me_imidazolylpyridine -060                6.691     7.388    -0.697    -9.441
62 me_imidazolylpyridine -050                6.656     7.288    -0.632    -8.675
62 me_imidazolylpyridine -040                6.897     7.416    -0.519    -7.000
62 me_imidazolylpyridine -030                7.474     7.875    -0.401    -5.095
62 me_imidazolylpyridine -020                8.369     8.666    -0.297    -3.428
62 me_imidazolylpyridine -010                9.430     9.641    -0.211    -2.190
62 me_imidazolylpyridine 000                 9.963    10.172    -0.209    -2.052
62 me_imidazolylpyridine 010                 9.430     9.641    -0.211    -2.190
62 me_imidazolylpyridine 020                 8.366     8.666    -0.300    -3.460
62 me_imidazolylpyridine 030                 7.471     7.875    -0.404    -5.131
62 me_imidazolylpyridine 040                 6.897     7.416    -0.519    -6.994
62 me_imidazolylpyridine 050                 6.656     7.288    -0.632    -8.671
62 me_imidazolylpyridine 060                 6.688     7.388    -0.700    -9.476
62 me_imidazolylpyridine 070                 6.837     7.539    -0.702    -9.307
62 me_imidazolylpyridine 080                 7.019     7.468    -0.449    -6.009
62 me_imidazolylpyridine 090                 6.617     7.044    -0.427    -6.058
62 me_imidazolylpyridine 100                 5.786     6.173    -0.387    -6.269
62 me_imidazolylpyridine 110                 4.691     4.983    -0.292    -5.865
62 me_imidazolylpyridine 120                 3.477     3.701    -0.224    -6.055
62 me_imidazolylpyridine 130                 2.330     2.500    -0.170    -6.817
62 me_imidazolylpyridine 140                 1.375     1.498    -0.123    -8.181
62 me_imidazolylpyridine 150                 0.699     0.769    -0.070    -9.126
62 me_imidazolylpyridine 160                 0.301     0.325    -0.024    -7.515
62 me_imidazolylpyridine 170                 0.097     0.102    -0.005    -5.251
62 me_imidazolylpyridine 180                 0.000     0.000     0.000     0.000
==========================================================================================
RMSE                0.363   kcal/mol
MUE                 0.243   kcal/mol
------------------------------------------------------------------------------------------
MSE                -0.034   kcal/mol
min                -1.115   kcal/mol
max                 1.684   kcal/mol
range               2.799   kcal/mol
min abs             0.000   kcal/mol
max abs             1.684   kcal/mol
==========================================================================================
RMSE                  Inf   %
MUE                   Inf   %
MSE                   NaN   %
min                  -Inf   %
max                   Inf   %
range                 Inf   %
min abs             0.000   %
max abs               Inf   %
------------------------------------------------------------------------------------------
RMSE/|avg|         12.434   %
MUE/|avg|           8.342   %
==========================================================================================
Statistics for groups:
01_butane      (36) RMSE      0.105   MSE      -0.019   kcal/mol
02_E_pentene   (36) RMSE      0.176   MSE      -0.102   kcal/mol
03_4_Me_pentene(36) RMSE      0.154   MSE      -0.065   kcal/mol
04_3_Me_pentene(36) RMSE      0.174   MSE       0.112   kcal/mol
05_ethane_diol (36) RMSE      0.216   MSE      -0.013   kcal/mol
06_meo_methanol(36) RMSE      0.407   MSE      -0.257   kcal/mol
07_fluoropropane(36) RMSE      0.183   MSE      -0.097   kcal/mol
08_fluorobutane(36) RMSE      0.168   MSE      -0.057   kcal/mol
09_difluorobutane(36) RMSE      0.166   MSE      -0.034   kcal/mol
10_trifluorobutane(36) RMSE      0.196   MSE      -0.140   kcal/mol
11_me_acetamide(36) RMSE      0.412   MSE       0.257   kcal/mol
12_me_acetate  (36) RMSE      0.166   MSE      -0.001   kcal/mol
13_dimethylurea(36) RMSE      0.240   MSE      -0.063   kcal/mol
14_Et_acetamide(36) RMSE      0.193   MSE      -0.055   kcal/mol
15_Et_Me_acetamide(36) RMSE      0.308   MSE       0.047   kcal/mol
16_N_me_sulfonamide(36) RMSE      0.350   MSE       0.071   kcal/mol
17_ethylbenzene(36) RMSE      0.137   MSE      -0.117   kcal/mol
18_N_me_aniline(36) RMSE      0.071   MSE      -0.044   kcal/mol
19_anisole     (36) RMSE      0.093   MSE      -0.049   kcal/mol
20_2_MeO_Me_pyridine(36) RMSE      0.179   MSE       0.085   kcal/mol
21_pyridinyl_ethanone(36) RMSE      0.380   MSE      -0.346   kcal/mol
22_pyrrollyethanone(36) RMSE      0.242   MSE      -0.056   kcal/mol
23_furanylethanone(36) RMSE      0.382   MSE      -0.189   kcal/mol
24_thiophenylethanone(36) RMSE      0.306   MSE       0.276   kcal/mol
25_imidazolylethanone(36) RMSE      0.341   MSE      -0.246   kcal/mol
26_me_imidazolylethanone(36) RMSE      0.463   MSE      -0.296   kcal/mol
27_oxazolylethanone(36) RMSE      0.328   MSE      -0.230   kcal/mol
28_thiazolylethanone(36) RMSE      0.333   MSE      -0.044   kcal/mol
29_sulfonylthiazole(36) RMSE      0.161   MSE       0.034   kcal/mol
30_sulfonamide (36) RMSE      0.683   MSE      -0.587   kcal/mol
31_N_phenylacetamide(36) RMSE      0.337   MSE      -0.072   kcal/mol
32_benzamide   (36) RMSE      0.085   MSE       0.032   kcal/mol
33_pyridinyl_acetamide(36) RMSE      0.280   MSE       0.194   kcal/mol
34_pyrimidinyl_acetamide(36) RMSE      0.346   MSE       0.301   kcal/mol
35_pyridinyl_urea(36) RMSE      0.485   MSE       0.429   kcal/mol
36_pyrrollyacetamide(36) RMSE      0.812   MSE       0.653   kcal/mol
37_furanylacetamide(36) RMSE      1.067   MSE       0.790   kcal/mol
38_thiophenylacetamide(36) RMSE      0.272   MSE       0.185   kcal/mol
39_imidazolylacetamide(36) RMSE      0.499   MSE       0.350   kcal/mol
40_me_imidazolylacetamide(36) RMSE      0.447   MSE       0.098   kcal/mol
41_oxazolylacetamide(36) RMSE      0.779   MSE       0.661   kcal/mol
42_thiazolylacetamide(36) RMSE      0.260   MSE      -0.056   kcal/mol
43_biphenyl    (36) RMSE      0.105   MSE       0.006   kcal/mol
44_phenylpyridine(36) RMSE      0.212   MSE      -0.145   kcal/mol
45_phenylpyrimidine(36) RMSE      0.039   MSE      -0.010   kcal/mol
46_bipyridine  (36) RMSE      0.367   MSE      -0.285   kcal/mol
47_fluorobiphenyl(36) RMSE      0.296   MSE       0.003   kcal/mol
48_fluorophenyl_pyridine(36) RMSE      0.275   MSE      -0.170   kcal/mol
49_phenylfuran (36) RMSE      0.208   MSE      -0.156   kcal/mol
50_furanylpyridine(36) RMSE      0.685   MSE      -0.601   kcal/mol
51_phenylthiophene(36) RMSE      0.267   MSE      -0.166   kcal/mol
52_thiophenylpyridine(36) RMSE      0.499   MSE      -0.403   kcal/mol
53_phenyloxazole(36) RMSE      0.238   MSE      -0.180   kcal/mol
54_pyridinyloxazole(36) RMSE      0.203   MSE       0.017   kcal/mol
55_phenylthiazole(36) RMSE      0.343   MSE      -0.235   kcal/mol
56_pyridinylthiazole(36) RMSE      0.647   MSE      -0.464   kcal/mol
57_phenylpyrrole(36) RMSE      0.067   MSE      -0.037   kcal/mol
58_pyrrollypyridine(36) RMSE      0.146   MSE      -0.016   kcal/mol
59_phenylimidazole(36) RMSE      0.104   MSE      -0.060   kcal/mol
60_imidazolylpyridine(36) RMSE      0.320   MSE      -0.275   kcal/mol
61_me_phenylimidazole(36) RMSE      0.099   MSE       0.040   kcal/mol
62_me_imidazolylpyridine(36) RMSE      0.386   MSE      -0.319   kcal/mol
--------------------------------------------------------------------------------
01_butane      RMSE/|avg|     4.93 %
02_E_pentene   RMSE/|avg|     16.54 %
03_4_Me_penteneRMSE/|avg|     12.39 %
04_3_Me_penteneRMSE/|avg|     15.26 %
05_ethane_diol RMSE/|avg|     7.23 %
06_meo_methanolRMSE/|avg|     14.36 %
07_fluoropropaneRMSE/|avg|     9.44 %
08_fluorobutaneRMSE/|avg|     9.00 %
09_difluorobutaneRMSE/|avg|     8.92 %
10_trifluorobutaneRMSE/|avg|     10.90 %
11_me_acetamideRMSE/|avg|     7.54 %
12_me_acetate  RMSE/|avg|     2.08 %
13_dimethylureaRMSE/|avg|     7.89 %
14_Et_acetamideRMSE/|avg|     13.50 %
15_Et_Me_acetamideRMSE/|avg|     14.98 %
16_N_me_sulfonamideRMSE/|avg|     19.84 %
17_ethylbenzeneRMSE/|avg|     23.04 %
18_N_me_anilineRMSE/|avg|     5.38 %
19_anisole     RMSE/|avg|     5.20 %
20_2_MeO_Me_pyridineRMSE/|avg|     10.38 %
21_pyridinyl_ethanoneRMSE/|avg|     8.11 %
22_pyrrollyethanoneRMSE/|avg|     3.77 %
23_furanylethanoneRMSE/|avg|     9.38 %
24_thiophenylethanoneRMSE/|avg|     8.60 %
25_imidazolylethanoneRMSE/|avg|     4.51 %
26_me_imidazolylethanoneRMSE/|avg|     6.28 %
27_oxazolylethanoneRMSE/|avg|     8.87 %
28_thiazolylethanoneRMSE/|avg|     6.46 %
29_sulfonylthiazoleRMSE/|avg|     7.54 %
30_sulfonamide RMSE/|avg|     27.46 %
31_N_phenylacetamideRMSE/|avg|     28.90 %
32_benzamide   RMSE/|avg|     10.03 %
33_pyridinyl_acetamideRMSE/|avg|     7.40 %
34_pyrimidinyl_acetamideRMSE/|avg|     14.97 %
35_pyridinyl_ureaRMSE/|avg|     16.50 %
36_pyrrollyacetamideRMSE/|avg|     23.10 %
37_furanylacetamideRMSE/|avg|     39.70 %
38_thiophenylacetamideRMSE/|avg|     17.78 %
39_imidazolylacetamideRMSE/|avg|     8.91 %
40_me_imidazolylacetamideRMSE/|avg|     23.96 %
41_oxazolylacetamideRMSE/|avg|     48.95 %
42_thiazolylacetamideRMSE/|avg|     5.83 %
43_biphenyl    RMSE/|avg|     9.88 %
44_phenylpyridineRMSE/|avg|     16.27 %
45_phenylpyrimidineRMSE/|avg|     1.43 %
46_bipyridine  RMSE/|avg|     7.69 %
47_fluorobiphenylRMSE/|avg|     26.74 %
48_fluorophenyl_pyridineRMSE/|avg|     12.56 %
49_phenylfuran RMSE/|avg|     12.26 %
50_furanylpyridineRMSE/|avg|     18.62 %
51_phenylthiopheneRMSE/|avg|     32.54 %
52_thiophenylpyridineRMSE/|avg|     20.80 %
53_phenyloxazoleRMSE/|avg|     9.44 %
54_pyridinyloxazoleRMSE/|avg|     6.52 %
55_phenylthiazoleRMSE/|avg|     20.72 %
56_pyridinylthiazoleRMSE/|avg|     12.46 %
57_phenylpyrroleRMSE/|avg|     6.78 %
58_pyrrollypyridineRMSE/|avg|     2.80 %
59_phenylimidazoleRMSE/|avg|     6.60 %
60_imidazolylpyridineRMSE/|avg|     4.45 %
61_me_phenylimidazoleRMSE/|avg|     11.10 %
62_me_imidazolylpyridineRMSE/|avg|     7.28 %
==========================================================================================
