# Supplementary material for: PM6-ML: The Synergy of Semiempirical Quantum Chemistry and Machine Learning Transformed into a Practical Computational Method
Source: J Chem Theory Comput. 2025 Jan 3;21(2):678–90. doi: 10.1021/acs.jctc.4c01330 (PMC11780751; doi:10.1021/acs.jctc.4c01330)
Supplement: Supplementary file 2 — ct4c01330_si_002.zip [file ct4c01330_si_002.zip › SI_validation_outputs/TorchMD-NET/D442]

        _______  
       /\______\ 
      / /      / 
     / / Cuby /   Dataset calculation
     \/______/   
                 
Selected 26 out of 4420 data set entries
==========================================================================================
name                                             E      Eref     error  error(%)
------------------------------------------------------------------------------------------
1.02.18 hydrogen--butadyine 1.00            -0.930    -0.461    -0.469  -101.689
1.06.43 toluene--cyclohexane 1.00           -3.590    -3.652     0.062     1.695
1.06.58 neohexane--propyne 1.00             -3.128    -2.541    -0.587   -23.089
1.07.45 benzene--nitrogen 1.00              -1.737    -1.518    -0.219   -14.396
1.07.78 cyclohexane--nitrogen 1.00          -0.797    -0.938     0.141    15.031
2.02.06 hydrogen--thioacetone 1.00          -1.163    -0.847    -0.316   -37.262
2.03.10 23dimethylbutane--diphosphine...    -2.704    -2.740     0.036     1.321
2.03.18 neopentane--phosphine 1.00          -1.035    -1.278     0.243    19.053
2.03.57 propyne--diphosphene 1.00           -1.148    -2.114     0.966    45.696
2.04.14 cyclohexane--dimethylsulfide ...    -2.510    -2.552     0.042     1.649
2.04.38 ethene--carbondisulfide 1.00        -0.156    -1.599     1.443    90.242
2.06.20 135triazine--sulfur 1.00            -0.347    -4.343     3.996    92.016
2.12.14 phosphorus4--thiophene 1.00         -1.166    -4.006     2.840    70.889
2.12.24 diphosphene--trithiane 1.00         -2.467    -3.947     1.480    37.501
2.13.08 trithiane--trithiane 1.00           -4.948    -7.018     2.070    29.491
3.04.02 hydrogen--diiodomethane 1.00         0.475    -0.528     1.003   189.938
3.05.14 butadyine--tetrafluoromethane...    -0.936    -1.307     0.371    28.394
3.09.04 methylamine--trifluoromethane...    -1.867    -1.339    -0.528   -39.458
3.09.08 diazene--fluorine 1.00              -0.233    -0.504     0.271    53.826
3.09.10 diazomethane--fluorine 1.00         -0.623    -0.930     0.307    33.043
3.11.04 hydrazine--tetrabromomethane ...    -0.808    -2.540     1.732    68.171
3.13.02 diacetonediperoxide--tetraflu...    -3.754    -4.482     0.728    16.242
3.23.06 phosphorus4--bromine 1.00           -0.116    -2.678     2.562    95.679
3.27.10 carbondisulfide--bromine 1.00       -0.643    -2.208     1.565    70.867
3.29.03 fluorine--trifluoromethane 1.00      0.167    -0.631     0.798   126.387
3.30.01 tetrafluoromethane--tetrachlo...    -0.653    -1.490     0.837    56.207
==========================================================================================
RMSE                1.384   kcal/mol
MUE                 0.985   kcal/mol
------------------------------------------------------------------------------------------
MSE                 0.822   kcal/mol
min                -0.587   kcal/mol
max                 3.996   kcal/mol
range               4.583   kcal/mol
min abs             0.036   kcal/mol
max abs             3.996   kcal/mol
==========================================================================================
RMSE               67.856   %
MUE                52.278   %
MSE                35.671   %
min              -101.689   %
max               189.938   %
range             291.627   %
min abs             1.321   %
max abs           189.938   %
------------------------------------------------------------------------------------------
RMSE/|avg|         61.831   %
MUE/|avg|          44.013   %
==========================================================================================
Statistics for groups:
HBCNO          (5)  RMSE      0.356   MSE      -0.214   kcal/mol
PS             (10) RMSE      1.835   MSE       1.280   kcal/mol
Halogens       (11) RMSE      1.186   MSE       0.877   kcal/mol
NobleGases     (0)  RMSE        NaN   MSE         NaN   kcal/mol
--------------------------------------------------------------------------------
HBCNO          RMSE/|avg|     19.57 %
PS             RMSE/|avg|     60.29 %
Halogens       RMSE/|avg|     69.99 %
NobleGases     RMSE/|avg|     NaN %
==========================================================================================
Errors along the curve, total
       x      RMSE       MUE       MSE
    1.00     1.384     0.985     0.822
==========================================================================================
