# Supplementary material for: PM6-ML: The Synergy of Semiempirical Quantum Chemistry and Machine Learning Transformed into a Practical Computational Method
Source: J Chem Theory Comput. 2025 Jan 3;21(2):678–90. doi: 10.1021/acs.jctc.4c01330 (PMC11780751; doi:10.1021/acs.jctc.4c01330)
Supplement: Supplementary file 2 — ct4c01330_si_002.zip [file ct4c01330_si_002.zip › SI_validation_outputs/TorchMD-NET/HB375]

        _______  
       /\______\ 
      / /      / 
     / / Cuby /   Dataset calculation
     \/______/   
                 
Selected 50 out of 3750 data set entries
==========================================================================================
name                                             E      Eref     error  error(%)
------------------------------------------------------------------------------------------
1.001 acetic acid ... acetaldehyde 1.00    -10.246   -10.810     0.564     5.218
1.002 acetic acid ... acetamide 1.00       -18.814   -19.325     0.511     2.642
1.004 acetic acid ... dimethylcarbona...   -11.217   -12.218     1.001     8.196
1.007 acetic acid ... furan 1.00            -5.890    -7.110     1.220    17.154
1.011 acetic acid ... nitromethane 1.00     -7.265    -9.112     1.847    20.268
1.014 acetic acid ... water 1.00           -10.854   -11.155     0.301     2.701
1.017 methanol ... acetic acid 1.00         -6.383    -6.691     0.308     4.600
1.023 methanol ... methanol 1.00            -5.337    -5.871     0.534     9.095
1.037 phenol ... methanol 1.00              -7.666    -8.391     0.725     8.641
1.039 phenol ... nitromethane 1.00          -7.305    -7.818     0.513     6.567
1.040 phenol ... nitrosomethane 1.00        -5.081    -5.795     0.714    12.315
1.053 water ... methylacetate 1.00          -6.432    -6.760     0.328     4.852
1.055 water ... nitrosomethane 1.00         -3.945    -4.412     0.467    10.583
2.008 1H-pyrrole ... methanol 1.00          -5.485    -6.262     0.777    12.414
2.010 1H-pyrrole ... nitromethane 1.00      -5.573    -5.179    -0.394    -7.608
2.013 1H-pyrrole ... water 1.00             -4.700    -5.319     0.619    11.638
2.015 ammonia ... acetamide 1.00            -4.245    -4.973     0.728    14.639
2.049 methylamine ... acetamide 1.00        -4.381    -5.275     0.894    16.942
3.001 acetic acid ... acetonitrile 1.00     -8.822    -9.052     0.230     2.543
3.006 acetic acid ... methylamine 1.00     -13.186   -13.707     0.521     3.799
3.009 acetic acid ... nitrosomethane ...    -9.197    -8.624    -0.573    -6.648
3.013 methanol ... acetonitrile 1.00        -4.718    -5.198     0.480     9.235
3.014 methanol ... ammonia 1.00             -6.370    -6.853     0.483     7.054
3.016 methanol ... dimethylamine 1.00       -8.448    -8.344    -0.104    -1.252
3.017 methanol ... dimethyldiazene 1.00     -5.352    -6.351     0.999    15.726
3.019 methanol ... methylazide 1.00         -3.632    -4.958     1.326    26.754
3.032 phenol ... N-methyl-2-propanimi...   -11.695   -12.827     1.132     8.828
3.035 water ... acetonitrile 1.00           -4.105    -4.879     0.774    15.860
4.004 1H-pyrrole ... dimethylamine 1.00     -7.979    -8.373     0.394     4.707
4.008 1H-pyrrole ... N-methyl-2-propa...    -8.831    -9.228     0.397     4.299
4.013 ammonia ... dimethyldiazene 1.00      -4.387    -3.295    -1.092   -33.131
4.018 aniline ... ammonia 1.00              -4.783    -5.272     0.489     9.268
4.023 aniline ... methylcyanate 1.00        -9.177    -8.672    -0.505    -5.825
4.038 methylamine ... dimethylamine 1.00    -4.152    -4.335     0.183     4.227
4.044 N-methylacetamide ... acetonitr...    -6.060    -6.024    -0.036    -0.601
4.046 N-methylacetamide ... aniline 1.00    -6.589    -7.129     0.540     7.580
5.003 ethyne ... acetic acid 1.00           -3.038    -3.574     0.536    14.996
5.006 ethyne ... dimethylether 1.00         -3.480    -3.485     0.005     0.144
5.014 ethyne ... water 1.00                 -1.959    -2.848     0.889    31.225
5.018 nitromethane ... N-methylacetam...    -5.718    -8.477     2.759    32.544
6.001 ethyne ... acetonitrile 1.00          -2.328    -3.092     0.764    24.725
6.004 ethyne ... dimethylamine 1.00         -4.041    -4.599     0.558    12.137
6.012 methylcyanate ... ammonia 1.00        -5.092    -5.725     0.633    11.061
7.009 ammonia ... nitromethane 1.00         -5.116    -5.249     0.133     2.525
7.053 ethene ... ammonia 1.00               -1.147    -1.343     0.196    14.609
7.069 ethene ... N-methyl-2-propanimi...    -2.587    -2.796     0.209     7.473
7.074 ethene ... water 1.00                 -2.105    -2.529     0.424    16.769
7.083 methane ... ammonia 1.00              -0.876    -0.760    -0.116   -15.292
7.085 methane ... dimethylamine 1.00        -1.526    -1.567     0.041     2.629
7.105 methanol ... methylisocyanide 1.00    -3.572    -4.354     0.782    17.963
==========================================================================================
RMSE                0.775   kcal/mol
MUE                 0.615   kcal/mol
------------------------------------------------------------------------------------------
MSE                 0.502   kcal/mol
min                -1.092   kcal/mol
max                 2.759   kcal/mol
range               3.850   kcal/mol
min abs             0.005   kcal/mol
max abs             2.759   kcal/mol
==========================================================================================
RMSE               13.609   %
MUE                10.950   %
MSE                 8.136   %
min               -33.131   %
max                32.544   %
range              65.675   %
min abs             0.144   %
max abs            33.131   %
------------------------------------------------------------------------------------------
RMSE/|avg|         11.886   %
MUE/|avg|           9.433   %
==========================================================================================
Statistics for groups:
OH-O           (13) RMSE      0.812   MSE       0.695   kcal/mol
NH-O           (5)  RMSE      0.703   MSE       0.525   kcal/mol
OH-N           (10) RMSE      0.759   MSE       0.527   kcal/mol
NH-N           (8)  RMSE      0.539   MSE       0.046   kcal/mol
CH-N           (3)  RMSE      0.658   MSE       0.652   kcal/mol
CH-O           (4)  RMSE      1.474   MSE       1.047   kcal/mol
noHB           (7)  RMSE      0.360   MSE       0.238   kcal/mol
--------------------------------------------------------------------------------
OH-O           RMSE/|avg|     9.14 %
NH-O           RMSE/|avg|     13.02 %
OH-N           RMSE/|avg|     9.40 %
NH-N           RMSE/|avg|     8.24 %
CH-N           RMSE/|avg|     14.70 %
CH-O           RMSE/|avg|     32.07 %
noHB           RMSE/|avg|     13.54 %
==========================================================================================
Errors along the curve, total
       x      RMSE       MUE       MSE
    1.00     0.775     0.615     0.502
==========================================================================================
