# Supplementary material for: PM6-ML: The Synergy of Semiempirical Quantum Chemistry and Machine Learning Transformed into a Practical Computational Method
Source: J Chem Theory Comput. 2025 Jan 3;21(2):678–90. doi: 10.1021/acs.jctc.4c01330 (PMC11780751; doi:10.1021/acs.jctc.4c01330)
Supplement: Supplementary file 2 — ct4c01330_si_002.zip [file ct4c01330_si_002.zip › SI_validation_outputs/TorchMD-NET/HB300SPX]

        _______  
       /\______\ 
      / /      / 
     / / Cuby /   Dataset calculation
     \/______/   
                 
Selected 50 out of 3000 data set entries
==========================================================================================
name                                             E      Eref     error  error(%)
------------------------------------------------------------------------------------------
1.01 phosphine ... ammonia 1.00             -1.761    -1.082    -0.679   -62.762
1.04 phosphine ... trimethylamine 1.00      -2.941    -2.143    -0.798   -37.216
1.06 methanethiol ... methylamine 1.00      -3.735    -3.886     0.151     3.893
1.22 hydrogenchloride ... ammonia 1.00      -9.243    -9.680     0.437     4.517
1.29 hydrogenbromide ... methylazide ...    -3.911    -5.051     1.140    22.579
1.33 hydrogeniodide ... methylazide 1.00    -2.372    -3.765     1.393    37.001
2.01 difluorophosphine ... acetone 1.00     -1.554    -3.794     2.240    59.043
2.04 sulfane ... acetamide 1.00             -4.185    -4.586     0.401     8.734
2.09 sulfane ... N-methylacetamide 1.00     -4.194    -4.769     0.575    12.055
2.16 hydrogenfluoride ... dimethylsul...   -11.217   -11.186    -0.031    -0.275
2.19 hydrogenfluoride ... phosphoric ...    -9.472    -9.159    -0.313    -3.416
2.20 hydrogenfluoride ... sulfur diox...    -5.808    -4.527    -1.281   -28.301
2.22 hydrogenchloride ... acetamide 1.00   -10.255   -11.776     1.521    12.919
2.24 hydrogenchloride ... dimethylsul...    -8.482    -7.777    -0.705    -9.069
2.26 hydrogenchloride ... methanol 1.00     -6.506    -6.861     0.355     5.176
2.29 hydrogenchloride ... sulfur diox...    -4.336    -2.816    -1.520   -53.983
2.32 hydrogenbromide ... acetone 1.00       -5.163    -6.867     1.704    24.813
2.33 hydrogenbromide ... chloric acid...   -14.215    -2.684   -11.531  -429.627
2.44 hydrogeniodide ... bromic acid 1.00    -1.430    -2.694     1.264    46.917
3.07 ammonia ... trimethylphosphine 1.00    -3.924    -3.253    -0.671   -20.626
3.34 hydrogenchloride ... phosphaalke...    -3.955    -4.782     0.827    17.300
3.42 hydrogenbromide ... phosphaalkyn...    -2.978    -3.415     0.437    12.811
4.04 ethyne ... tetrahydrothiophene 1.00    -4.190    -3.650    -0.540   -14.785
4.11 methylamine ... dimethylsulfide ...    -4.372    -4.238    -0.134    -3.151
4.13 N-methylacetamide ... dimethyldi...    -3.236    -4.946     1.710    34.580
4.17 acetic acid ... thioacetone 1.00       -6.314    -7.742     1.428    18.440
4.51 hydrogeniodide ... methanethiol ...    -2.852    -4.039     1.187    29.392
5.02 dimethylsulfone ... difluorophos...    -5.636    -6.993     1.357    19.409
5.07 methanethiol ... difluorophosphi...    -4.254    -4.514     0.260     5.754
5.08 methylcyanate ... difluorophosph...    -5.351    -5.603     0.252     4.502
5.18 acetic acid ... fluorine 1.00           1.639    -1.717     3.356   195.474
5.22 methanol ... fluorine 1.00             -0.522    -0.839     0.317    37.728
5.27 difluorophosphine ... fluorine 1.00    -1.442    -0.672    -0.770  -114.533
5.33 hydrogenfluoride ... tetrafluoro...    -2.095    -1.263    -0.832   -65.890
5.40 hydrogeniodide ... hydrogenfluor...    -0.959    -1.658     0.699    42.165
6.05 acetic acid ... chlorine 1.00          -3.302    -4.311     1.009    23.403
6.06 acetic acid ... hydrogenchloride...    -0.801    -2.452     1.651    67.337
6.08 acetic acid ... phosphorus trich...    -2.444    -2.567     0.123     4.787
6.11 methanol ... phosphorus trichlor...    -2.844    -2.656    -0.188    -7.089
6.26 hydrogenbromide ... methylchlori...    -3.094    -3.355     0.261     7.767
6.28 hydrogenbromide ... disulfur dic...    -3.639    -2.578    -1.061   -41.148
6.32 hydrogeniodide ... disulfur dich...    -3.372    -2.451    -0.921   -37.574
7.01 N-methylacetamide ... methylbrom...    -4.110    -4.224     0.114     2.709
7.03 acetic acid ... hydrogenbromide ...     1.444    -3.089     4.533   146.755
7.14 hydrogenbromide ... methylbromid...    -3.330    -3.433     0.103     2.987
8.02 acetic acid ... iodine 1.00            -4.623    -6.554     1.931    29.460
8.04 chloric acid ... hydrogeniodide ...   -17.068    -4.006   -13.062  -326.069
8.10 hydrogenfluoride ... hydrogeniod...    -2.691    -2.512    -0.179    -7.114
8.17 hydrogenbromide ... methyliodide...    -3.525    -3.332    -0.193    -5.798
8.18 hydrogeniodide ... iodine 1.00         -1.623    -2.001     0.378    18.902
==========================================================================================
RMSE                2.752   kcal/mol
MUE                 1.370   kcal/mol
------------------------------------------------------------------------------------------
MSE                -0.046   kcal/mol
min               -13.062   kcal/mol
max                 4.533   kcal/mol
range              17.596   kcal/mol
min abs             0.031   kcal/mol
max abs            13.062   kcal/mol
==========================================================================================
RMSE               89.740   %
MUE                44.555   %
MSE                -6.182   %
min              -429.627   %
max               195.474   %
range             625.101   %
min abs             0.275   %
max abs           429.627   %
------------------------------------------------------------------------------------------
RMSE/|avg|         64.309   %
MUE/|avg|          32.028   %
==========================================================================================
Statistics for groups:
XH-N           (6)  RMSE      0.871   MSE       0.274   kcal/mol
XH-O           (13) RMSE      3.396   MSE      -0.563   kcal/mol
XH-P           (3)  RMSE      0.665   MSE       0.198   kcal/mol
XH-S           (5)  RMSE      1.156   MSE       0.730   kcal/mol
XH-F           (8)  RMSE      1.374   MSE       0.580   kcal/mol
XH-Cl          (7)  RMSE      0.913   MSE       0.125   kcal/mol
XH-Br          (3)  RMSE      2.619   MSE       1.583   kcal/mol
XH-I           (5)  RMSE      5.909   MSE      -2.225   kcal/mol
--------------------------------------------------------------------------------
XH-N           RMSE/|avg|     20.41 %
XH-O           RMSE/|avg|     55.54 %
XH-P           RMSE/|avg|     17.42 %
XH-S           RMSE/|avg|     23.48 %
XH-F           RMSE/|avg|     47.27 %
XH-Cl          RMSE/|avg|     31.38 %
XH-Br          RMSE/|avg|     73.11 %
XH-I           RMSE/|avg|     160.52 %
==========================================================================================
Errors along the curve, total
       x      RMSE       MUE       MSE
    1.00     2.752     1.370    -0.046
==========================================================================================
