# Supplementary material for: PM6-ML: The Synergy of Semiempirical Quantum Chemistry and Machine Learning Transformed into a Practical Computational Method
Source: J Chem Theory Comput. 2025 Jan 3;21(2):678–90. doi: 10.1021/acs.jctc.4c01330 (PMC11780751; doi:10.1021/acs.jctc.4c01330)
Supplement: Supplementary file 2 — ct4c01330_si_002.zip [file ct4c01330_si_002.zip › SI_validation_outputs/TorchMD-NET/R739]

        _______  
       /\______\ 
      / /      / 
     / / Cuby /   Dataset calculation
     \/______/   
                 
Selected 22 out of 3695 data set entries
==========================================================================================
name                                             E      Eref     error  error(%)
------------------------------------------------------------------------------------------
001.03 dihydrogen ... dihydrogen 1.00        2.180     2.825    -0.645   -22.839
001.15 methane(H) ... methane(H) 1.00        2.829     2.856    -0.027    -0.947
004.20 nitromethane ... methane(H) 1.00      1.218     1.682    -0.464   -27.576
004.24 pyridine ... hydrogen fluoride...     1.896     3.210    -1.314   -40.944
006.05 methylamine ... hydrogen cyani...     0.765     2.340    -1.575   -67.323
007.13 methanol ... ethyne(H) 1.00           2.978     2.330     0.648    27.792
008.06 furan ... ethyne(C) 1.00              2.066     2.157    -0.091    -4.242
009.10 nitromethane ... acetone 1.00         3.261     0.547     2.714   496.092
009.13 pyridine ... acetone 1.00             0.854     2.235    -1.381   -61.811
010.09 water ... methanol 1.00               2.534     2.225     0.309    13.879
015.02 phosphine ... CH3PCH2 1.00            0.522     2.666    -2.144   -80.407
016.09 methanethiol ... hydrogen fluo...     2.451     3.598    -1.147   -31.890
017.15 thiophene ... ethyne(C) 1.00          2.377     2.270     0.107     4.718
018.03 methanethiol ... ammonia 1.00         1.322     2.392    -1.070   -44.753
019.12 thiophene ... methanol 1.00           1.951     2.315    -0.364   -15.744
025.03 methanol ... cyanogen fluoride...     2.483     1.194     1.289   107.926
028.02 methylfluoride ... cyanogen fl...     3.436     1.101     2.335   212.065
033.03 phosphine ... cyanogen chlorid...     1.953     2.345    -0.392   -16.706
037.07 methylbromide ... dihydrogen 1.00     2.244     2.403    -0.159    -6.634
037.10 methylbromide ... methane(H) 1.00     2.865     2.320     0.545    23.498
039.05 methylbromide ... hydrogen cya...     0.946     2.053    -1.107   -53.898
053.02 methylchloride ... cyanogen io...     3.728     2.354     1.374    58.383
==========================================================================================
RMSE                1.216   kcal/mol
MUE                 0.964   kcal/mol
------------------------------------------------------------------------------------------
MSE                -0.116   kcal/mol
min                -2.144   kcal/mol
max                 2.714   kcal/mol
range               4.857   kcal/mol
min abs             0.027   kcal/mol
max abs             2.714   kcal/mol
==========================================================================================
RMSE              122.839   %
MUE                64.549   %
MSE                21.302   %
min               -80.407   %
max               496.092   %
range             576.499   %
min abs             0.947   %
max abs           496.092   %
------------------------------------------------------------------------------------------
RMSE/|avg|         54.142   %
MUE/|avg|          42.904   %
==========================================================================================
Statistics for groups:
HCNO           (10) RMSE      1.210   MSE      -0.183   kcal/mol
PS             (5)  RMSE      1.200   MSE      -0.924   kcal/mol
Halogens       (7)  RMSE      1.236   MSE       0.555   kcal/mol
NobleGases     (0)  RMSE        NaN   MSE         NaN   kcal/mol
--------------------------------------------------------------------------------
HCNO           RMSE/|avg|     53.99 %
PS             RMSE/|avg|     45.32 %
Halogens       RMSE/|avg|     62.85 %
NobleGases     RMSE/|avg|     NaN %
==========================================================================================
Errors along the curve, total
       x      RMSE       MUE       MSE
    1.00     1.216     0.964    -0.116
==========================================================================================
