# Supplementary material for: PM6-ML: The Synergy of Semiempirical Quantum Chemistry and Machine Learning Transformed into a Practical Computational Method
Source: J Chem Theory Comput. 2025 Jan 3;21(2):678–90. doi: 10.1021/acs.jctc.4c01330 (PMC11780751; doi:10.1021/acs.jctc.4c01330)
Supplement: Supplementary file 2 — ct4c01330_si_002.zip [file ct4c01330_si_002.zip › SI_validation_outputs/TorchMD-NET/SH250]

        _______  
       /\______\ 
      / /      / 
     / / Cuby /   Dataset calculation
     \/______/   
                 
Selected 43 out of 2500 data set entries
==========================================================================================
name                                             E      Eref     error  error(%)
------------------------------------------------------------------------------------------
1.2.07 chlorobenzene ... trimethylami...     0.839    -2.258     3.097   137.144
1.2.08 chlorine ... trimethylamine 1.00     -4.772   -14.518     9.746    67.130
1.3.01 trifluorochloromethane ... ace...     0.315    -2.873     3.188   110.974
1.3.02 chlorine ... acetone 1.00            -3.926    -4.244     0.318     7.486
1.3.03 trifluorochloromethane ... fur...     0.073    -1.927     2.000   103.794
1.3.07 chlorine ... nitromethane 1.00       -1.981    -2.813     0.832    29.567
1.4.03 chlorine ... dimethylthioether...    -1.919    -9.062     7.143    78.822
1.5.01 chlorine ... fluorine 1.00           -0.564    -0.657     0.093    14.120
1.7.01 chlorine ... bromine 1.00            -1.065    -1.777     0.712    40.078
2.1.01 bromine ... benzene 1.00             -5.259    -4.221    -1.038   -24.584
2.2.01 bromine ... pyrazine 1.00            -7.080    -8.920     1.840    20.625
2.2.06 bromobenzene ... trimethylamin...    -0.602    -3.959     3.357    84.788
2.3.04 bromomethane ... acetone 1.00         0.158    -1.771     1.929   108.917
2.3.05 bromine ... furan 1.00               -3.109    -3.552     0.443    12.462
2.3.08 bromomethane ... furan 1.00           0.115    -1.577     1.692   107.299
2.3.10 trifluorobromomethane ... nitr...    -1.424    -2.938     1.514    51.548
2.5.01 bromine ... fluorine 1.00            -1.343    -0.775    -0.568   -73.228
3.1.02 iodomethane ... benzene 1.00         -2.180    -2.603     0.423    16.269
3.2.01 iodine ... acetonitrile 1.00         -3.167    -5.453     2.286    41.930
3.2.06 iodobenzene ... pyrazine 1.00        -0.936    -3.987     3.051    76.527
3.3.04 trifluoroiodomethane ... furan...    -0.567    -3.439     2.872    83.513
3.3.10 iodine ... nitromethane 1.00         -3.868    -4.419     0.551    12.473
3.3.11 iodobenzene ... nitromethane 1.00    -0.486    -2.968     2.482    83.635
3.4.01 trifluoroiodomethane ... dimet...    -1.367    -6.344     4.977    78.451
3.4.03 iodine ... dimethylthioether 1.00    -6.327   -10.823     4.496    41.544
3.6.01 trifluoroiodomethane ... chlor...     0.153    -1.837     1.990   108.320
3.7.01 trifluoroiodomethane ... bromi...    -0.279    -2.237     1.958    87.508
3.7.02 iodomethane ... bromine 1.00          0.226    -5.021     5.247   104.496
3.8.02 iodomethane ... iodine 1.00           0.228    -2.005     2.233   111.380
4.1.09 sulfurdifluoride ... pyrazine ...    -6.575    -8.968     2.393    26.679
4.1.15 12thiazole ... trimethylamine ...    -3.085    -5.115     2.030    39.682
4.2.04 sulfurdifluoride ... acetone 1.00    -4.914    -6.715     1.801    26.817
4.2.07 difluorothioformaldehyde ... f...    -0.534    -1.738     1.204    69.265
4.2.09 sulfurdifluoride ... nitrometh...    -2.194    -4.503     2.309    51.278
4.2.10 carbonylsulfide ... pyridine-N...    -2.713    -3.144     0.431    13.714
4.2.15 thiophene3one ... pyridine-N-o...    -3.828    -5.573     1.745    31.303
6.1.03 fluorophosphine ... acetonitri...    -4.505    -5.173     0.668    12.918
6.1.09 tricyanophosphine ... pyrazine...    -9.251   -11.619     2.368    20.379
6.1.11 bis(difluorophosphanyl)thioeth...    -7.608   -11.745     4.137    35.226
6.2.03 fluorobromocyanophosphine ... ...    -7.913    -8.403     0.490     5.833
6.2.14 fluorophosphine ... nitrometha...    -3.432    -4.709     1.277    27.109
6.2.16 bis(difluorophosphanyl)thioeth...    -6.582   -10.420     3.838    36.833
6.2.18 fluorophosphine ... pyridine-N...    -7.905    -9.186     1.281    13.950
==========================================================================================
RMSE                2.955   kcal/mol
MUE                 2.280   kcal/mol
------------------------------------------------------------------------------------------
MSE                 2.205   kcal/mol
min                -1.038   kcal/mol
max                 9.746   kcal/mol
range              10.784   kcal/mol
min abs             0.093   kcal/mol
max abs             9.746   kcal/mol
==========================================================================================
RMSE               65.320   %
MUE                54.177   %
MSE                49.627   %
min               -73.228   %
max               137.144   %
range             210.373   %
min abs             5.833   %
max abs           137.144   %
------------------------------------------------------------------------------------------
RMSE/|avg|         58.825   %
MUE/|avg|          45.394   %
==========================================================================================
Statistics for groups:
Cl             (9)  RMSE      4.360   MSE       3.014   kcal/mol
Br             (8)  RMSE      1.772   MSE       1.146   kcal/mol
I              (12) RMSE      3.092   MSE       2.714   kcal/mol
S              (7)  RMSE      1.816   MSE       1.702   kcal/mol
Se             (0)  RMSE        NaN   MSE         NaN   kcal/mol
P              (7)  RMSE      2.432   MSE       2.009   kcal/mol
As             (0)  RMSE        NaN   MSE         NaN   kcal/mol
--------------------------------------------------------------------------------
Cl             RMSE/|avg|     97.78 %
Br             RMSE/|avg|     51.16 %
I              RMSE/|avg|     72.56 %
S              RMSE/|avg|     35.56 %
Se             RMSE/|avg|     NaN %
P              RMSE/|avg|     27.80 %
As             RMSE/|avg|     NaN %
==========================================================================================
Errors along the curve, total
       x      RMSE       MUE       MSE
    1.00     2.955     2.280     2.205
==========================================================================================
