# Supplementary material for: PM6-ML: The Synergy of Semiempirical Quantum Chemistry and Machine Learning Transformed into a Practical Computational Method
Source: J Chem Theory Comput. 2025 Jan 3;21(2):678–90. doi: 10.1021/acs.jctc.4c01330 (PMC11780751; doi:10.1021/acs.jctc.4c01330)
Supplement: Supplementary file 2 — ct4c01330_si_002.zip [file ct4c01330_si_002.zip › SI_validation_outputs/TorchMD-NET/IHB100]

        _______  
       /\______\ 
      / /      / 
     / / Cuby /   Dataset calculation
     \/______/   
                 
Selected 50 out of 1000 data set entries
==========================================================================================
name                                             E      Eref     error  error(%)
------------------------------------------------------------------------------------------
02.001 ammonium ... acetaldehyde 1.00      -25.569   -26.207     0.638     2.434
02.002 ammonium ... dimethylcarbonate...   -36.745   -37.009     0.264     0.715
02.003 ammonium ... dimethylether 1.00     -25.880   -27.408     1.528     5.576
02.004 ammonium ... nitromethane 1.00      -22.641   -24.849     2.208     8.884
02.006 imidazolium ... acetone 1.00        -20.009   -22.184     2.175     9.806
02.008 imidazolium ... phenol 1.00         -15.150   -17.640     2.490    14.118
02.009 trimethylammonium ... acetalde...   -18.570   -19.996     1.426     7.132
02.010 trimethylammonium ... acetamid...   -26.296   -28.028     1.732     6.180
02.012 trimethylammonium ... nitrosom...   -13.588   -16.062     2.474    15.405
02.013 guanidinium ... acetamide 1.00      -25.700   -29.140     3.440    11.804
02.015 guanidinium ... nitromethane 1.00   -17.442   -20.600     3.158    15.329
03.001 ammonium ... methylazide 1.00       -15.788   -18.915     3.127    16.529
03.002 ammonium ... methylcyanate 1.00     -30.003   -31.698     1.695     5.346
03.003 guanidinium ... ammonia 1.00        -16.836   -18.269     1.433     7.846
03.004 guanidinium ... dimethyldiazen...   -13.356   -16.121     2.765    17.149
03.007 trimethylammonium ... acetonit...   -20.022   -22.640     2.618    11.565
03.011 trimethylammonium ... methylam...   -21.355   -23.550     2.195     9.323
03.012 trimethylammonium ... methylaz...   -14.010   -15.332     1.322     8.625
03.014 guanidinium ... methylcyanate ...   -22.245   -24.301     2.056     8.461
03.015 guanidinium ... N-methyl-2-pro...   -24.505   -26.790     2.285     8.529
04.003 trimethylammonium ... methylis...   -19.213   -22.983     3.770    16.404
05.001 water ... oxalate 1.00              -27.595   -30.569     2.974     9.729
05.004 methanol ... acetate 1.00           -19.233   -21.227     1.994     9.395
05.009 phenol ... benzoate 1.00            -24.018   -28.015     3.997    14.268
05.011 phenol ... nitrite 1.00             -25.421   -28.596     3.175    11.101
05.012 water ... hydroxide 1.00            -37.771   -40.928     3.157     7.713
05.015 water ... benzoate 1.00             -15.384   -19.213     3.829    19.927
06.001 acetic acid ... cyanide 1.00        -27.988   -30.752     2.764     8.990
06.002 phenol ... cyanide 1.00             -25.721   -29.131     3.410    11.704
08.001 ammonia ... carbonate 1.00          -20.581   -26.108     5.527    21.171
08.006 ammonia ... acetate 1.00             -7.463    -9.801     2.338    23.858
08.007 ammonia ... benzoate 1.00            -6.613   -10.237     3.624    35.397
08.008 aniline ... benzoate 1.00           -15.942   -19.722     3.780    19.165
08.010 dimethylamine ... acetate 1.00      -11.253   -14.080     2.827    20.080
08.011 dimethylamine ... hydroxide 1.00    -20.306   -22.556     2.250     9.973
08.013 methylamine ... benzoate 1.00        -8.461   -11.577     3.116    26.918
08.015 methylamine ... nitrite 1.00         -9.925   -11.355     1.430    12.598
09.002 ammonia ... cyanide 1.00             -6.264    -9.007     2.743    30.449
09.003 aniline ... cyanide 1.00            -15.732   -18.631     2.899    15.562
10.002 aniline ... cyanide 1.00            -15.235   -18.156     2.921    16.091
10.003 dimethylamine ... cyanide 1.00       -8.045   -11.221     3.176    28.307
11.001 ethyne ... oxalate 1.00             -21.197   -22.296     1.099     4.929
11.002 ethene ... oxalate 1.00             -10.051   -11.823     1.772    14.991
11.005 ethene ... hydroxide 1.00            -7.849   -10.479     2.630    25.097
11.007 ethyne ... acetate 1.00             -10.387   -12.541     2.154    17.176
11.008 ethyne ... nitrate 1.00              -7.621    -9.943     2.322    23.349
11.009 methane ... acetate 1.00             -2.039    -3.509     1.470    41.888
11.013 benzene ... acetate 1.00             -8.906   -11.225     2.319    20.658
11.015 ethene ... acetate 1.00              -4.232    -7.378     3.146    42.643
13.001 methane ... cyanide 1.00              0.089    -2.593     2.682   103.446
==========================================================================================
RMSE                2.693   kcal/mol
MUE                 2.527   kcal/mol
------------------------------------------------------------------------------------------
MSE                 2.527   kcal/mol
min                 0.264   kcal/mol
max                 5.527   kcal/mol
range               5.263   kcal/mol
min abs             0.264   kcal/mol
max abs             5.527   kcal/mol
==========================================================================================
RMSE               22.950   %
MUE                17.075   %
MSE                17.075   %
min                 0.715   %
max               103.446   %
range             102.732   %
min abs             0.715   %
max abs           103.446   %
------------------------------------------------------------------------------------------
RMSE/|avg|         13.566   %
MUE/|avg|          12.729   %
==========================================================================================
Statistics for groups:
OHk-O          (0)  RMSE        NaN   MSE         NaN   kcal/mol
NHk-O          (11) RMSE      2.165   MSE       1.958   kcal/mol
NHk-N          (9)  RMSE      2.241   MSE       2.166   kcal/mol
NHk-C          (1)  RMSE      3.770   MSE       3.770   kcal/mol
OH-Oa          (6)  RMSE      3.253   MSE       3.188   kcal/mol
OH-Na          (2)  RMSE      3.104   MSE       3.087   kcal/mol
OH-Ca          (0)  RMSE        NaN   MSE         NaN   kcal/mol
NH-Oa          (8)  RMSE      3.321   MSE       3.112   kcal/mol
NH-Na          (2)  RMSE      2.822   MSE       2.821   kcal/mol
NH-Ca          (2)  RMSE      3.052   MSE       3.049   kcal/mol
CH-Oa          (8)  RMSE      2.200   MSE       2.114   kcal/mol
CH-Na          (0)  RMSE        NaN   MSE         NaN   kcal/mol
CH-Ca          (1)  RMSE      2.682   MSE       2.682   kcal/mol
--------------------------------------------------------------------------------
OHk-O          RMSE/|avg|     NaN %
NHk-O          RMSE/|avg|     8.85 %
NHk-N          RMSE/|avg|     10.21 %
NHk-C          RMSE/|avg|     16.40 %
OH-Oa          RMSE/|avg|     11.58 %
OH-Na          RMSE/|avg|     10.37 %
OH-Ca          RMSE/|avg|     NaN %
NH-Oa          RMSE/|avg|     21.18 %
NH-Na          RMSE/|avg|     20.42 %
NH-Ca          RMSE/|avg|     20.78 %
CH-Oa          RMSE/|avg|     19.74 %
CH-Na          RMSE/|avg|     NaN %
CH-Ca          RMSE/|avg|     103.45 %
==========================================================================================
Errors along the curve, total
       x      RMSE       MUE       MSE
    1.00     2.693     2.527     2.527
==========================================================================================
