# Supplementary material for: PM6-ML: The Synergy of Semiempirical Quantum Chemistry and Machine Learning Transformed into a Practical Computational Method
Source: J Chem Theory Comput. 2025 Jan 3;21(2):678–90. doi: 10.1021/acs.jctc.4c01330 (PMC11780751; doi:10.1021/acs.jctc.4c01330)
Supplement: Supplementary file 2 — ct4c01330_si_002.zip [file ct4c01330_si_002.zip › SI_validation_outputs/TorchMD-NET/S66]

        _______  
       /\______\ 
      / /      / 
     / / Cuby /   Dataset calculation
     \/______/   
                 
==========================================================================================
name                                             E      Eref     error  error(%)
------------------------------------------------------------------------------------------
01 Water ... Water                          -4.452    -5.011     0.559    11.156
02 Water ... MeOH                           -5.118    -5.701     0.583    10.218
03 Water ... MeNH2                          -6.487    -7.036     0.549     7.799
04 Water ... Peptide                        -7.658    -8.220     0.562     6.833
05 MeOH ... MeOH                            -5.336    -5.851     0.515     8.796
06 MeOH ... MeNH2                           -7.697    -7.666    -0.031    -0.403
07 MeOH ... Peptide                         -7.537    -8.337     0.800     9.597
08 MeOH ... Water                           -4.599    -5.087     0.488     9.587
09 MeNH2 ... MeOH                           -3.005    -3.113     0.108     3.454
10 MeNH2 ... MeNH2                          -4.111    -4.223     0.112     2.662
11 MeNH2 ... Peptide                        -4.298    -5.480     1.182    21.565
12 MeNH2 ... Water                          -7.090    -7.402     0.312     4.216
13 Peptide ... MeOH                         -5.591    -6.282     0.691    10.995
14 Peptide ... MeNH2                        -7.309    -7.561     0.252     3.333
15 Peptide ... Peptide                      -7.382    -8.721     1.339    15.352
16 Peptide ... Water                        -4.362    -5.199     0.837    16.107
17 Uracil ... Uracil (BP)                  -15.012   -17.448     2.436    13.963
18 Water ... Pyridine                       -6.335    -6.975     0.640     9.170
19 MeOH ... Pyridine                        -7.101    -7.510     0.409     5.442
20 AcOH ... AcOH                           -18.924   -19.415     0.491     2.529
21 AcNH2 ... AcNH2                         -16.171   -16.525     0.354     2.143
22 AcOH ... Uracil                         -18.356   -19.783     1.427     7.212
23 AcNH2 ... Uracil                        -17.372   -19.467     2.095    10.760
24 Benzene ... Benzene (pi-pi)              -2.737    -2.724    -0.013    -0.484
25 Pyridine ... Pyridine (pi-pi)            -3.490    -3.801     0.311     8.193
26 Uracil ... Uracil (pi-pi)                -7.615    -9.752     2.137    21.914
27 Benzene ... Pyridine (pi-pi)             -3.052    -3.342     0.290     8.671
28 Benzene ... Uracil (pi-pi)               -3.891    -5.593     1.702    30.424
29 Pyridine ... Uracil (pi-pi)              -4.672    -6.701     2.029    30.279
30 Benzene ... Ethene                       -1.837    -1.364    -0.473   -34.703
31 Uracil ... Ethene                        -2.558    -3.329     0.771    23.157
32 Uracil ... Ethyne                        -1.962    -3.693     1.731    46.878
33 Pyridine ... Ethene                      -1.847    -1.805    -0.042    -2.305
34 Pentane ... Pentane                      -4.052    -3.764    -0.288    -7.641
35 Neopentane ... Pentane                   -2.585    -2.604     0.019     0.728
36 Neopentane ... Neopentane                -2.001    -1.764    -0.237   -13.458
37 Cyclopentane ... Neopentane              -2.577    -2.397    -0.180    -7.498
38 Cyclopentane ... Cyclopentane            -3.983    -2.986    -0.997   -33.383
39 Benzene ... Cyclopentane                 -3.484    -3.514     0.030     0.840
40 Benzene ... Neopentane                   -2.729    -2.849     0.120     4.222
41 Uracil ... Pentane                       -4.819    -4.811    -0.008    -0.158
42 Uracil ... Cyclopentane                  -4.278    -4.091    -0.187    -4.574
43 Uracil ... Neopentane                    -3.363    -3.689     0.326     8.848
44 Ethene ... Pentane                       -2.600    -1.993    -0.607   -30.460
45 Ethyne ... Pentane                       -1.286    -1.715     0.429    25.038
46 Peptide ... Pentane                      -4.113    -4.256     0.143     3.364
47 Benzene ... Benzene (TS)                 -2.643    -2.828     0.185     6.558
48 Pyridine ... Pyridine (TS)               -3.015    -3.506     0.491    14.015
49 Benzene ... Pyridine (TS)                -3.332    -3.293    -0.039    -1.170
50 Benzene ... Ethyne (CH-pi)               -3.383    -2.857    -0.526   -18.398
51 Ethyne ... Ethyne (TS)                   -1.231    -1.539     0.308    19.982
52 Benzene ... AcOH (OH-pi)                 -4.693    -4.726     0.033     0.693
53 Benzene ... AcNH2 (NH-pi)                -4.033    -4.405     0.372     8.439
54 Benzene ... Water (OH-pi)                -2.991    -3.288     0.297     9.045
55 Benzene ... MeOH (OH-pi)                 -4.293    -4.168    -0.125    -3.011
56 Benzene ... MeNH2 (NH-pi)                -3.110    -3.199     0.089     2.780
57 Benzene ... Peptide (NH-pi)              -4.564    -5.255     0.691    13.157
58 Pyridine ... Pyridine (CH-N)             -3.566    -4.237     0.671    15.832
59 Ethyne ... Water (CH-O)                  -2.010    -2.927     0.917    31.325
60 Ethyne ... AcOH (OH-pi)                  -5.858    -4.966    -0.892   -17.958
61 Pentane ... AcOH                         -2.920    -2.906    -0.014    -0.495
62 Pentane ... AcNH2                        -3.275    -3.528     0.253     7.184
63 Benzene ... AcOH                         -3.324    -3.747     0.423    11.284
64 Peptide ... Ethene                       -2.902    -3.001     0.099     3.283
65 Pyridine ... Ethyne                      -3.852    -4.104     0.252     6.146
66 MeNH2 ... Pyridine                       -3.275    -3.966     0.691    17.419
==========================================================================================
RMSE                0.798   kcal/mol
MUE                 0.564   kcal/mol
------------------------------------------------------------------------------------------
MSE                 0.423   kcal/mol
min                -0.997   kcal/mol
max                 2.436   kcal/mol
range               3.433   kcal/mol
min abs             0.008   kcal/mol
max abs             2.436   kcal/mol
==========================================================================================
RMSE               15.138   %
MUE                11.344   %
MSE                 6.007   %
min               -34.703   %
max                46.878   %
range              81.581   %
min abs             0.158   %
max abs            46.878   %
------------------------------------------------------------------------------------------
RMSE/|avg|         14.504   %
MUE/|avg|          10.250   %
==========================================================================================
Statistics for groups:
H-bonds        (23) RMSE      0.939   MSE       0.726   kcal/mol
dispersion     (23) RMSE      0.872   MSE       0.305   kcal/mol
others         (20) RMSE      0.461   MSE       0.209   kcal/mol
--------------------------------------------------------------------------------
H-bonds        RMSE/|avg|     10.38 %
dispersion     RMSE/|avg|     24.29 %
others         RMSE/|avg|     12.74 %
==========================================================================================
