# Supplementary material for: PM6-ML: The Synergy of Semiempirical Quantum Chemistry and Machine Learning Transformed into a Practical Computational Method
Source: J Chem Theory Comput. 2025 Jan 3;21(2):678–90. doi: 10.1021/acs.jctc.4c01330 (PMC11780751; doi:10.1021/acs.jctc.4c01330)
Supplement: Supplementary file 2 — ct4c01330_si_002.zip [file ct4c01330_si_002.zip › SI_validation_outputs/TorchMD-NET/X40]

        _______  
       /\______\ 
      / /      / 
     / / Cuby /   Dataset calculation
     \/______/   
                 
==========================================================================================
name                                             E      Eref     error  error(%)
------------------------------------------------------------------------------------------
01 methane ... F2                           -0.820    -0.491    -0.329   -67.067
02 methane ... Cl2                          -1.234    -1.079    -0.155   -14.377
03 methane ... Br2                          -2.306    -1.300    -1.006   -77.412
04 methane ... I2                           -2.713    -1.346    -1.367  -101.536
05 fluoromethane ... methane                -0.606    -0.751     0.145    19.374
06 chloromethane ... methane                -0.956    -0.980     0.024     2.430
07 trifluoromethane ... methane             -0.869    -0.691    -0.178   -25.690
08 trichloromethane ... methane             -1.219    -1.146    -0.073    -6.387
09 fluoromethane dimer                      -0.326    -1.648     1.322    80.208
10 chloromethane dimer                      -0.433    -1.338     0.905    67.658
11 trifluorobenzene ... benzene             -4.056    -4.405     0.349     7.912
12 hexafuorobenzene ... benzene             -5.948    -6.121     0.173     2.826
13 chloromethane ... formaldehyde            0.183    -1.170     1.353   115.637
14 bromomethane ... formaldehyde             0.289    -1.722     2.011   116.764
15 iodomethane ... formaldehyde             -1.124    -2.382     1.258    52.828
16 trifluorochloromethane ... formald...     0.521    -2.246     2.767   123.183
17 trifluorobromomethane ... formalde...    -0.722    -3.103     2.381    76.721
18 trifluoroiodomethane ... formaldehyde    -1.117    -4.080     2.963    72.633
19 chlorobenzene ... acetone                 0.529    -1.489     2.018   135.534
20 bromobenzene ... acetone                  0.368    -2.426     2.794   115.158
21 iodobenzene ... acetone                  -0.495    -3.460     2.965    85.707
22 chlorobenzene ... trimethylamine          0.665    -2.113     2.778   131.457
23 bromobenzene ... trimethylamine          -0.354    -3.778     3.424    90.622
24 iodobenzene ... trimethylamine           -3.329    -5.807     2.478    42.678
25 bromobenzene ... methanethiol            -0.018    -2.316     2.298    99.206
26 iodobenzene ... methanethiol              0.014    -3.078     3.092   100.464
27 bromomethane ... benzene                 -0.767    -1.814     1.047    57.723
28 iodomethane ... benzene                  -2.107    -2.483     0.376    15.138
29 trifluorobromomethane ... benzene        -2.939    -3.110     0.171     5.514
30 trifluoroiodomethane ... benzene         -0.653    -3.915     3.262    83.331
31 trifluoromethanol ... water              -7.390    -9.669     2.279    23.573
32 trichloromethanol ... water              -8.125   -10.405     2.280    21.910
33 HF ... methanol                          -9.790    -9.593    -0.197    -2.051
34 HCl ... methanol                         -5.894    -6.300     0.406     6.446
35 HBr ... methanol                         -5.302    -5.356     0.054     1.003
36 HI ... methanol                          -3.370    -3.971     0.601    15.122
37 HF ... methylamine                      -14.525   -14.318    -0.207    -1.442
38 HCl ... methylamine                     -10.683   -11.419     0.736     6.448
39 methanol ... fluoromethane               -3.227    -3.893     0.666    17.118
40 methanol ... chloromethane               -3.286    -3.778     0.492    13.010
==========================================================================================
RMSE                1.736   kcal/mol
MUE                 1.334   kcal/mol
------------------------------------------------------------------------------------------
MSE                 1.159   kcal/mol
min                -1.367   kcal/mol
max                 3.424   kcal/mol
range               4.790   kcal/mol
min abs             0.024   kcal/mol
max abs             3.424   kcal/mol
==========================================================================================
RMSE               68.535   %
MUE                52.532   %
MSE                37.734   %
min              -101.536   %
max               135.534   %
range             237.069   %
min abs             1.003   %
max abs           135.534   %
------------------------------------------------------------------------------------------
RMSE/|avg|         46.149   %
MUE/|avg|          35.470   %
==========================================================================================
Statistics for groups:
dispersion     (4)  RMSE      0.868   MSE      -0.714   kcal/mol
induction      (4)  RMSE      0.121   MSE      -0.020   kcal/mol
dipole_dipole  (2)  RMSE      1.133   MSE       1.114   kcal/mol
stack          (2)  RMSE      0.275   MSE       0.261   kcal/mol
X-bond         (14) RMSE      2.545   MSE       2.470   kcal/mol
X-pi           (4)  RMSE      1.726   MSE       1.214   kcal/mol
H-bond         (10) RMSE      1.106   MSE       0.711   kcal/mol
--------------------------------------------------------------------------------
dispersion     RMSE/|avg|     82.34 %
induction      RMSE/|avg|     13.57 %
dipole_dipole  RMSE/|avg|     75.88 %
stack          RMSE/|avg|     5.23 %
X-bond         RMSE/|avg|     90.95 %
X-pi           RMSE/|avg|     60.96 %
H-bond         RMSE/|avg|     14.05 %
==========================================================================================
