# Supplementary material for: PM6-ML: The Synergy of Semiempirical Quantum Chemistry and Machine Learning Transformed into a Practical Computational Method
Source: J Chem Theory Comput. 2025 Jan 3;21(2):678–90. doi: 10.1021/acs.jctc.4c01330 (PMC11780751; doi:10.1021/acs.jctc.4c01330)
Supplement: Supplementary file 2 — ct4c01330_si_002.zip [file ct4c01330_si_002.zip › SI_validation_outputs/TorchMD-NET/L7]

        _______  
       /\______\ 
      / /      / 
     / / Cuby /   Dataset calculation
     \/______/   
                 
==========================================================================================
name                                             E      Eref     error  error(%)
------------------------------------------------------------------------------------------
01 octadecane dimer                        -13.886   -11.000    -2.886   -26.236
02 guanine trimer                            1.466    -2.080     3.546   170.487
03 GCGC base pair stack                    -10.684   -13.540     2.856    21.092
04 circumcoronene ... adenine               -6.452   -17.490    11.038    63.110
05 circumcoronene ... GC                   -15.980   -29.240    13.260    45.350
06 coronene dimer                          -18.855   -20.930     2.075     9.915
07 phenylalanine trimer                    -20.074   -25.460     5.386    21.155
==========================================================================================
RMSE                7.172   kcal/mol
MUE                 5.864   kcal/mol
------------------------------------------------------------------------------------------
MSE                 5.039   kcal/mol
min                -2.886   kcal/mol
max                13.260   kcal/mol
range              16.146   kcal/mol
min abs             2.075   kcal/mol
max abs            13.260   kcal/mol
==========================================================================================
RMSE               72.491   %
MUE                51.049   %
MSE                43.553   %
min               -26.236   %
max               170.487   %
range             196.723   %
min abs             9.915   %
max abs           170.487   %
------------------------------------------------------------------------------------------
RMSE/|avg|         41.927   %
MUE/|avg|          34.281   %
==========================================================================================
Statistics for groups:
dispersion     (6)  RMSE      7.428   MSE       4.982   kcal/mol
mixed          (1)  RMSE      5.386   MSE       5.386   kcal/mol
--------------------------------------------------------------------------------
dispersion     RMSE/|avg|     47.27 %
mixed          RMSE/|avg|     21.16 %
==========================================================================================
