# Supplementary material for: PM6-ML: The Synergy of Semiempirical Quantum Chemistry and Machine Learning Transformed into a Practical Computational Method
Source: J Chem Theory Comput. 2025 Jan 3;21(2):678–90. doi: 10.1021/acs.jctc.4c01330 (PMC11780751; doi:10.1021/acs.jctc.4c01330)
Supplement: Supplementary file 2 — ct4c01330_si_002.zip [file ct4c01330_si_002.zip › SI_validation_outputs/TorchMD-NET/S12L]

        _______  
       /\______\ 
      / /      / 
     / / Cuby /   Dataset calculation
     \/______/   
                 
Selected 6 out of 12 data set entries
==========================================================================================
name                                             E      Eref     error  error(%)
------------------------------------------------------------------------------------------
2a tetracyanoquinone ... tweezer           -26.214   -32.370     6.156    19.018
2b dicyanobenzene ... tweezer              -15.086   -20.600     5.514    26.767
4a fullerene C60 ... catcher                21.708   -41.120    62.828   152.792
5a glycine anhydride ... macrocyle         -35.695   -36.700     1.005     2.739
6a butylammonium ... cucurbit[6]uril      -102.929   -85.080   -17.849   -20.979
7b hydroxyadamantane ... cucurbit[7]uril   -23.473   -28.060     4.587    16.348
==========================================================================================
RMSE               26.945   kcal/mol
MUE                16.323   kcal/mol
------------------------------------------------------------------------------------------
MSE                10.374   kcal/mol
min               -17.849   kcal/mol
max                62.828   kcal/mol
range              80.677   kcal/mol
min abs             1.005   kcal/mol
max abs            62.828   kcal/mol
==========================================================================================
RMSE               64.728   %
MUE                39.774   %
MSE                32.781   %
min               -20.979   %
max               152.792   %
range             173.770   %
min abs             2.739   %
max abs           152.792   %
------------------------------------------------------------------------------------------
RMSE/|avg|         66.278   %
MUE/|avg|          40.150   %
==========================================================================================
Statistics for groups:
dispersion     (3)  RMSE     36.586   MSE      24.833   kcal/mol
H-bonds        (2)  RMSE      3.321   MSE       2.796   kcal/mol
charged        (1)  RMSE     17.849   MSE     -17.849   kcal/mol
--------------------------------------------------------------------------------
dispersion     RMSE/|avg|     116.65 %
H-bonds        RMSE/|avg|     10.26 %
charged        RMSE/|avg|     20.98 %
==========================================================================================
