# Supplementary material for: PM6-ML: The Synergy of Semiempirical Quantum Chemistry and Machine Learning Transformed into a Practical Computational Method
Source: J Chem Theory Comput. 2025 Jan 3;21(2):678–90. doi: 10.1021/acs.jctc.4c01330 (PMC11780751; doi:10.1021/acs.jctc.4c01330)
Supplement: Supplementary file 2 — ct4c01330_si_002.zip [file ct4c01330_si_002.zip › SI_validation_outputs/TorchMD-NET/PLA15]

        _______  
       /\______\ 
      / /      / 
     / / Cuby /   Dataset calculation
     \/______/   
                 
==========================================================================================
name                                             E      Eref     error  error(%)
------------------------------------------------------------------------------------------
01 10GS                                   -233.803  -242.583     8.780     3.620
02 2CET                                   -178.104  -247.699    69.595    28.096
03 2FVD                                    -69.987   -88.726    18.739    21.120
04 2OBF                                   -155.798  -199.162    43.364    21.773
05 2P4Y                                    -98.867  -157.143    58.276    37.085
06 2VOT                                   -154.517  -238.717    84.200    35.272
07 2VW5                                    -76.725   -94.099    17.374    18.464
08 2XB8                                   -114.301  -178.476    64.175    35.957
09 2YKI                                    -62.664   -92.145    29.481    31.994
10 2ZX6                                   -149.141  -231.047    81.906    35.450
11 3G0W                                    -44.638   -66.594    21.956    32.971
12 3GNW                                    -59.768   -77.382    17.614    22.763
13 3NOX                                   -148.390  -244.475    96.085    39.303
14 3PE2                                   -105.647  -127.532    21.885    17.160
15 4GID                                   -170.050  -190.367    20.317    10.672
==========================================================================================
RMSE               51.995   kcal/mol
MUE                43.583   kcal/mol
------------------------------------------------------------------------------------------
MSE                43.583   kcal/mol
min                 8.780   kcal/mol
max                96.085   kcal/mol
range              87.305   kcal/mol
min abs             8.780   kcal/mol
max abs            96.085   kcal/mol
==========================================================================================
RMSE               28.065   %
MUE                26.113   %
MSE                26.113   %
min                 3.620   %
max                39.303   %
range              35.683   %
min abs             3.620   %
max abs            39.303   %
------------------------------------------------------------------------------------------
RMSE/|avg|         31.498   %
MUE/|avg|          26.402   %
==========================================================================================
