# Supplementary material for: PM6-ML: The Synergy of Semiempirical Quantum Chemistry and Machine Learning Transformed into a Practical Computational Method
Source: J Chem Theory Comput. 2025 Jan 3;21(2):678–90. doi: 10.1021/acs.jctc.4c01330 (PMC11780751; doi:10.1021/acs.jctc.4c01330)
Supplement: Supplementary file 2 — ct4c01330_si_002.zip [file ct4c01330_si_002.zip › SI_validation_outputs/TorchMD-NET/PLFragNN]

        _______  
       /\______\ 
      / /      / 
     / / Cuby /   Dataset calculation
     \/______/   
                 
Selected 225 out of 547 data set entries
==========================================================================================
name                                             E      Eref     error  error(%)
------------------------------------------------------------------------------------------
49 2FVD_01_bbn                              -0.214    -1.071     0.857    80.051
50 2FVD_02_bbn                              -0.267    -0.993     0.726    73.157
51 2FVD_03_bbn                              -0.272    -0.802     0.530    66.033
52 2FVD_04_bbn                              -0.219    -0.422     0.203    48.035
53 2FVD_05_bbn                              -3.189    -5.863     2.674    45.615
54 2FVD_06_bbn                              -2.615    -3.338     0.723    21.665
55 2FVD_07_bbn                              -5.529    -8.131     2.602    32.003
56 2FVD_08_bbn                              -3.111    -2.300    -0.811   -35.274
57 2FVD_09_bbn                              -7.393    -7.877     0.484     6.150
58 2FVD_10_bbn                              -0.038     1.604    -1.642  -102.348
59 2FVD_11_bbn                              -0.530    -1.444     0.914    63.326
60 2FVD_12_bbn                              -0.026     0.235    -0.261  -111.065
61 2FVD_13_bbn                              -1.968    -3.477     1.509    43.399
62 2FVD_14_bbn                               0.070     0.073    -0.003    -4.440
63 2FVD_15_bbn                              -0.153    -0.301     0.148    49.268
64 2FVD_16_bbn                              -0.360    -3.018     2.658    88.056
65 2FVD_17_ile                              -2.617    -3.780     1.163    30.771
66 2FVD_18_val                              -2.986    -2.692    -0.294   -10.925
67 2FVD_19_ala                              -0.739    -1.773     1.034    58.304
69 2FVD_21_val                              -0.860    -1.148     0.288    25.099
70 2FVD_22_phe                              -1.786    -2.355     0.569    24.170
72 2FVD_24_phe                              -1.589    -3.086     1.497    48.525
73 2FVD_25_leu                              -0.404    -1.099     0.695    63.247
74 2FVD_26_hie                              -0.062    -0.527     0.465    88.181
75 2FVD_27_gln                              -2.404    -3.566     1.162    32.586
78 2FVD_30_asn                              -3.952    -4.527     0.575    12.694
79 2FVD_31_leu                              -3.225    -4.344     1.119    25.754
80 2FVD_32_ala                              -0.845    -1.161     0.316    27.260
176 2VW5_01_bbn                             -0.859    -1.602     0.743    46.364
177 2VW5_02_bbn                             -1.698    -2.012     0.314    15.589
178 2VW5_03_bbn                             -0.039    -0.165     0.126    76.523
179 2VW5_04_bbn                             -0.048    -0.347     0.299    86.167
180 2VW5_05_bbn                             -0.625    -1.513     0.888    58.710
181 2VW5_06_bbn                             -0.111     0.010    -0.121 -1208.450
182 2VW5_07_bbn                             -0.011    -0.062     0.051    83.059
183 2VW5_08_bbn                             -0.103    -0.306     0.203    66.334
184 2VW5_09_bbn                             -1.620    -1.959     0.339    17.304
185 2VW5_10_bbn                              0.070    -0.747     0.817   109.384
186 2VW5_11_bbn                             -3.629    -3.942     0.313     7.947
187 2VW5_12_bbn                              0.055     0.092    -0.037   -40.396
188 2VW5_13_bbn                             -6.701    -7.609     0.908    11.930
189 2VW5_14_bbn                             -1.341    -2.653     1.312    49.472
190 2VW5_15_bbn                              0.026     0.119    -0.093   -78.529
191 2VW5_16_asn                             -4.440    -6.153     1.713    27.847
192 2VW5_17_ala                             -0.228    -0.437     0.209    47.911
194 2VW5_19_ala                             -1.382    -1.574     0.192    12.199
197 2VW5_22_ile                             -0.518    -0.966     0.448    46.400
198 2VW5_23_met                             -5.602    -5.847     0.245     4.192
200 2VW5_25_asn                             -1.157    -1.838     0.681    37.027
201 2VW5_26_leu                             -1.037    -1.397     0.360    25.785
202 2VW5_28_val                             -0.503    -0.688     0.185    26.823
203 2VW5_29_phe                             -2.643    -3.685     1.042    28.276
204 2VW5_30_tyr                             -0.589    -1.319     0.730    55.351
205 2VW5_31_val                             -0.183    -0.469     0.286    61.017
206 2VW5_32_thr                             -3.713    -4.575     0.862    18.851
207 2VW5_33_leu                             -0.368    -0.905     0.537    59.350
241 2YKI_01_bbn                             -0.087     0.150    -0.237  -158.023
242 2YKI_02_bbn                              0.065    -0.223     0.288   129.331
243 2YKI_03_bbn                             -0.503    -0.885     0.382    43.168
244 2YKI_04_bbn                             -0.111    -0.501     0.390    77.802
245 2YKI_05_bbn                             -0.515    -1.095     0.580    52.956
246 2YKI_06_bbn                             -0.557    -0.852     0.295    34.670
247 2YKI_07_bbn                             -0.436    -1.001     0.565    56.448
248 2YKI_08_bbn                             -8.315   -10.123     1.808    17.861
249 2YKI_09_bbn                             -0.389    -0.006    -0.383 -6375.807
250 2YKI_10_bbn                             -0.344    -1.105     0.761    68.867
251 2YKI_11_bbn                             -3.356    -4.313     0.957    22.199
252 2YKI_12_bbn                             -0.642    -1.057     0.415    39.267
253 2YKI_13_bbn                              0.015    -0.391     0.406   103.760
254 2YKI_14_bbn                             -0.778    -1.846     1.068    57.879
255 2YKI_15_bbn                             -0.036    -0.336     0.300    89.258
256 2YKI_16_bbn                              0.014    -0.240     0.254   105.742
257 2YKI_17_bbn                             -1.821    -2.670     0.849    31.782
258 2YKI_18_bbn                             -0.799    -1.851     1.052    56.854
259 2YKI_19_bbn                              0.006     0.096    -0.090   -93.356
260 2YKI_20_bbn                              0.007     0.160    -0.153   -95.562
261 2YKI_21_bbn                             -0.047    -0.036    -0.011   -29.456
262 2YKI_22_phe                             -1.257    -2.016     0.759    37.673
263 2YKI_23_gln                              0.022    -0.677     0.699   103.277
264 2YKI_24_ile                             -0.377    -1.114     0.737    66.177
265 2YKI_25_leu                             -0.063    -0.415     0.352    84.902
266 2YKI_26_asn                             -6.626    -7.324     0.698     9.534
267 2YKI_27_ser                             -0.129     0.118    -0.247  -209.288
268 2YKI_28_ala                             -0.195    -0.284     0.089    31.430
270 2YKI_30_ile                             -0.130    -0.373     0.243    65.182
271 2YKI_31_met                             -4.287    -7.012     2.725    38.859
272 2YKI_32_leu                             -0.902    -1.697     0.795    46.841
273 2YKI_33_ile                             -0.051    -0.356     0.305    85.780
274 2YKI_34_leu                             -5.423    -5.688     0.265     4.667
275 2YKI_35_ile                             -0.676    -1.195     0.519    43.461
276 2YKI_36_ala                             -1.171    -1.598     0.427    26.704
277 2YKI_37_val                             -0.342    -0.790     0.448    56.738
278 2YKI_38_phe                             -4.364    -8.399     4.035    48.037
279 2YKI_40_val                             -1.314    -1.733     0.419    24.163
280 2YKI_41_trp                             -3.411    -6.213     2.802    45.100
281 2YKI_42_phe                             -1.709    -2.736     1.027    37.537
282 2YKI_43_thr                             -4.414    -3.713    -0.701   -18.887
283 2YKI_44_val                             -0.712    -0.972     0.260    26.719
307 3G0W_01_bbn                             -0.255    -0.280     0.025     9.087
308 3G0W_02_bbn                             -3.409    -3.220    -0.189    -5.867
309 3G0W_03_bbn                             -0.053     0.001    -0.054 -5352.320
310 3G0W_04_bbn                             -0.066    -0.022    -0.044  -198.949
311 3G0W_05_bbn                             -1.433    -0.757    -0.676   -89.351
312 3G0W_06_bbn                             -0.227     0.348    -0.575  -165.094
313 3G0W_07_bbn                             -0.191    -0.797     0.606    76.075
314 3G0W_08_bbn                             -0.436    -0.335    -0.101   -30.297
315 3G0W_09_bbn                             -0.276    -1.026     0.750    73.123
316 3G0W_10_bbn                             -0.190     1.077    -1.267  -117.599
317 3G0W_11_bbn                              0.650     2.491    -1.841   -73.912
318 3G0W_12_bbn                              0.001    -0.473     0.474   100.194
319 3G0W_13_bbn                             -0.454    -1.851     1.397    75.475
320 3G0W_14_bbn                             -0.872    -0.879     0.007     0.817
321 3G0W_15_bbn                             -0.040    -0.077     0.037    47.588
322 3G0W_16_leu                             -1.166    -1.582     0.416    26.283
323 3G0W_17_leu                             -2.995    -4.177     1.182    28.303
324 3G0W_18_asn                            -11.468   -15.230     3.762    24.701
325 3G0W_19_leu                             -2.548    -2.527    -0.021    -0.841
326 3G0W_20_gln                             -0.339     0.770    -1.109  -143.966
327 3G0W_21_trp                             -0.396    -1.224     0.828    67.674
328 3G0W_22_met                             -2.633    -2.943     0.310    10.542
329 3G0W_23_met                             -3.865    -6.038     2.173    35.982
330 3G0W_24_val                             -0.665    -2.021     1.356    67.106
331 3G0W_25_met                             -1.298    -2.591     1.293    49.893
333 3G0W_27_phe                             -2.824    -3.633     0.809    22.273
334 3G0W_28_met                             -2.025    -2.138     0.113     5.289
335 3G0W_29_met                             -1.043    -0.973    -0.070    -7.207
336 3G0W_30_leu                             -1.364    -1.954     0.590    30.184
337 3G0W_31_phe                             -0.193    -0.746     0.553    74.159
338 3G0W_32_thr                             -3.955    -4.362     0.407     9.338
339 3G0W_33_leu                             -0.875    -0.959     0.084     8.778
340 3G0W_34_phe                             -1.325    -2.385     1.060    44.439
341 3G0W_35_met                             -0.280    -0.625     0.345    55.198
342 3G0W_36_ile                             -0.154    -0.474     0.320    67.613
343 3GCU_01_bbn                             -0.011    -0.282     0.271    96.081
344 3GCU_02_bbn                             -3.104    -3.124     0.020     0.631
345 3GCU_03_bbn                             -0.522    -1.441     0.919    63.791
346 3GCU_04_bbn                             -0.353    -1.028     0.675    65.638
347 3GCU_05_bbn                             -0.083    -0.689     0.606    87.993
348 3GCU_06_bbn                             -0.334    -0.328    -0.006    -1.725
349 3GCU_07_bbn                             -1.318    -1.867     0.549    29.390
350 3GCU_08_bbn                              0.005    -0.029     0.034   117.203
351 3GCU_09_bbn                             -1.403    -1.389    -0.014    -1.038
352 3GCU_10_bbn                             -0.124    -0.503     0.379    75.391
353 3GCU_11_bbn                              0.040    -1.166     1.206   103.420
354 3GCU_12_bbn                              0.019    -0.152     0.171   112.404
355 3GCU_13_bbn                             -0.708    -1.220     0.512    41.983
356 3GCU_14_bbn                             -0.070    -1.261     1.191    94.474
357 3GCU_15_bbn                             -0.061    -0.618     0.557    90.144
358 3GCU_16_bbn                             -3.079    -2.654    -0.425   -16.000
359 3GCU_17_bbn                             -7.051    -8.222     1.171    14.243
360 3GCU_18_bbn                             -1.578    -2.033     0.455    22.376
361 3GCU_19_bbn                             -0.198    -0.332     0.134    40.353
362 3GCU_20_bbn                             -0.020    -0.237     0.217    91.469
363 3GCU_21_bbn                             -1.227    -1.341     0.114     8.465
364 3GCU_22_bbn                             -8.233    -8.470     0.237     2.802
365 3GCU_23_bbn                             -2.174    -3.359     1.185    35.287
366 3GCU_24_val                             -1.336    -1.617     0.281    17.361
367 3GCU_25_tyr                              0.046    -0.332     0.378   113.843
368 3GCU_26_val                             -1.360    -2.777     1.417    51.013
369 3GCU_27_ala                             -1.352    -1.853     0.501    27.058
374 3GCU_32_leu                             -0.575    -1.619     1.044    64.460
375 3GCU_33_leu                             -2.634    -3.539     0.905    25.562
376 3GCU_34_met                             -1.167    -1.363     0.196    14.370
377 3GCU_35_val                             -0.704    -0.854     0.150    17.607
378 3GCU_36_ile                             -2.364    -3.419     1.055    30.870
379 3GCU_37_leu                             -1.045    -1.666     0.621    37.288
380 3GCU_38_thr                             -4.082    -6.012     1.930    32.102
381 3GCU_39_leu                             -1.208    -1.675     0.467    27.896
382 3GCU_40_met                             -1.314    -1.631     0.317    19.425
383 3GCU_41_ile                             -1.135    -1.316     0.181    13.723
384 3GCU_42_ile                             -0.285    -0.576     0.291    50.484
385 3GCU_43_hie                             -0.782    -2.070     1.288    62.204
386 3GCU_44_ile                             -0.348    -0.486     0.138    28.463
387 3GCU_45_leu                             -2.048    -3.753     1.705    45.419
389 3GCU_47_phe                             -2.026    -3.750     1.724    45.968
390 3GCU_48_leu                             -0.084    -0.619     0.535    86.494
391 3GNW_01_pro                             -1.202    -1.763     0.561    31.812
392 3GNW_02_bbn                             -0.036    -1.277     1.241    97.145
393 3GNW_03_bbn                             -2.054    -3.254     1.200    36.891
394 3GNW_04_bbn                             -3.089    -2.857    -0.232    -8.121
395 3GNW_05_bbn                             -0.028    -0.513     0.485    94.472
396 3GNW_06_bbn                             -0.316    -0.230    -0.086   -37.315
397 3GNW_07_bbn                             -0.950    -1.752     0.802    45.751
398 3GNW_08_bbn                             -0.325    -0.221    -0.104   -46.937
399 3GNW_09_bbn                             -1.174    -1.049    -0.125   -11.895
400 3GNW_10_bbn                             -0.359    -0.798     0.439    55.048
401 3GNW_11_bbn                             -1.649    -2.458     0.809    32.905
402 3GNW_12_bbn                             -0.310    -0.729     0.419    57.525
403 3GNW_13_bbn                             -5.352    -7.914     2.562    32.379
404 3GNW_14_bbn                             -7.639    -7.893     0.254     3.215
405 3GNW_15_bbn                             -8.956    -8.705    -0.251    -2.886
406 3GNW_16_bbn                             -0.549    -2.751     2.202    80.027
408 3GNW_18_phe                             -0.331    -1.633     1.302    79.737
410 3GNW_20_asn                              0.005    -1.994     1.999   100.255
412 3GNW_22_cys                             -3.580    -4.152     0.572    13.769
413 3GNW_23_ser                             -7.637    -8.521     0.884    10.369
414 3GNW_24_ser                             -1.715    -1.549    -0.166   -10.738
415 3GNW_25_leu                             -1.743    -2.381     0.638    26.807
417 3GNW_27_ser                             -0.273    -0.516     0.243    47.061
418 3GNW_28_asn                             -0.662    -1.264     0.602    47.593
419 3GNW_29_met                             -5.295    -6.025     0.730    12.114
420 3GNW_30_tyr                             -3.353    -4.562     1.209    26.511
421 3GNW_31_gln                             -0.928    -0.305    -0.623  -204.169
422 3GNW_32_ile                             -0.359    -0.859     0.500    58.190
423 3GNW_33_tyr                             -4.302    -6.613     2.311    34.939
424 3GNW_34_hie                              0.079    -0.146     0.225   154.224
425 3GNW_35_ser                             -4.882    -4.733    -0.149    -3.150
426 3JVS_01_bbn                             -0.979    -1.960     0.981    50.046
427 3JVS_02_bbn                            -11.201   -13.696     2.495    18.216
428 3JVS_03_bbn                             -0.387    -1.071     0.684    63.908
429 3JVS_04_bbn                              0.013    -0.504     0.517   102.669
430 3JVS_05_bbn                             -9.954   -12.381     2.427    19.605
431 3JVS_06_pro                             -3.972    -4.961     0.989    19.943
432 3JVS_07_bbn                              0.102     0.651    -0.549   -84.393
433 3JVS_08_pro                             -2.388    -2.382    -0.006    -0.252
434 3JVS_09_bbn                             -0.319    -0.536     0.217    40.528
435 3JVS_10_bbn                             -0.263    -1.080     0.817    75.687
436 3JVS_11_bbn                             -0.564    -0.457    -0.107   -23.509
437 3JVS_12_bbn                             -2.456    -2.491     0.035     1.422
438 3JVS_13_bbn                             -0.740    -1.033     0.293    28.332
439 3JVS_14_phe                             -7.940    -7.727    -0.213    -2.759
442 3JVS_17_ile                             -2.593    -3.698     1.105    29.874
444 3JVS_19_tyr                             -0.925    -1.071     0.146    13.610
445 3JVS_20_ala                             -0.868    -0.589    -0.279   -47.318
447 3JVS_22_leu                             -2.014    -1.646    -0.368   -22.381
==========================================================================================
RMSE                0.970   kcal/mol
MUE                 0.698   kcal/mol
------------------------------------------------------------------------------------------
MSE                 0.567   kcal/mol
min                -1.841   kcal/mol
max                 4.035   kcal/mol
range               5.876   kcal/mol
min abs             0.003   kcal/mol
max abs             4.035   kcal/mol
==========================================================================================
RMSE              564.222   %
MUE               106.415   %
MSE               -29.423   %
min             -6375.807   %
max               154.224   %
range            6530.032   %
min abs             0.252   %
max abs          6375.807   %
------------------------------------------------------------------------------------------
RMSE/|avg|         42.938   %
MUE/|avg|          30.873   %
==========================================================================================
Statistics for groups:
neutral-neutral(225)RMSE      0.970   MSE       0.567   kcal/mol
charged-neutral(0)  RMSE        NaN   MSE         NaN   kcal/mol
charged-charged(0)  RMSE        NaN   MSE         NaN   kcal/mol
--------------------------------------------------------------------------------
neutral-neutralRMSE/|avg|     42.94 %
charged-neutralRMSE/|avg|     NaN %
charged-chargedRMSE/|avg|     NaN %
==========================================================================================
