# Supplementary material for: PM6-ML: The Synergy of Semiempirical Quantum Chemistry and Machine Learning Transformed into a Practical Computational Method
Source: J Chem Theory Comput. 2025 Jan 3;21(2):678–90. doi: 10.1021/acs.jctc.4c01330 (PMC11780751; doi:10.1021/acs.jctc.4c01330)
Supplement: Supplementary file 2 — ct4c01330_si_002.zip [file ct4c01330_si_002.zip › SI_validation_outputs/TorchMD-NET/PLFragCN]

        _______  
       /\______\ 
      / /      / 
     / / Cuby /   Dataset calculation
     \/______/   
                 
Selected 280 out of 547 data set entries
==========================================================================================
name                                             E      Eref     error  error(%)
------------------------------------------------------------------------------------------
01 10GS_01_bbn                              -0.070    -2.184     2.114    96.808
02 10GS_02_bbn                               0.019    -0.132     0.151   114.499
03 10GS_03_bbn                               0.014     0.428    -0.414   -96.798
04 10GS_04_bbn                              -0.007     4.504    -4.511  -100.166
05 10GS_05_bbn                              -8.604   -11.437     2.833    24.771
06 10GS_06_pro                              -8.749    -6.883    -1.866   -27.108
07 10GS_07_bbn                              -3.580    -6.112     2.532    41.431
08 10GS_08_bbn                             -12.340   -14.282     1.942    13.599
09 10GS_09_bbn                              -1.057    -4.063     3.006    73.980
10 10GS_10_bbn                              -0.845    -3.957     3.112    78.640
11 10GS_11_bbn                              -0.074    -0.762     0.688    90.279
12 10GS_12_tyr                              -5.707    -7.821     2.114    27.030
13 10GS_13_phe                              -5.747    -5.857     0.110     1.875
14 10GS_14_val                              -0.730    -1.308     0.578    44.162
16 10GS_16_val                              -0.194    -0.618     0.424    68.549
17 10GS_17_trp                             -15.718   -19.558     3.840    19.631
19 10GS_19_gln                             -28.656   -32.038     3.382    10.556
20 10GS_20_leu                              -0.452    -1.287     0.835    64.890
21 10GS_21_gln                              -7.193   -10.897     3.704    33.995
22 10GS_22_ser                             -11.858   -11.270    -0.588    -5.220
23 10GS_23_tyr                               0.086    -1.617     1.703   105.307
26 2CET_01_bbn                              -0.129     0.231    -0.360  -155.740
27 2CET_02_bbn                               0.089    -0.814     0.903   110.969
28 2CET_03_ala                               0.036    -0.260     0.296   114.018
29 2CET_04_gln                              -6.995    -9.867     2.872    29.104
31 2CET_06_hie                              -1.344    -1.059    -0.285   -26.940
32 2CET_07_trp                              -2.326    -5.045     2.719    53.886
33 2CET_08_asn                              -2.110    -2.421     0.311    12.829
35 2CET_10_val                              -1.563    -2.021     0.458    22.653
36 2CET_11_val                              -0.089    -0.645     0.556    86.225
37 2CET_12_hie                               1.153    -0.152     1.305   858.239
38 2CET_13_asn                              -1.244    -0.471    -0.773  -164.178
39 2CET_14_asn                               0.317     3.300    -2.983   -90.395
40 2CET_15_tyr                              -4.610    -6.712     2.102    31.323
41 2CET_16_met                              -0.126    -0.626     0.500    79.945
42 2CET_17_trp                              -3.044    -4.775     1.731    36.244
44 2CET_19_trp                              -8.043    -9.608     1.565    16.291
45 2CET_20_asn                              -0.107     0.300    -0.407  -135.652
47 2CET_22_trp                              -0.773    -2.321     1.548    66.708
48 2CET_23_phe                              -2.519    -5.529     3.010    54.439
68 2FVD_20_lys                              -1.916    -5.495     3.579    65.133
71 2FVD_23_glu                              -0.037    -1.405     1.368    97.367
76 2FVD_28_asp                              -6.557    -9.816     3.259    33.203
77 2FVD_29_lys                             -19.776   -18.966    -0.810    -4.270
81 2FVD_33_asp                              -7.314    -9.472     2.158    22.781
82 2OBF_01_bbn                              -0.061    -0.518     0.457    88.135
83 2OBF_02_bbn                              -4.306    -7.805     3.499    44.836
84 2OBF_03_bbn                              -0.070     0.825    -0.895  -108.526
85 2OBF_04_bbn                              -1.956    -3.767     1.811    48.085
86 2OBF_05_bbn                              -0.027    -0.402     0.375    93.341
87 2OBF_06_bbn                              -0.356    -0.817     0.461    56.389
88 2OBF_07_pro                              -0.541    -1.039     0.498    47.935
89 2OBF_08_bbn                              -0.028     0.362    -0.390  -107.693
90 2OBF_09_bbn                               0.197    -0.473     0.670   141.620
91 2OBF_10_bbn                              -1.973    -5.683     3.710    65.290
92 2OBF_11_bbn                               0.000     0.668    -0.668   -99.995
93 2OBF_12_bbn                               0.421     1.836    -1.415   -77.058
94 2OBF_13_bbn                              -0.042    -2.971     2.929    98.571
95 2OBF_14_tyr                              -4.056    -6.909     2.853    41.293
96 2OBF_15_asn                              -5.542    -7.005     1.463    20.883
97 2OBF_16_tyr                              -4.707    -5.912     1.205    20.386
99 2OBF_18_leu                              -0.145    -0.537     0.392    72.979
100 2OBF_19_val                             -2.420    -2.422     0.002     0.066
101 2OBF_20_ala                             -0.713    -0.973     0.260    26.706
102 2OBF_21_leu                             -0.546    -1.240     0.694    56.003
103 2OBF_22_tyr                             -1.573    -3.891     2.318    59.586
104 2OBF_23_tyr                             -1.616    -2.925     1.309    44.743
105 2OBF_24_phe                             -5.282    -9.337     4.055    43.434
106 2OBF_25_ala                             -0.347    -0.605     0.258    42.723
107 2OBF_26_ala                             -0.602    -1.585     0.983    61.995
109 2OBF_28_tyr                             -6.401    -8.661     2.260    26.092
110 2OBF_29_val                             -0.282    -0.943     0.661    70.077
111 2OBF_30_met                             -1.618    -0.341    -1.277  -374.359
113 2OBF_32_val                             -0.153    -1.915     1.762    91.999
114 2OBF_33_val                             -0.843    -1.506     0.663    44.040
115 2P4Y_01_bbn                             -0.001     0.633    -0.634  -100.116
116 2P4Y_02_bbn                             -1.627    -3.158     1.531    48.489
117 2P4Y_03_bbn                             -1.319    -1.621     0.302    18.602
118 2P4Y_04_bbn                              0.077    -0.504     0.581   115.197
119 2P4Y_05_bbn                             -0.254    -3.285     3.031    92.255
120 2P4Y_06_bbn                             -0.017    -1.259     1.242    98.655
121 2P4Y_07_bbn                             -0.410    -1.965     1.555    79.141
122 2P4Y_08_bbn                             -0.576    -1.945     1.369    70.388
123 2P4Y_09_bbn                             -0.244    -0.814     0.570    69.985
124 2P4Y_10_bbn                             -1.322    -1.060    -0.262   -24.736
125 2P4Y_11_bbn                             -0.332    -1.549     1.217    78.562
126 2P4Y_12_bbn                             -0.167    -1.648     1.481    89.868
127 2P4Y_13_bbn                             -0.015     0.388    -0.403  -103.780
128 2P4Y_14_bbn                             -4.297    -7.223     2.926    40.514
129 2P4Y_15_bbn                            -19.250   -22.002     2.752    12.509
130 2P4Y_16_bbn                             -2.712    -6.373     3.661    57.440
131 2P4Y_17_phe                              0.471    -0.118     0.589   499.071
132 2P4Y_18_ile                             -0.469    -0.958     0.489    51.053
133 2P4Y_19_cys                             -4.469    -5.376     0.907    16.864
134 2P4Y_20_phe                             -0.646    -1.502     0.856    57.003
136 2P4Y_22_ser                             -1.379    -1.952     0.573    29.371
137 2P4Y_23_ala                             -1.918    -2.010     0.092     4.579
139 2P4Y_25_ile                             -0.971    -1.935     0.964    49.839
140 2P4Y_26_ile                             -2.125    -2.787     0.662    23.757
141 2P4Y_27_tyr                             -0.299    -1.841     1.542    83.774
142 2P4Y_28_met                             -1.718    -2.641     0.923    34.945
143 2P4Y_29_leu                             -3.606    -4.607     1.001    21.723
144 2P4Y_30_leu                             -1.588    -2.673     1.085    40.575
145 2P4Y_31_val                             -0.425    -1.593     1.168    73.313
146 2P4Y_32_ile                             -6.780    -7.524     0.744     9.883
147 2P4Y_33_ser                             -2.856    -3.787     0.931    24.596
148 2P4Y_34_met                             -1.133    -2.077     0.944    45.446
149 2P4Y_35_leu                             -0.454    -1.370     0.916    66.857
150 2P4Y_36_phe                             -0.814    -1.510     0.696    46.068
151 2P4Y_37_met                             -2.072    -3.066     0.994    32.424
153 2P4Y_39_hie                             -0.429    -1.154     0.725    62.801
154 2VOT_01_bbn                              0.376     2.471    -2.095   -84.778
155 2VOT_02_bbn                             -0.016     0.834    -0.850  -101.923
156 2VOT_03_bbn                              0.078     1.814    -1.736   -95.723
157 2VOT_04_trp                             -1.238    -1.855     0.617    33.274
159 2VOT_06_trp                              0.414    -0.130     0.544   418.557
161 2VOT_08_trp                             -1.498    -1.687     0.189    11.201
162 2VOT_09_cys                             -0.633    -1.784     1.151    64.546
163 2VOT_10_asn                             -1.612    -3.554     1.942    54.646
166 2VOT_13_trp                              0.761    -0.448     1.209   269.870
167 2VOT_14_trp                              0.004     0.355    -0.351   -98.847
169 2VOT_16_trp                             -6.446    -7.689     1.243    16.162
170 2VOT_17_tyr                             -3.368    -4.084     0.716    17.539
172 2VOT_19_ser                             -0.169     0.657    -0.826  -125.785
173 2VOT_20_ser                             -0.524    -1.306     0.782    59.901
174 2VOT_21_trp                            -11.666   -14.338     2.672    18.636
175 2VOT_22_trp                             -3.245    -7.156     3.911    54.655
193 2VW5_18_asp                            -26.760   -27.702     0.942     3.399
195 2VW5_20_lys                            -25.487   -16.841    -8.646   -51.340
196 2VW5_21_asp                            -18.783   -20.676     1.893     9.156
199 2VW5_24_glu                             -4.239    -6.855     2.616    38.158
208 2XB8_01_bbn                             -0.212     2.947    -3.159  -107.186
209 2XB8_02_bbn                             -1.803    -3.648     1.845    50.576
210 2XB8_03_bbn                             -0.023    -2.281     2.258    99.000
211 2XB8_04_bbn                             -1.131    -3.228     2.097    64.965
212 2XB8_05_bbn                             -0.043    -1.707     1.664    97.476
213 2XB8_06_bbn                             -0.057     1.795    -1.852  -103.169
214 2XB8_07_bbn                             -0.061     0.743    -0.804  -108.206
215 2XB8_08_bbn                             -6.624    -8.427     1.803    21.400
216 2XB8_09_bbn                             -6.457    -4.519    -1.938   -42.877
217 2XB8_10_bbn                             -0.480    -1.881     1.401    74.470
218 2XB8_11_bbn                             -3.439    -3.191    -0.248    -7.781
219 2XB8_12_bbn                            -16.403   -18.509     2.106    11.380
220 2XB8_13_bbn                            -15.969   -18.726     2.757    14.725
221 2XB8_14_bbn                             -0.856     3.105    -3.961  -127.584
222 2XB8_15_bbn                             -0.065    -1.108     1.043    94.123
223 2XB8_16_asn                             -0.673     0.457    -1.130  -247.272
224 2XB8_17_leu                             -4.143    -4.157     0.014     0.348
226 2XB8_19_leu                              0.155    -0.451     0.606   134.441
228 2XB8_21_tyr                             -7.686    -7.905     0.219     2.767
229 2XB8_22_asn                            -10.892    -9.067    -1.825   -20.128
230 2XB8_23_thr                             -0.121    -1.159     1.038    89.570
231 2XB8_24_hid                             -7.628    -4.787    -2.841   -59.339
232 2XB8_25_hie                             -2.274     3.033    -5.307  -174.982
233 2XB8_26_ile                             -3.408    -3.670     0.262     7.141
234 2XB8_27_ser                            -13.733   -13.012    -0.721    -5.538
235 2XB8_28_val                             -1.373    -1.439     0.066     4.554
238 2XB8_31_val                             -0.606    -0.697     0.091    13.000
269 2YKI_29_asp                            -18.025   -25.837     7.812    30.235
284 2ZX6_01_bbn                              0.718     2.718    -2.000   -73.576
285 2ZX6_02_bbn                             -1.034    -0.331    -0.703  -212.363
286 2ZX6_03_bbn                             -0.342    -0.366     0.024     6.662
287 2ZX6_04_bbn                              0.033     1.694    -1.661   -98.073
288 2ZX6_05_phe                             -1.031    -2.454     1.423    57.991
289 2ZX6_06_hid                            -16.211   -21.607     5.396    24.973
290 2ZX6_07_leu                             -0.858    -1.413     0.555    39.253
291 2ZX6_08_tyr                             -1.736    -3.321     1.585    47.738
293 2ZX6_10_trp                              1.047    -1.055     2.102   199.217
294 2ZX6_11_hie                              0.305    -1.054     1.359   128.974
295 2ZX6_12_hid                            -15.183   -18.071     2.888    15.981
296 2ZX6_13_tyr                              1.351    -0.065     1.416  2179.091
297 2ZX6_14_leu                              0.023    -0.230     0.253   109.806
298 2ZX6_15_trp                             -0.684    -3.758     3.074    81.789
300 2ZX6_17_met                             -3.275    -4.204     0.929    22.087
303 2ZX6_20_val                             -0.581    -1.102     0.521    47.249
304 2ZX6_21_asn                             -1.843    -5.871     4.028    68.608
305 2ZX6_22_thr                             -0.546    -2.562     2.016    78.701
306 2ZX6_23_phe                             -6.054    -8.275     2.221    26.837
332 3G0W_26_arg                            -10.390   -18.754     8.364    44.598
370 3GCU_28_lys                             -0.871    -1.564     0.693    44.332
371 3GCU_29_arg                             -0.566     1.022    -1.588  -155.351
372 3GCU_30_arg                              0.094    -0.302     0.396   130.993
373 3GCU_31_glu                            -38.846   -40.107     1.261     3.144
388 3GCU_46_asp                             -1.760    -3.510     1.750    49.865
407 3GNW_17_arg                              0.164    -1.153     1.317   114.237
409 3GNW_19_arg                             -4.484    -5.693     1.209    21.243
411 3GNW_21_asp                             -0.738    -4.875     4.137    84.858
416 3GNW_26_arg                              0.383     3.776    -3.393   -89.852
440 3JVS_15_asp                             -4.358    -7.306     2.948    40.345
441 3JVS_16_arg                              0.077    -0.422     0.499   118.327
443 3JVS_18_glu                             -7.590    -8.054     0.464     5.766
446 3JVS_21_glu                             -0.557    -3.715     3.158    85.005
448 3NOX_01_bbn                             -0.059     0.798    -0.857  -107.437
449 3NOX_02_bbn                             -4.142    -6.207     2.065    33.269
450 3NOX_03_bbn                             -0.149     0.757    -0.906  -119.654
451 3NOX_04_bbn                             -0.891    -1.971     1.080    54.769
452 3NOX_05_bbn                             -0.240     1.333    -1.573  -117.982
453 3NOX_06_bbn                             -0.273    -1.433     1.160    80.952
457 3NOX_10_tyr                             -0.788    -4.538     3.750    82.626
458 3NOX_11_trp                             -1.316    -0.699    -0.617   -88.253
459 3NOX_12_ser                             -2.632    -6.327     3.695    58.400
460 3NOX_13_tyr                             -0.755    -2.286     1.531    66.968
461 3NOX_14_val                              1.406    -0.341     1.747   512.380
462 3NOX_15_trp                             -0.377    -2.227     1.850    83.069
463 3NOX_16_tyr                            -10.014   -16.022     6.008    37.501
465 3NOX_18_tyr                             -4.845    -8.583     3.738    43.555
466 3NOX_19_asn                             -2.230    -4.442     2.212    49.789
467 3NOX_20_val                             -0.625    -1.718     1.093    63.601
468 3NOX_21_hid                             -2.359    -8.313     5.954    71.617
469 3PE2_01_bbn                             -2.532    -3.063     0.531    17.341
470 3PE2_02_bbn                             -0.297    -0.120    -0.177  -147.609
471 3PE2_03_bbn                              0.261    -1.582     1.843   116.477
472 3PE2_04_bbn                             -0.505    -1.140     0.635    55.669
473 3PE2_05_bbn                             -0.635    -2.152     1.517    70.515
474 3PE2_06_bbn                             -0.174    -2.152     1.978    91.919
475 3PE2_07_bbn                             -4.267    -1.632    -2.635  -161.477
476 3PE2_08_bbn                             -5.358    -8.648     3.290    38.042
477 3PE2_09_bbn                             -1.991     0.102    -2.093 -2051.798
478 3PE2_10_bbn                              0.028    -1.706     1.734   101.617
479 3PE2_11_bbn                             -1.210    -3.556     2.346    65.968
480 3PE2_12_bbn                            -14.431   -18.392     3.961    21.534
481 3PE2_13_bbn                             -3.724    -6.612     2.888    43.674
482 3PE2_14_leu                             -2.091    -3.361     1.270    37.775
484 3PE2_16_val                             -4.563    -5.128     0.565    11.011
485 3PE2_17_val                             -2.114    -3.574     1.460    40.848
487 3PE2_19_ile                             -3.266    -3.154    -0.112    -3.552
488 3PE2_20_phe                             -3.882    -2.992    -0.890   -29.732
489 3PE2_21_hid                             -1.602    -1.757     0.155     8.811
490 3PE2_22_val                             -0.675    -1.155     0.480    41.587
491 3PE2_23_asn                              0.070    -0.799     0.869   108.812
492 3PE2_24_hid                             -0.650    -2.844     2.194    77.159
493 3PE2_25_met                             -1.578    -4.093     2.515    61.455
494 3PE2_26_ile                             -4.877    -5.304     0.427     8.048
496 3PE2_28_trp                             -0.839    -4.656     3.817    81.986
497 4GID_01_bbn                             -0.511    -2.050     1.539    75.056
498 4GID_02_bbn                              1.349     1.595    -0.246   -15.392
499 4GID_03_bbn                             -1.316    -1.725     0.409    23.687
500 4GID_04_bbn                             -4.794    -5.236     0.442     8.445
501 4GID_05_bbn                             -0.289     0.112    -0.401  -358.360
502 4GID_06_bbn                              1.254     2.493    -1.239   -49.717
503 4GID_07_bbn                            -11.958   -14.417     2.459    17.058
504 4GID_08_bbn                              0.025    -0.097     0.122   125.867
505 4GID_09_pro                             -0.178    -1.047     0.869    82.986
506 4GID_10_bbn                             -3.212    -4.144     0.932    22.483
507 4GID_11_bbn                             -2.965    -2.179    -0.786   -36.061
508 4GID_12_bbn                             -3.824    -2.931    -0.893   -30.476
509 4GID_13_bbn                             -1.166    -5.824     4.658    79.977
510 4GID_14_bbn                              0.033    -2.012     2.045   101.633
511 4GID_15_bbn                             -0.199    -1.966     1.767    89.902
512 4GID_16_bbn                             -1.624    -4.380     2.756    62.925
513 4GID_17_bbn                             -0.012     0.779    -0.791  -101.583
514 4GID_18_bbn                             -0.945    -3.432     2.487    72.458
515 4GID_19_bbn                              0.011    -1.652     1.663   100.680
516 4GID_20_bbn                             -1.824    -0.379    -1.445  -381.290
517 4GID_21_bbn                            -16.986   -18.166     1.180     6.496
518 4GID_22_bbn                             -6.245    -6.907     0.662     9.584
519 4GID_23_bbn                             -6.645    -5.857    -0.788   -13.456
520 4GID_24_bbn                             -0.093     0.454    -0.547  -120.585
521 4GID_25_ser                              0.015     0.291    -0.276   -94.909
522 4GID_26_gln                             -0.121    -1.744     1.623    93.086
523 4GID_27_tyr                             -0.230    -0.498     0.268    53.716
524 4GID_28_leu                             -0.748    -2.591     1.843    71.149
526 4GID_30_ser                              0.489     0.726    -0.237   -32.702
527 4GID_31_val                             -0.417    -0.830     0.413    49.747
528 4GID_32_tyr                             -6.991    -8.307     1.316    15.837
529 4GID_33_thr                             -0.379    -1.485     1.106    74.489
530 4GID_34_gln                             -1.298    -2.954     1.656    56.069
531 4GID_35_phe                             -0.481    -2.732     2.251    82.395
532 4GID_36_ile                             -0.981    -1.625     0.644    39.616
533 4GID_37_trp                             -0.931    -3.718     2.787    74.953
534 4GID_38_ile                             -0.500    -1.892     1.392    73.569
535 4GID_39_ile                             -0.931    -1.303     0.372    28.519
537 4GID_41_tyr                             -1.189    -4.078     2.889    70.839
538 4GID_42_ile                             -0.019    -1.315     1.296    98.549
540 4GID_44_thr                             -5.548    -6.629     1.081    16.303
541 4GID_45_thr                             -3.401    -4.836     1.435    29.673
542 4GID_46_asn                             -4.326    -5.295     0.969    18.305
545 4GID_49_ser                              0.877     0.084     0.793   944.214
546 4GID_50_val                             -0.312    -1.455     1.143    78.583
547 4GID_51_ala                             -0.232    -0.385     0.153    39.864
==========================================================================================
RMSE                2.087   kcal/mol
MUE                 1.590   kcal/mol
------------------------------------------------------------------------------------------
MSE                 0.989   kcal/mol
min                -8.646   kcal/mol
max                 8.364   kcal/mol
range              17.010   kcal/mol
min abs             0.002   kcal/mol
max abs             8.646   kcal/mol
==========================================================================================
RMSE              217.341   %
MUE                90.341   %
MSE                32.795   %
min             -2051.798   %
max              2179.091   %
range            4230.890   %
min abs             0.066   %
max abs          2179.091   %
------------------------------------------------------------------------------------------
RMSE/|avg|         48.914   %
MUE/|avg|          37.273   %
==========================================================================================
Statistics for groups:
neutral-neutral(0)  RMSE        NaN   MSE         NaN   kcal/mol
charged-neutral(280)RMSE      2.087   MSE       0.989   kcal/mol
charged-charged(0)  RMSE        NaN   MSE         NaN   kcal/mol
--------------------------------------------------------------------------------
neutral-neutralRMSE/|avg|     NaN %
charged-neutralRMSE/|avg|     48.91 %
charged-chargedRMSE/|avg|     NaN %
==========================================================================================
