# Supplementary material for: PM6-ML: The Synergy of Semiempirical Quantum Chemistry and Machine Learning Transformed into a Practical Computational Method
Source: J Chem Theory Comput. 2025 Jan 3;21(2):678–90. doi: 10.1021/acs.jctc.4c01330 (PMC11780751; doi:10.1021/acs.jctc.4c01330)
Supplement: Supplementary file 2 — ct4c01330_si_002.zip [file ct4c01330_si_002.zip › SI_validation_outputs/TorchMD-NET/PLFragCC]

        _______  
       /\______\ 
      / /      / 
     / / Cuby /   Dataset calculation
     \/______/   
                 
Selected 42 out of 547 data set entries
==========================================================================================
name                                             E      Eref     error  error(%)
------------------------------------------------------------------------------------------
15 10GS_15_arg                             -20.281   -53.819    33.538    62.316
18 10GS_18_lys                             -65.897   -89.344    23.447    26.244
24 10GS_24_asp                              -0.267    19.608   -19.875  -101.364
25 10GS_25_asp                             -41.899   -14.741   -27.158  -184.237
30 2CET_05_arg                               0.518    34.922   -34.404   -98.516
34 2CET_09_glu                             -92.323  -103.150    10.827    10.496
43 2CET_18_glu                            -100.287   -92.916    -7.371    -7.933
46 2CET_21_glu                             -69.644  -110.346    40.702    36.886
98 2OBF_17_arg                              -6.620    41.108   -47.728  -116.105
108 2OBF_27_glu                           -118.572  -135.109    16.537    12.240
112 2OBF_31_asp                            -57.975   -82.912    24.937    30.076
135 2P4Y_21_arg                            -37.332   -70.559    33.227    47.090
138 2P4Y_24_glu                             -7.288    19.435   -26.723  -137.499
152 2P4Y_38_lys                             -1.137   -28.948    27.811    96.071
158 2VOT_05_asp                            -69.574  -108.715    39.141    36.004
160 2VOT_07_arg                              1.762    41.149   -39.387   -95.717
164 2VOT_11_glu                            -80.022  -109.350    29.328    26.820
165 2VOT_12_glu                             -3.101   -45.354    42.253    93.164
168 2VOT_15_hip                              4.711    52.496   -47.785   -91.026
171 2VOT_18_glu                           -112.288  -111.797    -0.491    -0.439
225 2XB8_18_arg                              0.898   -24.340    25.238   103.688
227 2XB8_20_arg                              0.048   -19.929    19.977   100.240
236 2XB8_29_arg                            -17.357   -51.470    34.113    66.278
237 2XB8_30_arg                            -27.441   -58.856    31.415    53.377
239 2XB8_32_asp                            -10.915    28.727   -39.642  -137.994
240 2XB8_33_glu                             -1.414    22.273   -23.687  -106.347
292 2ZX6_09_glu                            -51.659   -80.174    28.515    35.567
299 2ZX6_16_asp                            -91.262  -110.036    18.774    17.061
301 2ZX6_18_arg                             -6.762    55.564   -62.326  -112.170
302 2ZX6_19_glu                            -95.202  -111.740    16.538    14.801
454 3NOX_07_arg                              0.715    45.802   -45.087   -98.439
455 3NOX_08_glu                            -96.331  -111.564    15.233    13.654
456 3NOX_09_glu                           -111.294  -122.376    11.082     9.056
464 3NOX_17_asp                            -12.048   -62.357    50.309    80.680
483 3PE2_15_arg                              0.142   -22.648    22.790   100.629
486 3PE2_18_lys                            -91.743  -101.837    10.094     9.912
495 3PE2_27_asp                              0.596    57.516   -56.920   -98.963
525 4GID_29_asp                            -57.913   -79.976    22.063    27.587
536 4GID_40_arg                              1.629    28.317   -26.688   -94.247
539 4GID_43_asp                            -95.607  -114.321    18.714    16.369
543 4GID_47_arg                             -6.736    27.645   -34.381  -124.365
544 4GID_48_lys                             -0.292    23.587   -23.879  -101.238
==========================================================================================
RMSE               31.743   kcal/mol
MUE                28.813   kcal/mol
------------------------------------------------------------------------------------------
MSE                 1.978   kcal/mol
min               -62.326   kcal/mol
max                50.309   kcal/mol
range             112.635   kcal/mol
min abs             0.491   kcal/mol
max abs            62.326   kcal/mol
==========================================================================================
RMSE               81.346   %
MUE                67.450   %
MSE               -13.816   %
min              -184.237   %
max               103.688   %
range             287.926   %
min abs             0.439   %
max abs           184.237   %
------------------------------------------------------------------------------------------
RMSE/|avg|         48.892   %
MUE/|avg|          44.379   %
==========================================================================================
Statistics for groups:
neutral-neutral(0)  RMSE        NaN   MSE         NaN   kcal/mol
charged-neutral(0)  RMSE        NaN   MSE         NaN   kcal/mol
charged-charged(42) RMSE     31.743   MSE       1.978   kcal/mol
--------------------------------------------------------------------------------
neutral-neutralRMSE/|avg|     NaN %
charged-neutralRMSE/|avg|     NaN %
charged-chargedRMSE/|avg|     48.89 %
==========================================================================================
