# Supplementary material for: PM6-ML: The Synergy of Semiempirical Quantum Chemistry and Machine Learning Transformed into a Practical Computational Method
Source: J Chem Theory Comput. 2025 Jan 3;21(2):678–90. doi: 10.1021/acs.jctc.4c01330 (PMC11780751; doi:10.1021/acs.jctc.4c01330)
Supplement: Supplementary file 2 — ct4c01330_si_002.zip [file ct4c01330_si_002.zip › SI_validation_outputs/TorchMD-NET/MPCONF]

        _______  
       /\______\ 
      / /      / 
     / / Cuby /   Dataset calculation
     \/______/   
                 
==========================================================================================
name                                             E      Eref     error  error(%)
------------------------------------------------------------------------------------------
1a FGG_114                                   0.193     0.264    -0.071   -26.861
1b FGG_215                                  -1.002    -0.806    -0.196   -24.365
1c FGG_224                                   1.449     0.345     1.104   320.010
1d FGG_252                                   1.542     0.890     0.652    73.224
1e FGG_300                                  -1.394    -0.365    -1.029  -281.958
1f FGG_357                                  -1.140    -0.644    -0.496   -76.982
1g FGG_366                                  -0.995    -0.470    -0.525  -111.770
1h FGG_380                                   0.788     0.635     0.153    24.068
1I FGG_412                                   1.648     0.538     1.110   206.376
1j FGG_444                                  -0.518    -1.509     0.991    65.653
1k FGG_470                                   0.601     0.645    -0.044    -6.850
1l FGG_55                                   -0.297     0.900    -1.197  -132.991
1m FGG_691                                   0.270     0.400    -0.130   -32.436
1n FGG_80                                    0.077     0.962    -0.885   -92.048
1o FGG_99                                   -1.221    -1.785     0.564    31.613
2a GFA_01                                    0.392     0.901    -0.509   -56.527
2b GFA_02                                   -1.354     0.524    -1.878  -358.341
2c GFA_03                                    0.304     0.791    -0.487   -61.525
2d GFA_04                                    0.057     0.438    -0.381   -86.949
2e GFA_05                                    0.203     0.522    -0.319   -61.204
2f GFA_06                                   -0.056    -0.212     0.156    73.609
2g GFA_07                                   -0.748    -0.738    -0.010    -1.405
2h GFA_08                                    0.260    -0.173     0.433   250.183
2I GFA_09                                   -1.182    -0.539    -0.643  -119.221
2j GFA_10                                   -1.273    -0.635    -0.638  -100.469
2k GFA_11                                    0.096    -0.217     0.313   144.238
2l GFA_12                                   -0.029    -0.439     0.410    93.363
2m GFA_13                                    0.917     0.108     0.809   748.908
2n GFA_14                                    0.905    -0.171     1.076   629.447
2o GFA_15                                   -0.235    -0.855     0.620    72.566
2p GFA_16                                    1.743     0.695     1.048   150.734
3a GGF_01                                    0.701     0.540     0.161    29.817
3b GGF_02                                    0.346     0.943    -0.597   -63.311
3c GGF_03                                    0.417     0.760    -0.343   -45.168
3d GGF_04                                    2.105     0.702     1.403   199.894
3e GGF_05                                   -0.632     1.244    -1.876  -150.768
3f GGF_06                                    1.211     0.797     0.414    52.000
3g GGF_07                                    0.202     0.464    -0.262   -56.454
3h GGF_08                                    0.388     0.481    -0.093   -19.392
3I GGF_09                                    1.482     0.491     0.991   201.859
3j GGF_10                                    0.160     0.015     0.145   969.263
3k GGF_11                                   -1.087    -0.665    -0.422   -63.394
3l GGF_12                                   -0.457    -0.924     0.467    50.580
3m GGF_13                                   -0.504    -1.263     0.759    60.056
3n GGF_14                                   -1.632    -1.560    -0.072    -4.610
3o GGF_15                                   -2.702    -2.025    -0.677   -33.409
4a WG_01                                    -1.064    -1.748     0.685    39.157
4b WG_02                                    -1.732    -1.271    -0.461   -36.272
4c WG_03                                     1.133    -0.731     1.864   254.938
4d WG_04                                    -0.680    -0.507    -0.172   -33.993
4e WG_05                                    -1.362    -0.446    -0.916  -205.223
4f WG_06                                    -1.208    -0.389    -0.819  -210.390
4g WG_07                                     0.526     0.190     0.336   177.027
4h WG_08                                     0.369     0.560    -0.191   -34.099
4I WG_09                                    -0.102     0.206    -0.308  -149.628
4j WG_10                                     0.573     0.272     0.301   110.759
4k WG_11                                     0.207     0.531    -0.324   -61.033
4l WG_12                                     0.723     0.743    -0.020    -2.721
4m WG_13                                     1.050     0.735     0.315    42.836
4n WG_14                                     0.399     0.816    -0.416   -51.037
4o WG_15                                     1.168     1.041     0.127    12.182
5a WGG_01                                   -2.075    -2.805     0.730    26.027
5b WGG_02                                   -4.119    -2.138    -1.981   -92.677
5c WGG_03                                   -0.625    -0.597    -0.028    -4.749
5d WGG_04                                   -2.270    -0.367    -1.903  -518.403
5e WGG_05                                    0.104    -0.359     0.463   128.931
5f WGG_06                                    0.470    -0.130     0.600   461.706
5g WGG_07                                    1.082     0.063     1.019  1617.320
5h WGG_08                                   -0.103     0.189    -0.292  -154.386
5I WGG_09                                   -0.743     0.357    -1.100  -308.234
5j WGG_10                                    1.078     0.570     0.508    89.108
5k WGG_11                                    0.603     1.290    -0.687   -53.263
5l WGG_12                                    2.263     1.495     0.768    51.373
5m WGG_13                                    2.179     1.775     0.404    22.756
5n WGG_14                                    1.096     0.072     1.024  1422.632
5o WGG_15                                    1.060     0.585     0.475    81.266
6a CAMVES_a                                -19.767   -21.801     2.034     9.331
6b CAMVES_b                                 -6.837    -9.384     2.547    27.141
6c CAMVES_c                                  3.560     5.370    -1.810   -33.709
6d CAMVES_d                                  6.128    10.640    -4.512   -42.404
6e CAMVES_e                                 -8.181    -8.479     0.298     3.514
6f CAMVES_f                                 -6.294    -5.713    -0.581   -10.165
6g CAMVES_g                                 -9.957   -10.149     0.192     1.896
6h CAMVES_h                                  2.130     2.718    -0.588   -21.620
6I CAMVES_I                                 14.415    17.332    -2.917   -16.831
6j CAMVES_j                                  2.541     1.896     0.645    34.010
6k CAMVES_k                                  1.563     0.254     1.309   515.510
6l CAMVES_l                                 10.393     7.599     2.795    36.776
6m CAMVES_m                                  9.781     9.948    -0.167    -1.678
6n CAMVES_n                                 -4.178    -5.090     0.912    17.920
6o CAMVES_o                                  4.703     4.861    -0.157    -3.239
7a CHPSAR_a                                 -6.499    -8.727     2.227    25.524
7b CHPSAR_b                                -11.087   -11.846     0.759     6.408
7c CHPSAR_c                                 -6.271    -6.362     0.091     1.431
7d CHPSAR_d                                 -5.618    -4.703    -0.915   -19.449
7e CHPSAR_e                                 -0.127    -0.013    -0.114  -881.259
7f CHPSAR_f                                 -1.768    -4.721     2.952    62.540
7g CHPSAR_g                                 -4.208    -4.708     0.500    10.613
7h CHPSAR_h                                  0.818     1.231    -0.413   -33.523
7I CHPSAR_I                                 -5.478    -5.071    -0.407    -8.026
7j CHPSAR_j                                 -5.569    -6.052     0.483     7.982
7k CHPSAR_k                                  2.647     2.221     0.426    19.184
7l CHPSAR_l                                 10.550    11.258    -0.708    -6.287
7m CHPSAR_m                                 14.228    18.544    -4.316   -23.273
7n CHPSAR_n                                  5.147     6.765    -1.618   -23.913
7o CHPSAR_o                                 13.234    12.183     1.051     8.625
8a COHVAW_a                                 -5.260    -7.374     2.114    28.662
8b COHVAW_b                                 -1.315     1.080    -2.395  -221.713
8c COHVAW_c                                 -6.145    -6.386     0.241     3.772
8d COHVAW_d                                  0.418    -0.502     0.920   183.313
8e COHVAW_e                                 -3.603    -3.467    -0.136    -3.935
8f COHVAW_f                                  1.461    -2.311     3.772   163.213
8g COHVAW_g                                 -0.014     0.427    -0.441  -103.341
8h COHVAW_h                                  1.644     0.511     1.133   221.804
8I COHVAW_I                                  1.818     2.094    -0.276   -13.177
8j COHVAW_j                                  1.761     0.960     0.801    83.462
8k COHVAW_k                                 -1.345    -0.386    -0.959  -248.344
8l COHVAW_l                                 -2.713    -2.878     0.165     5.743
8m COHVAW_m                                  3.111     4.400    -1.289   -29.287
8n COHVAW_n                                  5.901     7.288    -1.387   -19.035
8o COHVAW_o                                  4.280     6.544    -2.264   -34.593
9a GS464992_a                              -14.830   -15.161     0.331     2.185
9b GS464992_b                               -4.844    -5.540     0.696    12.568
9c GS464992_c                               -1.416    -6.376     4.959    77.785
9d GS464992_d                               -3.308    -4.756     1.448    30.436
9e GS464992_e                               -2.094    -3.227     1.133    35.119
9f GS464992_f                                3.682     3.917    -0.235    -6.006
9g GS464992_g                               -0.557     1.320    -1.877  -142.216
9h GS464992_h                               -2.492    -4.898     2.406    49.113
9I GS464992_I                                2.187     4.535    -2.348   -51.784
9j GS464992_j                                2.558     1.677     0.881    52.519
9k GS464992_k                                8.945     8.908     0.037     0.412
9l GS464992_l                               13.326    16.636    -3.310   -19.894
9m GS464992_m                                1.299     1.594    -0.295   -18.482
9n GS464992_n                               -0.852     1.314    -2.166  -164.833
9o GS464992_o                               -1.603     0.056    -1.660 -2959.900
10a GS557577_a                              -7.079    -7.499     0.420     5.605
10b GS557577_b                              -4.973    -6.312     1.339    21.211
10c GS557577_c                               1.765     0.707     1.058   149.608
10d GS557577_d                              -7.212    -6.362    -0.850   -13.358
10e GS557577_e                              -2.120     1.410    -3.530  -250.356
10f GS557577_f                              -5.420    -5.531     0.111     2.000
10g GS557577_g                               1.905    -1.377     3.282   238.343
10h GS557577_h                              -0.079     4.765    -4.844  -101.651
10I GS557577_I                              -1.314    -2.080     0.766    36.844
10j GS557577_j                              15.354    12.379     2.975    24.031
10k GS557577_k                              10.337     8.419     1.918    22.781
10l GS557577_l                              12.181    10.590     1.591    15.025
10m GS557577_m                              -1.737     0.410    -2.147  -523.718
10n GS557577_n                              -0.271     1.894    -2.165  -114.294
10o GS557577_o                             -11.337   -11.412     0.075     0.658
11a POXTRD_a                                -6.472    -7.644     1.172    15.336
11b POXTRD_b                                -4.964    -5.103     0.139     2.732
11c POXTRD_c                               -10.869   -11.524     0.655     5.682
11d POXTRD_d                                -6.417    -5.902    -0.515    -8.725
11e POXTRD_e                                 5.333     5.918    -0.585    -9.890
11f POXTRD_f                                -5.467    -5.415    -0.052    -0.964
11g POXTRD_g                                 3.439     3.724    -0.285    -7.647
11h POXTRD_h                                 3.184     1.753     1.432    81.672
11I POXTRD_I                                 3.355     3.777    -0.422   -11.174
11j POXTRD_j                                 2.760     1.498     1.262    84.280
11k POXTRD_k                                 1.313     1.834    -0.521   -28.421
11l POXTRD_l                                 2.472     3.206    -0.734   -22.885
11m POXTRD_m                                 3.968     3.723     0.245     6.573
11n POXTRD_n                                 3.609     5.676    -2.066   -36.407
11o POXTRD_o                                 4.756     4.481     0.275     6.143
12a SANGLI_a                               -18.158   -17.397    -0.761    -4.374
12b SANGLI_b                                 0.875    -3.408     4.283   125.681
12c SANGLI_c                                -8.544    -8.122    -0.422    -5.199
12d SANGLI_d                                 4.263     1.409     2.853   202.508
12e SANGLI_e                                 0.684     2.485    -1.801   -72.474
12f SANGLI_f                                10.150    12.799    -2.649   -20.698
12g SANGLI_g                                 7.188     9.846    -2.658   -26.998
12h SANGLI_h                                 3.325     5.416    -2.091   -38.612
12I SANGLI_I                                 0.213     1.788    -1.575   -88.099
12j SANGLI_j                                -1.076     0.012    -1.088 -9019.484
12k SANGLI_k                                 2.038    -0.701     2.739   390.792
12l SANGLI_l                                -2.176    -4.189     2.013    48.056
12m SANGLI_m                                 0.458    -3.555     4.013   112.872
12n SANGLI_n                                 6.662    10.157    -3.495   -34.411
12o SANGLI_o                                -5.901    -6.541     0.640     9.789
13a YIVNOG_a                                -2.865    -3.001     0.136     4.535
13b YIVNOG_b                               -10.162    -8.861    -1.301   -14.679
13c YIVNOG_c                                -1.632    -0.725    -0.907  -125.126
13d YIVNOG_d                                11.624    11.275     0.349     3.092
13e YIVNOG_e                                 5.872     6.225    -0.353    -5.677
13f YIVNOG_f                                -9.759   -13.363     3.604    26.973
13g YIVNOG_g                                -2.726    -1.475    -1.251   -84.804
13h YIVNOG_h                                 2.802     3.675    -0.873   -23.761
13I YIVNOG_I                                 1.226    -1.783     3.009   168.742
13j YIVNOG_j                                12.527    12.156     0.372     3.057
13k YIVNOG_k                                -1.896    -2.645     0.749    28.310
13l YIVNOG_l                                -7.126    -6.951    -0.175    -2.522
13m YIVNOG_m                                -2.791     0.814    -3.604  -442.844
13n YIVNOG_n                                 9.571     8.967     0.604     6.732
13o YIVNOG_o                                -4.664    -4.307    -0.357    -8.282
==========================================================================================
RMSE                1.532   kcal/mol
MUE                 1.099   kcal/mol
------------------------------------------------------------------------------------------
MSE                -0.000   kcal/mol
min                -4.844   kcal/mol
max                 4.959   kcal/mol
range               9.803   kcal/mol
min abs             0.010   kcal/mol
max abs             4.959   kcal/mol
==========================================================================================
RMSE              716.242   %
MUE               167.692   %
MSE               -39.389   %
min             -9019.484   %
max              1617.320   %
range           10636.803   %
min abs             0.412   %
max abs          9019.484   %
------------------------------------------------------------------------------------------
RMSE/|avg|         40.950   %
MUE/|avg|          29.376   %
==========================================================================================
Statistics for groups:
FGG            (15) RMSE      0.733   MSE      -0.000   kcal/mol
GFA            (16) RMSE      0.744   MSE       0.000   kcal/mol
GGF            (15) RMSE      0.760   MSE      -0.000   kcal/mol
WG             (15) RMSE      0.654   MSE       0.000   kcal/mol
WGG            (15) RMSE      0.957   MSE      -0.000   kcal/mol
CAMVES         (15) RMSE      1.904   MSE       0.000   kcal/mol
CHPSAR         (15) RMSE      1.612   MSE      -0.000   kcal/mol
COHVAW         (15) RMSE      1.575   MSE      -0.000   kcal/mol
GS464992       (15) RMSE      2.045   MSE       0.000   kcal/mol
GS557577       (15) RMSE      2.243   MSE      -0.000   kcal/mol
POXTRD         (15) RMSE      0.878   MSE      -0.000   kcal/mol
SANGLI         (15) RMSE      2.489   MSE      -0.000   kcal/mol
YIVNOG         (15) RMSE      1.661   MSE       0.000   kcal/mol
--------------------------------------------------------------------------------
FGG            RMSE/|avg|     98.54 %
GFA            RMSE/|avg|     149.63 %
GGF            RMSE/|avg|     88.60 %
WG             RMSE/|avg|     96.36 %
WGG            RMSE/|avg|     112.25 %
CAMVES         RMSE/|avg|     23.56 %
CHPSAR         RMSE/|avg|     23.15 %
COHVAW         RMSE/|avg|     50.69 %
GS464992       RMSE/|avg|     38.38 %
GS557577       RMSE/|avg|     41.46 %
POXTRD         RMSE/|avg|     18.49 %
SANGLI         RMSE/|avg|     42.50 %
YIVNOG         RMSE/|avg|     28.89 %
------------------------------------------------------------------------------------------
Averages over multiple groups:
Small           |RMSE|      0.770 kcal/mol
Medium-sized    |RMSE|      1.603 kcal/mol
Large           |RMSE|      2.131 kcal/mol
==========================================================================================
