# Supplementary material for: PM6-ML: The Synergy of Semiempirical Quantum Chemistry and Machine Learning Transformed into a Practical Computational Method
Source: J Chem Theory Comput. 2025 Jan 3;21(2):678–90. doi: 10.1021/acs.jctc.4c01330 (PMC11780751; doi:10.1021/acs.jctc.4c01330)
Supplement: Supplementary file 2 — ct4c01330_si_002.zip [file ct4c01330_si_002.zip › SI_validation_outputs/TorchMD-NET/SCONF]

        _______  
       /\______\ 
      / /      / 
     / / Cuby /   Dataset calculation
     \/______/   
                 
==========================================================================================
name                                             E      Eref     error  error(%)
------------------------------------------------------------------------------------------
1                                            0.540     0.860    -0.320   -37.171
2                                            2.815     2.280     0.535    23.462
3                                            3.428     3.080     0.348    11.283
4                                            3.960     4.600    -0.640   -13.902
5                                            3.926     4.870    -0.944   -19.377
6                                            3.313     4.160    -0.847   -20.357
7                                            3.788     4.380    -0.592   -13.523
8                                            4.917     6.190    -1.273   -20.561
9                                            5.891     6.180    -0.289    -4.679
10                                           5.160     5.650    -0.490    -8.668
11                                           4.687     5.590    -0.903   -16.155
12                                           4.382     5.930    -1.548   -26.109
13                                           5.929     6.310    -0.381    -6.037
14                                           6.078     6.220    -0.142    -2.279
15                                          -0.401     0.200    -0.601  -300.334
16                                           4.422     6.160    -1.738   -28.209
17                                           2.547     5.540    -2.993   -54.024
==========================================================================================
RMSE                1.099   kcal/mol
MUE                 0.858   kcal/mol
------------------------------------------------------------------------------------------
MSE                -0.754   kcal/mol
min                -2.993   kcal/mol
max                 0.535   kcal/mol
range               3.528   kcal/mol
min abs             0.142   kcal/mol
max abs             2.993   kcal/mol
==========================================================================================
RMSE               76.175   %
MUE                35.655   %
MSE               -31.567   %
min              -300.334   %
max                23.462   %
range             323.796   %
min abs             2.279   %
max abs           300.334   %
------------------------------------------------------------------------------------------
RMSE/|avg|         23.893   %
MUE/|avg|          18.646   %
==========================================================================================
