# Supplementary material for: PM6-ML: The Synergy of Semiempirical Quantum Chemistry and Machine Learning Transformed into a Practical Computational Method
Source: J Chem Theory Comput. 2025 Jan 3;21(2):678–90. doi: 10.1021/acs.jctc.4c01330 (PMC11780751; doi:10.1021/acs.jctc.4c01330)
Supplement: Supplementary file 2 — ct4c01330_si_002.zip [file ct4c01330_si_002.zip › SI_validation_outputs/TorchMD-NET/Amino20x4]

        _______  
       /\______\ 
      / /      / 
     / / Cuby /   Dataset calculation
     \/______/   
                 
==========================================================================================
name                                             E      Eref     error  error(%)
------------------------------------------------------------------------------------------
1                                            1.358     1.169     0.189    16.140
2                                            2.564     3.049    -0.485   -15.916
3                                            3.219     3.319    -0.100    -3.025
4                                            5.415     5.044     0.371     7.354
5                                            2.410     1.576     0.834    52.910
6                                            2.713     2.529     0.184     7.268
7                                            3.614     2.800     0.814    29.085
8                                            8.523     6.459     2.064    31.954
9                                            0.386     0.388    -0.002    -0.420
10                                           4.374     4.109     0.265     6.443
11                                           5.163     4.760     0.403     8.467
12                                           6.728     6.532     0.196     2.994
13                                           0.613     0.157     0.456   290.692
14                                           3.094     1.974     1.120    56.758
15                                           3.110     2.897     0.213     7.358
16                                           3.271     3.113     0.158     5.080
17                                           0.473     0.277     0.196    70.740
18                                           1.269     0.979     0.290    29.618
19                                           1.292     0.992     0.300    30.210
20                                           2.281     2.373    -0.092    -3.879
21                                           0.058     0.424    -0.366   -86.424
22                                           3.349     3.272     0.077     2.353
23                                           4.691     4.045     0.646    15.977
24                                           3.872     4.152    -0.280    -6.737
25                                           1.518     1.335     0.183    13.710
26                                           2.088     1.545     0.543    35.174
27                                           3.531     2.939     0.592    20.128
28                                           5.278     5.216     0.062     1.183
29                                           0.526     1.091    -0.565   -51.748
30                                           2.148     2.627    -0.479   -18.227
31                                           2.185     2.743    -0.558   -20.329
32                                           3.518     4.086    -0.568   -13.911
33                                           2.136     2.769    -0.633   -22.875
34                                           2.636     2.992    -0.356   -11.895
35                                           6.098     7.318    -1.220   -16.672
36                                           6.810     7.370    -0.560    -7.605
37                                           0.686     0.187     0.499   266.597
38                                           0.533     0.595    -0.062   -10.385
39                                           1.425     0.963     0.462    47.995
40                                           1.246     0.995     0.251    25.214
41                                           0.330     0.338    -0.008    -2.374
42                                           1.900     1.524     0.376    24.687
43                                           1.147     1.686    -0.539   -31.965
44                                           1.713     1.952    -0.239   -12.225
45                                          -0.115     0.058    -0.173  -298.142
46                                           0.015     0.199    -0.184   -92.596
47                                           0.477     0.456     0.021     4.622
48                                           0.368     0.540    -0.172   -31.789
49                                           1.990     1.814     0.176     9.690
50                                           2.447     2.459    -0.012    -0.508
51                                           2.361     2.466    -0.105    -4.241
52                                           2.251     2.896    -0.645   -22.287
53                                           1.301     0.872     0.429    49.156
54                                           1.809     1.719     0.090     5.258
55                                           2.043     1.840     0.203    11.006
56                                           2.078     1.889     0.189    10.017
57                                           2.381     1.396     0.985    70.542
58                                           2.789     3.211    -0.422   -13.132
59                                           4.131     4.187    -0.056    -1.331
60                                           5.913     6.014    -0.101    -1.688
61                                           2.921     3.026    -0.105    -3.482
62                                           3.048     3.103    -0.055    -1.786
63                                           3.177     3.513    -0.336    -9.558
64                                           3.441     4.183    -0.742   -17.742
65                                           2.427     1.339     1.088    81.250
66                                           3.496     3.080     0.416    13.514
67                                           3.813     3.506     0.307     8.770
68                                           4.172     4.224    -0.052    -1.227
69                                           2.295     1.293     1.002    77.490
70                                           3.278     2.828     0.450    15.928
71                                           4.106     3.244     0.862    26.566
72                                           3.795     4.057    -0.262    -6.463
73                                          -0.067     0.093    -0.160  -172.154
74                                           1.195     0.903     0.292    32.282
75                                           1.882     1.707     0.175    10.246
76                                           1.883     1.772     0.111     6.257
77                                           0.462     0.849    -0.387   -45.594
78                                           1.175     0.860     0.315    36.643
79                                           0.841     1.355    -0.514   -37.958
80                                           1.416     1.484    -0.068    -4.580
==========================================================================================
RMSE                0.509   kcal/mol
MUE                 0.381   kcal/mol
------------------------------------------------------------------------------------------
MSE                 0.090   kcal/mol
min                -1.220   kcal/mol
max                 2.064   kcal/mol
range               3.284   kcal/mol
min abs             0.002   kcal/mol
max abs             2.064   kcal/mol
==========================================================================================
RMSE               65.867   %
MUE                33.477   %
MSE                 5.906   %
min              -298.142   %
max               290.692   %
range             588.834   %
min abs             0.420   %
max abs           298.142   %
------------------------------------------------------------------------------------------
RMSE/|avg|         20.884   %
MUE/|avg|          15.643   %
==========================================================================================
