# Supplementary material for: PM6-ML: The Synergy of Semiempirical Quantum Chemistry and Machine Learning Transformed into a Practical Computational Method
Source: J Chem Theory Comput. 2025 Jan 3;21(2):678–90. doi: 10.1021/acs.jctc.4c01330 (PMC11780751; doi:10.1021/acs.jctc.4c01330)
Supplement: Supplementary file 2 — ct4c01330_si_002.zip [file ct4c01330_si_002.zip › SI_validation_outputs/TorchMD-NET/Torsions]

        _______  
       /\______\ 
      / /      / 
     / / Cuby /   Dataset calculation
     \/______/   
                 
==========================================================================================
name                                             E      Eref     error  error(%)
------------------------------------------------------------------------------------------
01 butane -170                               0.240     0.204     0.036    17.410
01 butane -160                               0.869     0.769     0.100    12.970
01 butane -150                               1.699     1.567     0.132     8.422
01 butane -140                               2.513     2.394     0.119     4.986
01 butane -130                               3.115     3.025     0.090     2.961
01 butane -120                               3.353     3.274     0.079     2.423
01 butane -110                               3.170     3.061     0.109     3.565
01 butane -100                               2.621     2.461     0.160     6.499
01 butane -090                               1.853     1.692     0.161     9.500
01 butane -080                               1.092     1.034     0.058     5.589
01 butane -070                               0.627     0.672    -0.045    -6.687
01 butane -060                               0.616     0.657    -0.041    -6.308
01 butane -050                               1.039     1.044    -0.005    -0.523
01 butane -040                               1.869     1.854     0.015     0.784
01 butane -030                               2.964     2.958     0.006     0.188
01 butane -020                               4.059     4.120    -0.061    -1.471
01 butane -010                               4.826     5.036    -0.210    -4.176
01 butane 000                                5.040     5.389    -0.349    -6.482
01 butane 010                                4.826     5.036    -0.210    -4.166
01 butane 020                                4.059     4.120    -0.061    -1.477
01 butane 030                                2.963     2.958     0.005     0.177
01 butane 040                                1.869     1.854     0.015     0.792
01 butane 050                                1.039     1.044    -0.005    -0.483
01 butane 060                                0.616     0.657    -0.041    -6.256
01 butane 070                                0.627     0.672    -0.045    -6.686
01 butane 080                                1.092     1.034     0.058     5.629
01 butane 090                                1.853     1.692     0.161     9.501
01 butane 100                                2.622     2.461     0.161     6.543
01 butane 110                                3.170     3.061     0.109     3.571
01 butane 120                                3.353     3.274     0.079     2.424
01 butane 130                                3.115     3.025     0.090     2.972
01 butane 140                                2.513     2.394     0.119     4.953
01 butane 150                                1.699     1.567     0.132     8.449
01 butane 160                                0.869     0.769     0.100    12.974
01 butane 170                                0.239     0.204     0.035    17.324
01 butane 180                                0.000     0.000     0.000     0.000
02 E_pentene -170                            1.634     1.944    -0.310   -15.929
02 E_pentene -160                            1.272     1.514    -0.242   -16.007
02 E_pentene -150                            0.816     0.977    -0.161   -16.438
02 E_pentene -140                            0.398     0.486    -0.088   -18.183
02 E_pentene -130                            0.104     0.142    -0.038   -26.455
02 E_pentene -120                            0.000     0.000     0.000     0.000
02 E_pentene -110                            0.100     0.075     0.025    33.828
02 E_pentene -100                            0.390     0.357     0.033     9.318
02 E_pentene -090                            0.815     0.800     0.015     1.883
02 E_pentene -080                            1.268     1.323    -0.055    -4.122
02 E_pentene -070                            1.593     1.805    -0.212   -11.766
02 E_pentene -060                            1.685     2.105    -0.420   -19.947
02 E_pentene -050                            1.585     2.120    -0.535   -25.224
02 E_pentene -040                            1.360     1.825    -0.465   -25.470
02 E_pentene -030                            1.043     1.317    -0.274   -20.787
02 E_pentene -020                            0.663     0.781    -0.118   -15.045
02 E_pentene -010                            0.346     0.387    -0.041   -10.692
02 E_pentene 000                             0.224     0.244    -0.020    -8.235
02 E_pentene 010                             0.345     0.387    -0.042   -10.783
02 E_pentene 020                             0.662     0.781    -0.119   -15.177
02 E_pentene 030                             1.043     1.317    -0.274   -20.768
02 E_pentene 040                             1.360     1.825    -0.465   -25.504
02 E_pentene 050                             1.586     2.120    -0.534   -25.205
02 E_pentene 060                             1.686     2.105    -0.419   -19.888
02 E_pentene 070                             1.593     1.805    -0.212   -11.749
02 E_pentene 080                             1.268     1.323    -0.055    -4.165
02 E_pentene 090                             0.815     0.800     0.015     1.823
02 E_pentene 100                             0.392     0.357     0.035     9.819
02 E_pentene 110                             0.100     0.075     0.025    33.118
02 E_pentene 120                             0.002     0.000     0.002       Inf
02 E_pentene 130                             0.105     0.142    -0.037   -25.767
02 E_pentene 140                             0.397     0.486    -0.089   -18.214
02 E_pentene 150                             0.816     0.977    -0.161   -16.508
02 E_pentene 160                             1.273     1.514    -0.241   -15.889
02 E_pentene 170                             1.634     1.944    -0.310   -15.970
02 E_pentene 180                             1.768     2.109    -0.341   -16.151
03 4_Me_pentene -170                         1.668     1.962    -0.294   -14.980
03 4_Me_pentene -160                         1.381     1.495    -0.114    -7.643
03 4_Me_pentene -150                         0.946     0.951    -0.005    -0.492
03 4_Me_pentene -140                         0.487     0.466     0.021     4.418
03 4_Me_pentene -130                         0.143     0.132     0.011     8.076
03 4_Me_pentene -120                         0.000     0.000     0.000     0.000
03 4_Me_pentene -110                         0.087     0.081     0.006     7.391
03 4_Me_pentene -100                         0.380     0.366     0.014     3.734
03 4_Me_pentene -090                         0.809     0.815    -0.006    -0.784
03 4_Me_pentene -080                         1.252     1.348    -0.096    -7.095
03 4_Me_pentene -070                         1.585     1.844    -0.259   -14.034
03 4_Me_pentene -060                         1.736     2.161    -0.425   -19.681
03 4_Me_pentene -050                         1.746     2.207    -0.461   -20.880
03 4_Me_pentene -040                         1.642     1.962    -0.320   -16.288
03 4_Me_pentene -030                         1.392     1.494    -0.102    -6.812
03 4_Me_pentene -020                         1.008     0.967     0.041     4.261
03 4_Me_pentene -010                         0.630     0.555     0.075    13.477
03 4_Me_pentene 000                          0.402     0.374     0.028     7.362
03 4_Me_pentene 010                          0.408     0.466    -0.058   -12.386
03 4_Me_pentene 020                          0.661     0.808    -0.147   -18.160
03 4_Me_pentene 030                          1.072     1.315    -0.243   -18.484
03 4_Me_pentene 040                          1.473     1.837    -0.364   -19.816
03 4_Me_pentene 050                          1.730     2.217    -0.487   -21.959
03 4_Me_pentene 060                          1.809     2.373    -0.564   -23.766
03 4_Me_pentene 070                          1.785     2.308    -0.523   -22.669
03 4_Me_pentene 080                          1.624     2.020    -0.396   -19.582
03 4_Me_pentene 090                          1.287     1.544    -0.257   -16.670
03 4_Me_pentene 100                          0.860     1.012    -0.152   -15.062
03 4_Me_pentene 110                          0.511     0.587    -0.076   -12.993
03 4_Me_pentene 120                          0.376     0.380    -0.004    -1.158
03 4_Me_pentene 130                          0.493     0.444     0.049    11.025
03 4_Me_pentene 140                          0.819     0.770     0.049     6.388
03 4_Me_pentene 150                          1.229     1.277    -0.048    -3.761
03 4_Me_pentene 160                          1.555     1.806    -0.251   -13.884
03 4_Me_pentene 170                          1.721     2.156    -0.435   -20.193
03 4_Me_pentene 180                          1.756     2.207    -0.451   -20.413
04 3_Me_pentene -170                         3.121     3.227    -0.106    -3.272
04 3_Me_pentene -160                         2.411     2.391     0.020     0.828
04 3_Me_pentene -150                         1.553     1.482     0.071     4.793
04 3_Me_pentene -140                         0.780     0.718     0.062     8.671
04 3_Me_pentene -130                         0.239     0.212     0.027    12.849
04 3_Me_pentene -120                         0.000     0.000     0.000     0.000
04 3_Me_pentene -110                         0.063     0.046     0.017    36.031
04 3_Me_pentene -100                         0.401     0.144     0.257   178.165
04 3_Me_pentene -090                         0.774     0.460     0.314    68.197
04 3_Me_pentene -080                         1.239     0.960     0.279    29.077
04 3_Me_pentene -070                         1.735     1.520     0.215    14.117
04 3_Me_pentene -060                         2.066     1.923     0.143     7.431
04 3_Me_pentene -050                         2.091     1.989     0.102     5.117
04 3_Me_pentene -040                         1.820     1.680     0.140     8.343
04 3_Me_pentene -030                         1.332     1.134     0.198    17.473
04 3_Me_pentene -020                         0.806     0.580     0.226    38.902
04 3_Me_pentene -010                         0.415     0.195     0.220   112.678
04 3_Me_pentene 000                          0.221     0.034     0.187   551.279
04 3_Me_pentene 010                          0.413     0.195     0.218   112.042
04 3_Me_pentene 020                          0.807     0.580     0.227    39.116
04 3_Me_pentene 030                          1.332     1.134     0.198    17.460
04 3_Me_pentene 040                          1.821     1.680     0.141     8.384
04 3_Me_pentene 050                          2.090     1.989     0.101     5.058
04 3_Me_pentene 060                          2.066     1.923     0.143     7.462
04 3_Me_pentene 070                          1.734     1.520     0.214    14.097
04 3_Me_pentene 080                          1.238     0.960     0.278    28.981
04 3_Me_pentene 090                          0.774     0.460     0.314    68.190
04 3_Me_pentene 100                          0.401     0.144     0.257   178.337
04 3_Me_pentene 110                          0.061     0.046     0.015    32.891
04 3_Me_pentene 120                          0.001     0.000     0.001       Inf
04 3_Me_pentene 130                          0.239     0.212     0.027    12.525
04 3_Me_pentene 140                          0.781     0.718     0.063     8.817
04 3_Me_pentene 150                          1.552     1.482     0.070     4.748
04 3_Me_pentene 160                          2.412     2.391     0.021     0.859
04 3_Me_pentene 170                          3.121     3.227    -0.106    -3.282
04 3_Me_pentene 180                          3.224     3.580    -0.356    -9.950
05 ethane_diol -170                          2.742     2.723     0.019     0.712
05 ethane_diol -160                          3.370     3.135     0.235     7.499
05 ethane_diol -150                          4.147     3.776     0.371     9.815
05 ethane_diol -140                          4.871     4.496     0.375     8.330
05 ethane_diol -130                          5.380     5.067     0.313     6.184
05 ethane_diol -120                          5.049     5.087    -0.038    -0.757
05 ethane_diol -110                          4.421     4.477    -0.056    -1.243
05 ethane_diol -100                          3.436     3.440    -0.004    -0.131
05 ethane_diol -090                          2.271     2.214     0.057     2.557
05 ethane_diol -080                          1.142     1.071     0.071     6.619
05 ethane_diol -070                          0.291     0.259     0.032    12.489
05 ethane_diol -060                          0.000     0.000     0.000     0.000
05 ethane_diol -050                          0.463     0.448     0.015     3.348
05 ethane_diol -040                          1.602     1.570     0.032     2.026
05 ethane_diol -030                          3.138     3.113     0.025     0.811
05 ethane_diol -020                          3.663     4.094    -0.431   -10.535
05 ethane_diol -010                          4.313     4.924    -0.611   -12.409
05 ethane_diol 000                           4.608     5.323    -0.715   -13.431
05 ethane_diol 010                           4.313     4.924    -0.611   -12.413
05 ethane_diol 020                           3.662     4.094    -0.432   -10.543
05 ethane_diol 030                           3.138     3.113     0.025     0.790
05 ethane_diol 040                           1.603     1.570     0.033     2.114
05 ethane_diol 050                           0.464     0.448     0.016     3.547
05 ethane_diol 060                          -0.000     0.000    -0.000      -Inf
05 ethane_diol 070                           0.291     0.259     0.032    12.191
05 ethane_diol 080                           1.141     1.071     0.070     6.511
05 ethane_diol 090                           2.270     2.214     0.056     2.542
05 ethane_diol 100                           3.435     3.440    -0.005    -0.143
05 ethane_diol 110                           4.421     4.477    -0.056    -1.254
05 ethane_diol 120                           5.049     5.087    -0.038    -0.756
05 ethane_diol 130                           5.380     5.067     0.313     6.185
05 ethane_diol 140                           4.871     4.496     0.375     8.335
05 ethane_diol 150                           4.146     3.776     0.370     9.804
05 ethane_diol 160                           3.370     3.135     0.235     7.495
05 ethane_diol 170                           2.743     2.723     0.020     0.724
05 ethane_diol 180                           2.419     2.535    -0.116    -4.593
06 meo_methanol -170                         2.699     2.751    -0.052    -1.901
06 meo_methanol -160                         2.971     3.122    -0.151    -4.824
06 meo_methanol -150                         3.300     3.556    -0.256    -7.201
06 meo_methanol -140                         3.502     3.883    -0.381    -9.810
06 meo_methanol -130                         3.455     3.955    -0.500   -12.652
06 meo_methanol -120                         3.127     3.679    -0.552   -15.002
06 meo_methanol -110                         2.553     3.052    -0.499   -16.364
06 meo_methanol -100                         1.814     2.166    -0.352   -16.246
06 meo_methanol -090                         1.033     1.206    -0.173   -14.341
06 meo_methanol -080                         0.366     0.405    -0.039    -9.653
06 meo_methanol -070                         0.000     0.000     0.000     0.000
06 meo_methanol -060                         0.132     0.163    -0.031   -18.899
06 meo_methanol -050                         0.769     0.924    -0.155   -16.817
06 meo_methanol -040                         1.746     2.180    -0.434   -19.921
06 meo_methanol -030                         2.857     3.694    -0.837   -22.671
06 meo_methanol -020                         3.855     5.165    -1.310   -25.369
06 meo_methanol -010                         4.568     6.323    -1.755   -27.753
06 meo_methanol 000                          4.981     6.938    -1.957   -28.208
06 meo_methanol 010                          4.569     6.323    -1.754   -27.737
06 meo_methanol 020                          3.854     5.165    -1.311   -25.391
06 meo_methanol 030                          2.859     3.694    -0.835   -22.600
06 meo_methanol 040                          1.747     2.180    -0.433   -19.880
06 meo_methanol 050                          0.769     0.924    -0.155   -16.722
06 meo_methanol 060                          0.132     0.163    -0.031   -19.016
06 meo_methanol 070                         -0.000     0.000    -0.000      -Inf
06 meo_methanol 080                          0.366     0.405    -0.039    -9.743
06 meo_methanol 090                          1.033     1.206    -0.173   -14.333
06 meo_methanol 100                          1.813     2.166    -0.353   -16.279
06 meo_methanol 110                          2.553     3.052    -0.499   -16.358
06 meo_methanol 120                          3.127     3.679    -0.552   -15.006
06 meo_methanol 130                          3.455     3.955    -0.500   -12.653
06 meo_methanol 140                          3.502     3.883    -0.381    -9.816
06 meo_methanol 150                          3.300     3.556    -0.256    -7.195
06 meo_methanol 160                          2.972     3.122    -0.150    -4.812
06 meo_methanol 170                          2.698     2.751    -0.053    -1.934
06 meo_methanol 180                          2.648     2.580     0.068     2.636
07 fluoropropane -170                        0.431     0.380     0.051    13.474
07 fluoropropane -160                        1.035     0.942     0.093     9.849
07 fluoropropane -150                        1.825     1.740     0.085     4.866
07 fluoropropane -140                        2.577     2.575     0.002     0.077
07 fluoropropane -130                        3.090     3.214    -0.124    -3.873
07 fluoropropane -120                        3.227     3.463    -0.236    -6.802
07 fluoropropane -110                        2.968     3.229    -0.261    -8.098
07 fluoropropane -100                        2.368     2.566    -0.198    -7.730
07 fluoropropane -090                        1.555     1.656    -0.101    -6.078
07 fluoropropane -080                        0.741     0.764    -0.023    -2.992
07 fluoropropane -070                        0.152     0.148     0.004     2.563
07 fluoropropane -060                        0.000     0.000     0.000     0.000
07 fluoropropane -050                        0.375     0.390    -0.015    -3.826
07 fluoropropane -040                        1.195     1.253    -0.058    -4.627
07 fluoropropane -030                        2.228     2.379    -0.151    -6.359
07 fluoropropane -020                        3.198     3.492    -0.294    -8.409
07 fluoropropane -010                        3.879     4.305    -0.426    -9.906
07 fluoropropane 000                         4.121     4.604    -0.483   -10.480
07 fluoropropane 010                         3.879     4.305    -0.426    -9.903
07 fluoropropane 020                         3.199     3.492    -0.293    -8.391
07 fluoropropane 030                         2.227     2.379    -0.152    -6.370
07 fluoropropane 040                         1.195     1.253    -0.058    -4.650
07 fluoropropane 050                         0.375     0.390    -0.015    -3.826
07 fluoropropane 060                         0.000     0.000     0.000       Inf
07 fluoropropane 070                         0.151     0.148     0.003     2.292
07 fluoropropane 080                         0.741     0.764    -0.023    -3.059
07 fluoropropane 090                         1.556     1.656    -0.100    -6.067
07 fluoropropane 100                         2.368     2.566    -0.198    -7.735
07 fluoropropane 110                         2.967     3.229    -0.262    -8.104
07 fluoropropane 120                         3.227     3.463    -0.236    -6.818
07 fluoropropane 130                         3.089     3.214    -0.125    -3.880
07 fluoropropane 140                         2.577     2.575     0.002     0.060
07 fluoropropane 150                         1.824     1.740     0.084     4.841
07 fluoropropane 160                         1.035     0.942     0.093     9.846
07 fluoropropane 170                         0.431     0.380     0.051    13.537
07 fluoropropane 180                         0.204     0.176     0.028    15.819
08 fluorobutane -170                         0.548     0.427     0.121    28.389
08 fluorobutane -160                         1.127     0.947     0.180    19.059
08 fluorobutane -150                         1.867     1.685     0.182    10.824
08 fluorobutane -140                         2.548     2.458     0.090     3.670
08 fluorobutane -130                         2.981     3.045    -0.064    -2.095
08 fluorobutane -120                         3.056     3.261    -0.205    -6.272
08 fluorobutane -110                         2.765     3.021    -0.256    -8.464
08 fluorobutane -100                         2.171     2.376    -0.205    -8.612
08 fluorobutane -090                         1.400     1.506    -0.106    -7.039
08 fluorobutane -080                         0.638     0.666    -0.028    -4.271
08 fluorobutane -070                         0.105     0.104     0.001     0.543
08 fluorobutane -060                         0.000     0.000     0.000     0.000
08 fluorobutane -050                         0.390     0.415    -0.025    -5.918
08 fluorobutane -040                         1.175     1.276    -0.101    -7.915
08 fluorobutane -030                         2.143     2.384    -0.241   -10.124
08 fluorobutane -020                         3.048     3.473    -0.425   -12.228
08 fluorobutane -010                         3.686     4.267    -0.581   -13.613
08 fluorobutane 000                          3.915     4.557    -0.642   -14.083
08 fluorobutane 010                          3.685     4.267    -0.582   -13.629
08 fluorobutane 020                          3.048     3.473    -0.425   -12.236
08 fluorobutane 030                          2.143     2.384    -0.241   -10.102
08 fluorobutane 040                          1.176     1.276    -0.100    -7.822
08 fluorobutane 050                          0.390     0.415    -0.025    -6.108
08 fluorobutane 060                         -0.000     0.000    -0.000      -Inf
08 fluorobutane 070                          0.105     0.104     0.001     1.020
08 fluorobutane 080                          0.637     0.666    -0.029    -4.325
08 fluorobutane 090                          1.401     1.506    -0.105    -6.972
08 fluorobutane 100                          2.172     2.376    -0.204    -8.574
08 fluorobutane 110                          2.765     3.021    -0.256    -8.468
08 fluorobutane 120                          3.056     3.261    -0.205    -6.297
08 fluorobutane 130                          2.981     3.045    -0.064    -2.099
08 fluorobutane 140                          2.548     2.458     0.090     3.656
08 fluorobutane 150                          1.866     1.685     0.181    10.746
08 fluorobutane 160                          1.127     0.947     0.180    19.057
08 fluorobutane 170                          0.548     0.427     0.121    28.348
08 fluorobutane 180                          0.325     0.237     0.088    36.989
09 difluorobutane -170                       0.355     0.295     0.060    20.342
09 difluorobutane -160                       1.112     1.015     0.097     9.594
09 difluorobutane -150                       2.036     1.984     0.052     2.599
09 difluorobutane -140                       2.858     2.951    -0.093    -3.154
09 difluorobutane -130                       3.381     3.658    -0.277    -7.561
09 difluorobutane -120                       3.528     3.922    -0.394   -10.048
09 difluorobutane -110                       3.293     3.686    -0.393   -10.654
09 difluorobutane -100                       2.705     3.022    -0.317   -10.496
09 difluorobutane -090                       1.859     2.103    -0.244   -11.626
09 difluorobutane -080                       0.946     1.173    -0.227   -19.382
09 difluorobutane -070                       0.220     0.471    -0.251   -53.381
09 difluorobutane -060                      -0.095     0.178    -0.273  -153.630
09 difluorobutane -050                       0.118     0.371    -0.253   -68.100
09 difluorobutane -040                       0.777     0.995    -0.218   -21.859
09 difluorobutane -030                       1.667     1.898    -0.231   -12.181
09 difluorobutane -020                       2.542     2.841    -0.299   -10.520
09 difluorobutane -010                       3.198     3.581    -0.383   -10.701
09 difluorobutane 000                        3.514     3.915    -0.401   -10.244
09 difluorobutane 010                        3.437     3.750    -0.313    -8.360
09 difluorobutane 020                        2.972     3.123    -0.151    -4.838
09 difluorobutane 030                        2.189     2.198    -0.009    -0.410
09 difluorobutane 040                        1.271     1.215     0.056     4.571
09 difluorobutane 050                        0.474     0.427     0.047    11.004
09 difluorobutane 060                        0.031     0.026     0.005    20.854
09 difluorobutane 070                        0.087     0.097    -0.010   -10.157
09 difluorobutane 080                        0.600     0.608    -0.008    -1.271
09 difluorobutane 090                        1.350     1.390    -0.040    -2.890
09 difluorobutane 100                        2.088     2.218    -0.130    -5.860
09 difluorobutane 110                        2.621     2.855    -0.234    -8.191
09 difluorobutane 120                        2.827     3.112    -0.285    -9.143
09 difluorobutane 130                        2.684     2.931    -0.247    -8.410
09 difluorobutane 140                        2.204     2.356    -0.152    -6.446
09 difluorobutane 150                        1.491     1.554    -0.063    -4.023
09 difluorobutane 160                        0.731     0.754    -0.023    -3.053
09 difluorobutane 170                        0.157     0.178    -0.021   -11.916
09 difluorobutane 180                        0.000     0.000     0.000     0.000
10 trifluorobutane -170                      0.249     0.244     0.005     1.971
10 trifluorobutane -160                      0.887     0.911    -0.024    -2.594
10 trifluorobutane -150                      1.695     1.819    -0.124    -6.812
10 trifluorobutane -140                      2.423     2.723    -0.300   -11.018
10 trifluorobutane -130                      2.901     3.378    -0.477   -14.129
10 trifluorobutane -120                      3.056     3.610    -0.554   -15.336
10 trifluorobutane -110                      2.881     3.358    -0.477   -14.195
10 trifluorobutane -100                      2.395     2.687    -0.292   -10.871
10 trifluorobutane -090                      1.660     1.783    -0.123    -6.882
10 trifluorobutane -080                      0.861     0.885    -0.024    -2.679
10 trifluorobutane -070                      0.240     0.234     0.006     2.376
10 trifluorobutane -060                      0.000     0.000     0.000     0.000
10 trifluorobutane -050                      0.238     0.241    -0.003    -1.384
10 trifluorobutane -040                      0.862     0.895    -0.033    -3.659
10 trifluorobutane -030                      1.661     1.792    -0.131    -7.336
10 trifluorobutane -020                      2.396     2.696    -0.300   -11.120
10 trifluorobutane -010                      2.889     3.365    -0.476   -14.157
10 trifluorobutane 000                       3.058     3.611    -0.553   -15.324
10 trifluorobutane 010                       2.888     3.365    -0.477   -14.174
10 trifluorobutane 020                       2.398     2.696    -0.298   -11.062
10 trifluorobutane 030                       1.661     1.792    -0.131    -7.314
10 trifluorobutane 040                       0.862     0.895    -0.033    -3.688
10 trifluorobutane 050                       0.237     0.241    -0.004    -1.530
10 trifluorobutane 060                       0.000     0.000     0.000       Inf
10 trifluorobutane 070                       0.239     0.234     0.005     2.114
10 trifluorobutane 080                       0.862     0.885    -0.023    -2.587
10 trifluorobutane 090                       1.660     1.783    -0.123    -6.876
10 trifluorobutane 100                       2.392     2.687    -0.295   -10.966
10 trifluorobutane 110                       2.882     3.358    -0.476   -14.180
10 trifluorobutane 120                       3.057     3.610    -0.553   -15.326
10 trifluorobutane 130                       2.900     3.378    -0.478   -14.150
10 trifluorobutane 140                       2.424     2.723    -0.299   -10.999
10 trifluorobutane 150                       1.695     1.819    -0.124    -6.838
10 trifluorobutane 160                       0.888     0.911    -0.023    -2.472
10 trifluorobutane 170                       0.249     0.244     0.005     1.851
10 trifluorobutane 180                       0.002     0.003    -0.001   -47.484
11 me_acetamide -170                         0.296     0.171     0.125    72.912
11 me_acetamide -160                         0.957     0.737     0.220    29.861
11 me_acetamide -150                         2.205     1.866     0.339    18.169
11 me_acetamide -140                         3.996     3.546     0.450    12.689
11 me_acetamide -130                         6.203     5.677     0.526     9.262
11 me_acetamide -120                         8.654     8.113     0.541     6.669
11 me_acetamide -110                        11.180    10.687     0.493     4.614
11 me_acetamide -100                        13.565    13.198     0.367     2.782
11 me_acetamide -090                        14.118    12.021     2.097    17.444
11 me_acetamide -080                        11.846     9.976     1.870    18.748
11 me_acetamide -070                         9.659     8.118     1.541    18.979
11 me_acetamide -060                         7.460     6.576     0.884    13.444
11 me_acetamide -050                         5.550     4.952     0.598    12.082
11 me_acetamide -040                         4.089     3.732     0.357     9.565
11 me_acetamide -030                         3.078     2.941     0.137     4.668
11 me_acetamide -020                         2.488     2.530    -0.042    -1.664
11 me_acetamide -010                         2.247     2.412    -0.165    -6.849
11 me_acetamide 000                          2.215     2.458    -0.243    -9.880
11 me_acetamide 010                          2.247     2.412    -0.165    -6.840
11 me_acetamide 020                          2.488     2.530    -0.042    -1.675
11 me_acetamide 030                          3.079     2.941     0.138     4.682
11 me_acetamide 040                          4.089     3.732     0.357     9.557
11 me_acetamide 050                          5.549     4.952     0.597    12.053
11 me_acetamide 060                          7.461     6.576     0.885    13.453
11 me_acetamide 070                          9.659     8.118     1.541    18.979
11 me_acetamide 080                         11.847     9.976     1.871    18.750
11 me_acetamide 090                         14.119    12.021     2.098    17.456
11 me_acetamide 100                         13.565    13.198     0.367     2.778
11 me_acetamide 110                         11.179    10.687     0.492     4.600
11 me_acetamide 120                          8.655     8.113     0.542     6.680
11 me_acetamide 130                          6.201     5.677     0.524     9.237
11 me_acetamide 140                          3.996     3.546     0.450    12.695
11 me_acetamide 150                          2.204     1.866     0.338    18.130
11 me_acetamide 160                          0.957     0.737     0.220    29.918
11 me_acetamide 170                          0.296     0.171     0.125    73.121
11 me_acetamide 180                          0.000     0.000     0.000     0.000
12 me_acetate -170                           0.106     0.073     0.033    45.598
12 me_acetate -160                           1.159     1.042     0.117    11.211
12 me_acetate -150                           2.812     2.649     0.163     6.171
12 me_acetate -140                           4.909     4.714     0.195     4.144
12 me_acetate -130                           7.177     6.953     0.224     3.223
12 me_acetate -120                           9.229     9.061     0.168     1.854
12 me_acetate -110                          10.845    10.822     0.023     0.216
12 me_acetate -100                          11.901    12.064    -0.163    -1.348
12 me_acetate -090                          12.310    12.712    -0.402    -3.163
12 me_acetate -080                          12.132    12.812    -0.680    -5.311
12 me_acetate -070                          12.030    12.809    -0.779    -6.084
12 me_acetate -060                          10.116    11.557    -1.441   -12.472
12 me_acetate -050                           8.779    10.378    -1.599   -15.409
12 me_acetate -040                           7.560     9.245    -1.685   -18.224
12 me_acetate -030                           6.615     8.319    -1.704   -20.478
12 me_acetate -020                           5.947     7.663    -1.716   -22.399
12 me_acetate -010                           5.542     7.292    -1.750   -24.002
12 me_acetate 000                            5.297     7.151    -1.854   -25.924
12 me_acetate 010                            5.543     7.292    -1.749   -23.989
12 me_acetate 020                            5.947     7.663    -1.716   -22.398
12 me_acetate 030                            6.615     8.319    -1.704   -20.488
12 me_acetate 040                            7.561     9.245    -1.684   -18.217
12 me_acetate 050                            8.780    10.378    -1.598   -15.399
12 me_acetate 060                           10.117    11.557    -1.440   -12.462
12 me_acetate 070                           12.028    12.809    -0.781    -6.094
12 me_acetate 080                           12.132    12.812    -0.680    -5.306
12 me_acetate 090                           12.310    12.712    -0.402    -3.162
12 me_acetate 100                           11.901    12.064    -0.163    -1.352
12 me_acetate 110                           10.845    10.822     0.023     0.209
12 me_acetate 120                            9.229     9.061     0.168     1.850
12 me_acetate 130                            7.177     6.953     0.224     3.223
12 me_acetate 140                            4.911     4.714     0.197     4.180
12 me_acetate 150                            2.814     2.649     0.165     6.219
12 me_acetate 160                            1.157     1.042     0.115    10.992
12 me_acetate 170                            0.106     0.073     0.033    44.659
12 me_acetate 180                            0.000     0.000     0.000     0.000
13 dimethylurea -170                         0.000     0.000     0.000     0.000
13 dimethylurea -160                         0.420     0.217     0.203    93.735
13 dimethylurea -150                         1.439     0.974     0.465    47.691
13 dimethylurea -140                         2.895     2.183     0.712    32.623
13 dimethylurea -130                         4.644     3.740     0.904    24.166
13 dimethylurea -120                         6.552     5.525     1.027    18.597
13 dimethylurea -110                         8.497     7.421     1.076    14.502
13 dimethylurea -100                         9.280     7.016     2.264    32.273
13 dimethylurea -090                         8.280     6.225     2.055    33.006
13 dimethylurea -080                         7.124     5.295     1.829    34.548
13 dimethylurea -070                         5.899     4.301     1.598    37.163
13 dimethylurea -060                         4.694     3.329     1.365    40.990
13 dimethylurea -050                         3.594     2.451     1.143    46.650
13 dimethylurea -040                         2.689     1.726     0.963    55.810
13 dimethylurea -030                         2.095     1.238     0.857    69.264
13 dimethylurea -020                         1.823     1.052     0.771    73.300
13 dimethylurea -010                         1.771     1.141     0.630    55.214
13 dimethylurea 000                          1.771     1.306     0.465    35.629
13 dimethylurea 010                          1.771     1.141     0.630    55.208
13 dimethylurea 020                          1.824     1.052     0.772    73.354
13 dimethylurea 030                          2.094     1.238     0.856    69.184
13 dimethylurea 040                          2.688     1.726     0.962    55.732
13 dimethylurea 050                          3.595     2.451     1.144    46.671
13 dimethylurea 060                          4.694     3.329     1.365    40.992
13 dimethylurea 070                          5.901     4.301     1.600    37.197
13 dimethylurea 080                          7.126     5.295     1.831    34.577
13 dimethylurea 090                          8.280     6.225     2.055    33.004
13 dimethylurea 100                          9.279     7.016     2.263    32.253
13 dimethylurea 110                          8.499     7.421     1.078    14.524
13 dimethylurea 120                          6.553     5.525     1.028    18.601
13 dimethylurea 130                          4.642     3.740     0.902    24.130
13 dimethylurea 140                          2.895     2.183     0.712    32.618
13 dimethylurea 150                          1.439     0.974     0.465    47.757
13 dimethylurea 160                          0.421     0.217     0.204    94.145
13 dimethylurea 170                         -0.001     0.000    -0.001      -Inf
13 dimethylurea 180                          0.295     0.366    -0.071   -19.361
14 Et_acetamide -170                         0.467     0.622    -0.155   -24.925
14 Et_acetamide -160                         0.479     0.606    -0.127   -21.009
14 Et_acetamide -150                         0.499     0.594    -0.095   -16.044
14 Et_acetamide -140                         0.513     0.574    -0.061   -10.707
14 Et_acetamide -130                         0.498     0.531    -0.033    -6.298
14 Et_acetamide -120                         0.453     0.458    -0.005    -1.026
14 Et_acetamide -110                         0.373     0.348     0.025     7.086
14 Et_acetamide -100                         0.252     0.210     0.042    19.786
14 Et_acetamide -090                         0.092     0.066     0.026    39.821
14 Et_acetamide -080                         0.000     0.000     0.000     0.000
14 Et_acetamide -070                         0.160     0.163    -0.003    -1.913
14 Et_acetamide -060                         0.732     0.693     0.039     5.604
14 Et_acetamide -050                         1.673     1.586     0.087     5.471
14 Et_acetamide -040                         2.792     2.684     0.108     4.029
14 Et_acetamide -030                         3.833     3.747     0.086     2.289
14 Et_acetamide -020                         4.581     4.612    -0.031    -0.679
14 Et_acetamide -010                         4.995     5.199    -0.204    -3.915
14 Et_acetamide 000                          5.043     5.384    -0.341    -6.330
14 Et_acetamide 010                          4.995     5.199    -0.204    -3.921
14 Et_acetamide 020                          4.582     4.612    -0.030    -0.656
14 Et_acetamide 030                          3.834     3.747     0.087     2.316
14 Et_acetamide 040                          2.793     2.684     0.109     4.048
14 Et_acetamide 050                          1.672     1.586     0.086     5.443
14 Et_acetamide 060                          0.732     0.693     0.039     5.575
14 Et_acetamide 070                          0.160     0.163    -0.003    -2.038
14 Et_acetamide 080                          0.000     0.000     0.000     0.000
14 Et_acetamide 090                          0.092     0.066     0.026    39.291
14 Et_acetamide 100                          0.251     0.210     0.041    19.696
14 Et_acetamide 110                          0.373     0.348     0.025     7.090
14 Et_acetamide 120                          0.453     0.458    -0.005    -1.042
14 Et_acetamide 130                          0.497     0.531    -0.034    -6.358
14 Et_acetamide 140                          0.512     0.574    -0.062   -10.827
14 Et_acetamide 150                          0.500     0.594    -0.094   -15.843
14 Et_acetamide 160                          0.478     0.606    -0.128   -21.062
14 Et_acetamide 170                          0.466     0.622    -0.156   -25.077
14 Et_acetamide 180                          0.440     0.634    -0.194   -30.628
15 Et_Me_acetamide -170                      2.700     2.216     0.484    21.845
15 Et_Me_acetamide -160                      2.195     1.790     0.405    22.621
15 Et_Me_acetamide -150                      1.774     1.457     0.317    21.765
15 Et_Me_acetamide -140                      1.337     1.180     0.157    13.328
15 Et_Me_acetamide -130                      0.867     0.921    -0.054    -5.810
15 Et_Me_acetamide -120                      0.471     0.625    -0.154   -24.657
15 Et_Me_acetamide -110                      0.165     0.360    -0.195   -54.215
15 Et_Me_acetamide -100                     -0.024     0.154    -0.178  -115.488
15 Et_Me_acetamide -090                     -0.101     0.012    -0.113  -938.674
15 Et_Me_acetamide -080                      0.000     0.000     0.000     0.000
15 Et_Me_acetamide -070                      0.505     0.296     0.209    70.642
15 Et_Me_acetamide -060                      1.603     1.150     0.453    39.432
15 Et_Me_acetamide -050                      3.075     2.511     0.564    22.477
15 Et_Me_acetamide -040                      4.366     3.912     0.454    11.607
15 Et_Me_acetamide -030                      4.811     4.769     0.042     0.875
15 Et_Me_acetamide -020                      5.120     5.416    -0.296    -5.469
15 Et_Me_acetamide -010                      5.260     5.854    -0.594   -10.146
15 Et_Me_acetamide 000                       5.262     6.068    -0.806   -13.278
15 Et_Me_acetamide 010                       5.260     5.854    -0.594   -10.146
15 Et_Me_acetamide 020                       5.120     5.416    -0.296    -5.471
15 Et_Me_acetamide 030                       4.810     4.769     0.041     0.867
15 Et_Me_acetamide 040                       4.366     3.912     0.454    11.603
15 Et_Me_acetamide 050                       3.077     2.511     0.566    22.542
15 Et_Me_acetamide 060                       1.606     1.150     0.456    39.645
15 Et_Me_acetamide 070                       0.506     0.296     0.210    70.903
15 Et_Me_acetamide 080                       0.001     0.000     0.001       Inf
15 Et_Me_acetamide 090                      -0.099     0.012    -0.111  -925.302
15 Et_Me_acetamide 100                      -0.024     0.154    -0.178  -115.620
15 Et_Me_acetamide 110                       0.163     0.360    -0.197   -54.741
15 Et_Me_acetamide 120                       0.471     0.625    -0.154   -24.589
15 Et_Me_acetamide 130                       0.867     0.921    -0.054    -5.835
15 Et_Me_acetamide 140                       1.338     1.180     0.158    13.388
15 Et_Me_acetamide 150                       1.774     1.457     0.317    21.731
15 Et_Me_acetamide 160                       2.196     1.790     0.406    22.680
15 Et_Me_acetamide 170                       2.701     2.216     0.485    21.877
15 Et_Me_acetamide 180                       3.268     2.750     0.518    18.840
16 N_me_sulfonamide -170                     2.668     1.857     0.811    43.673
16 N_me_sulfonamide -160                     2.181     1.467     0.714    48.669
16 N_me_sulfonamide -150                     1.740     1.201     0.539    44.917
16 N_me_sulfonamide -140                     1.270     0.978     0.292    29.813
16 N_me_sulfonamide -130                     0.758     0.739     0.019     2.554
16 N_me_sulfonamide -120                     0.299     0.472    -0.173   -36.568
16 N_me_sulfonamide -110                     0.031     0.200    -0.169   -84.559
16 N_me_sulfonamide -100                     0.000     0.000     0.000     0.000
16 N_me_sulfonamide -090                     0.212     0.022     0.190   862.062
16 N_me_sulfonamide -080                     0.742     0.461     0.281    60.902
16 N_me_sulfonamide -070                     1.003     0.564     0.439    77.836
16 N_me_sulfonamide -060                     0.897     0.572     0.325    56.846
16 N_me_sulfonamide -050                     1.182     1.093     0.089     8.098
16 N_me_sulfonamide -040                     1.808     2.089    -0.281   -13.449
16 N_me_sulfonamide -030                     2.765     3.462    -0.697   -20.119
16 N_me_sulfonamide -020                     3.893     5.023    -1.130   -22.491
16 N_me_sulfonamide -010                     4.968     6.522    -1.554   -23.824
16 N_me_sulfonamide 000                      5.846     7.672    -1.826   -23.799
16 N_me_sulfonamide 010                      4.969     6.522    -1.553   -23.819
16 N_me_sulfonamide 020                      3.895     5.023    -1.128   -22.453
16 N_me_sulfonamide 030                      2.765     3.462    -0.697   -20.123
16 N_me_sulfonamide 040                      1.811     2.089    -0.278   -13.309
16 N_me_sulfonamide 050                      1.182     1.093     0.089     8.104
16 N_me_sulfonamide 060                      0.899     0.572     0.327    57.152
16 N_me_sulfonamide 070                      1.002     0.564     0.438    77.671
16 N_me_sulfonamide 080                      0.741     0.461     0.280    60.756
16 N_me_sulfonamide 090                      0.210     0.022     0.188   853.906
16 N_me_sulfonamide 100                      0.000     0.000     0.000       Inf
16 N_me_sulfonamide 110                      0.030     0.200    -0.170   -84.770
16 N_me_sulfonamide 120                      0.301     0.472    -0.171   -36.213
16 N_me_sulfonamide 130                      0.760     0.739     0.021     2.868
16 N_me_sulfonamide 140                      1.268     0.978     0.290    29.671
16 N_me_sulfonamide 150                      1.743     1.201     0.542    45.117
16 N_me_sulfonamide 160                      2.182     1.467     0.715    48.742
16 N_me_sulfonamide 170                      2.669     1.857     0.812    43.718
16 N_me_sulfonamide 180                      3.309     2.434     0.875    35.954
17 ethylbenzene -170                         0.841     0.962    -0.121   -12.623
17 ethylbenzene -160                         0.838     0.983    -0.145   -14.765
17 ethylbenzene -150                         0.819     0.984    -0.165   -16.806
17 ethylbenzene -140                         0.697     0.865    -0.168   -19.438
17 ethylbenzene -130                         0.470     0.610    -0.140   -22.903
17 ethylbenzene -120                         0.257     0.351    -0.094   -26.841
17 ethylbenzene -110                         0.092     0.155    -0.063   -40.764
17 ethylbenzene -100                         0.016     0.044    -0.028   -64.277
17 ethylbenzene -090                         0.000     0.000     0.000     0.000
17 ethylbenzene -080                         0.012     0.026    -0.014   -55.367
17 ethylbenzene -070                         0.098     0.150    -0.052   -34.525
17 ethylbenzene -060                         0.285     0.376    -0.091   -24.192
17 ethylbenzene -050                         0.483     0.643    -0.160   -24.807
17 ethylbenzene -040                         0.653     0.850    -0.197   -23.175
17 ethylbenzene -030                         0.759     0.940    -0.181   -19.259
17 ethylbenzene -020                         0.791     0.941    -0.150   -15.993
17 ethylbenzene -010                         0.778     0.909    -0.131   -14.401
17 ethylbenzene 000                          0.767     0.891    -0.124   -13.972
17 ethylbenzene 010                          0.778     0.909    -0.131   -14.402
17 ethylbenzene 020                          0.791     0.941    -0.150   -15.993
17 ethylbenzene 030                          0.759     0.940    -0.181   -19.259
17 ethylbenzene 040                          0.653     0.850    -0.197   -23.174
17 ethylbenzene 050                          0.483     0.643    -0.160   -24.806
17 ethylbenzene 060                          0.285     0.376    -0.091   -24.192
17 ethylbenzene 070                          0.098     0.150    -0.052   -34.530
17 ethylbenzene 080                          0.012     0.026    -0.014   -55.367
17 ethylbenzene 090                          0.000     0.000     0.000     0.000
17 ethylbenzene 100                          0.016     0.044    -0.028   -64.277
17 ethylbenzene 110                          0.092     0.155    -0.063   -40.764
17 ethylbenzene 120                          0.257     0.351    -0.094   -26.841
17 ethylbenzene 130                          0.470     0.610    -0.140   -22.903
17 ethylbenzene 140                          0.697     0.865    -0.168   -19.437
17 ethylbenzene 150                          0.819     0.984    -0.165   -16.806
17 ethylbenzene 160                          0.838     0.983    -0.145   -14.765
17 ethylbenzene 170                          0.841     0.962    -0.121   -12.624
17 ethylbenzene 180                          0.775     0.898    -0.123   -13.698
18 N_me_aniline -170                         0.126     0.149    -0.023   -15.712
18 N_me_aniline -160                         0.042     0.031     0.011    35.690
18 N_me_aniline -150                         0.280     0.260     0.020     7.855
18 N_me_aniline -140                         0.785     0.785     0.000     0.020
18 N_me_aniline -130                         1.355     1.364    -0.009    -0.668
18 N_me_aniline -120                         1.996     1.915     0.081     4.224
18 N_me_aniline -110                         2.669     2.457     0.212     8.647
18 N_me_aniline -100                         3.345     3.028     0.317    10.480
18 N_me_aniline -090                         3.957     3.615     0.342     9.461
18 N_me_aniline -080                         3.359     2.990     0.369    12.339
18 N_me_aniline -070                         2.599     2.360     0.239    10.148
18 N_me_aniline -060                         1.881     1.801     0.080     4.450
18 N_me_aniline -050                         1.272     1.273    -0.001    -0.071
18 N_me_aniline -040                         0.735     0.723     0.012     1.600
18 N_me_aniline -030                         0.271     0.250     0.021     8.515
18 N_me_aniline -020                         0.000     0.000     0.000     0.000
18 N_me_aniline -010                         0.036     0.075    -0.039   -52.230
18 N_me_aniline 000                          0.479     0.595    -0.116   -19.438
18 N_me_aniline 010                          0.035     0.075    -0.040   -53.844
18 N_me_aniline 020                          0.000     0.000     0.000       Inf
18 N_me_aniline 030                          0.271     0.250     0.021     8.391
18 N_me_aniline 040                          0.735     0.723     0.012     1.644
18 N_me_aniline 050                          1.273     1.273    -0.000    -0.014
18 N_me_aniline 060                          1.881     1.801     0.080     4.449
18 N_me_aniline 070                          2.599     2.360     0.239    10.112
18 N_me_aniline 080                          3.358     2.990     0.368    12.297
18 N_me_aniline 090                          3.957     3.615     0.342     9.447
18 N_me_aniline 100                          3.345     3.028     0.317    10.467
18 N_me_aniline 110                          2.671     2.457     0.214     8.698
18 N_me_aniline 120                          1.996     1.915     0.081     4.232
18 N_me_aniline 130                          1.356     1.364    -0.008    -0.558
18 N_me_aniline 140                          0.787     0.785     0.002     0.281
18 N_me_aniline 150                          0.280     0.260     0.020     7.809
18 N_me_aniline 160                          0.043     0.031     0.012    39.866
18 N_me_aniline 170                          0.124     0.149    -0.025   -16.781
18 N_me_aniline 180                          0.508     0.593    -0.085   -14.350
19 anisole -170                              0.149     0.150    -0.001    -0.351
19 anisole -160                              0.570     0.595    -0.025    -4.206
19 anisole -150                              1.116     1.205    -0.089    -7.407
19 anisole -140                              1.733     1.882    -0.149    -7.924
19 anisole -130                              2.309     2.439    -0.130    -5.316
19 anisole -120                              2.732     2.724     0.008     0.283
19 anisole -110                              2.999     2.851     0.148     5.202
19 anisole -100                              3.174     2.923     0.251     8.596
19 anisole -090                              3.234     2.950     0.284     9.628
19 anisole -080                              3.148     2.924     0.224     7.658
19 anisole -070                              2.947     2.835     0.112     3.938
19 anisole -060                              2.638     2.680    -0.042    -1.559
19 anisole -050                              2.205     2.354    -0.149    -6.325
19 anisole -040                              1.646     1.787    -0.141    -7.917
19 anisole -030                              1.040     1.133    -0.093    -8.232
19 anisole -020                              0.523     0.561    -0.038    -6.859
19 anisole -010                              0.131     0.135    -0.004    -3.056
19 anisole 000                               0.000     0.000     0.000     0.000
19 anisole 010                               0.132     0.135    -0.003    -2.435
19 anisole 020                               0.524     0.561    -0.037    -6.550
19 anisole 030                               1.040     1.133    -0.093    -8.214
19 anisole 040                               1.646     1.787    -0.141    -7.908
19 anisole 050                               2.206     2.354    -0.148    -6.303
19 anisole 060                               2.638     2.680    -0.042    -1.558
19 anisole 070                               2.946     2.835     0.111     3.920
19 anisole 080                               3.149     2.924     0.225     7.685
19 anisole 090                               3.235     2.950     0.285     9.661
19 anisole 100                               3.172     2.923     0.249     8.521
19 anisole 110                               3.000     2.851     0.149     5.214
19 anisole 120                               2.730     2.724     0.006     0.211
19 anisole 130                               2.309     2.439    -0.130    -5.343
19 anisole 140                               1.733     1.882    -0.149    -7.897
19 anisole 150                               1.115     1.205    -0.090    -7.455
19 anisole 160                               0.570     0.595    -0.025    -4.220
19 anisole 170                               0.150     0.150     0.000     0.325
19 anisole 180                               0.002     0.000     0.002       Inf
20 2_MeO_Me_pyridine -170                    0.064     0.090    -0.026   -29.387
20 2_MeO_Me_pyridine -160                    0.189     0.306    -0.117   -38.157
20 2_MeO_Me_pyridine -150                    0.430     0.433    -0.003    -0.608
20 2_MeO_Me_pyridine -140                    0.459     0.543    -0.084   -15.396
20 2_MeO_Me_pyridine -130                    0.609     0.693    -0.084   -12.115
20 2_MeO_Me_pyridine -120                    0.822     0.854    -0.032    -3.711
20 2_MeO_Me_pyridine -110                    1.060     1.033     0.027     2.635
20 2_MeO_Me_pyridine -100                    1.313     1.254     0.059     4.682
20 2_MeO_Me_pyridine -090                    1.574     1.551     0.023     1.479
20 2_MeO_Me_pyridine -080                    1.829     1.955    -0.126    -6.438
20 2_MeO_Me_pyridine -070                    2.005     2.396    -0.391   -16.335
20 2_MeO_Me_pyridine -060                    2.576     2.632    -0.056    -2.144
20 2_MeO_Me_pyridine -050                    2.531     2.791    -0.260    -9.301
20 2_MeO_Me_pyridine -040                    2.581     2.967    -0.386   -13.014
20 2_MeO_Me_pyridine -030                    2.724     3.130    -0.406   -12.976
20 2_MeO_Me_pyridine -020                    2.898     3.276    -0.378   -11.552
20 2_MeO_Me_pyridine -010                    3.038     3.408    -0.370   -10.855
20 2_MeO_Me_pyridine 000                     3.111     3.514    -0.403   -11.471
20 2_MeO_Me_pyridine 010                     3.039     3.408    -0.369   -10.841
20 2_MeO_Me_pyridine 020                     2.899     3.276    -0.377   -11.510
20 2_MeO_Me_pyridine 030                     2.722     3.130    -0.408   -13.020
20 2_MeO_Me_pyridine 040                     2.580     2.967    -0.387   -13.057
20 2_MeO_Me_pyridine 050                     2.533     2.791    -0.258    -9.237
20 2_MeO_Me_pyridine 060                     2.577     2.632    -0.055    -2.085
20 2_MeO_Me_pyridine 070                     2.006     2.396    -0.390   -16.294
20 2_MeO_Me_pyridine 080                     1.830     1.955    -0.125    -6.376
20 2_MeO_Me_pyridine 090                     1.574     1.551     0.023     1.461
20 2_MeO_Me_pyridine 100                     1.312     1.254     0.058     4.598
20 2_MeO_Me_pyridine 110                     1.061     1.033     0.028     2.664
20 2_MeO_Me_pyridine 120                     0.822     0.854    -0.032    -3.772
20 2_MeO_Me_pyridine 130                     0.608     0.693    -0.085   -12.278
20 2_MeO_Me_pyridine 140                     0.460     0.543    -0.083   -15.242
20 2_MeO_Me_pyridine 150                     0.431     0.433    -0.002    -0.475
20 2_MeO_Me_pyridine 160                     0.189     0.306    -0.117   -38.116
20 2_MeO_Me_pyridine 170                     0.063     0.090    -0.027   -29.922
20 2_MeO_Me_pyridine 180                     0.000     0.000     0.000     0.000
21 pyridinyl_ethanone -170                   6.069     5.855     0.214     3.659
21 pyridinyl_ethanone -160                   6.210     5.963     0.247     4.135
21 pyridinyl_ethanone -150                   6.445     6.179     0.266     4.303
21 pyridinyl_ethanone -140                   6.732     6.469     0.263     4.064
21 pyridinyl_ethanone -130                   6.939     6.752     0.187     2.765
21 pyridinyl_ethanone -120                   7.049     7.013     0.036     0.516
21 pyridinyl_ethanone -110                   7.104     7.216    -0.112    -1.554
21 pyridinyl_ethanone -100                   7.065     7.217    -0.152    -2.100
21 pyridinyl_ethanone -090                   6.744     6.885    -0.141    -2.046
21 pyridinyl_ethanone -080                   6.076     6.179    -0.103    -1.663
21 pyridinyl_ethanone -070                   5.114     5.165    -0.051    -0.990
21 pyridinyl_ethanone -060                   4.049     4.017     0.032     0.791
21 pyridinyl_ethanone -050                   2.975     2.892     0.083     2.879
21 pyridinyl_ethanone -040                   1.989     1.903     0.086     4.510
21 pyridinyl_ethanone -030                   1.165     1.098     0.067     6.091
21 pyridinyl_ethanone -020                   0.545     0.502     0.043     8.560
21 pyridinyl_ethanone -010                   0.153     0.133     0.020    14.854
21 pyridinyl_ethanone 000                    0.000     0.000     0.000     0.000
21 pyridinyl_ethanone 010                    0.154     0.133     0.021    16.159
21 pyridinyl_ethanone 020                    0.544     0.502     0.042     8.426
21 pyridinyl_ethanone 030                    1.164     1.098     0.066     5.998
21 pyridinyl_ethanone 040                    1.989     1.903     0.086     4.516
21 pyridinyl_ethanone 050                    2.976     2.892     0.084     2.898
21 pyridinyl_ethanone 060                    4.049     4.017     0.032     0.798
21 pyridinyl_ethanone 070                    5.114     5.165    -0.051    -0.989
21 pyridinyl_ethanone 080                    6.075     6.179    -0.104    -1.679
21 pyridinyl_ethanone 090                    6.744     6.885    -0.141    -2.042
21 pyridinyl_ethanone 100                    7.066     7.217    -0.151    -2.095
21 pyridinyl_ethanone 110                    7.103     7.216    -0.113    -1.571
21 pyridinyl_ethanone 120                    7.049     7.013     0.036     0.517
21 pyridinyl_ethanone 130                    6.940     6.752     0.188     2.785
21 pyridinyl_ethanone 140                    6.733     6.469     0.264     4.076
21 pyridinyl_ethanone 150                    6.442     6.179     0.263     4.256
21 pyridinyl_ethanone 160                    6.206     5.963     0.243     4.081
21 pyridinyl_ethanone 170                    6.071     5.855     0.216     3.694
21 pyridinyl_ethanone 180                    6.003     5.818     0.185     3.188
22 pyrrollyethanone -170                     4.284     4.528    -0.244    -5.388
22 pyrrollyethanone -160                     4.849     5.013    -0.164    -3.278
22 pyrrollyethanone -150                     5.735     5.799    -0.064    -1.103
22 pyrrollyethanone -140                     6.878     6.846     0.032     0.463
22 pyrrollyethanone -130                     8.198     8.120     0.078     0.957
22 pyrrollyethanone -120                     9.535     9.549    -0.014    -0.147
22 pyrrollyethanone -110                    10.695    11.032    -0.337    -3.056
22 pyrrollyethanone -100                    11.424    12.365    -0.941    -7.614
22 pyrrollyethanone -090                    12.165    13.030    -0.865    -6.637
22 pyrrollyethanone -080                    11.125    11.275    -0.150    -1.333
22 pyrrollyethanone -070                     9.228     8.967     0.261     2.911
22 pyrrollyethanone -060                     7.130     6.667     0.463     6.939
22 pyrrollyethanone -050                     5.159     4.626     0.533    11.528
22 pyrrollyethanone -040                     3.439     2.942     0.497    16.908
22 pyrrollyethanone -030                     2.033     1.645     0.388    23.594
22 pyrrollyethanone -020                     0.981     0.730     0.251    34.410
22 pyrrollyethanone -010                     0.285     0.181     0.104    57.693
22 pyrrollyethanone 000                      0.000     0.000     0.000     0.000
22 pyrrollyethanone 010                      0.285     0.181     0.104    57.693
22 pyrrollyethanone 020                      0.981     0.730     0.251    34.410
22 pyrrollyethanone 030                      2.033     1.645     0.388    23.594
22 pyrrollyethanone 040                      3.439     2.942     0.497    16.908
22 pyrrollyethanone 050                      5.159     4.626     0.533    11.528
22 pyrrollyethanone 060                      7.130     6.667     0.463     6.939
22 pyrrollyethanone 070                      9.228     8.967     0.261     2.911
22 pyrrollyethanone 080                     11.125    11.275    -0.150    -1.333
22 pyrrollyethanone 090                     12.165    13.030    -0.865    -6.637
22 pyrrollyethanone 100                     11.424    12.365    -0.941    -7.614
22 pyrrollyethanone 110                     10.695    11.032    -0.337    -3.056
22 pyrrollyethanone 120                      9.535     9.549    -0.014    -0.147
22 pyrrollyethanone 130                      8.198     8.120     0.078     0.957
22 pyrrollyethanone 140                      6.878     6.846     0.032     0.463
22 pyrrollyethanone 150                      5.735     5.799    -0.064    -1.103
22 pyrrollyethanone 160                      4.849     5.013    -0.164    -3.278
22 pyrrollyethanone 170                      4.284     4.528    -0.244    -5.388
22 pyrrollyethanone 180                      4.076     4.359    -0.283    -6.496
23 furanylethanone -170                      0.182     0.147     0.035    23.862
23 furanylethanone -160                      0.677     0.577     0.100    17.268
23 furanylethanone -150                      1.441     1.288     0.153    11.881
23 furanylethanone -140                      2.453     2.269     0.184     8.095
23 furanylethanone -130                      3.653     3.493     0.160     4.571
23 furanylethanone -120                      4.952     4.912     0.040     0.812
23 furanylethanone -110                      6.187     6.441    -0.254    -3.938
23 furanylethanone -100                      7.159     7.918    -0.759    -9.584
23 furanylethanone -090                      7.654     8.991    -1.337   -14.872
23 furanylethanone -080                      8.360     8.819    -0.459    -5.207
23 furanylethanone -070                      7.569     7.540     0.029     0.383
23 furanylethanone -060                      6.379     6.070     0.309     5.088
23 furanylethanone -050                      5.129     4.688     0.441     9.405
23 furanylethanone -040                      3.988     3.516     0.472    13.430
23 furanylethanone -030                      3.023     2.591     0.432    16.689
23 furanylethanone -020                      2.262     1.912     0.350    18.302
23 furanylethanone -010                      1.743     1.491     0.252    16.917
23 furanylethanone 000                       1.533     1.344     0.189    14.092
23 furanylethanone 010                       1.743     1.491     0.252    16.917
23 furanylethanone 020                       2.262     1.912     0.350    18.302
23 furanylethanone 030                       3.023     2.591     0.432    16.689
23 furanylethanone 040                       3.988     3.516     0.472    13.430
23 furanylethanone 050                       5.129     4.688     0.441     9.405
23 furanylethanone 060                       6.379     6.070     0.309     5.088
23 furanylethanone 070                       7.569     7.540     0.029     0.383
23 furanylethanone 080                       8.360     8.819    -0.459    -5.207
23 furanylethanone 090                       7.654     8.991    -1.337   -14.872
23 furanylethanone 100                       7.159     7.918    -0.759    -9.584
23 furanylethanone 110                       6.187     6.441    -0.254    -3.938
23 furanylethanone 120                       4.952     4.912     0.040     0.812
23 furanylethanone 130                       3.653     3.493     0.160     4.571
23 furanylethanone 140                       2.453     2.269     0.184     8.095
23 furanylethanone 150                       1.441     1.288     0.153    11.881
23 furanylethanone 160                       0.677     0.577     0.100    17.268
23 furanylethanone 170                       0.182     0.147     0.035    23.862
23 furanylethanone 180                       0.000     0.000     0.000     0.000
24 thiophenylethanone -170                   0.945     0.775     0.170    21.939
24 thiophenylethanone -160                   1.401     1.153     0.248    21.549
24 thiophenylethanone -150                   2.095     1.802     0.293    16.282
24 thiophenylethanone -140                   3.014     2.710     0.304    11.227
24 thiophenylethanone -130                   4.104     3.829     0.275     7.179
24 thiophenylethanone -120                   5.268     5.080     0.188     3.709
24 thiophenylethanone -110                   6.301     6.313    -0.012    -0.188
24 thiophenylethanone -100                   7.011     7.315    -0.304    -4.156
24 thiophenylethanone -090                   7.645     7.843    -0.198    -2.521
24 thiophenylethanone -080                   7.618     7.457     0.161     2.155
24 thiophenylethanone -070                   6.674     6.335     0.339     5.350
24 thiophenylethanone -060                   5.374     4.957     0.417     8.417
24 thiophenylethanone -050                   4.028     3.604     0.424    11.755
24 thiophenylethanone -040                   2.770     2.410     0.360    14.925
24 thiophenylethanone -030                   1.685     1.421     0.264    18.568
24 thiophenylethanone -020                   0.820     0.663     0.157    23.744
24 thiophenylethanone -010                   0.227     0.174     0.053    30.644
24 thiophenylethanone 000                    0.000     0.000     0.000     0.000
24 thiophenylethanone 010                    0.227     0.174     0.053    30.644
24 thiophenylethanone 020                    0.820     0.663     0.157    23.744
24 thiophenylethanone 030                    1.685     1.421     0.264    18.568
24 thiophenylethanone 040                    2.770     2.410     0.360    14.925
24 thiophenylethanone 050                    4.028     3.604     0.424    11.755
24 thiophenylethanone 060                    5.374     4.957     0.417     8.417
24 thiophenylethanone 070                    6.674     6.335     0.339     5.350
24 thiophenylethanone 080                    7.618     7.457     0.161     2.155
24 thiophenylethanone 090                    7.645     7.843    -0.198    -2.521
24 thiophenylethanone 100                    7.011     7.315    -0.304    -4.156
24 thiophenylethanone 110                    6.301     6.313    -0.012    -0.188
24 thiophenylethanone 120                    5.268     5.080     0.188     3.709
24 thiophenylethanone 130                    4.104     3.829     0.275     7.179
24 thiophenylethanone 140                    3.014     2.710     0.304    11.227
24 thiophenylethanone 150                    2.095     1.802     0.293    16.282
24 thiophenylethanone 160                    1.401     1.153     0.248    21.549
24 thiophenylethanone 170                    0.945     0.775     0.170    21.939
24 thiophenylethanone 180                    0.736     0.653     0.083    12.765
25 imidazolylethanone -170                   7.784     8.189    -0.405    -4.940
25 imidazolylethanone -160                   8.186     8.568    -0.382    -4.455
25 imidazolylethanone -150                   8.795     9.156    -0.361    -3.944
25 imidazolylethanone -140                   9.550     9.904    -0.354    -3.573
25 imidazolylethanone -130                  10.295    10.730    -0.435    -4.051
25 imidazolylethanone -120                  10.884    11.533    -0.649    -5.627
25 imidazolylethanone -110                  11.207    12.162    -0.955    -7.851
25 imidazolylethanone -100                  11.328    12.409    -1.081    -8.712
25 imidazolylethanone -090                  11.339    12.053    -0.714    -5.920
25 imidazolylethanone -080                  10.567    10.827    -0.260    -2.406
25 imidazolylethanone -070                   9.119     9.001     0.118     1.307
25 imidazolylethanone -060                   7.281     6.943     0.338     4.873
25 imidazolylethanone -050                   5.366     4.946     0.420     8.483
25 imidazolylethanone -040                   3.571     3.183     0.388    12.198
25 imidazolylethanone -030                   2.091     1.785     0.306    17.144
25 imidazolylethanone -020                   0.982     0.787     0.195    24.781
25 imidazolylethanone -010                   0.265     0.191     0.074    38.565
25 imidazolylethanone 000                    0.000     0.000     0.000     0.000
25 imidazolylethanone 010                    0.264     0.191     0.073    38.419
25 imidazolylethanone 020                    0.982     0.787     0.195    24.737
25 imidazolylethanone 030                    2.093     1.785     0.308    17.268
25 imidazolylethanone 040                    3.571     3.183     0.388    12.187
25 imidazolylethanone 050                    5.370     4.946     0.424     8.583
25 imidazolylethanone 060                    7.282     6.943     0.339     4.877
25 imidazolylethanone 070                    9.119     9.001     0.118     1.313
25 imidazolylethanone 080                   10.567    10.827    -0.260    -2.403
25 imidazolylethanone 090                   11.341    12.053    -0.712    -5.911
25 imidazolylethanone 100                   11.327    12.409    -1.082    -8.722
25 imidazolylethanone 110                   11.206    12.162    -0.956    -7.859
25 imidazolylethanone 120                   10.882    11.533    -0.651    -5.643
25 imidazolylethanone 130                   10.296    10.730    -0.434    -4.041
25 imidazolylethanone 140                    9.550     9.904    -0.354    -3.579
25 imidazolylethanone 150                    8.793     9.156    -0.363    -3.959
25 imidazolylethanone 160                    8.188     8.568    -0.380    -4.433
25 imidazolylethanone 170                    7.785     8.189    -0.404    -4.936
25 imidazolylethanone 180                    7.646     8.058    -0.412    -5.113
26 me_imidazolylethanone -170                9.738    10.270    -0.532    -5.180
26 me_imidazolylethanone -160                9.602    10.228    -0.626    -6.123
26 me_imidazolylethanone -150                9.478    10.268    -0.790    -7.693
26 me_imidazolylethanone -140                9.512    10.477    -0.965    -9.206
26 me_imidazolylethanone -130                9.811    10.848    -1.037    -9.562
26 me_imidazolylethanone -120               10.532    11.019    -0.487    -4.418
26 me_imidazolylethanone -110               10.474    11.093    -0.619    -5.581
26 me_imidazolylethanone -100               10.835    11.186    -0.351    -3.134
26 me_imidazolylethanone -090               10.253    10.664    -0.411    -3.853
26 me_imidazolylethanone -080                9.269     9.396    -0.127    -1.350
26 me_imidazolylethanone -070                7.888     7.651     0.237     3.096
26 me_imidazolylethanone -060                6.217     5.776     0.441     7.641
26 me_imidazolylethanone -050                4.532     4.026     0.506    12.568
26 me_imidazolylethanone -040                3.003     2.545     0.458    17.986
26 me_imidazolylethanone -030                1.759     1.407     0.352    25.032
26 me_imidazolylethanone -020                0.836     0.618     0.218    35.301
26 me_imidazolylethanone -010                0.235     0.155     0.080    51.576
26 me_imidazolylethanone 000                 0.000     0.000     0.000     0.000
26 me_imidazolylethanone 010                 0.235     0.155     0.080    51.576
26 me_imidazolylethanone 020                 0.836     0.618     0.218    35.301
26 me_imidazolylethanone 030                 1.759     1.407     0.352    25.032
26 me_imidazolylethanone 040                 3.003     2.545     0.458    17.986
26 me_imidazolylethanone 050                 4.532     4.026     0.506    12.568
26 me_imidazolylethanone 060                 6.217     5.776     0.441     7.641
26 me_imidazolylethanone 070                 7.888     7.651     0.237     3.096
26 me_imidazolylethanone 080                 9.269     9.396    -0.127    -1.350
26 me_imidazolylethanone 090                10.253    10.664    -0.411    -3.853
26 me_imidazolylethanone 100                10.835    11.186    -0.351    -3.134
26 me_imidazolylethanone 110                10.474    11.093    -0.619    -5.581
26 me_imidazolylethanone 120                10.532    11.019    -0.487    -4.418
26 me_imidazolylethanone 130                 9.811    10.848    -1.037    -9.562
26 me_imidazolylethanone 140                 9.512    10.477    -0.965    -9.206
26 me_imidazolylethanone 150                 9.478    10.268    -0.790    -7.693
26 me_imidazolylethanone 160                 9.602    10.228    -0.626    -6.123
26 me_imidazolylethanone 170                 9.738    10.270    -0.532    -5.180
26 me_imidazolylethanone 180                 9.790    10.291    -0.501    -4.871
27 oxazolylethanone -170                     2.661     2.565     0.096     3.751
27 oxazolylethanone -160                     2.952     2.849     0.103     3.599
27 oxazolylethanone -150                     3.394     3.313     0.081     2.460
27 oxazolylethanone -140                     3.962     3.939     0.023     0.581
27 oxazolylethanone -130                     4.598     4.677    -0.079    -1.700
27 oxazolylethanone -120                     5.242     5.465    -0.223    -4.074
27 oxazolylethanone -110                     5.799     6.182    -0.383    -6.202
27 oxazolylethanone -100                     6.241     6.670    -0.429    -6.429
27 oxazolylethanone -090                     6.543     6.775    -0.232    -3.420
27 oxazolylethanone -080                     6.330     6.346    -0.016    -0.247
27 oxazolylethanone -070                     5.591     5.431     0.160     2.950
27 oxazolylethanone -060                     4.581     4.280     0.301     7.041
27 oxazolylethanone -050                     3.434     3.090     0.344    11.129
27 oxazolylethanone -040                     2.328     2.012     0.316    15.730
27 oxazolylethanone -030                     1.381     1.140     0.241    21.101
27 oxazolylethanone -020                     0.652     0.508     0.144    28.329
27 oxazolylethanone -010                     0.176     0.127     0.049    38.635
27 oxazolylethanone 000                      0.000     0.000     0.000     0.000
27 oxazolylethanone 010                      0.176     0.127     0.049    38.635
27 oxazolylethanone 020                      0.652     0.508     0.144    28.329
27 oxazolylethanone 030                      1.381     1.140     0.241    21.101
27 oxazolylethanone 040                      2.328     2.012     0.316    15.730
27 oxazolylethanone 050                      3.434     3.090     0.344    11.129
27 oxazolylethanone 060                      4.581     4.280     0.301     7.041
27 oxazolylethanone 070                      5.591     5.431     0.160     2.950
27 oxazolylethanone 080                      6.330     6.346    -0.016    -0.247
27 oxazolylethanone 090                      6.543     6.775    -0.232    -3.420
27 oxazolylethanone 100                      6.241     6.670    -0.429    -6.429
27 oxazolylethanone 110                      5.799     6.182    -0.383    -6.202
27 oxazolylethanone 120                      5.242     5.465    -0.223    -4.074
27 oxazolylethanone 130                      4.598     4.677    -0.079    -1.700
27 oxazolylethanone 140                      3.962     3.939     0.023     0.581
27 oxazolylethanone 150                      3.394     3.313     0.081     2.460
27 oxazolylethanone 160                      2.952     2.849     0.103     3.599
27 oxazolylethanone 170                      2.661     2.565     0.096     3.751
27 oxazolylethanone 180                      2.540     2.461     0.079     3.223
28 thiazolylethanone -170                    6.030     5.279     0.751    14.220
28 thiazolylethanone -160                    6.271     5.500     0.771    14.027
28 thiazolylethanone -150                    6.599     5.887     0.712    12.098
28 thiazolylethanone -140                    7.020     6.431     0.589     9.153
28 thiazolylethanone -130                    7.491     7.068     0.423     5.979
28 thiazolylethanone -120                    7.931     7.698     0.233     3.029
28 thiazolylethanone -110                    8.288     8.195     0.093     1.135
28 thiazolylethanone -100                    8.547     8.425     0.122     1.448
28 thiazolylethanone -090                    8.499     8.237     0.262     3.184
28 thiazolylethanone -080                    7.892     7.544     0.348     4.617
28 thiazolylethanone -070                    6.789     6.431     0.358     5.565
28 thiazolylethanone -060                    5.459     5.104     0.355     6.952
28 thiazolylethanone -050                    4.074     3.741     0.333     8.890
28 thiazolylethanone -040                    2.770     2.483     0.287    11.556
28 thiazolylethanone -030                    1.659     1.440     0.219    15.207
28 thiazolylethanone -020                    0.787     0.656     0.131    19.899
28 thiazolylethanone -010                    0.217     0.170     0.047    27.748
28 thiazolylethanone 000                     0.000     0.000     0.000     0.000
28 thiazolylethanone 010                     0.217     0.170     0.047    27.748
28 thiazolylethanone 020                     0.787     0.656     0.131    19.899
28 thiazolylethanone 030                     1.659     1.440     0.219    15.207
28 thiazolylethanone 040                     2.770     2.483     0.287    11.556
28 thiazolylethanone 050                     4.074     3.741     0.333     8.890
28 thiazolylethanone 060                     5.459     5.104     0.355     6.952
28 thiazolylethanone 070                     6.789     6.431     0.358     5.565
28 thiazolylethanone 080                     7.892     7.544     0.348     4.617
28 thiazolylethanone 090                     8.499     8.237     0.262     3.184
28 thiazolylethanone 100                     8.547     8.425     0.122     1.448
28 thiazolylethanone 110                     8.288     8.195     0.093     1.135
28 thiazolylethanone 120                     7.931     7.698     0.233     3.029
28 thiazolylethanone 130                     7.491     7.068     0.423     5.979
28 thiazolylethanone 140                     7.020     6.431     0.589     9.153
28 thiazolylethanone 150                     6.599     5.887     0.712    12.098
28 thiazolylethanone 160                     6.271     5.500     0.771    14.027
28 thiazolylethanone 170                     6.030     5.279     0.751    14.220
28 thiazolylethanone 180                     5.900     5.211     0.689    13.230
29 sulfonylthiazole -170                     4.923     5.035    -0.112    -2.217
29 sulfonylthiazole -160                     4.809     4.946    -0.137    -2.776
29 sulfonylthiazole -150                     4.478     4.757    -0.279    -5.857
29 sulfonylthiazole -140                     4.008     4.455    -0.447   -10.042
29 sulfonylthiazole -130                     3.475     4.012    -0.537   -13.390
29 sulfonylthiazole -120                     2.914     3.421    -0.507   -14.818
29 sulfonylthiazole -110                     2.358     2.706    -0.348   -12.868
29 sulfonylthiazole -100                     1.830     1.955    -0.125    -6.374
29 sulfonylthiazole -090                     1.326     1.254     0.072     5.733
29 sulfonylthiazole -080                     0.871     0.676     0.195    28.820
29 sulfonylthiazole -070                     0.473     0.261     0.212    81.346
29 sulfonylthiazole -060                     0.159     0.029     0.130   448.701
29 sulfonylthiazole -050                     0.000     0.000     0.000     0.000
29 sulfonylthiazole -040                    -0.011     0.137    -0.148  -108.007
29 sulfonylthiazole -030                     0.066     0.380    -0.314   -82.512
29 sulfonylthiazole -020                     0.170     0.648    -0.478   -73.760
29 sulfonylthiazole -010                     0.248     0.857    -0.609   -71.117
29 sulfonylthiazole 000                      0.280     0.937    -0.657   -70.079
29 sulfonylthiazole 010                      0.247     0.857    -0.610   -71.230
29 sulfonylthiazole 020                      0.173     0.648    -0.475   -73.366
29 sulfonylthiazole 030                      0.066     0.380    -0.314   -82.568
29 sulfonylthiazole 040                     -0.011     0.137    -0.148  -108.289
29 sulfonylthiazole 050                     -0.000     0.000    -0.000      -Inf
29 sulfonylthiazole 060                      0.159     0.029     0.130   447.468
29 sulfonylthiazole 070                      0.471     0.261     0.210    80.480
29 sulfonylthiazole 080                      0.873     0.676     0.197    29.177
29 sulfonylthiazole 090                      1.329     1.254     0.075     5.952
29 sulfonylthiazole 100                      1.827     1.955    -0.128    -6.528
29 sulfonylthiazole 110                      2.359     2.706    -0.347   -12.806
29 sulfonylthiazole 120                      2.916     3.421    -0.505   -14.764
29 sulfonylthiazole 130                      3.475     4.012    -0.537   -13.378
29 sulfonylthiazole 140                      4.006     4.455    -0.449   -10.087
29 sulfonylthiazole 150                      4.474     4.757    -0.283    -5.940
29 sulfonylthiazole 160                      4.806     4.946    -0.140    -2.830
29 sulfonylthiazole 170                      4.924     5.035    -0.111    -2.213
29 sulfonylthiazole 180                      4.854     5.031    -0.177    -3.508
30 sulfonamide -170                          4.490     4.484     0.006     0.127
30 sulfonamide -160                          3.533     3.889    -0.356    -9.148
30 sulfonamide -150                          2.854     3.290    -0.436   -13.251
30 sulfonamide -140                          2.286     2.802    -0.516   -18.401
30 sulfonamide -130                          1.895     2.452    -0.557   -22.735
30 sulfonamide -120                          1.407     1.798    -0.391   -21.766
30 sulfonamide -110                          0.592     0.902    -0.310   -34.350
30 sulfonamide -100                          0.123     0.266    -0.143   -53.687
30 sulfonamide -090                          0.000     0.000     0.000     0.000
30 sulfonamide -080                          0.177     0.170     0.007     4.062
30 sulfonamide -070                          0.726     0.819    -0.093   -11.303
30 sulfonamide -060                          1.589     1.815    -0.226   -12.432
30 sulfonamide -050                          1.918     2.537    -0.619   -24.403
30 sulfonamide -040                          2.334     2.952    -0.618   -20.930
30 sulfonamide -030                          2.939     3.481    -0.542   -15.583
30 sulfonamide -020                          3.614     4.070    -0.456   -11.194
30 sulfonamide -010                          4.484     4.481     0.003     0.066
30 sulfonamide 000                           4.588     4.559     0.029     0.642
30 sulfonamide 010                           4.487     4.481     0.006     0.131
30 sulfonamide 020                           3.616     4.070    -0.454   -11.157
30 sulfonamide 030                           2.937     3.481    -0.544   -15.620
30 sulfonamide 040                           2.334     2.952    -0.618   -20.933
30 sulfonamide 050                           1.920     2.537    -0.617   -24.320
30 sulfonamide 060                           1.588     1.815    -0.227   -12.524
30 sulfonamide 070                           0.723     0.819    -0.096   -11.706
30 sulfonamide 080                           0.177     0.170     0.007     4.182
30 sulfonamide 090                           0.001     0.000     0.001       Inf
30 sulfonamide 100                           0.124     0.266    -0.142   -53.358
30 sulfonamide 110                           0.595     0.902    -0.307   -34.035
30 sulfonamide 120                           1.406     1.798    -0.392   -21.779
30 sulfonamide 130                           1.891     2.452    -0.561   -22.876
30 sulfonamide 140                           2.286     2.802    -0.516   -18.406
30 sulfonamide 150                           2.854     3.290    -0.436   -13.241
30 sulfonamide 160                           3.536     3.889    -0.353    -9.076
30 sulfonamide 170                           4.493     4.484     0.009     0.207
30 sulfonamide 180                           4.586     4.557     0.029     0.646
31 N_phenylacetamide -170                    0.071     0.066     0.005     7.817
31 N_phenylacetamide -160                    0.116     0.153    -0.037   -24.439
31 N_phenylacetamide -150                    0.311     0.372    -0.061   -16.293
31 N_phenylacetamide -140                    0.666     0.720    -0.054    -7.447
31 N_phenylacetamide -130                    1.164     1.178    -0.014    -1.228
31 N_phenylacetamide -120                    1.793     1.758     0.035     2.004
31 N_phenylacetamide -110                    2.454     2.402     0.052     2.162
31 N_phenylacetamide -100                    2.170     2.604    -0.434   -16.670
31 N_phenylacetamide -090                    2.234     2.808    -0.574   -20.457
31 N_phenylacetamide -080                    2.194     2.596    -0.402   -15.482
31 N_phenylacetamide -070                    2.136     2.398    -0.262   -10.932
31 N_phenylacetamide -060                    1.708     1.715    -0.007    -0.406
31 N_phenylacetamide -050                    1.063     1.104    -0.041    -3.686
31 N_phenylacetamide -040                    0.575     0.641    -0.066   -10.282
31 N_phenylacetamide -030                    0.247     0.305    -0.058   -19.136
31 N_phenylacetamide -020                    0.058     0.085    -0.027   -31.386
31 N_phenylacetamide -010                    0.000     0.000     0.000     0.000
31 N_phenylacetamide 000                     0.117     0.091     0.026    28.244
31 N_phenylacetamide 010                     0.001     0.000     0.001       Inf
31 N_phenylacetamide 020                     0.058     0.085    -0.027   -31.601
31 N_phenylacetamide 030                     0.246     0.305    -0.059   -19.289
31 N_phenylacetamide 040                     0.576     0.641    -0.065   -10.088
31 N_phenylacetamide 050                     1.061     1.104    -0.043    -3.859
31 N_phenylacetamide 060                     1.710     1.715    -0.005    -0.307
31 N_phenylacetamide 070                     2.134     2.398    -0.264   -10.989
31 N_phenylacetamide 080                     2.193     2.596    -0.403   -15.508
31 N_phenylacetamide 090                     2.233     2.808    -0.575   -20.483
31 N_phenylacetamide 100                     2.169     2.604    -0.435   -16.694
31 N_phenylacetamide 110                     2.453     2.402     0.051     2.106
31 N_phenylacetamide 120                     1.794     1.758     0.036     2.025
31 N_phenylacetamide 130                     1.163     1.178    -0.015    -1.240
31 N_phenylacetamide 140                     0.667     0.720    -0.053    -7.293
31 N_phenylacetamide 150                     0.312     0.372    -0.060   -16.226
31 N_phenylacetamide 160                     0.117     0.153    -0.036   -23.243
31 N_phenylacetamide 170                     0.070     0.066     0.004     5.352
31 N_phenylacetamide 180                     0.087     0.061     0.026    42.195
32 benzamide -170                            1.955     1.679     0.276    16.418
32 benzamide -160                            0.932     0.699     0.233    33.379
32 benzamide -150                            0.293     0.150     0.143    95.155
32 benzamide -140                            0.000     0.000     0.000     0.000
32 benzamide -130                           -0.026     0.150    -0.176  -117.155
32 benzamide -120                            0.104     0.458    -0.354   -77.274
32 benzamide -110                            0.305     0.788    -0.483   -61.344
32 benzamide -100                            0.470     1.036    -0.566   -54.626
32 benzamide -090                            0.442     1.088    -0.646   -59.402
32 benzamide -080                            0.461     0.961    -0.500   -52.058
32 benzamide -070                            0.271     0.672    -0.401   -59.610
32 benzamide -060                            0.061     0.321    -0.260   -80.872
32 benzamide -050                           -0.040     0.055    -0.095  -172.700
32 benzamide -040                            0.057     0.029     0.028    94.973
32 benzamide -030                            0.443     0.369     0.074    19.964
32 benzamide -020                            1.192     1.131     0.061     5.417
32 benzamide -010                            2.311     2.301     0.010     0.438
32 benzamide 000                             3.708     3.795    -0.087    -2.292
32 benzamide 010                             2.312     2.301     0.011     0.456
32 benzamide 020                             1.193     1.131     0.062     5.495
32 benzamide 030                             0.443     0.369     0.074    20.177
32 benzamide 040                             0.056     0.029     0.027    93.413
32 benzamide 050                            -0.040     0.055    -0.095  -172.276
32 benzamide 060                             0.062     0.321    -0.259   -80.545
32 benzamide 070                             0.270     0.672    -0.402   -59.855
32 benzamide 080                             0.460     0.961    -0.501   -52.170
32 benzamide 090                             0.440     1.088    -0.648   -59.515
32 benzamide 100                             0.469     1.036    -0.567   -54.695
32 benzamide 110                             0.302     0.788    -0.486   -61.615
32 benzamide 120                             0.105     0.458    -0.353   -77.007
32 benzamide 130                            -0.026     0.150    -0.176  -117.038
32 benzamide 140                            -0.001     0.000    -0.001      -Inf
32 benzamide 150                             0.291     0.150     0.141    93.784
32 benzamide 160                             0.930     0.699     0.231    33.068
32 benzamide 170                             1.956     1.679     0.277    16.485
32 benzamide 180                             3.309     3.055     0.254     8.314
33 pyridinyl_acetamide -170                  0.087     0.078     0.009    11.690
33 pyridinyl_acetamide -160                  0.348     0.330     0.018     5.385
33 pyridinyl_acetamide -150                  0.771     0.755     0.016     2.103
33 pyridinyl_acetamide -140                  1.392     1.374     0.018     1.336
33 pyridinyl_acetamide -130                  2.236     2.197     0.039     1.785
33 pyridinyl_acetamide -120                  3.311     3.215     0.096     2.979
33 pyridinyl_acetamide -110                  4.544     4.379     0.165     3.778
33 pyridinyl_acetamide -100                  5.818     5.590     0.228     4.086
33 pyridinyl_acetamide -090                  7.044     6.703     0.341     5.093
33 pyridinyl_acetamide -080                  7.092     7.239    -0.147    -2.025
33 pyridinyl_acetamide -070                  6.280     6.369    -0.089    -1.405
33 pyridinyl_acetamide -060                  5.447     5.590    -0.143    -2.550
33 pyridinyl_acetamide -050                  4.714     4.973    -0.259    -5.204
33 pyridinyl_acetamide -040                  4.160     4.550    -0.390    -8.567
33 pyridinyl_acetamide -030                  3.787     4.298    -0.511   -11.889
33 pyridinyl_acetamide -020                  3.566     4.184    -0.618   -14.775
33 pyridinyl_acetamide -010                  3.433     4.149    -0.716   -17.247
33 pyridinyl_acetamide 000                   3.355     4.132    -0.777   -18.813
33 pyridinyl_acetamide 010                   3.433     4.149    -0.716   -17.247
33 pyridinyl_acetamide 020                   3.566     4.184    -0.618   -14.775
33 pyridinyl_acetamide 030                   3.787     4.298    -0.511   -11.889
33 pyridinyl_acetamide 040                   4.160     4.550    -0.390    -8.567
33 pyridinyl_acetamide 050                   4.714     4.973    -0.259    -5.204
33 pyridinyl_acetamide 060                   5.447     5.590    -0.143    -2.550
33 pyridinyl_acetamide 070                   6.280     6.369    -0.089    -1.404
33 pyridinyl_acetamide 080                   7.092     7.239    -0.147    -2.025
33 pyridinyl_acetamide 090                   7.044     6.703     0.341     5.093
33 pyridinyl_acetamide 100                   5.818     5.590     0.228     4.086
33 pyridinyl_acetamide 110                   4.545     4.379     0.166     3.783
33 pyridinyl_acetamide 120                   3.310     3.215     0.095     2.969
33 pyridinyl_acetamide 130                   2.236     2.197     0.039     1.785
33 pyridinyl_acetamide 140                   1.392     1.374     0.018     1.336
33 pyridinyl_acetamide 150                   0.771     0.755     0.016     2.103
33 pyridinyl_acetamide 160                   0.348     0.330     0.018     5.385
33 pyridinyl_acetamide 170                   0.087     0.078     0.009    11.690
33 pyridinyl_acetamide 180                   0.000     0.000     0.000     0.000
34 pyrimidinyl_acetamide -170                0.056     0.036     0.020    54.265
34 pyrimidinyl_acetamide -160                0.350     0.227     0.123    54.270
34 pyrimidinyl_acetamide -150                0.923     0.650     0.273    41.928
34 pyrimidinyl_acetamide -140                1.727     1.286     0.441    34.264
34 pyrimidinyl_acetamide -130                2.763     2.151     0.612    28.459
34 pyrimidinyl_acetamide -120                4.016     3.243     0.773    23.841
34 pyrimidinyl_acetamide -110                5.421     4.513     0.908    20.131
34 pyrimidinyl_acetamide -100                6.905     5.880     1.025    17.440
34 pyrimidinyl_acetamide -090                8.180     7.097     1.083    15.257
34 pyrimidinyl_acetamide -080                6.690     5.653     1.037    18.339
34 pyrimidinyl_acetamide -070                5.121     4.215     0.906    21.503
34 pyrimidinyl_acetamide -060                3.683     2.934     0.749    25.545
34 pyrimidinyl_acetamide -050                2.465     1.889     0.576    30.471
34 pyrimidinyl_acetamide -040                1.494     1.097     0.397    36.182
34 pyrimidinyl_acetamide -030                0.766     0.533     0.233    43.657
34 pyrimidinyl_acetamide -020                0.265     0.168     0.097    57.817
34 pyrimidinyl_acetamide -010                0.041     0.029     0.012    40.118
34 pyrimidinyl_acetamide 000                 0.000     0.000     0.000     0.000
34 pyrimidinyl_acetamide 010                 0.041     0.029     0.012    40.118
34 pyrimidinyl_acetamide 020                 0.265     0.168     0.097    57.817
34 pyrimidinyl_acetamide 030                 0.766     0.533     0.233    43.657
34 pyrimidinyl_acetamide 040                 1.494     1.097     0.397    36.182
34 pyrimidinyl_acetamide 050                 2.465     1.889     0.576    30.471
34 pyrimidinyl_acetamide 060                 3.683     2.934     0.749    25.545
34 pyrimidinyl_acetamide 070                 5.121     4.215     0.906    21.503
34 pyrimidinyl_acetamide 080                 6.690     5.653     1.037    18.339
34 pyrimidinyl_acetamide 090                 8.180     7.097     1.083    15.257
34 pyrimidinyl_acetamide 100                 6.905     5.880     1.025    17.440
34 pyrimidinyl_acetamide 110                 5.421     4.513     0.908    20.131
34 pyrimidinyl_acetamide 120                 4.016     3.243     0.773    23.841
34 pyrimidinyl_acetamide 130                 2.763     2.151     0.612    28.459
34 pyrimidinyl_acetamide 140                 1.727     1.286     0.441    34.264
34 pyrimidinyl_acetamide 150                 0.923     0.650     0.273    41.928
34 pyrimidinyl_acetamide 160                 0.350     0.227     0.123    54.270
34 pyrimidinyl_acetamide 170                 0.056     0.036     0.020    54.265
34 pyrimidinyl_acetamide 180                 0.004     0.003     0.001    43.932
35 pyridinyl_urea -170                       1.964     1.903     0.061     3.230
35 pyridinyl_urea -160                       2.105     2.015     0.090     4.452
35 pyridinyl_urea -150                       2.397     2.285     0.112     4.894
35 pyridinyl_urea -140                       2.879     2.749     0.130     4.728
35 pyridinyl_urea -130                       3.604     3.440     0.164     4.757
35 pyridinyl_urea -120                       4.601     4.360     0.241     5.531
35 pyridinyl_urea -110                       5.776     5.463     0.313     5.722
35 pyridinyl_urea -100                       6.963     6.647     0.316     4.752
35 pyridinyl_urea -090                       7.382     7.554    -0.172    -2.274
35 pyridinyl_urea -080                       5.432     5.481    -0.049    -0.903
35 pyridinyl_urea -070                       4.212     4.001     0.211     5.275
35 pyridinyl_urea -060                       3.076     2.719     0.357    13.132
35 pyridinyl_urea -050                       2.069     1.696     0.373    22.012
35 pyridinyl_urea -040                       1.255     0.929     0.326    35.127
35 pyridinyl_urea -030                       0.643     0.401     0.242    60.374
35 pyridinyl_urea -020                       0.209     0.074     0.135   182.194
35 pyridinyl_urea -010                       0.000     0.000     0.000     0.000
35 pyridinyl_urea 000                        0.027     0.026     0.001     4.246
35 pyridinyl_urea 010                        0.001     0.000     0.001       Inf
35 pyridinyl_urea 020                        0.208     0.074     0.134   181.346
35 pyridinyl_urea 030                        0.644     0.401     0.243    60.520
35 pyridinyl_urea 040                        1.257     0.929     0.328    35.303
35 pyridinyl_urea 050                        2.072     1.696     0.376    22.166
35 pyridinyl_urea 060                        3.076     2.719     0.357    13.127
35 pyridinyl_urea 070                        4.213     4.001     0.212     5.293
35 pyridinyl_urea 080                        5.431     5.481    -0.050    -0.916
35 pyridinyl_urea 090                        7.386     7.554    -0.168    -2.223
35 pyridinyl_urea 100                        6.963     6.647     0.316     4.748
35 pyridinyl_urea 110                        5.777     5.463     0.314     5.742
35 pyridinyl_urea 120                        4.601     4.360     0.241     5.529
35 pyridinyl_urea 130                        3.602     3.440     0.162     4.715
35 pyridinyl_urea 140                        2.880     2.749     0.131     4.750
35 pyridinyl_urea 150                        2.398     2.285     0.113     4.925
35 pyridinyl_urea 160                        2.107     2.015     0.092     4.565
35 pyridinyl_urea 170                        1.966     1.903     0.063     3.320
35 pyridinyl_urea 180                        2.079     2.326    -0.247   -10.623
36 pyrrollyacetamide -170                    0.135     0.164    -0.029   -17.459
36 pyrrollyacetamide -160                    0.452     0.553    -0.101   -18.261
36 pyrrollyacetamide -150                    0.956     1.160    -0.204   -17.614
36 pyrrollyacetamide -140                    1.687     1.957    -0.270   -13.786
36 pyrrollyacetamide -130                    2.646     2.842    -0.196    -6.912
36 pyrrollyacetamide -120                    3.755     3.655     0.100     2.745
36 pyrrollyacetamide -110                    5.288     3.954     1.334    33.750
36 pyrrollyacetamide -100                    4.955     3.734     1.221    32.712
36 pyrrollyacetamide -090                    4.599     3.605     0.994    27.570
36 pyrrollyacetamide -080                    4.605     3.556     1.049    29.513
36 pyrrollyacetamide -070                    4.795     3.640     1.155    31.720
36 pyrrollyacetamide -060                    5.138     3.884     1.254    32.284
36 pyrrollyacetamide -050                    5.553     4.283     1.270    29.662
36 pyrrollyacetamide -040                    5.978     4.826     1.152    23.876
36 pyrrollyacetamide -030                    6.351     5.478     0.873    15.935
36 pyrrollyacetamide -020                    6.662     6.197     0.465     7.503
36 pyrrollyacetamide -010                    6.293     6.503    -0.210    -3.229
36 pyrrollyacetamide 000                     6.362     6.570    -0.208    -3.163
36 pyrrollyacetamide 010                     6.293     6.503    -0.210    -3.229
36 pyrrollyacetamide 020                     6.662     6.197     0.465     7.499
36 pyrrollyacetamide 030                     6.351     5.478     0.873    15.935
36 pyrrollyacetamide 040                     5.978     4.826     1.152    23.876
36 pyrrollyacetamide 050                     5.553     4.283     1.270    29.662
36 pyrrollyacetamide 060                     5.138     3.884     1.254    32.284
36 pyrrollyacetamide 070                     4.795     3.640     1.155    31.720
36 pyrrollyacetamide 080                     4.605     3.556     1.049    29.513
36 pyrrollyacetamide 090                     4.599     3.605     0.994    27.570
36 pyrrollyacetamide 100                     4.955     3.734     1.221    32.712
36 pyrrollyacetamide 110                     5.288     3.954     1.334    33.750
36 pyrrollyacetamide 120                     3.755     3.655     0.100     2.745
36 pyrrollyacetamide 130                     2.646     2.842    -0.196    -6.912
36 pyrrollyacetamide 140                     1.687     1.957    -0.270   -13.786
36 pyrrollyacetamide 150                     0.956     1.160    -0.204   -17.614
36 pyrrollyacetamide 160                     0.452     0.553    -0.101   -18.261
36 pyrrollyacetamide 170                     0.135     0.164    -0.029   -17.459
36 pyrrollyacetamide 180                     0.000     0.000     0.000     0.000
37 furanylacetamide -170                     5.898     5.689     0.209     3.675
37 furanylacetamide -160                     5.919     5.107     0.812    15.907
37 furanylacetamide -150                     5.721     4.426     1.295    29.249
37 furanylacetamide -140                     5.443     3.795     1.648    43.426
37 furanylacetamide -130                     5.170     3.283     1.887    57.472
37 furanylacetamide -120                     4.925     2.923     2.002    68.507
37 furanylacetamide -110                     4.744     2.708     2.036    75.184
37 furanylacetamide -100                     4.616     2.616     2.000    76.459
37 furanylacetamide -090                     4.484     2.606     1.878    72.070
37 furanylacetamide -080                     4.262     2.620     1.642    62.680
37 furanylacetamide -070                     3.838     2.583     1.255    48.573
37 furanylacetamide -060                     3.078     2.379     0.699    29.376
37 furanylacetamide -050                     2.122     1.945     0.177     9.107
37 furanylacetamide -040                     1.325     1.376    -0.051    -3.718
37 furanylacetamide -030                     0.753     0.825    -0.072    -8.776
37 furanylacetamide -020                     0.355     0.394    -0.039    -9.885
37 furanylacetamide -010                     0.120     0.119     0.001     0.423
37 furanylacetamide 000                      0.000     0.000     0.000     0.000
37 furanylacetamide 010                      0.120     0.119     0.001     0.423
37 furanylacetamide 020                      0.355     0.394    -0.039    -9.885
37 furanylacetamide 030                      0.753     0.825    -0.072    -8.776
37 furanylacetamide 040                      1.325     1.376    -0.051    -3.718
37 furanylacetamide 050                      2.122     1.945     0.177     9.107
37 furanylacetamide 060                      3.078     2.379     0.699    29.376
37 furanylacetamide 070                      3.838     2.583     1.255    48.573
37 furanylacetamide 080                      4.262     2.620     1.642    62.680
37 furanylacetamide 090                      4.484     2.606     1.878    72.070
37 furanylacetamide 100                      4.616     2.616     2.000    76.459
37 furanylacetamide 110                      4.744     2.708     2.036    75.184
37 furanylacetamide 120                      4.925     2.923     2.002    68.507
37 furanylacetamide 130                      5.170     3.283     1.887    57.472
37 furanylacetamide 140                      5.443     3.795     1.648    43.426
37 furanylacetamide 150                      5.721     4.426     1.295    29.249
37 furanylacetamide 160                      5.919     5.107     0.812    15.907
37 furanylacetamide 170                      5.898     5.689     0.209     3.675
37 furanylacetamide 180                      5.561     5.943    -0.382    -6.432
38 thiophenylacetamide -170                  0.103     0.184    -0.081   -44.206
38 thiophenylacetamide -160                  0.263     0.544    -0.281   -51.741
38 thiophenylacetamide -150                  0.536     1.166    -0.630   -53.989
38 thiophenylacetamide -140                  0.897     1.840    -0.943   -51.240
38 thiophenylacetamide -130                  1.903     2.279    -0.376   -16.520
38 thiophenylacetamide -120                  1.575     1.975    -0.400   -20.273
38 thiophenylacetamide -110                  1.308     1.770    -0.462   -26.089
38 thiophenylacetamide -100                  1.012     1.644    -0.632   -38.456
38 thiophenylacetamide -090                  0.828     1.554    -0.726   -46.717
38 thiophenylacetamide -080                  0.893     1.559    -0.666   -42.742
38 thiophenylacetamide -070                  1.097     1.668    -0.571   -34.214
38 thiophenylacetamide -060                  1.432     1.881    -0.449   -23.887
38 thiophenylacetamide -050                  1.837     2.191    -0.354   -16.162
38 thiophenylacetamide -040                  2.186     2.057     0.129     6.263
38 thiophenylacetamide -030                  1.843     1.724     0.119     6.906
38 thiophenylacetamide -020                  1.634     1.487     0.147     9.915
38 thiophenylacetamide -010                  1.546     1.367     0.179    13.097
38 thiophenylacetamide 000                   1.518     1.328     0.190    14.297
38 thiophenylacetamide 010                   1.544     1.367     0.177    12.954
38 thiophenylacetamide 020                   1.633     1.487     0.146     9.812
38 thiophenylacetamide 030                   1.842     1.724     0.118     6.823
38 thiophenylacetamide 040                   2.188     2.057     0.131     6.387
38 thiophenylacetamide 050                   1.838     2.191    -0.353   -16.097
38 thiophenylacetamide 060                   1.429     1.881    -0.452   -24.041
38 thiophenylacetamide 070                   1.096     1.668    -0.572   -34.294
38 thiophenylacetamide 080                   0.892     1.559    -0.667   -42.753
38 thiophenylacetamide 090                   0.826     1.554    -0.728   -46.827
38 thiophenylacetamide 100                   1.010     1.644    -0.634   -38.577
38 thiophenylacetamide 110                   1.304     1.770    -0.466   -26.355
38 thiophenylacetamide 120                   1.576     1.975    -0.399   -20.197
38 thiophenylacetamide 130                   1.901     2.279    -0.378   -16.568
38 thiophenylacetamide 140                   0.897     1.840    -0.943   -51.244
38 thiophenylacetamide 150                   0.540     1.166    -0.626   -53.654
38 thiophenylacetamide 160                   0.263     0.544    -0.281   -51.626
38 thiophenylacetamide 170                   0.102     0.184    -0.082   -44.820
38 thiophenylacetamide 180                   0.000     0.000     0.000     0.000
39 imidazolylacetamide -170                  0.213     0.203     0.010     5.172
39 imidazolylacetamide -160                  0.673     0.679    -0.006    -0.840
39 imidazolylacetamide -150                  1.406     1.444    -0.038    -2.629
39 imidazolylacetamide -140                  2.419     2.478    -0.059    -2.382
39 imidazolylacetamide -130                  3.687     3.709    -0.022    -0.581
39 imidazolylacetamide -120                  5.148     5.003     0.145     2.893
39 imidazolylacetamide -110                  6.643     6.178     0.465     7.529
39 imidazolylacetamide -100                  8.034     7.130     0.904    12.672
39 imidazolylacetamide -090                  9.475     7.820     1.655    21.163
39 imidazolylacetamide -080                  9.563     7.667     1.896    24.728
39 imidazolylacetamide -070                  9.733     7.548     2.185    28.946
39 imidazolylacetamide -060                  9.863     7.503     2.360    31.453
39 imidazolylacetamide -050                  9.856     7.541     2.315    30.701
39 imidazolylacetamide -040                  9.616     7.639     1.977    25.879
39 imidazolylacetamide -030                  9.212     7.790     1.422    18.257
39 imidazolylacetamide -020                  8.801     7.988     0.813    10.182
39 imidazolylacetamide -010                  8.480     8.214     0.266     3.241
39 imidazolylacetamide 000                   8.278     8.429    -0.151    -1.786
39 imidazolylacetamide 010                   8.480     8.214     0.266     3.241
39 imidazolylacetamide 020                   8.801     7.988     0.813    10.182
39 imidazolylacetamide 030                   9.212     7.790     1.422    18.257
39 imidazolylacetamide 040                   9.616     7.639     1.977    25.879
39 imidazolylacetamide 050                   9.856     7.541     2.315    30.701
39 imidazolylacetamide 060                   9.863     7.503     2.360    31.453
39 imidazolylacetamide 070                   9.733     7.548     2.185    28.946
39 imidazolylacetamide 080                   9.563     7.667     1.896    24.728
39 imidazolylacetamide 090                   9.475     7.820     1.655    21.159
39 imidazolylacetamide 100                   8.034     7.130     0.904    12.672
39 imidazolylacetamide 110                   6.643     6.178     0.465     7.529
39 imidazolylacetamide 120                   5.148     5.003     0.145     2.893
39 imidazolylacetamide 130                   3.687     3.709    -0.022    -0.581
39 imidazolylacetamide 140                   2.419     2.478    -0.059    -2.382
39 imidazolylacetamide 150                   1.406     1.444    -0.038    -2.629
39 imidazolylacetamide 160                   0.673     0.679    -0.006    -0.840
39 imidazolylacetamide 170                   0.213     0.203     0.010     5.172
39 imidazolylacetamide 180                   0.000     0.000     0.000     0.000
40 me_imidazolylacetamide -170               2.023     3.550    -1.527   -43.016
40 me_imidazolylacetamide -160               1.762     2.563    -0.801   -31.253
40 me_imidazolylacetamide -150               1.131     1.502    -0.371   -24.722
40 me_imidazolylacetamide -140               0.521     0.657    -0.136   -20.753
40 me_imidazolylacetamide -130               0.012     0.161    -0.149   -92.371
40 me_imidazolylacetamide -120               0.000     0.000     0.000     0.000
40 me_imidazolylacetamide -110               0.398     0.233     0.165    70.677
40 me_imidazolylacetamide -100               1.183     0.832     0.351    42.231
40 me_imidazolylacetamide -090               2.283     1.712     0.571    33.326
40 me_imidazolylacetamide -080               2.961     2.004     0.957    47.768
40 me_imidazolylacetamide -070               3.241     2.021     1.220    60.375
40 me_imidazolylacetamide -060               3.366     2.050     1.316    64.185
40 me_imidazolylacetamide -050               3.425     2.135     1.290    60.442
40 me_imidazolylacetamide -040               3.226     2.273     0.953    41.908
40 me_imidazolylacetamide -030               2.846     2.473     0.373    15.090
40 me_imidazolylacetamide -020               2.423     2.731    -0.308   -11.276
40 me_imidazolylacetamide -010               2.036     3.030    -0.994   -32.811
40 me_imidazolylacetamide 000                1.688     3.303    -1.615   -48.900
40 me_imidazolylacetamide 010                2.036     3.030    -0.994   -32.811
40 me_imidazolylacetamide 020                2.423     2.731    -0.308   -11.276
40 me_imidazolylacetamide 030                2.846     2.473     0.373    15.090
40 me_imidazolylacetamide 040                3.226     2.273     0.953    41.908
40 me_imidazolylacetamide 050                3.425     2.135     1.290    60.442
40 me_imidazolylacetamide 060                3.366     2.050     1.316    64.181
40 me_imidazolylacetamide 070                3.241     2.021     1.220    60.375
40 me_imidazolylacetamide 080                2.961     2.004     0.957    47.768
40 me_imidazolylacetamide 090                2.283     1.712     0.571    33.326
40 me_imidazolylacetamide 100                1.183     0.832     0.351    42.231
40 me_imidazolylacetamide 110                0.398     0.233     0.165    70.677
40 me_imidazolylacetamide 120                0.000     0.000     0.000     0.000
40 me_imidazolylacetamide 130                0.012     0.161    -0.149   -92.371
40 me_imidazolylacetamide 140                0.521     0.657    -0.136   -20.753
40 me_imidazolylacetamide 150                1.131     1.502    -0.371   -24.722
40 me_imidazolylacetamide 160                1.762     2.563    -0.801   -31.253
40 me_imidazolylacetamide 170                2.023     3.550    -1.527   -43.016
40 me_imidazolylacetamide 180                1.572     3.969    -2.397   -60.390
41 oxazolylacetamide -170                    1.631     1.331     0.300    22.531
41 oxazolylacetamide -160                    1.647     1.328     0.319    23.993
41 oxazolylacetamide -150                    1.761     1.379     0.382    27.724
41 oxazolylacetamide -140                    2.008     1.525     0.483    31.695
41 oxazolylacetamide -130                    2.406     1.764     0.642    36.373
41 oxazolylacetamide -120                    2.961     2.078     0.883    42.469
41 oxazolylacetamide -110                    3.675     2.450     1.225    50.003
41 oxazolylacetamide -100                    4.484     2.856     1.628    57.014
41 oxazolylacetamide -090                    5.201     3.230     1.971    61.007
41 oxazolylacetamide -080                    5.184     3.093     2.091    67.613
41 oxazolylacetamide -070                    4.024     2.495     1.529    61.294
41 oxazolylacetamide -060                    2.936     1.874     1.062    56.674
41 oxazolylacetamide -050                    1.974     1.272     0.702    55.220
41 oxazolylacetamide -040                    1.194     0.756     0.438    57.991
41 oxazolylacetamide -030                    0.635     0.375     0.260    69.261
41 oxazolylacetamide -020                    0.344     0.189     0.155    81.892
41 oxazolylacetamide -010                    0.148     0.084     0.064    76.130
41 oxazolylacetamide 000                     0.000     0.000     0.000     0.000
41 oxazolylacetamide 010                     0.148     0.084     0.064    76.130
41 oxazolylacetamide 020                     0.344     0.189     0.155    81.892
41 oxazolylacetamide 030                     0.635     0.375     0.260    69.261
41 oxazolylacetamide 040                     1.194     0.756     0.438    57.991
41 oxazolylacetamide 050                     1.974     1.272     0.702    55.220
41 oxazolylacetamide 060                     2.936     1.874     1.062    56.674
41 oxazolylacetamide 070                     4.024     2.495     1.529    61.294
41 oxazolylacetamide 080                     5.184     3.093     2.091    67.613
41 oxazolylacetamide 090                     5.201     3.230     1.971    61.007
41 oxazolylacetamide 100                     4.484     2.856     1.628    57.014
41 oxazolylacetamide 110                     3.675     2.450     1.225    50.003
41 oxazolylacetamide 120                     2.961     2.078     0.883    42.469
41 oxazolylacetamide 130                     2.406     1.764     0.642    36.373
41 oxazolylacetamide 140                     2.008     1.525     0.483    31.695
41 oxazolylacetamide 150                     1.761     1.379     0.382    27.724
41 oxazolylacetamide 160                     1.647     1.328     0.319    23.993
41 oxazolylacetamide 170                     1.631     1.331     0.300    22.531
41 oxazolylacetamide 180                     1.418     1.120     0.298    26.589
42 thiazolylacetamide -170                   0.162     0.209    -0.047   -22.353
42 thiazolylacetamide -160                   0.551     0.712    -0.161   -22.619
42 thiazolylacetamide -150                   1.151     1.534    -0.383   -24.939
42 thiazolylacetamide -140                   1.962     2.578    -0.616   -23.876
42 thiazolylacetamide -130                   2.957     3.717    -0.760   -20.459
42 thiazolylacetamide -120                   4.093     4.808    -0.715   -14.864
42 thiazolylacetamide -110                   5.341     5.749    -0.408    -7.105
42 thiazolylacetamide -100                   6.644     6.506     0.138     2.115
42 thiazolylacetamide -090                   7.173     6.822     0.351     5.143
42 thiazolylacetamide -080                   6.972     6.681     0.291     4.350
42 thiazolylacetamide -070                   6.855     6.427     0.428     6.666
42 thiazolylacetamide -060                   6.650     6.161     0.489     7.939
42 thiazolylacetamide -050                   6.144     5.812     0.332     5.712
42 thiazolylacetamide -040                   5.431     5.417     0.014     0.255
42 thiazolylacetamide -030                   4.848     5.120    -0.272    -5.307
42 thiazolylacetamide -020                   4.463     4.951    -0.488    -9.864
42 thiazolylacetamide -010                   3.892     4.748    -0.856   -18.035
42 thiazolylacetamide 000                    4.073     4.854    -0.781   -16.088
42 thiazolylacetamide 010                    3.892     4.748    -0.856   -18.035
42 thiazolylacetamide 020                    4.463     4.951    -0.488    -9.864
42 thiazolylacetamide 030                    4.848     5.120    -0.272    -5.307
42 thiazolylacetamide 040                    5.431     5.417     0.014     0.255
42 thiazolylacetamide 050                    6.144     5.812     0.332     5.712
42 thiazolylacetamide 060                    6.650     6.161     0.489     7.939
42 thiazolylacetamide 070                    6.855     6.427     0.428     6.666
42 thiazolylacetamide 080                    6.972     6.681     0.291     4.350
42 thiazolylacetamide 090                    7.173     6.822     0.351     5.143
42 thiazolylacetamide 100                    6.644     6.506     0.138     2.115
42 thiazolylacetamide 110                    5.341     5.749    -0.408    -7.105
42 thiazolylacetamide 120                    4.093     4.808    -0.715   -14.864
42 thiazolylacetamide 130                    2.957     3.717    -0.760   -20.459
42 thiazolylacetamide 140                    1.962     2.578    -0.616   -23.876
42 thiazolylacetamide 150                    1.151     1.534    -0.383   -24.939
42 thiazolylacetamide 160                    0.551     0.712    -0.161   -22.619
42 thiazolylacetamide 170                    0.162     0.209    -0.047   -22.353
42 thiazolylacetamide 180                    0.000     0.000     0.000     0.000
43 biphenyl -170                             2.106     1.863     0.243    13.045
43 biphenyl -160                             1.100     0.923     0.177    19.203
43 biphenyl -150                             0.300     0.231     0.069    29.902
43 biphenyl -140                             0.000     0.000     0.000     0.000
43 biphenyl -130                             0.196     0.206    -0.010    -4.739
43 biphenyl -120                             0.688     0.720    -0.032    -4.401
43 biphenyl -110                             1.238     1.346    -0.108    -8.034
43 biphenyl -100                             1.673     1.871    -0.198   -10.565
43 biphenyl -090                             1.805     2.068    -0.263   -12.697
43 biphenyl -080                             1.682     1.877    -0.195   -10.399
43 biphenyl -070                             1.243     1.351    -0.108    -7.997
43 biphenyl -060                             0.693     0.724    -0.031    -4.299
43 biphenyl -050                             0.197     0.207    -0.010    -4.965
43 biphenyl -040                             0.009     0.006     0.003    43.082
43 biphenyl -030                             0.327     0.263     0.064    24.431
43 biphenyl -020                             1.162     0.994     0.168    16.852
43 biphenyl -010                             2.177     1.938     0.239    12.338
43 biphenyl 000                              2.889     2.633     0.256     9.730
43 biphenyl 010                              2.177     1.938     0.239    12.338
43 biphenyl 020                              1.162     0.994     0.168    16.852
43 biphenyl 030                              0.327     0.263     0.064    24.431
43 biphenyl 040                              0.009     0.006     0.003    43.082
43 biphenyl 050                              0.197     0.207    -0.010    -4.965
43 biphenyl 060                              0.693     0.724    -0.031    -4.299
43 biphenyl 070                              1.243     1.351    -0.108    -7.997
43 biphenyl 080                              1.682     1.877    -0.195   -10.399
43 biphenyl 090                              1.805     2.068    -0.263   -12.697
43 biphenyl 100                              1.673     1.871    -0.198   -10.565
43 biphenyl 110                              1.238     1.346    -0.108    -8.034
43 biphenyl 120                              0.688     0.720    -0.032    -4.401
43 biphenyl 130                              0.196     0.206    -0.010    -4.739
43 biphenyl 140                              0.000     0.000     0.000     0.000
43 biphenyl 150                              0.300     0.231     0.069    29.902
43 biphenyl 160                              1.100     0.923     0.177    19.203
43 biphenyl 170                              2.106     1.863     0.243    13.045
43 biphenyl 180                              2.768     2.529     0.239     9.443
44 phenylpyridine -170                       0.382     0.277     0.105    37.946
44 phenylpyridine -160                       0.091     0.007     0.084  1194.767
44 phenylpyridine -150                       0.000     0.000     0.000     0.000
44 phenylpyridine -140                       0.196     0.328    -0.132   -40.323
44 phenylpyridine -130                       0.713     0.989    -0.276   -27.948
44 phenylpyridine -120                       1.424     1.860    -0.436   -23.459
44 phenylpyridine -110                       2.157     2.737    -0.580   -21.183
44 phenylpyridine -100                       2.711     3.397    -0.686   -20.185
44 phenylpyridine -090                       2.920     3.634    -0.714   -19.644
44 phenylpyridine -080                       2.744     3.384    -0.640   -18.900
44 phenylpyridine -070                       2.183     2.723    -0.540   -19.817
44 phenylpyridine -060                       1.439     1.854    -0.415   -22.386
44 phenylpyridine -050                       0.718     0.991    -0.273   -27.576
44 phenylpyridine -040                       0.203     0.334    -0.131   -39.301
44 phenylpyridine -030                       0.001     0.012    -0.011   -91.156
44 phenylpyridine -020                       0.113     0.048     0.065   134.498
44 phenylpyridine -010                       0.427     0.334     0.093    27.881
44 phenylpyridine 000                        0.715     0.618     0.097    15.665
44 phenylpyridine 010                        0.427     0.334     0.093    27.881
44 phenylpyridine 020                        0.113     0.048     0.065   134.498
44 phenylpyridine 030                        0.001     0.012    -0.011   -91.156
44 phenylpyridine 040                        0.203     0.334    -0.131   -39.301
44 phenylpyridine 050                        0.718     0.991    -0.273   -27.576
44 phenylpyridine 060                        1.439     1.854    -0.415   -22.386
44 phenylpyridine 070                        2.183     2.723    -0.540   -19.817
44 phenylpyridine 080                        2.744     3.384    -0.640   -18.900
44 phenylpyridine 090                        2.920     3.634    -0.714   -19.644
44 phenylpyridine 100                        2.711     3.397    -0.686   -20.185
44 phenylpyridine 110                        2.157     2.737    -0.580   -21.183
44 phenylpyridine 120                        1.424     1.860    -0.436   -23.459
44 phenylpyridine 130                        0.713     0.989    -0.276   -27.948
44 phenylpyridine 140                        0.196     0.328    -0.132   -40.323
44 phenylpyridine 150                        0.000     0.000     0.000     0.000
44 phenylpyridine 160                        0.091     0.007     0.084  1194.767
44 phenylpyridine 170                        0.382     0.277     0.105    37.946
44 phenylpyridine 180                        0.656     0.562     0.094    16.644
45 phenylpyrimidine -170                     0.232     0.207     0.025    12.262
45 phenylpyrimidine -160                     0.370     0.392    -0.022    -5.587
45 phenylpyrimidine -150                     0.811     0.918    -0.107   -11.643
45 phenylpyrimidine -140                     1.503     1.746    -0.243   -13.890
45 phenylpyrimidine -130                     2.409     2.830    -0.421   -14.893
45 phenylpyrimidine -120                     3.444     4.056    -0.612   -15.085
45 phenylpyrimidine -110                     4.438     5.211    -0.773   -14.835
45 phenylpyrimidine -100                     5.204     6.052    -0.848   -14.009
45 phenylpyrimidine -090                     5.456     6.348    -0.892   -14.058
45 phenylpyrimidine -080                     5.199     6.053    -0.854   -14.113
45 phenylpyrimidine -070                     4.458     5.230    -0.772   -14.766
45 phenylpyrimidine -060                     3.461     4.084    -0.623   -15.247
45 phenylpyrimidine -050                     2.427     2.858    -0.431   -15.095
45 phenylpyrimidine -040                     1.514     1.759    -0.245   -13.905
45 phenylpyrimidine -030                     0.818     0.920    -0.102   -11.141
45 phenylpyrimidine -020                     0.371     0.392    -0.021    -5.363
45 phenylpyrimidine -010                     0.263     0.235     0.028    12.025
45 phenylpyrimidine 000                      0.004     0.001     0.003   263.235
45 phenylpyrimidine 010                      0.264     0.235     0.029    12.390
45 phenylpyrimidine 020                      0.369     0.392    -0.023    -5.758
45 phenylpyrimidine 030                      0.820     0.920    -0.100   -10.879
45 phenylpyrimidine 040                      1.516     1.759    -0.243   -13.828
45 phenylpyrimidine 050                      2.428     2.858    -0.430   -15.038
45 phenylpyrimidine 060                      3.462     4.084    -0.622   -15.221
45 phenylpyrimidine 070                      4.458     5.230    -0.772   -14.754
45 phenylpyrimidine 080                      5.200     6.053    -0.853   -14.097
45 phenylpyrimidine 090                      5.456     6.348    -0.892   -14.057
45 phenylpyrimidine 100                      5.205     6.052    -0.847   -13.995
45 phenylpyrimidine 110                      4.438     5.211    -0.773   -14.829
45 phenylpyrimidine 120                      3.440     4.056    -0.616   -15.199
45 phenylpyrimidine 130                      2.407     2.830    -0.423   -14.940
45 phenylpyrimidine 140                      1.507     1.746    -0.239   -13.663
45 phenylpyrimidine 150                      0.812     0.918    -0.106   -11.586
45 phenylpyrimidine 160                      0.370     0.392    -0.022    -5.732
45 phenylpyrimidine 170                      0.232     0.207     0.025    11.928
45 phenylpyrimidine 180                      0.000     0.000     0.000     0.000
46 bipyridine -170                           0.178     0.161     0.017    10.582
46 bipyridine -160                           0.438     0.471    -0.033    -7.106
46 bipyridine -150                           0.900     1.062    -0.162   -15.287
46 bipyridine -140                           1.585     1.958    -0.373   -19.054
46 bipyridine -130                           2.475     3.108    -0.633   -20.380
46 bipyridine -120                           3.464     4.374    -0.910   -20.805
46 bipyridine -110                           4.429     5.568    -1.139   -20.456
46 bipyridine -100                           5.235     6.496    -1.261   -19.407
46 bipyridine -090                           5.735     7.004    -1.269   -18.119
46 bipyridine -080                           5.909     7.068    -1.159   -16.394
46 bipyridine -070                           5.823     6.806    -0.983   -14.444
46 bipyridine -060                           5.590     6.392    -0.802   -12.548
46 bipyridine -050                           5.415     6.040    -0.625   -10.353
46 bipyridine -040                           5.427     5.916    -0.489    -8.263
46 bipyridine -030                           5.670     6.108    -0.438    -7.178
46 bipyridine -020                           6.107     6.586    -0.479    -7.272
46 bipyridine -010                           6.563     7.160    -0.597    -8.332
46 bipyridine 000                            6.521     7.290    -0.769   -10.550
46 bipyridine 010                            6.567     7.160    -0.593    -8.280
46 bipyridine 020                            6.107     6.586    -0.479    -7.274
46 bipyridine 030                            5.667     6.108    -0.441    -7.212
46 bipyridine 040                            5.429     5.916    -0.487    -8.225
46 bipyridine 050                            5.415     6.040    -0.625   -10.343
46 bipyridine 060                            5.590     6.392    -0.802   -12.549
46 bipyridine 070                            5.823     6.806    -0.983   -14.449
46 bipyridine 080                            5.909     7.068    -1.159   -16.393
46 bipyridine 090                            5.732     7.004    -1.272   -18.159
46 bipyridine 100                            5.235     6.496    -1.261   -19.408
46 bipyridine 110                            4.432     5.568    -1.136   -20.411
46 bipyridine 120                            3.466     4.374    -0.908   -20.763
46 bipyridine 130                            2.477     3.108    -0.631   -20.312
46 bipyridine 140                            1.585     1.958    -0.373   -19.062
46 bipyridine 150                            0.897     1.062    -0.165   -15.513
46 bipyridine 160                            0.440     0.471    -0.031    -6.478
46 bipyridine 170                            0.177     0.161     0.016     9.740
46 bipyridine 180                            0.000     0.000     0.000     0.000
47 fluorobiphenyl -170                       2.978     2.624     0.354    13.508
47 fluorobiphenyl -160                       1.543     1.379     0.164    11.919
47 fluorobiphenyl -150                       0.489     0.447     0.042     9.500
47 fluorobiphenyl -140                       0.000     0.000     0.000     0.000
47 fluorobiphenyl -130                       0.061     0.030     0.031   103.621
47 fluorobiphenyl -120                       0.453     0.409     0.044    10.753
47 fluorobiphenyl -110                       0.938     0.921     0.017     1.862
47 fluorobiphenyl -100                       1.347     1.355    -0.008    -0.580
47 fluorobiphenyl -090                       1.463     1.508    -0.045    -2.962
47 fluorobiphenyl -080                       1.308     1.337    -0.029    -2.165
47 fluorobiphenyl -070                       0.872     0.878    -0.006    -0.637
47 fluorobiphenyl -060                       0.382     0.354     0.028     7.883
47 fluorobiphenyl -050                       0.026     0.002     0.024  1178.617
47 fluorobiphenyl -040                       0.062     0.049     0.013    25.648
47 fluorobiphenyl -030                       0.656     0.597     0.059     9.811
47 fluorobiphenyl -020                       1.754     1.584     0.170    10.756
47 fluorobiphenyl -010                       3.108     2.779     0.329    11.845
47 fluorobiphenyl 000                        4.182     3.718     0.464    12.469
47 fluorobiphenyl 010                        3.112     2.779     0.333    11.974
47 fluorobiphenyl 020                        1.749     1.584     0.165    10.444
47 fluorobiphenyl 030                        0.658     0.597     0.061    10.239
47 fluorobiphenyl 040                        0.062     0.049     0.013    26.452
47 fluorobiphenyl 050                        0.028     0.002     0.026  1292.036
47 fluorobiphenyl 060                        0.381     0.354     0.027     7.710
47 fluorobiphenyl 070                        0.873     0.878    -0.005    -0.625
47 fluorobiphenyl 080                        1.309     1.337    -0.028    -2.062
47 fluorobiphenyl 090                        1.463     1.508    -0.045    -2.994
47 fluorobiphenyl 100                        1.351     1.355    -0.004    -0.270
47 fluorobiphenyl 110                        0.940     0.921     0.019     2.072
47 fluorobiphenyl 120                        0.453     0.409     0.044    10.867
47 fluorobiphenyl 130                        0.058     0.030     0.028    92.753
47 fluorobiphenyl 140                       -0.003     0.000    -0.003      -Inf
47 fluorobiphenyl 150                        0.491     0.447     0.044     9.938
47 fluorobiphenyl 160                        1.545     1.379     0.166    12.027
47 fluorobiphenyl 170                        2.981     2.624     0.357    13.602
47 fluorobiphenyl 180                        4.109     3.634     0.475    13.071
48 fluorophenyl_pyridine -170                0.953     0.561     0.392    69.821
48 fluorophenyl_pyridine -160                0.358     0.159     0.199   124.931
48 fluorophenyl_pyridine -150                0.000     0.000     0.000     0.000
48 fluorophenyl_pyridine -140                0.019     0.205    -0.186   -90.614
48 fluorophenyl_pyridine -130                0.430     0.765    -0.335   -43.829
48 fluorophenyl_pyridine -120                1.043     1.544    -0.501   -32.453
48 fluorophenyl_pyridine -110                1.726     2.344    -0.618   -26.359
48 fluorophenyl_pyridine -100                2.312     2.949    -0.637   -21.594
48 fluorophenyl_pyridine -090                2.605     3.208    -0.603   -18.807
48 fluorophenyl_pyridine -080                2.612     3.108    -0.496   -15.962
48 fluorophenyl_pyridine -070                2.389     2.775    -0.386   -13.925
48 fluorophenyl_pyridine -060                2.123     2.407    -0.284   -11.793
48 fluorophenyl_pyridine -050                1.994     2.225    -0.231   -10.363
48 fluorophenyl_pyridine -040                2.173     2.395    -0.222    -9.251
48 fluorophenyl_pyridine -030                2.732     2.987    -0.255    -8.551
48 fluorophenyl_pyridine -020                3.587     3.929    -0.342    -8.706
48 fluorophenyl_pyridine -010                4.532     5.013    -0.481    -9.591
48 fluorophenyl_pyridine 000                 4.514     5.282    -0.768   -14.548
48 fluorophenyl_pyridine 010                 4.532     5.013    -0.481    -9.589
48 fluorophenyl_pyridine 020                 3.584     3.929    -0.345    -8.784
48 fluorophenyl_pyridine 030                 2.731     2.987    -0.256    -8.574
48 fluorophenyl_pyridine 040                 2.173     2.395    -0.222    -9.253
48 fluorophenyl_pyridine 050                 1.992     2.225    -0.233   -10.472
48 fluorophenyl_pyridine 060                 2.123     2.407    -0.284   -11.798
48 fluorophenyl_pyridine 070                 2.390     2.775    -0.385   -13.881
48 fluorophenyl_pyridine 080                 2.611     3.108    -0.497   -16.001
48 fluorophenyl_pyridine 090                 2.605     3.208    -0.603   -18.798
48 fluorophenyl_pyridine 100                 2.314     2.949    -0.635   -21.546
48 fluorophenyl_pyridine 110                 1.727     2.344    -0.617   -26.339
48 fluorophenyl_pyridine 120                 1.044     1.544    -0.500   -32.373
48 fluorophenyl_pyridine 130                 0.427     0.765    -0.338   -44.219
48 fluorophenyl_pyridine 140                 0.021     0.205    -0.184   -89.874
48 fluorophenyl_pyridine 150                -0.003     0.000    -0.003      -Inf
48 fluorophenyl_pyridine 160                 0.359     0.159     0.200   125.881
48 fluorophenyl_pyridine 170                 0.953     0.561     0.392    69.824
48 fluorophenyl_pyridine 180                 0.895     0.485     0.410    84.522
49 phenylfuran -170                          0.140     0.158    -0.018   -11.292
49 phenylfuran -160                          0.159     0.230    -0.071   -30.848
49 phenylfuran -150                          0.370     0.497    -0.127   -25.560
49 phenylfuran -140                          0.779     0.970    -0.191   -19.718
49 phenylfuran -130                          1.349     1.633    -0.284   -17.395
49 phenylfuran -120                          1.987     2.430    -0.443   -18.248
49 phenylfuran -110                          2.583     3.237    -0.654   -20.218
49 phenylfuran -100                          3.020     3.859    -0.839   -21.742
49 phenylfuran -090                          3.199     4.096    -0.897   -21.902
49 phenylfuran -080                          3.086     3.875    -0.789   -20.374
49 phenylfuran -070                          2.666     3.284    -0.618   -18.816
49 phenylfuran -060                          2.090     2.503    -0.413   -16.491
49 phenylfuran -050                          1.463     1.710    -0.247   -14.437
49 phenylfuran -040                          0.854     1.018    -0.164   -16.112
49 phenylfuran -030                          0.394     0.513    -0.119   -23.119
49 phenylfuran -020                          0.154     0.233    -0.079   -34.001
49 phenylfuran -010                          0.178     0.205    -0.027   -13.270
49 phenylfuran 000                           0.000     0.000     0.000     0.000
49 phenylfuran 010                           0.178     0.205    -0.027   -13.270
49 phenylfuran 020                           0.154     0.233    -0.079   -34.001
49 phenylfuran 030                           0.394     0.513    -0.119   -23.119
49 phenylfuran 040                           0.854     1.018    -0.164   -16.112
49 phenylfuran 050                           1.463     1.710    -0.247   -14.437
49 phenylfuran 060                           2.090     2.503    -0.413   -16.491
49 phenylfuran 070                           2.666     3.284    -0.618   -18.816
49 phenylfuran 080                           3.086     3.875    -0.789   -20.374
49 phenylfuran 090                           3.199     4.096    -0.897   -21.902
49 phenylfuran 100                           3.020     3.859    -0.839   -21.742
49 phenylfuran 110                           2.583     3.237    -0.654   -20.218
49 phenylfuran 120                           1.987     2.430    -0.443   -18.248
49 phenylfuran 130                           1.349     1.633    -0.284   -17.395
49 phenylfuran 140                           0.779     0.970    -0.191   -19.718
49 phenylfuran 150                           0.370     0.497    -0.127   -25.560
49 phenylfuran 160                           0.159     0.230    -0.071   -30.848
49 phenylfuran 170                           0.140     0.158    -0.018   -11.292
49 phenylfuran 180                           0.279     0.244     0.035    14.409
50 furanylpyridine -170                      2.378     2.818    -0.440   -15.628
50 furanylpyridine -160                      2.473     2.922    -0.449   -15.359
50 furanylpyridine -150                      2.701     3.186    -0.485   -15.226
50 furanylpyridine -140                      3.086     3.634    -0.548   -15.070
50 furanylpyridine -130                      3.619     4.267    -0.648   -15.196
50 furanylpyridine -120                      4.199     5.020    -0.821   -16.359
50 furanylpyridine -110                      4.715     5.800    -1.085   -18.707
50 furanylpyridine -100                      5.024     6.431    -1.407   -21.880
50 furanylpyridine -090                      5.028     6.700    -1.672   -24.949
50 furanylpyridine -080                      4.798     6.416    -1.618   -25.218
50 furanylpyridine -070                      4.304     5.608    -1.304   -23.247
50 furanylpyridine -060                      3.577     4.500    -0.923   -20.513
50 furanylpyridine -050                      2.734     3.317    -0.583   -17.576
50 furanylpyridine -040                      1.883     2.211    -0.328   -14.826
50 furanylpyridine -030                      1.123     1.280    -0.157   -12.236
50 furanylpyridine -020                      0.534     0.590    -0.056    -9.553
50 furanylpyridine -010                      0.141     0.161    -0.020   -12.528
50 furanylpyridine 000                       0.000     0.000     0.000     0.000
50 furanylpyridine 010                       0.141     0.161    -0.020   -12.528
50 furanylpyridine 020                       0.534     0.590    -0.056    -9.553
50 furanylpyridine 030                       1.123     1.280    -0.157   -12.236
50 furanylpyridine 040                       1.883     2.211    -0.328   -14.826
50 furanylpyridine 050                       2.734     3.317    -0.583   -17.576
50 furanylpyridine 060                       3.577     4.500    -0.923   -20.513
50 furanylpyridine 070                       4.304     5.608    -1.304   -23.247
50 furanylpyridine 080                       4.798     6.416    -1.618   -25.218
50 furanylpyridine 090                       5.028     6.700    -1.672   -24.949
50 furanylpyridine 100                       5.024     6.431    -1.407   -21.880
50 furanylpyridine 110                       4.715     5.800    -1.085   -18.707
50 furanylpyridine 120                       4.199     5.020    -0.821   -16.359
50 furanylpyridine 130                       3.619     4.267    -0.648   -15.196
50 furanylpyridine 140                       3.086     3.634    -0.548   -15.070
50 furanylpyridine 150                       2.701     3.186    -0.485   -15.226
50 furanylpyridine 160                       2.473     2.922    -0.449   -15.359
50 furanylpyridine 170                       2.379     2.818    -0.439   -15.563
50 furanylpyridine 180                       2.284     2.736    -0.452   -16.531
51 phenylthiophene -170                      0.554     0.404     0.150    37.065
51 phenylthiophene -160                      0.221     0.124     0.097    78.288
51 phenylthiophene -150                      0.000     0.000     0.000     0.000
51 phenylthiophene -140                     -0.018     0.107    -0.125  -117.151
51 phenylthiophene -130                      0.176     0.457    -0.281   -61.564
51 phenylthiophene -120                      0.477     0.991    -0.514   -51.845
51 phenylthiophene -110                      0.813     1.586    -0.773   -48.763
51 phenylthiophene -100                      1.089     2.058    -0.969   -47.066
51 phenylthiophene -090                      1.173     2.237    -1.064   -47.571
51 phenylthiophene -080                      1.081     2.061    -0.980   -47.535
51 phenylthiophene -070                      0.833     1.609    -0.776   -48.251
51 phenylthiophene -060                      0.521     1.026    -0.505   -49.213
51 phenylthiophene -050                      0.210     0.481    -0.271   -56.310
51 phenylthiophene -040                     -0.015     0.108    -0.123  -114.101
51 phenylthiophene -030                     -0.020     0.004    -0.024  -597.625
51 phenylthiophene -020                      0.260     0.196     0.064    32.905
51 phenylthiophene -010                      0.713     0.569     0.144    25.305
51 phenylthiophene 000                       1.049     0.877     0.172    19.641
51 phenylthiophene 010                       0.713     0.569     0.144    25.305
51 phenylthiophene 020                       0.260     0.196     0.064    32.905
51 phenylthiophene 030                      -0.020     0.004    -0.024  -597.625
51 phenylthiophene 040                      -0.015     0.108    -0.123  -114.101
51 phenylthiophene 050                       0.210     0.481    -0.271   -56.310
51 phenylthiophene 060                       0.521     1.026    -0.505   -49.213
51 phenylthiophene 070                       0.833     1.609    -0.776   -48.251
51 phenylthiophene 080                       1.081     2.061    -0.980   -47.535
51 phenylthiophene 090                       1.173     2.237    -1.064   -47.571
51 phenylthiophene 100                       1.089     2.058    -0.969   -47.066
51 phenylthiophene 110                       0.813     1.586    -0.773   -48.763
51 phenylthiophene 120                       0.477     0.991    -0.514   -51.845
51 phenylthiophene 130                       0.176     0.457    -0.281   -61.564
51 phenylthiophene 140                      -0.018     0.107    -0.125  -117.151
51 phenylthiophene 150                       0.000     0.000     0.000     0.000
51 phenylthiophene 160                       0.221     0.124     0.097    78.288
51 phenylthiophene 170                       0.554     0.404     0.150    37.065
51 phenylthiophene 180                       0.819     0.661     0.158    23.846
52 thiophenylpyridine -170                  -0.026     0.057    -0.083  -146.420
52 thiophenylpyridine -160                   0.050     0.340    -0.290   -85.285
52 thiophenylpyridine -150                   0.268     0.818    -0.550   -67.271
52 thiophenylpyridine -140                   0.685     1.511    -0.826   -54.684
52 thiophenylpyridine -130                   1.276     2.372    -1.096   -46.225
52 thiophenylpyridine -120                   1.929     3.313    -1.384   -41.788
52 thiophenylpyridine -110                   2.509     4.203    -1.694   -40.305
52 thiophenylpyridine -100                   2.957     4.877    -1.920   -39.374
52 thiophenylpyridine -090                   3.136     5.166    -2.030   -39.303
52 thiophenylpyridine -080                   3.060     4.966    -1.906   -38.387
52 thiophenylpyridine -070                   2.784     4.360    -1.576   -36.140
52 thiophenylpyridine -060                   2.368     3.529    -1.161   -32.900
52 thiophenylpyridine -050                   1.875     2.647    -0.772   -29.157
52 thiophenylpyridine -040                   1.400     1.850    -0.450   -24.351
52 thiophenylpyridine -030                   0.995     1.221    -0.226   -18.469
52 thiophenylpyridine -020                   0.758     0.835    -0.077    -9.261
52 thiophenylpyridine -010                   0.728     0.729    -0.001    -0.164
52 thiophenylpyridine 000                    0.795     0.729     0.066     9.098
52 thiophenylpyridine 010                    0.728     0.729    -0.001    -0.164
52 thiophenylpyridine 020                    0.758     0.835    -0.077    -9.261
52 thiophenylpyridine 030                    0.995     1.221    -0.226   -18.469
52 thiophenylpyridine 040                    1.400     1.850    -0.450   -24.351
52 thiophenylpyridine 050                    1.875     2.647    -0.772   -29.157
52 thiophenylpyridine 060                    2.368     3.529    -1.161   -32.900
52 thiophenylpyridine 070                    2.784     4.360    -1.576   -36.140
52 thiophenylpyridine 080                    3.060     4.966    -1.906   -38.387
52 thiophenylpyridine 090                    3.136     5.166    -2.030   -39.303
52 thiophenylpyridine 100                    2.957     4.877    -1.920   -39.374
52 thiophenylpyridine 110                    2.509     4.203    -1.694   -40.305
52 thiophenylpyridine 120                    1.929     3.313    -1.384   -41.788
52 thiophenylpyridine 130                    1.276     2.372    -1.096   -46.225
52 thiophenylpyridine 140                    0.685     1.511    -0.826   -54.684
52 thiophenylpyridine 150                    0.268     0.818    -0.550   -67.271
52 thiophenylpyridine 160                    0.050     0.340    -0.290   -85.285
52 thiophenylpyridine 170                   -0.026     0.057    -0.083  -146.420
52 thiophenylpyridine 180                    0.000     0.000     0.000     0.000
53 phenyloxazole -170                        0.113     0.143    -0.030   -20.897
53 phenyloxazole -160                        0.362     0.455    -0.093   -20.364
53 phenyloxazole -150                        0.817     0.993    -0.176   -17.751
53 phenyloxazole -140                        1.471     1.749    -0.278   -15.899
53 phenyloxazole -130                        2.271     2.675    -0.404   -15.113
53 phenyloxazole -120                        3.151     3.689    -0.538   -14.583
53 phenyloxazole -110                        3.963     4.636    -0.673   -14.525
53 phenyloxazole -100                        4.535     5.328    -0.793   -14.892
53 phenyloxazole -090                        4.771     5.589    -0.818   -14.641
53 phenyloxazole -080                        4.611     5.342    -0.731   -13.686
53 phenyloxazole -070                        4.064     4.677    -0.613   -13.101
53 phenyloxazole -060                        3.266     3.761    -0.495   -13.157
53 phenyloxazole -050                        2.392     2.766    -0.374   -13.512
53 phenyloxazole -040                        1.561     1.820    -0.259   -14.211
53 phenyloxazole -030                        0.876     1.035    -0.159   -15.326
53 phenyloxazole -020                        0.385     0.471    -0.086   -18.204
53 phenyloxazole -010                        0.153     0.186    -0.033   -17.877
53 phenyloxazole 000                         0.000     0.000     0.000     0.000
53 phenyloxazole 010                         0.153     0.186    -0.033   -17.877
53 phenyloxazole 020                         0.385     0.471    -0.086   -18.204
53 phenyloxazole 030                         0.876     1.035    -0.159   -15.326
53 phenyloxazole 040                         1.561     1.820    -0.259   -14.211
53 phenyloxazole 050                         2.392     2.766    -0.374   -13.512
53 phenyloxazole 060                         3.266     3.761    -0.495   -13.157
53 phenyloxazole 070                         4.064     4.677    -0.613   -13.101
53 phenyloxazole 080                         4.611     5.342    -0.731   -13.686
53 phenyloxazole 090                         4.771     5.589    -0.818   -14.641
53 phenyloxazole 100                         4.535     5.328    -0.793   -14.892
53 phenyloxazole 110                         3.963     4.636    -0.673   -14.525
53 phenyloxazole 120                         3.151     3.689    -0.538   -14.583
53 phenyloxazole 130                         2.271     2.675    -0.404   -15.113
53 phenyloxazole 140                         1.471     1.749    -0.278   -15.899
53 phenyloxazole 150                         0.817     0.993    -0.176   -17.751
53 phenyloxazole 160                         0.362     0.455    -0.093   -20.364
53 phenyloxazole 170                         0.113     0.143    -0.030   -20.897
53 phenyloxazole 180                         0.003     0.003    -0.000   -13.203
54 pyridinyloxazole -170                     0.106     0.120    -0.014   -11.613
54 pyridinyloxazole -160                     0.389     0.438    -0.049   -11.247
54 pyridinyloxazole -150                     0.840     0.958    -0.118   -12.344
54 pyridinyloxazole -140                     1.469     1.682    -0.213   -12.662
54 pyridinyloxazole -130                     2.218     2.559    -0.341   -13.322
54 pyridinyloxazole -120                     3.020     3.507    -0.487   -13.884
54 pyridinyloxazole -110                     3.757     4.416    -0.659   -14.928
54 pyridinyloxazole -100                     4.309     5.156    -0.847   -16.418
54 pyridinyloxazole -090                     4.610     5.587    -0.977   -17.483
54 pyridinyloxazole -080                     4.661     5.622    -0.961   -17.095
54 pyridinyloxazole -070                     4.417     5.273    -0.856   -16.238
54 pyridinyloxazole -060                     4.000     4.673    -0.673   -14.397
54 pyridinyloxazole -050                     3.528     3.980    -0.452   -11.357
54 pyridinyloxazole -040                     3.103     3.332    -0.229    -6.872
54 pyridinyloxazole -030                     2.777     2.821    -0.044    -1.560
54 pyridinyloxazole -020                     2.561     2.472     0.089     3.610
54 pyridinyloxazole -010                     2.452     2.290     0.162     7.089
54 pyridinyloxazole 000                      2.374     2.183     0.191     8.748
54 pyridinyloxazole 010                      2.452     2.290     0.162     7.089
54 pyridinyloxazole 020                      2.561     2.472     0.089     3.610
54 pyridinyloxazole 030                      2.775     2.821    -0.046    -1.624
54 pyridinyloxazole 040                      3.103     3.332    -0.229    -6.872
54 pyridinyloxazole 050                      3.528     3.980    -0.452   -11.357
54 pyridinyloxazole 060                      4.000     4.673    -0.673   -14.397
54 pyridinyloxazole 070                      4.417     5.273    -0.856   -16.238
54 pyridinyloxazole 080                      4.661     5.622    -0.961   -17.095
54 pyridinyloxazole 090                      4.610     5.587    -0.977   -17.483
54 pyridinyloxazole 100                      4.309     5.156    -0.847   -16.418
54 pyridinyloxazole 110                      3.757     4.416    -0.659   -14.928
54 pyridinyloxazole 120                      3.020     3.507    -0.487   -13.884
54 pyridinyloxazole 130                      2.218     2.559    -0.341   -13.322
54 pyridinyloxazole 140                      1.469     1.682    -0.213   -12.662
54 pyridinyloxazole 150                      0.840     0.958    -0.118   -12.344
54 pyridinyloxazole 160                      0.389     0.438    -0.049   -11.247
54 pyridinyloxazole 170                      0.106     0.120    -0.014   -11.613
54 pyridinyloxazole 180                      0.000     0.000     0.000     0.000
55 phenylthiazole -170                       0.000     0.000     0.000     0.000
55 phenylthiazole -160                       0.104     0.101     0.003     3.187
55 phenylthiazole -150                       0.334     0.387    -0.053   -13.798
55 phenylthiazole -140                       0.729     0.892    -0.163   -18.235
55 phenylthiazole -130                       1.265     1.594    -0.329   -20.642
55 phenylthiazole -120                       1.886     2.425    -0.539   -22.234
55 phenylthiazole -110                       2.498     3.249    -0.751   -23.118
55 phenylthiazole -100                       2.956     3.857    -0.901   -23.347
55 phenylthiazole -090                       3.127     4.090    -0.963   -23.556
55 phenylthiazole -080                       2.964     3.863    -0.899   -23.264
55 phenylthiazole -070                       2.553     3.266    -0.713   -21.829
55 phenylthiazole -060                       1.984     2.460    -0.476   -19.349
55 phenylthiazole -050                       1.363     1.628    -0.265   -16.291
55 phenylthiazole -040                       0.772     0.906    -0.134   -14.820
55 phenylthiazole -030                       0.348     0.406    -0.058   -14.248
55 phenylthiazole -020                       0.175     0.192    -0.017    -8.791
55 phenylthiazole -010                       0.257     0.245     0.012     4.934
55 phenylthiazole 000                        0.325     0.303     0.022     7.404
55 phenylthiazole 010                        0.257     0.245     0.012     4.934
55 phenylthiazole 020                        0.175     0.192    -0.017    -8.791
55 phenylthiazole 030                        0.348     0.406    -0.058   -14.248
55 phenylthiazole 040                        0.772     0.906    -0.134   -14.820
55 phenylthiazole 050                        1.363     1.628    -0.265   -16.291
55 phenylthiazole 060                        1.984     2.460    -0.476   -19.349
55 phenylthiazole 070                        2.553     3.266    -0.713   -21.829
55 phenylthiazole 080                        2.964     3.863    -0.899   -23.264
55 phenylthiazole 090                        3.127     4.090    -0.963   -23.556
55 phenylthiazole 100                        2.956     3.857    -0.901   -23.347
55 phenylthiazole 110                        2.498     3.249    -0.751   -23.118
55 phenylthiazole 120                        1.886     2.425    -0.539   -22.234
55 phenylthiazole 130                        1.265     1.594    -0.329   -20.642
55 phenylthiazole 140                        0.729     0.892    -0.163   -18.235
55 phenylthiazole 150                        0.334     0.387    -0.053   -13.798
55 phenylthiazole 160                        0.104     0.101     0.003     3.187
55 phenylthiazole 170                        0.000     0.000     0.000     0.000
55 phenylthiazole 180                        0.206     0.191     0.015     7.722
56 pyridinylthiazole -170                    0.178     0.217    -0.039   -18.115
56 pyridinylthiazole -160                    0.600     0.777    -0.177   -22.797
56 pyridinylthiazole -150                    1.247     1.640    -0.393   -23.991
56 pyridinylthiazole -140                    2.092     2.741    -0.649   -23.694
56 pyridinylthiazole -130                    3.072     3.987    -0.915   -22.948
56 pyridinylthiazole -120                    4.103     5.252    -1.149   -21.877
56 pyridinylthiazole -110                    5.039     6.385    -1.346   -21.085
56 pyridinylthiazole -100                    5.814     7.259    -1.445   -19.900
56 pyridinylthiazole -090                    6.332     7.754    -1.422   -18.335
56 pyridinylthiazole -080                    6.579     7.833    -1.254   -16.006
56 pyridinylthiazole -070                    6.603     7.566    -0.963   -12.729
56 pyridinylthiazole -060                    6.500     7.126    -0.626    -8.788
56 pyridinylthiazole -050                    6.376     6.676    -0.300    -4.494
56 pyridinylthiazole -040                    6.306     6.349    -0.043    -0.675
56 pyridinylthiazole -030                    6.329     6.203     0.126     2.031
56 pyridinylthiazole -020                    6.443     6.243     0.200     3.202
56 pyridinylthiazole -010                    6.556     6.350     0.206     3.244
56 pyridinylthiazole 000                     6.331     6.197     0.134     2.157
56 pyridinylthiazole 010                     6.556     6.350     0.206     3.244
56 pyridinylthiazole 020                     6.443     6.243     0.200     3.202
56 pyridinylthiazole 030                     6.329     6.203     0.126     2.031
56 pyridinylthiazole 040                     6.306     6.349    -0.043    -0.675
56 pyridinylthiazole 050                     6.376     6.676    -0.300    -4.494
56 pyridinylthiazole 060                     6.500     7.126    -0.626    -8.788
56 pyridinylthiazole 070                     6.603     7.566    -0.963   -12.729
56 pyridinylthiazole 080                     6.579     7.833    -1.254   -16.006
56 pyridinylthiazole 090                     6.332     7.754    -1.422   -18.335
56 pyridinylthiazole 100                     5.814     7.259    -1.445   -19.900
56 pyridinylthiazole 110                     5.039     6.385    -1.346   -21.085
56 pyridinylthiazole 120                     4.103     5.252    -1.149   -21.877
56 pyridinylthiazole 130                     3.072     3.987    -0.915   -22.948
56 pyridinylthiazole 140                     2.092     2.741    -0.649   -23.694
56 pyridinylthiazole 150                     1.247     1.640    -0.393   -23.991
56 pyridinylthiazole 160                     0.600     0.777    -0.177   -22.797
56 pyridinylthiazole 170                     0.178     0.217    -0.039   -18.115
56 pyridinylthiazole 180                     0.000     0.000     0.000     0.000
57 phenylpyrrole -170                        0.450     0.375     0.075    19.925
57 phenylpyrrole -160                        0.140     0.085     0.055    65.206
57 phenylpyrrole -150                        0.032     0.011     0.021   192.750
57 phenylpyrrole -140                        0.157     0.201    -0.044   -21.966
57 phenylpyrrole -130                        0.503     0.646    -0.143   -22.083
57 phenylpyrrole -120                        0.935     1.276    -0.341   -26.726
57 phenylpyrrole -110                        1.358     1.966    -0.608   -30.912
57 phenylpyrrole -100                        1.682     2.520    -0.838   -33.252
57 phenylpyrrole -090                        1.799     2.737    -0.938   -34.267
57 phenylpyrrole -080                        1.722     2.516    -0.794   -31.557
57 phenylpyrrole -070                        1.423     1.971    -0.548   -27.807
57 phenylpyrrole -060                        1.014     1.295    -0.281   -21.669
57 phenylpyrrole -050                        0.548     0.659    -0.111   -16.804
57 phenylpyrrole -040                        0.168     0.196    -0.028   -14.208
57 phenylpyrrole -030                        0.000     0.000     0.000     0.000
57 phenylpyrrole -020                        0.149     0.128     0.021    16.212
57 phenylpyrrole -010                        0.490     0.452     0.038     8.450
57 phenylpyrrole 000                         0.828     0.768     0.060     7.776
57 phenylpyrrole 010                         0.490     0.452     0.038     8.450
57 phenylpyrrole 020                         0.149     0.128     0.021    16.212
57 phenylpyrrole 030                         0.000     0.000     0.000     0.000
57 phenylpyrrole 040                         0.168     0.196    -0.028   -14.208
57 phenylpyrrole 050                         0.548     0.659    -0.111   -16.804
57 phenylpyrrole 060                         1.014     1.295    -0.281   -21.669
57 phenylpyrrole 070                         1.423     1.971    -0.548   -27.807
57 phenylpyrrole 080                         1.722     2.516    -0.794   -31.557
57 phenylpyrrole 090                         1.799     2.737    -0.938   -34.267
57 phenylpyrrole 100                         1.682     2.520    -0.838   -33.252
57 phenylpyrrole 110                         1.358     1.966    -0.608   -30.912
57 phenylpyrrole 120                         0.935     1.276    -0.341   -26.726
57 phenylpyrrole 130                         0.503     0.646    -0.143   -22.083
57 phenylpyrrole 140                         0.157     0.201    -0.044   -21.966
57 phenylpyrrole 150                         0.032     0.011     0.021   192.750
57 phenylpyrrole 160                         0.140     0.085     0.055    65.206
57 phenylpyrrole 170                         0.450     0.375     0.075    19.925
57 phenylpyrrole 180                         0.719     0.645     0.074    11.453
58 pyrrollypyridine -170                     0.197     0.206    -0.009    -4.537
58 pyrrollypyridine -160                     0.654     0.716    -0.062    -8.621
58 pyrrollypyridine -150                     1.387     1.560    -0.173   -11.092
58 pyrrollypyridine -140                     2.369     2.712    -0.343   -12.644
58 pyrrollypyridine -130                     3.531     4.109    -0.578   -14.055
58 pyrrollypyridine -120                     4.792     5.649    -0.857   -15.171
58 pyrrollypyridine -110                     5.936     7.153    -1.217   -17.008
58 pyrrollypyridine -100                     6.791     8.396    -1.605   -19.113
58 pyrrollypyridine -090                     7.203     9.112    -1.909   -20.952
58 pyrrollypyridine -080                     7.275     9.043    -1.768   -19.554
58 pyrrollypyridine -070                     7.103     8.409    -1.306   -15.531
58 pyrrollypyridine -060                     6.648     7.506    -0.858   -11.424
58 pyrrollypyridine -050                     6.066     6.570    -0.504    -7.670
58 pyrrollypyridine -040                     5.489     5.753    -0.264    -4.581
58 pyrrollypyridine -030                     5.027     5.152    -0.125    -2.433
58 pyrrollypyridine -020                     4.731     4.810    -0.079    -1.632
58 pyrrollypyridine -010                     4.619     4.722    -0.103    -2.174
58 pyrrollypyridine 000                      4.424     4.547    -0.123    -2.694
58 pyrrollypyridine 010                      4.622     4.722    -0.100    -2.110
58 pyrrollypyridine 020                      4.732     4.810    -0.078    -1.614
58 pyrrollypyridine 030                      5.024     5.152    -0.128    -2.475
58 pyrrollypyridine 040                      5.490     5.753    -0.263    -4.567
58 pyrrollypyridine 050                      6.065     6.570    -0.505    -7.686
58 pyrrollypyridine 060                      6.652     7.506    -0.854   -11.376
58 pyrrollypyridine 070                      7.103     8.409    -1.306   -15.536
58 pyrrollypyridine 080                      7.276     9.043    -1.767   -19.541
58 pyrrollypyridine 090                      7.205     9.112    -1.907   -20.928
58 pyrrollypyridine 100                      6.789     8.396    -1.607   -19.143
58 pyrrollypyridine 110                      5.934     7.153    -1.219   -17.038
58 pyrrollypyridine 120                      4.787     5.649    -0.862   -15.257
58 pyrrollypyridine 130                      3.534     4.109    -0.575   -13.982
58 pyrrollypyridine 140                      2.365     2.712    -0.347   -12.795
58 pyrrollypyridine 150                      1.388     1.560    -0.172   -11.011
58 pyrrollypyridine 160                      0.654     0.716    -0.062    -8.601
58 pyrrollypyridine 170                      0.193     0.206    -0.013    -6.352
58 pyrrollypyridine 180                      0.000     0.000     0.000     0.000
59 phenylimidazole -170                      0.173     0.152     0.021    13.868
59 phenylimidazole -160                      0.127     0.123     0.004     3.232
59 phenylimidazole -150                      0.267     0.338    -0.071   -21.140
59 phenylimidazole -140                      0.627     0.808    -0.181   -22.375
59 phenylimidazole -130                      1.167     1.496    -0.329   -21.974
59 phenylimidazole -120                      1.803     2.314    -0.511   -22.077
59 phenylimidazole -110                      2.398     3.121    -0.723   -23.166
59 phenylimidazole -100                      2.807     3.724    -0.917   -24.611
59 phenylimidazole -090                      2.931     3.955    -1.024   -25.881
59 phenylimidazole -080                      2.803     3.745    -0.942   -25.166
59 phenylimidazole -070                      2.362     3.141    -0.779   -24.810
59 phenylimidazole -060                      1.760     2.336    -0.576   -24.643
59 phenylimidazole -050                      1.128     1.506    -0.378   -25.106
59 phenylimidazole -040                      0.603     0.802    -0.199   -24.862
59 phenylimidazole -030                      0.257     0.328    -0.071   -21.547
59 phenylimidazole -020                      0.159     0.145     0.014     9.911
59 phenylimidazole -010                      0.297     0.233     0.064    27.555
59 phenylimidazole 000                       0.400     0.337     0.063    18.730
59 phenylimidazole 010                       0.297     0.233     0.064    27.411
59 phenylimidazole 020                       0.164     0.145     0.019    13.115
59 phenylimidazole 030                       0.257     0.328    -0.071   -21.713
59 phenylimidazole 040                       0.605     0.802    -0.197   -24.595
59 phenylimidazole 050                       1.129     1.506    -0.377   -25.044
59 phenylimidazole 060                       1.763     2.336    -0.573   -24.510
59 phenylimidazole 070                       2.360     3.141    -0.781   -24.865
59 phenylimidazole 080                       2.799     3.745    -0.946   -25.271
59 phenylimidazole 090                       2.927     3.955    -1.028   -25.981
59 phenylimidazole 100                       2.811     3.724    -0.913   -24.509
59 phenylimidazole 110                       2.399     3.121    -0.722   -23.133
59 phenylimidazole 120                       1.802     2.314    -0.512   -22.106
59 phenylimidazole 130                       1.169     1.496    -0.327   -21.883
59 phenylimidazole 140                       0.627     0.808    -0.181   -22.407
59 phenylimidazole 150                       0.270     0.338    -0.068   -20.207
59 phenylimidazole 160                       0.125     0.123     0.002     1.373
59 phenylimidazole 170                       0.175     0.152     0.023    14.895
59 phenylimidazole 180                       0.000     0.000     0.000     0.000
60 imidazolylpyridine -170                   0.243     0.250    -0.007    -2.750
60 imidazolylpyridine -160                   0.880     0.934    -0.054    -5.831
60 imidazolylpyridine -150                   1.871     2.020    -0.149    -7.395
60 imidazolylpyridine -140                   3.141     3.436    -0.295    -8.583
60 imidazolylpyridine -130                   4.572     5.057    -0.485    -9.582
60 imidazolylpyridine -120                   6.029     6.740    -0.711   -10.549
60 imidazolylpyridine -110                   7.293     8.289    -0.996   -12.016
60 imidazolylpyridine -100                   8.265     9.540    -1.275   -13.363
60 imidazolylpyridine -090                   8.896    10.344    -1.448   -14.002
60 imidazolylpyridine -080                   9.206    10.600    -1.394   -13.155
60 imidazolylpyridine -070                   9.315    10.448    -1.133   -10.849
60 imidazolylpyridine -060                   9.267    10.057    -0.790    -7.852
60 imidazolylpyridine -050                   9.178     9.626    -0.448    -4.655
60 imidazolylpyridine -040                   9.138     9.306    -0.168    -1.806
60 imidazolylpyridine -030                   9.207     9.186     0.021     0.233
60 imidazolylpyridine -020                   9.386     9.292     0.094     1.013
60 imidazolylpyridine -010                   9.626     9.512     0.114     1.203
60 imidazolylpyridine 000                    9.506     9.442     0.064     0.677
60 imidazolylpyridine 010                    9.616     9.512     0.104     1.097
60 imidazolylpyridine 020                    9.386     9.292     0.094     1.012
60 imidazolylpyridine 030                    9.206     9.186     0.020     0.218
60 imidazolylpyridine 040                    9.139     9.306    -0.167    -1.793
60 imidazolylpyridine 050                    9.179     9.626    -0.447    -4.643
60 imidazolylpyridine 060                    9.267    10.057    -0.790    -7.852
60 imidazolylpyridine 070                    9.311    10.448    -1.137   -10.881
60 imidazolylpyridine 080                    9.204    10.600    -1.396   -13.170
60 imidazolylpyridine 090                    8.895    10.344    -1.449   -14.009
60 imidazolylpyridine 100                    8.262     9.540    -1.278   -13.399
60 imidazolylpyridine 110                    7.294     8.289    -0.995   -12.007
60 imidazolylpyridine 120                    6.031     6.740    -0.709   -10.514
60 imidazolylpyridine 130                    4.577     5.057    -0.480    -9.501
60 imidazolylpyridine 140                    3.142     3.436    -0.294    -8.557
60 imidazolylpyridine 150                    1.871     2.020    -0.149    -7.354
60 imidazolylpyridine 160                    0.878     0.934    -0.056    -5.998
60 imidazolylpyridine 170                    0.239     0.250    -0.011    -4.431
60 imidazolylpyridine 180                    0.000     0.000     0.000     0.000
61 me_phenylimidazole -170                   1.741     1.202     0.539    44.801
61 me_phenylimidazole -160                   0.936     0.556     0.380    68.381
61 me_phenylimidazole -150                   0.293     0.101     0.192   190.300
61 me_phenylimidazole -140                   0.000     0.000     0.000     0.000
61 me_phenylimidazole -130                   0.076     0.252    -0.176   -69.683
61 me_phenylimidazole -120                   0.458     0.767    -0.309   -40.233
61 me_phenylimidazole -110                   0.975     1.388    -0.413   -29.745
61 me_phenylimidazole -100                   1.380     1.874    -0.494   -26.363
61 me_phenylimidazole -090                   1.502     2.058    -0.556   -27.038
61 me_phenylimidazole -080                   1.371     1.881    -0.510   -27.098
61 me_phenylimidazole -070                   0.981     1.419    -0.438   -30.867
61 me_phenylimidazole -060                   0.502     0.836    -0.334   -39.967
61 me_phenylimidazole -050                   0.119     0.321    -0.202   -63.017
61 me_phenylimidazole -040                  -0.013     0.026    -0.039  -148.701
61 me_phenylimidazole -030                   0.220     0.074     0.146   197.482
61 me_phenylimidazole -020                   0.850     0.512     0.338    65.923
61 me_phenylimidazole -010                   1.727     1.200     0.527    43.943
61 me_phenylimidazole 000                    2.340     1.720     0.620    36.071
61 me_phenylimidazole 010                    1.725     1.200     0.525    43.735
61 me_phenylimidazole 020                    0.852     0.512     0.340    66.372
61 me_phenylimidazole 030                    0.224     0.074     0.150   202.119
61 me_phenylimidazole 040                   -0.011     0.026    -0.037  -143.889
61 me_phenylimidazole 050                    0.116     0.321    -0.205   -63.744
61 me_phenylimidazole 060                    0.499     0.836    -0.337   -40.312
61 me_phenylimidazole 070                    0.982     1.419    -0.437   -30.792
61 me_phenylimidazole 080                    1.373     1.881    -0.508   -26.995
61 me_phenylimidazole 090                    1.503     2.058    -0.555   -26.945
61 me_phenylimidazole 100                    1.382     1.874    -0.492   -26.258
61 me_phenylimidazole 110                    0.975     1.388    -0.413   -29.771
61 me_phenylimidazole 120                    0.458     0.767    -0.309   -40.258
61 me_phenylimidazole 130                    0.077     0.252    -0.175   -69.525
61 me_phenylimidazole 140                    0.001     0.000     0.001       Inf
61 me_phenylimidazole 150                    0.292     0.101     0.191   189.397
61 me_phenylimidazole 160                    0.934     0.556     0.378    67.951
61 me_phenylimidazole 170                    1.740     1.202     0.538    44.748
61 me_phenylimidazole 180                    2.116     1.532     0.584    38.092
62 me_imidazolylpyridine -170                0.130     0.102     0.028    27.929
62 me_imidazolylpyridine -160                0.367     0.325     0.042    12.901
62 me_imidazolylpyridine -150                0.762     0.769    -0.007    -0.955
62 me_imidazolylpyridine -140                1.402     1.498    -0.096    -6.429
62 me_imidazolylpyridine -130                2.291     2.500    -0.209    -8.341
62 me_imidazolylpyridine -120                3.368     3.701    -0.333    -8.994
62 me_imidazolylpyridine -110                4.484     4.983    -0.499   -10.017
62 me_imidazolylpyridine -100                5.459     6.173    -0.714   -11.563
62 me_imidazolylpyridine -090                6.149     7.044    -0.895   -12.704
62 me_imidazolylpyridine -080                6.427     7.468    -1.041   -13.942
62 me_imidazolylpyridine -070                6.541     7.539    -0.998   -13.233
62 me_imidazolylpyridine -060                6.482     7.388    -0.906   -12.262
62 me_imidazolylpyridine -050                6.562     7.288    -0.726    -9.956
62 me_imidazolylpyridine -040                6.940     7.416    -0.476    -6.416
62 me_imidazolylpyridine -030                7.644     7.875    -0.231    -2.928
62 me_imidazolylpyridine -020                8.640     8.666    -0.026    -0.303
62 me_imidazolylpyridine -010                9.748     9.641     0.107     1.105
62 me_imidazolylpyridine 000                10.217    10.172     0.045     0.445
62 me_imidazolylpyridine 010                 9.747     9.641     0.106     1.104
62 me_imidazolylpyridine 020                 8.637     8.666    -0.029    -0.333
62 me_imidazolylpyridine 030                 7.641     7.875    -0.234    -2.966
62 me_imidazolylpyridine 040                 6.941     7.416    -0.475    -6.407
62 me_imidazolylpyridine 050                 6.563     7.288    -0.725    -9.950
62 me_imidazolylpyridine 060                 6.480     7.388    -0.908   -12.291
62 me_imidazolylpyridine 070                 6.540     7.539    -0.999   -13.257
62 me_imidazolylpyridine 080                 6.422     7.468    -1.046   -14.002
62 me_imidazolylpyridine 090                 6.150     7.044    -0.894   -12.696
62 me_imidazolylpyridine 100                 5.459     6.173    -0.714   -11.564
62 me_imidazolylpyridine 110                 4.481     4.983    -0.502   -10.081
62 me_imidazolylpyridine 120                 3.367     3.701    -0.334    -9.032
62 me_imidazolylpyridine 130                 2.297     2.500    -0.203    -8.137
62 me_imidazolylpyridine 140                 1.401     1.498    -0.097    -6.495
62 me_imidazolylpyridine 150                 0.759     0.769    -0.010    -1.297
62 me_imidazolylpyridine 160                 0.365     0.325     0.040    12.346
62 me_imidazolylpyridine 170                 0.133     0.102     0.031    29.970
62 me_imidazolylpyridine 180                 0.000     0.000     0.000     0.000
==========================================================================================
RMSE                0.578   kcal/mol
MUE                 0.379   kcal/mol
------------------------------------------------------------------------------------------
MSE                -0.086   kcal/mol
min                -2.397   kcal/mol
max                 2.360   kcal/mol
range               4.757   kcal/mol
min abs             0.000   kcal/mol
max abs             2.397   kcal/mol
==========================================================================================
RMSE                  Inf   %
MUE                   Inf   %
MSE                   NaN   %
min                  -Inf   %
max                   Inf   %
range                 Inf   %
min abs             0.000   %
max abs               Inf   %
------------------------------------------------------------------------------------------
RMSE/|avg|         19.817   %
MUE/|avg|          12.993   %
==========================================================================================
Statistics for groups:
01_butane      (36) RMSE      0.115   MSE       0.029   kcal/mol
02_E_pentene   (36) RMSE      0.243   MSE      -0.170   kcal/mol
03_4_Me_pentene(36) RMSE      0.261   MSE      -0.173   kcal/mol
04_3_Me_pentene(36) RMSE      0.179   MSE       0.117   kcal/mol
05_ethane_diol (36) RMSE      0.266   MSE      -0.001   kcal/mol
06_meo_methanol(36) RMSE      0.700   MSE      -0.468   kcal/mol
07_fluoropropane(36) RMSE      0.185   MSE      -0.105   kcal/mol
08_fluorobutane(36) RMSE      0.242   MSE      -0.108   kcal/mol
09_difluorobutane(36) RMSE      0.217   MSE      -0.156   kcal/mol
10_trifluorobutane(36) RMSE      0.285   MSE      -0.200   kcal/mol
11_me_acetamide(36) RMSE      0.848   MSE       0.568   kcal/mol
12_me_acetate  (36) RMSE      1.041   MSE      -0.662   kcal/mol
13_dimethylurea(36) RMSE      1.178   MSE       1.003   kcal/mol
14_Et_acetamide(36) RMSE      0.107   MSE      -0.032   kcal/mol
15_Et_Me_acetamide(36) RMSE      0.358   MSE       0.076   kcal/mol
16_N_me_sulfonamide(36) RMSE      0.680   MSE      -0.043   kcal/mol
17_ethylbenzene(36) RMSE      0.126   MSE      -0.113   kcal/mol
18_N_me_aniline(36) RMSE      0.164   MSE       0.085   kcal/mol
19_anisole     (36) RMSE      0.135   MSE       0.009   kcal/mol
20_2_MeO_Me_pyridine(36) RMSE      0.230   MSE      -0.156   kcal/mol
21_pyridinyl_ethanone(36) RMSE      0.147   MSE       0.060   kcal/mol
22_pyrrollyethanone(36) RMSE      0.405   MSE      -0.017   kcal/mol
23_furanylethanone(36) RMSE      0.450   MSE       0.013   kcal/mol
24_thiophenylethanone(36) RMSE      0.262   MSE       0.177   kcal/mol
25_imidazolylethanone(36) RMSE      0.501   MSE      -0.220   kcal/mol
26_me_imidazolylethanone(36) RMSE      0.540   MSE      -0.217   kcal/mol
27_oxazolylethanone(36) RMSE      0.222   MSE       0.030   kcal/mol
28_thiazolylethanone(36) RMSE      0.422   MSE       0.354   kcal/mol
29_sulfonylthiazole(36) RMSE      0.337   MSE      -0.214   kcal/mol
30_sulfonamide (36) RMSE      0.372   MSE      -0.290   kcal/mol
31_N_phenylacetamide(36) RMSE      0.207   MSE      -0.107   kcal/mol
32_benzamide   (36) RMSE      0.317   MSE      -0.143   kcal/mol
33_pyridinyl_acetamide(36) RMSE      0.328   MSE      -0.129   kcal/mol
34_pyrimidinyl_acetamide(36) RMSE      0.638   MSE       0.515   kcal/mol
35_pyridinyl_urea(36) RMSE      0.221   MSE       0.152   kcal/mol
36_pyrrollyacetamide(36) RMSE      0.831   MSE       0.542   kcal/mol
37_furanylacetamide(36) RMSE      1.274   MSE       0.955   kcal/mol
38_thiophenylacetamide(36) RMSE      0.472   MSE      -0.328   kcal/mol
39_imidazolylacetamide(36) RMSE      1.286   MSE       0.901   kcal/mol
40_me_imidazolylacetamide(36) RMSE      0.935   MSE       0.050   kcal/mol
41_oxazolylacetamide(36) RMSE      1.013   MSE       0.793   kcal/mol
42_thiazolylacetamide(36) RMSE      0.467   MSE      -0.170   kcal/mol
43_biphenyl    (36) RMSE      0.152   MSE       0.014   kcal/mol
44_phenylpyridine(36) RMSE      0.380   MSE      -0.244   kcal/mol
45_phenylpyrimidine(36) RMSE      0.511   MSE      -0.384   kcal/mol
46_bipyridine  (36) RMSE      0.765   MSE      -0.651   kcal/mol
47_fluorobiphenyl(36) RMSE      0.171   MSE       0.092   kcal/mol
48_fluorophenyl_pyridine(36) RMSE      0.416   MSE      -0.287   kcal/mol
49_phenylfuran (36) RMSE      0.445   MSE      -0.331   kcal/mol
50_furanylpyridine(36) RMSE      0.873   MSE      -0.709   kcal/mol
51_phenylthiophene(36) RMSE      0.528   MSE      -0.321   kcal/mol
52_thiophenylpyridine(36) RMSE      1.135   MSE      -0.890   kcal/mol
53_phenyloxazole(36) RMSE      0.455   MSE      -0.364   kcal/mol
54_pyridinyloxazole(36) RMSE      0.524   MSE      -0.365   kcal/mol
55_phenylthiazole(36) RMSE      0.493   MSE      -0.346   kcal/mol
56_pyridinylthiazole(36) RMSE      0.809   MSE      -0.562   kcal/mol
57_phenylpyrrole(36) RMSE      0.417   MSE      -0.244   kcal/mol
58_pyrrollypyridine(36) RMSE      0.908   MSE      -0.657   kcal/mol
59_phenylimidazole(36) RMSE      0.519   MSE      -0.365   kcal/mol
60_imidazolylpyridine(36) RMSE      0.733   MSE      -0.506   kcal/mol
61_me_phenylimidazole(36) RMSE      0.387   MSE      -0.041   kcal/mol
62_me_imidazolylpyridine(36) RMSE      0.550   MSE      -0.387   kcal/mol
--------------------------------------------------------------------------------
01_butane      RMSE/|avg|     5.36 %
02_E_pentene   RMSE/|avg|     22.90 %
03_4_Me_penteneRMSE/|avg|     21.01 %
04_3_Me_penteneRMSE/|avg|     15.78 %
05_ethane_diol RMSE/|avg|     8.88 %
06_meo_methanolRMSE/|avg|     24.72 %
07_fluoropropaneRMSE/|avg|     9.57 %
08_fluorobutaneRMSE/|avg|     12.90 %
09_difluorobutaneRMSE/|avg|     11.67 %
10_trifluorobutaneRMSE/|avg|     15.79 %
11_me_acetamideRMSE/|avg|     15.50 %
12_me_acetate  RMSE/|avg|     13.04 %
13_dimethylureaRMSE/|avg|     38.79 %
14_Et_acetamideRMSE/|avg|     7.47 %
15_Et_Me_acetamideRMSE/|avg|     17.42 %
16_N_me_sulfonamideRMSE/|avg|     38.53 %
17_ethylbenzeneRMSE/|avg|     21.31 %
18_N_me_anilineRMSE/|avg|     12.45 %
19_anisole     RMSE/|avg|     7.59 %
20_2_MeO_Me_pyridineRMSE/|avg|     13.30 %
21_pyridinyl_ethanoneRMSE/|avg|     3.14 %
22_pyrrollyethanoneRMSE/|avg|     6.31 %
23_furanylethanoneRMSE/|avg|     11.04 %
24_thiophenylethanoneRMSE/|avg|     7.35 %
25_imidazolylethanoneRMSE/|avg|     6.61 %
26_me_imidazolylethanoneRMSE/|avg|     7.32 %
27_oxazolylethanoneRMSE/|avg|     6.00 %
28_thiazolylethanoneRMSE/|avg|     8.18 %
29_sulfonylthiazoleRMSE/|avg|     15.77 %
30_sulfonamide RMSE/|avg|     14.95 %
31_N_phenylacetamideRMSE/|avg|     17.78 %
32_benzamide   RMSE/|avg|     37.32 %
33_pyridinyl_acetamideRMSE/|avg|     8.67 %
34_pyrimidinyl_acetamideRMSE/|avg|     27.58 %
35_pyridinyl_ureaRMSE/|avg|     7.53 %
36_pyrrollyacetamideRMSE/|avg|     23.64 %
37_furanylacetamideRMSE/|avg|     47.41 %
38_thiophenylacetamideRMSE/|avg|     30.86 %
39_imidazolylacetamideRMSE/|avg|     22.98 %
40_me_imidazolylacetamideRMSE/|avg|     50.15 %
41_oxazolylacetamideRMSE/|avg|     63.65 %
42_thiazolylacetamideRMSE/|avg|     10.45 %
43_biphenyl    RMSE/|avg|     14.30 %
44_phenylpyridineRMSE/|avg|     29.14 %
45_phenylpyrimidineRMSE/|avg|     18.67 %
46_bipyridine  RMSE/|avg|     16.03 %
47_fluorobiphenylRMSE/|avg|     15.42 %
48_fluorophenyl_pyridineRMSE/|avg|     18.97 %
49_phenylfuran RMSE/|avg|     26.17 %
50_furanylpyridineRMSE/|avg|     23.73 %
51_phenylthiopheneRMSE/|avg|     64.27 %
52_thiophenylpyridineRMSE/|avg|     47.35 %
53_phenyloxazoleRMSE/|avg|     18.05 %
54_pyridinyloxazoleRMSE/|avg|     16.85 %
55_phenylthiazoleRMSE/|avg|     29.74 %
56_pyridinylthiazoleRMSE/|avg|     15.58 %
57_phenylpyrroleRMSE/|avg|     42.30 %
58_pyrrollypyridineRMSE/|avg|     17.42 %
59_phenylimidazoleRMSE/|avg|     32.83 %
60_imidazolylpyridineRMSE/|avg|     10.20 %
61_me_phenylimidazoleRMSE/|avg|     43.32 %
62_me_imidazolylpyridineRMSE/|avg|     10.38 %
==========================================================================================
