# Supplementary material for: PM6-ML: The Synergy of Semiempirical Quantum Chemistry and Machine Learning Transformed into a Practical Computational Method
Source: J Chem Theory Comput. 2025 Jan 3;21(2):678–90. doi: 10.1021/acs.jctc.4c01330 (PMC11780751; doi:10.1021/acs.jctc.4c01330)
Supplement: Supplementary file 2 — ct4c01330_si_002.zip [file ct4c01330_si_002.zip › SI_validation_outputs/AIMNet2/D442]

        _______  
       /\______\ 
      / /      / 
     / / Cuby /   Dataset calculation
     \/______/   
                 
Selected 26 out of 4420 data set entries
==========================================================================================
name                                             E      Eref     error  error(%)
------------------------------------------------------------------------------------------
1.02.18 hydrogen--butadyine 1.00             1.358    -0.461     1.819   394.608
1.06.43 toluene--cyclohexane 1.00           -3.256    -3.652     0.396    10.845
1.06.58 neohexane--propyne 1.00             -2.493    -2.541     0.048     1.876
1.07.45 benzene--nitrogen 1.00              -0.862    -1.518     0.656    43.229
1.07.78 cyclohexane--nitrogen 1.00          -0.840    -0.938     0.098    10.491
2.02.06 hydrogen--thioacetone 1.00           0.322    -0.847     1.169   137.964
2.03.10 23dimethylbutane--diphosphine...    -2.563    -2.740     0.177     6.466
2.03.18 neopentane--phosphine 1.00           0.024    -1.278     1.302   101.866
2.03.57 propyne--diphosphene 1.00           -1.487    -2.114     0.627    29.677
2.04.14 cyclohexane--dimethylsulfide ...    -1.391    -2.552     1.161    45.509
2.04.38 ethene--carbondisulfide 1.00        -0.458    -1.599     1.141    71.361
2.06.20 135triazine--sulfur 1.00            -0.636    -4.343     3.707    85.363
2.12.14 phosphorus4--thiophene 1.00         -4.256    -4.006    -0.250    -6.250
2.12.24 diphosphene--trithiane 1.00         -2.545    -3.947     1.402    35.524
2.13.08 trithiane--trithiane 1.00           -2.653    -7.018     4.365    62.196
3.04.02 hydrogen--diiodomethane 1.00         0.455    -0.528     0.983   186.178
3.05.14 butadyine--tetrafluoromethane...    -1.643    -1.307    -0.336   -25.745
3.09.04 methylamine--trifluoromethane...    -0.478    -1.339     0.861    64.307
3.09.08 diazene--fluorine 1.00               0.595    -0.504     1.099   218.022
3.09.10 diazomethane--fluorine 1.00         -0.146    -0.930     0.784    84.291
3.11.04 hydrazine--tetrabromomethane ...    -1.138    -2.540     1.402    55.197
3.13.02 diacetonediperoxide--tetraflu...    -2.771    -4.482     1.711    38.165
3.23.06 phosphorus4--bromine 1.00           -2.253    -2.678     0.425    15.872
3.27.10 carbondisulfide--bromine 1.00        0.402    -2.208     2.610   118.188
3.29.03 fluorine--trifluoromethane 1.00      0.621    -0.631     1.252   198.425
3.30.01 tetrafluoromethane--tetrachlo...    -0.870    -1.490     0.620    41.578
==========================================================================================
RMSE                1.549   kcal/mol
MUE                 1.169   kcal/mol
------------------------------------------------------------------------------------------
MSE                 1.124   kcal/mol
min                -0.336   kcal/mol
max                 4.365   kcal/mol
range               4.701   kcal/mol
min abs             0.048   kcal/mol
max abs             4.365   kcal/mol
==========================================================================================
RMSE              117.946   %
MUE                80.354   %
MSE                77.892   %
min               -25.745   %
max               394.608   %
range             420.352   %
min abs             1.876   %
max abs           394.608   %
------------------------------------------------------------------------------------------
RMSE/|avg|         69.189   %
MUE/|avg|          52.245   %
==========================================================================================
Statistics for groups:
HBCNO          (5)  RMSE      0.884   MSE       0.603   kcal/mol
PS             (10) RMSE      2.024   MSE       1.480   kcal/mol
Halogens       (11) RMSE      1.260   MSE       1.037   kcal/mol
NobleGases     (0)  RMSE        NaN   MSE         NaN   kcal/mol
--------------------------------------------------------------------------------
HBCNO          RMSE/|avg|     48.53 %
PS             RMSE/|avg|     66.48 %
Halogens       RMSE/|avg|     74.40 %
NobleGases     RMSE/|avg|     NaN %
==========================================================================================
Errors along the curve, total
       x      RMSE       MUE       MSE
    1.00     1.549     1.169     1.124
==========================================================================================
