# Supplementary material for: PM6-ML: The Synergy of Semiempirical Quantum Chemistry and Machine Learning Transformed into a Practical Computational Method
Source: J Chem Theory Comput. 2025 Jan 3;21(2):678–90. doi: 10.1021/acs.jctc.4c01330 (PMC11780751; doi:10.1021/acs.jctc.4c01330)
Supplement: Supplementary file 2 — ct4c01330_si_002.zip [file ct4c01330_si_002.zip › SI_validation_outputs/AIMNet2/HB375]

        _______  
       /\______\ 
      / /      / 
     / / Cuby /   Dataset calculation
     \/______/   
                 
Selected 50 out of 3750 data set entries
==========================================================================================
name                                             E      Eref     error  error(%)
------------------------------------------------------------------------------------------
1.001 acetic acid ... acetaldehyde 1.00     -8.261   -10.810     2.549    23.579
1.002 acetic acid ... acetamide 1.00       -17.903   -19.325     1.422     7.356
1.004 acetic acid ... dimethylcarbona...   -10.554   -12.218     1.664    13.622
1.007 acetic acid ... furan 1.00            -6.232    -7.110     0.878    12.352
1.011 acetic acid ... nitromethane 1.00     -7.857    -9.112     1.255    13.775
1.014 acetic acid ... water 1.00           -12.152   -11.155    -0.997    -8.937
1.017 methanol ... acetic acid 1.00         -6.442    -6.691     0.249     3.728
1.023 methanol ... methanol 1.00            -5.708    -5.871     0.163     2.775
1.037 phenol ... methanol 1.00              -7.183    -8.391     1.208    14.396
1.039 phenol ... nitromethane 1.00          -6.643    -7.818     1.175    15.035
1.040 phenol ... nitrosomethane 1.00        -3.669    -5.795     2.126    36.683
1.053 water ... methylacetate 1.00          -6.974    -6.760    -0.214    -3.173
1.055 water ... nitrosomethane 1.00         -3.356    -4.412     1.056    23.945
2.008 1H-pyrrole ... methanol 1.00          -5.345    -6.262     0.917    14.638
2.010 1H-pyrrole ... nitromethane 1.00      -4.118    -5.179     1.061    20.482
2.013 1H-pyrrole ... water 1.00             -5.886    -5.319    -0.567   -10.666
2.015 ammonia ... acetamide 1.00            -4.457    -4.973     0.516    10.377
2.049 methylamine ... acetamide 1.00        -4.193    -5.275     1.082    20.506
3.001 acetic acid ... acetonitrile 1.00     -8.183    -9.052     0.869     9.602
3.006 acetic acid ... methylamine 1.00     -11.959   -13.707     1.748    12.754
3.009 acetic acid ... nitrosomethane ...    -5.855    -8.624     2.769    32.106
3.013 methanol ... acetonitrile 1.00        -3.848    -5.198     1.350    25.979
3.014 methanol ... ammonia 1.00             -6.174    -6.853     0.679     9.901
3.016 methanol ... dimethylamine 1.00       -8.222    -8.344     0.122     1.459
3.017 methanol ... dimethyldiazene 1.00     -6.093    -6.351     0.258     4.059
3.019 methanol ... methylazide 1.00         -5.050    -4.958    -0.092    -1.863
3.032 phenol ... N-methyl-2-propanimi...   -12.198   -12.827     0.629     4.907
3.035 water ... acetonitrile 1.00           -4.733    -4.879     0.146     3.002
4.004 1H-pyrrole ... dimethylamine 1.00     -7.729    -8.373     0.644     7.695
4.008 1H-pyrrole ... N-methyl-2-propa...    -8.536    -9.228     0.692     7.501
4.013 ammonia ... dimethyldiazene 1.00      -1.930    -3.295     1.365    41.412
4.018 aniline ... ammonia 1.00              -4.895    -5.272     0.377     7.147
4.023 aniline ... methylcyanate 1.00        -8.065    -8.672     0.607     7.003
4.038 methylamine ... dimethylamine 1.00    -3.787    -4.335     0.548    12.649
4.044 N-methylacetamide ... acetonitr...    -4.981    -6.024     1.043    17.308
4.046 N-methylacetamide ... aniline 1.00    -6.189    -7.129     0.940    13.192
5.003 ethyne ... acetic acid 1.00           -3.153    -3.574     0.421    11.791
5.006 ethyne ... dimethylether 1.00         -2.544    -3.485     0.941    26.995
5.014 ethyne ... water 1.00                 -2.958    -2.848    -0.110    -3.864
5.018 nitromethane ... N-methylacetam...    -8.496    -8.477    -0.019    -0.224
6.001 ethyne ... acetonitrile 1.00          -1.742    -3.092     1.350    43.667
6.004 ethyne ... dimethylamine 1.00         -3.224    -4.599     1.375    29.906
6.012 methylcyanate ... ammonia 1.00        -5.089    -5.725     0.636    11.116
7.009 ammonia ... nitromethane 1.00         -4.761    -5.249     0.488     9.295
7.053 ethene ... ammonia 1.00               -0.898    -1.343     0.445    33.098
7.069 ethene ... N-methyl-2-propanimi...    -2.348    -2.796     0.448    16.035
7.074 ethene ... water 1.00                 -2.191    -2.529     0.338    13.373
7.083 methane ... ammonia 1.00              -0.251    -0.760     0.509    66.912
7.085 methane ... dimethylamine 1.00        -1.317    -1.567     0.250    15.948
7.105 methanol ... methylisocyanide 1.00    -4.472    -4.354    -0.118    -2.708
==========================================================================================
RMSE                1.030   kcal/mol
MUE                 0.829   kcal/mol
------------------------------------------------------------------------------------------
MSE                 0.744   kcal/mol
min                -0.997   kcal/mol
max                 2.769   kcal/mol
range               3.766   kcal/mol
min abs             0.019   kcal/mol
max abs             2.769   kcal/mol
==========================================================================================
RMSE               19.859   %
MUE                15.210   %
MSE                13.953   %
min               -10.666   %
max                66.912   %
range              77.578   %
min abs             0.224   %
max abs            66.912   %
------------------------------------------------------------------------------------------
RMSE/|avg|         15.799   %
MUE/|avg|          12.708   %
==========================================================================================
Statistics for groups:
OH-O           (13) RMSE      1.337   MSE       0.964   kcal/mol
NH-O           (5)  RMSE      0.863   MSE       0.602   kcal/mol
OH-N           (10) RMSE      1.195   MSE       0.848   kcal/mol
NH-N           (8)  RMSE      0.832   MSE       0.777   kcal/mol
CH-N           (3)  RMSE      1.172   MSE       1.121   kcal/mol
CH-O           (4)  RMSE      0.518   MSE       0.308   kcal/mol
noHB           (7)  RMSE      0.394   MSE       0.337   kcal/mol
--------------------------------------------------------------------------------
OH-O           RMSE/|avg|     15.05 %
NH-O           RMSE/|avg|     15.98 %
OH-N           RMSE/|avg|     14.79 %
NH-N           RMSE/|avg|     12.72 %
CH-N           RMSE/|avg|     26.20 %
CH-O           RMSE/|avg|     11.28 %
noHB           RMSE/|avg|     14.82 %
==========================================================================================
Errors along the curve, total
       x      RMSE       MUE       MSE
    1.00     1.030     0.829     0.744
==========================================================================================
