# Supplementary material for: PM6-ML: The Synergy of Semiempirical Quantum Chemistry and Machine Learning Transformed into a Practical Computational Method
Source: J Chem Theory Comput. 2025 Jan 3;21(2):678–90. doi: 10.1021/acs.jctc.4c01330 (PMC11780751; doi:10.1021/acs.jctc.4c01330)
Supplement: Supplementary file 2 — ct4c01330_si_002.zip [file ct4c01330_si_002.zip › SI_validation_outputs/AIMNet2/HB300SPX]

        _______  
       /\______\ 
      / /      / 
     / / Cuby /   Dataset calculation
     \/______/   
                 
Selected 50 out of 3000 data set entries
==========================================================================================
name                                             E      Eref     error  error(%)
------------------------------------------------------------------------------------------
1.01 phosphine ... ammonia 1.00              0.134    -1.082     1.216   112.358
1.04 phosphine ... trimethylamine 1.00      -1.088    -2.143     1.055    49.253
1.06 methanethiol ... methylamine 1.00      -2.896    -3.886     0.990    25.480
1.22 hydrogenchloride ... ammonia 1.00      -9.217    -9.680     0.463     4.784
1.29 hydrogenbromide ... methylazide ...    -4.798    -5.051     0.253     5.000
1.33 hydrogeniodide ... methylazide 1.00    -3.186    -3.765     0.579    15.377
2.01 difluorophosphine ... acetone 1.00     -4.295    -3.794    -0.501   -13.217
2.04 sulfane ... acetamide 1.00             -3.802    -4.586     0.784    17.100
2.09 sulfane ... N-methylacetamide 1.00     -3.672    -4.769     1.097    23.000
2.16 hydrogenfluoride ... dimethylsul...   -13.056   -11.186    -1.870   -16.715
2.19 hydrogenfluoride ... phosphoric ...   -11.067    -9.159    -1.908   -20.834
2.20 hydrogenfluoride ... sulfur diox...    -4.364    -4.527     0.163     3.602
2.22 hydrogenchloride ... acetamide 1.00   -12.163   -11.776    -0.387    -3.284
2.24 hydrogenchloride ... dimethylsul...    -7.979    -7.777    -0.202    -2.595
2.26 hydrogenchloride ... methanol 1.00     -5.987    -6.861     0.874    12.740
2.29 hydrogenchloride ... sulfur diox...    -1.514    -2.816     1.302    46.226
2.32 hydrogenbromide ... acetone 1.00       -6.230    -6.867     0.637     9.275
2.33 hydrogenbromide ... chloric acid...    -2.390    -2.684     0.294    10.962
2.44 hydrogeniodide ... bromic acid 1.00    -2.225    -2.694     0.469    17.416
3.07 ammonia ... trimethylphosphine 1.00    -2.297    -3.253     0.956    29.386
3.34 hydrogenchloride ... phosphaalke...    -3.082    -4.782     1.700    35.553
3.42 hydrogenbromide ... phosphaalkyn...    -1.940    -3.415     1.475    43.180
4.04 ethyne ... tetrahydrothiophene 1.00    -2.469    -3.650     1.181    32.364
4.11 methylamine ... dimethylsulfide ...    -3.617    -4.238     0.621    14.641
4.13 N-methylacetamide ... dimethyldi...    -2.699    -4.946     2.247    45.422
4.17 acetic acid ... thioacetone 1.00       -5.855    -7.742     1.887    24.375
4.51 hydrogeniodide ... methanethiol ...    -1.632    -4.039     2.407    59.605
5.02 dimethylsulfone ... difluorophos...    -7.211    -6.993    -0.218    -3.113
5.07 methanethiol ... difluorophosphi...    -1.912    -4.514     2.602    57.650
5.08 methylcyanate ... difluorophosph...    -5.105    -5.603     0.498     8.891
5.18 acetic acid ... fluorine 1.00           0.421    -1.717     2.138   124.520
5.22 methanol ... fluorine 1.00              0.098    -0.839     0.937   111.690
5.27 difluorophosphine ... fluorine 1.00    -1.958    -0.672    -1.286  -191.316
5.33 hydrogenfluoride ... tetrafluoro...    -1.104    -1.263     0.159    12.612
5.40 hydrogeniodide ... hydrogenfluor...    -1.301    -1.658     0.357    21.528
6.05 acetic acid ... chlorine 1.00          -1.618    -4.311     2.693    62.459
6.06 acetic acid ... hydrogenchloride...    -0.634    -2.452     1.818    74.135
6.08 acetic acid ... phosphorus trich...    -1.491    -2.567     1.076    41.915
6.11 methanol ... phosphorus trichlor...    -2.595    -2.656     0.061     2.301
6.26 hydrogenbromide ... methylchlori...    -1.474    -3.355     1.881    56.065
6.28 hydrogenbromide ... disulfur dic...    -0.224    -2.578     2.354    91.315
6.32 hydrogeniodide ... disulfur dich...     0.010    -2.451     2.461   100.424
7.01 N-methylacetamide ... methylbrom...    -3.311    -4.224     0.913    21.608
7.03 acetic acid ... hydrogenbromide ...     0.500    -3.089     3.589   116.174
7.14 hydrogenbromide ... methylbromid...    -1.222    -3.433     2.211    64.393
8.02 acetic acid ... iodine 1.00            -3.428    -6.554     3.126    47.700
8.04 chloric acid ... hydrogeniodide ...    -4.897    -4.006    -0.891   -22.248
8.10 hydrogenfluoride ... hydrogeniod...    -1.249    -2.512     1.263    50.264
8.17 hydrogenbromide ... methyliodide...    -1.196    -3.332     2.136    64.111
8.18 hydrogeniodide ... iodine 1.00         -0.335    -2.001     1.666    83.240
==========================================================================================
RMSE                1.538   kcal/mol
MUE                 1.277   kcal/mol
------------------------------------------------------------------------------------------
MSE                 0.987   kcal/mol
min                -1.908   kcal/mol
max                 3.589   kcal/mol
range               5.497   kcal/mol
min abs             0.061   kcal/mol
max abs             3.589   kcal/mol
==========================================================================================
RMSE               57.928   %
MUE                42.468   %
MSE                31.535   %
min              -191.316   %
max               124.520   %
range             315.837   %
min abs             2.301   %
max abs           191.316   %
------------------------------------------------------------------------------------------
RMSE/|avg|         35.935   %
MUE/|avg|          29.844   %
==========================================================================================
Statistics for groups:
XH-N           (6)  RMSE      0.835   MSE       0.759   kcal/mol
XH-O           (13) RMSE      0.984   MSE       0.058   kcal/mol
XH-P           (3)  RMSE      1.412   MSE       1.377   kcal/mol
XH-S           (5)  RMSE      1.799   MSE       1.669   kcal/mol
XH-F           (8)  RMSE      1.338   MSE       0.649   kcal/mol
XH-Cl          (7)  RMSE      1.959   MSE       1.763   kcal/mol
XH-Br          (3)  RMSE      2.490   MSE       2.237   kcal/mol
XH-I           (5)  RMSE      1.975   MSE       1.460   kcal/mol
--------------------------------------------------------------------------------
XH-N           RMSE/|avg|     19.57 %
XH-O           RMSE/|avg|     16.10 %
XH-P           RMSE/|avg|     36.99 %
XH-S           RMSE/|avg|     36.55 %
XH-F           RMSE/|avg|     46.02 %
XH-Cl          RMSE/|avg|     67.31 %
XH-Br          RMSE/|avg|     69.51 %
XH-I           RMSE/|avg|     53.65 %
==========================================================================================
Errors along the curve, total
       x      RMSE       MUE       MSE
    1.00     1.538     1.277     0.987
==========================================================================================
