# Supplementary material for: PM6-ML: The Synergy of Semiempirical Quantum Chemistry and Machine Learning Transformed into a Practical Computational Method
Source: J Chem Theory Comput. 2025 Jan 3;21(2):678–90. doi: 10.1021/acs.jctc.4c01330 (PMC11780751; doi:10.1021/acs.jctc.4c01330)
Supplement: Supplementary file 2 — ct4c01330_si_002.zip [file ct4c01330_si_002.zip › SI_validation_outputs/AIMNet2/R739]

        _______  
       /\______\ 
      / /      / 
     / / Cuby /   Dataset calculation
     \/______/   
                 
Selected 22 out of 3695 data set entries
==========================================================================================
name                                             E      Eref     error  error(%)
------------------------------------------------------------------------------------------
001.03 dihydrogen ... dihydrogen 1.00        6.732     2.825     3.907   138.308
001.15 methane(H) ... methane(H) 1.00        3.641     2.856     0.785    27.495
004.20 nitromethane ... methane(H) 1.00      2.028     1.682     0.346    20.583
004.24 pyridine ... hydrogen fluoride...     2.564     3.210    -0.646   -20.128
006.05 methylamine ... hydrogen cyani...     1.853     2.340    -0.487   -20.801
007.13 methanol ... ethyne(H) 1.00           4.356     2.330     2.026    86.933
008.06 furan ... ethyne(C) 1.00              3.568     2.157     1.411    65.436
009.10 nitromethane ... acetone 1.00         2.265     0.547     1.718   314.114
009.13 pyridine ... acetone 1.00             2.100     2.235    -0.135    -6.039
010.09 water ... methanol 1.00               2.311     2.225     0.086     3.881
015.02 phosphine ... CH3PCH2 1.00            0.357     2.666    -2.309   -86.627
016.09 methanethiol ... hydrogen fluo...     5.919     3.598     2.321    64.514
017.15 thiophene ... ethyne(C) 1.00          2.332     2.270     0.062     2.714
018.03 methanethiol ... ammonia 1.00         2.944     2.392     0.552    23.063
019.12 thiophene ... methanol 1.00           2.585     2.315     0.270    11.649
025.03 methanol ... cyanogen fluoride...     1.178     1.194    -0.016    -1.329
028.02 methylfluoride ... cyanogen fl...     1.510     1.101     0.409    37.124
033.03 phosphine ... cyanogen chlorid...     4.076     2.345     1.731    73.813
037.07 methylbromide ... dihydrogen 1.00     3.738     2.403     1.335    55.558
037.10 methylbromide ... methane(H) 1.00     3.376     2.320     1.056    45.527
039.05 methylbromide ... hydrogen cya...     1.748     2.053    -0.305   -14.865
053.02 methylchloride ... cyanogen io...     3.063     2.354     0.709    30.101
==========================================================================================
RMSE                1.406   kcal/mol
MUE                 1.028   kcal/mol
------------------------------------------------------------------------------------------
MSE                 0.674   kcal/mol
min                -2.309   kcal/mol
max                 3.907   kcal/mol
range               6.217   kcal/mol
min abs             0.016   kcal/mol
max abs             3.907   kcal/mol
==========================================================================================
RMSE               84.520   %
MUE                52.300   %
MSE                38.683   %
min               -86.627   %
max               314.114   %
range             400.741   %
min abs             1.329   %
max abs           314.114   %
------------------------------------------------------------------------------------------
RMSE/|avg|         62.592   %
MUE/|avg|          45.777   %
==========================================================================================
Statistics for groups:
HCNO           (10) RMSE      1.604   MSE       0.901   kcal/mol
PS             (5)  RMSE      1.490   MSE       0.179   kcal/mol
Halogens       (7)  RMSE      0.975   MSE       0.703   kcal/mol
NobleGases     (0)  RMSE        NaN   MSE         NaN   kcal/mol
--------------------------------------------------------------------------------
HCNO           RMSE/|avg|     71.59 %
PS             RMSE/|avg|     56.27 %
Halogens       RMSE/|avg|     49.57 %
NobleGases     RMSE/|avg|     NaN %
==========================================================================================
Errors along the curve, total
       x      RMSE       MUE       MSE
    1.00     1.406     1.028     0.674
==========================================================================================
