# Supplementary material for: PM6-ML: The Synergy of Semiempirical Quantum Chemistry and Machine Learning Transformed into a Practical Computational Method
Source: J Chem Theory Comput. 2025 Jan 3;21(2):678–90. doi: 10.1021/acs.jctc.4c01330 (PMC11780751; doi:10.1021/acs.jctc.4c01330)
Supplement: Supplementary file 2 — ct4c01330_si_002.zip [file ct4c01330_si_002.zip › SI_validation_outputs/AIMNet2/SH250]

        _______  
       /\______\ 
      / /      / 
     / / Cuby /   Dataset calculation
     \/______/   
                 
Selected 43 out of 2500 data set entries
==========================================================================================
name                                             E      Eref     error  error(%)
------------------------------------------------------------------------------------------
1.2.07 chlorobenzene ... trimethylami...    -0.254    -2.258     2.004    88.752
1.2.08 chlorine ... trimethylamine 1.00    -11.986   -14.518     2.532    17.443
1.3.01 trifluorochloromethane ... ace...    -2.034    -2.873     0.839    29.189
1.3.02 chlorine ... acetone 1.00            -3.270    -4.244     0.974    22.939
1.3.03 trifluorochloromethane ... fur...    -0.548    -1.927     1.379    71.546
1.3.07 chlorine ... nitromethane 1.00       -1.916    -2.813     0.897    31.897
1.4.03 chlorine ... dimethylthioether...    -7.097    -9.062     1.965    21.689
1.5.01 chlorine ... fluorine 1.00            0.323    -0.657     0.980   149.191
1.7.01 chlorine ... bromine 1.00             0.345    -1.777     2.122   119.436
2.1.01 bromine ... benzene 1.00             -3.663    -4.221     0.558    13.208
2.2.01 bromine ... pyrazine 1.00            -5.662    -8.920     3.258    36.519
2.2.06 bromobenzene ... trimethylamin...    -1.045    -3.959     2.914    73.610
2.3.04 bromomethane ... acetone 1.00        -0.604    -1.771     1.167    65.869
2.3.05 bromine ... furan 1.00               -1.425    -3.552     2.127    59.881
2.3.08 bromomethane ... furan 1.00          -0.350    -1.577     1.227    77.806
2.3.10 trifluorobromomethane ... nitr...    -1.363    -2.938     1.575    53.592
2.5.01 bromine ... fluorine 1.00             0.670    -0.775     1.445   186.403
3.1.02 iodomethane ... benzene 1.00         -1.366    -2.603     1.237    47.535
3.2.01 iodine ... acetonitrile 1.00         -1.026    -5.453     4.427    81.182
3.2.06 iodobenzene ... pyrazine 1.00        -0.953    -3.987     3.034    76.106
3.3.04 trifluoroiodomethane ... furan...    -0.625    -3.439     2.814    81.821
3.3.10 iodine ... nitromethane 1.00         -3.291    -4.419     1.128    25.525
3.3.11 iodobenzene ... nitromethane 1.00    -1.108    -2.968     1.860    62.683
3.4.01 trifluoroiodomethane ... dimet...    -0.890    -6.344     5.454    85.966
3.4.03 iodine ... dimethylthioether 1.00    -6.531   -10.823     4.292    39.655
3.6.01 trifluoroiodomethane ... chlor...     0.388    -1.837     2.225   121.121
3.7.01 trifluoroiodomethane ... bromi...     0.505    -2.237     2.742   122.581
3.7.02 iodomethane ... bromine 1.00         -0.473    -5.021     4.548    90.571
3.8.02 iodomethane ... iodine 1.00          -0.055    -2.005     1.950    97.249
4.1.09 sulfurdifluoride ... pyrazine ...    -6.281    -8.968     2.687    29.957
4.1.15 12thiazole ... trimethylamine ...    -2.758    -5.115     2.357    46.089
4.2.04 sulfurdifluoride ... acetone 1.00    -4.969    -6.715     1.746    26.005
4.2.07 difluorothioformaldehyde ... f...    -0.220    -1.738     1.518    87.343
4.2.09 sulfurdifluoride ... nitrometh...    -1.954    -4.503     2.549    56.616
4.2.10 carbonylsulfide ... pyridine-N...    -1.859    -3.144     1.285    40.869
4.2.15 thiophene3one ... pyridine-N-o...    -3.892    -5.573     1.681    30.160
6.1.03 fluorophosphine ... acetonitri...    -1.592    -5.173     3.581    69.216
6.1.09 tricyanophosphine ... pyrazine...    -7.734   -11.619     3.885    33.433
6.1.11 bis(difluorophosphanyl)thioeth...   -10.215   -11.745     1.530    13.023
6.2.03 fluorobromocyanophosphine ... ...    -8.500    -8.403    -0.097    -1.151
6.2.14 fluorophosphine ... nitrometha...    -2.945    -4.709     1.764    37.459
6.2.16 bis(difluorophosphanyl)thioeth...   -10.341   -10.420     0.079     0.761
6.2.18 fluorophosphine ... pyridine-N...    -7.137    -9.186     2.049    22.311
==========================================================================================
RMSE                2.413   kcal/mol
MUE                 2.104   kcal/mol
------------------------------------------------------------------------------------------
MSE                 2.100   kcal/mol
min                -0.097   kcal/mol
max                 5.454   kcal/mol
range               5.550   kcal/mol
min abs             0.079   kcal/mol
max abs             5.454   kcal/mol
==========================================================================================
RMSE               71.291   %
MUE                59.194   %
MSE                59.141   %
min                -1.151   %
max               186.403   %
range             187.555   %
min abs             0.761   %
max abs           186.403   %
------------------------------------------------------------------------------------------
RMSE/|avg|         48.029   %
MUE/|avg|          41.891   %
==========================================================================================
Statistics for groups:
Cl             (9)  RMSE      1.637   MSE       1.521   kcal/mol
Br             (8)  RMSE      1.980   MSE       1.784   kcal/mol
I              (12) RMSE      3.267   MSE       2.976   kcal/mol
S              (7)  RMSE      2.039   MSE       1.975   kcal/mol
Se             (0)  RMSE        NaN   MSE         NaN   kcal/mol
P              (7)  RMSE      2.317   MSE       1.827   kcal/mol
As             (0)  RMSE        NaN   MSE         NaN   kcal/mol
--------------------------------------------------------------------------------
Cl             RMSE/|avg|     36.71 %
Br             RMSE/|avg|     57.16 %
I              RMSE/|avg|     76.67 %
S              RMSE/|avg|     39.92 %
Se             RMSE/|avg|     NaN %
P              RMSE/|avg|     26.48 %
As             RMSE/|avg|     NaN %
==========================================================================================
Errors along the curve, total
       x      RMSE       MUE       MSE
    1.00     2.413     2.104     2.100
==========================================================================================
