# Supplementary material for: PM6-ML: The Synergy of Semiempirical Quantum Chemistry and Machine Learning Transformed into a Practical Computational Method
Source: J Chem Theory Comput. 2025 Jan 3;21(2):678–90. doi: 10.1021/acs.jctc.4c01330 (PMC11780751; doi:10.1021/acs.jctc.4c01330)
Supplement: Supplementary file 2 — ct4c01330_si_002.zip [file ct4c01330_si_002.zip › SI_validation_outputs/AIMNet2/IHB100]

        _______  
       /\______\ 
      / /      / 
     / / Cuby /   Dataset calculation
     \/______/   
                 
Selected 50 out of 1000 data set entries
==============================
*** Open Babel Warning  in PerceiveBondOrders
  Failed to kekulize aromatic bonds in OBMol::PerceiveBondOrders

==============================
*** Open Babel Warning  in PerceiveBondOrders
  Failed to kekulize aromatic bonds in OBMol::PerceiveBondOrders

==============================
*** Open Babel Warning  in PerceiveBondOrders
  Failed to kekulize aromatic bonds in OBMol::PerceiveBondOrders

==============================
*** Open Babel Warning  in PerceiveBondOrders
  Failed to kekulize aromatic bonds in OBMol::PerceiveBondOrders

==========================================================================================
name                                             E      Eref     error  error(%)
------------------------------------------------------------------------------------------
02.001 ammonium ... acetaldehyde 1.00      -25.962   -26.207     0.245     0.935
02.002 ammonium ... dimethylcarbonate...   -37.568   -37.009    -0.559    -1.510
02.003 ammonium ... dimethylether 1.00     -26.466   -27.408     0.942     3.435
02.004 ammonium ... nitromethane 1.00      -23.917   -24.849     0.932     3.751
02.006 imidazolium ... acetone 1.00        -20.962   -22.184     1.222     5.508
02.008 imidazolium ... phenol 1.00         -16.369   -17.640     1.271     7.207
02.009 trimethylammonium ... acetalde...   -18.305   -19.996     1.691     8.458
02.010 trimethylammonium ... acetamid...   -26.551   -28.028     1.477     5.271
02.012 trimethylammonium ... nitrosom...   -13.141   -16.062     2.921    18.187
02.013 guanidinium ... acetamide 1.00      -27.209   -29.140     1.931     6.625
02.015 guanidinium ... nitromethane 1.00   -19.808   -20.600     0.792     3.845
03.001 ammonium ... methylazide 1.00       -16.801   -18.915     2.114    11.179
03.002 ammonium ... methylcyanate 1.00     -31.240   -31.698     0.458     1.446
03.003 guanidinium ... ammonia 1.00        -18.464   -18.269    -0.195    -1.068
03.004 guanidinium ... dimethyldiazen...   -15.306   -16.121     0.815     5.055
03.007 trimethylammonium ... acetonit...   -20.050   -22.640     2.590    11.440
03.011 trimethylammonium ... methylam...   -23.183   -23.550     0.367     1.560
03.012 trimethylammonium ... methylaz...   -16.282   -15.332    -0.950    -6.197
03.014 guanidinium ... methylcyanate ...   -23.961   -24.301     0.340     1.400
03.015 guanidinium ... N-methyl-2-pro...   -26.866   -26.790    -0.076    -0.284
04.003 trimethylammonium ... methylis...   -17.155   -22.983     5.828    25.356
05.001 water ... oxalate 1.00              -31.369   -30.569    -0.800    -2.616
05.004 methanol ... acetate 1.00           -21.185   -21.227     0.042     0.199
05.009 phenol ... benzoate 1.00            -28.343   -28.015    -0.328    -1.170
05.011 phenol ... nitrite 1.00             -29.371   -28.596    -0.775    -2.710
05.012 water ... hydroxide 1.00            -43.630   -40.928    -2.702    -6.602
05.015 water ... benzoate 1.00             -18.765   -19.213     0.448     2.333
06.001 acetic acid ... cyanide 1.00        -27.403   -30.752     3.349    10.890
06.002 phenol ... cyanide 1.00             -27.764   -29.131     1.367     4.692
08.001 ammonia ... carbonate 1.00          -29.865   -26.108    -3.757   -14.391
08.006 ammonia ... acetate 1.00            -10.199    -9.801    -0.398    -4.056
08.007 ammonia ... benzoate 1.00           -10.135   -10.237     0.102     0.995
08.008 aniline ... benzoate 1.00           -19.719   -19.722     0.003     0.017
08.010 dimethylamine ... acetate 1.00      -13.770   -14.080     0.310     2.202
08.011 dimethylamine ... hydroxide 1.00    -29.249   -22.556    -6.693   -29.672
08.013 methylamine ... benzoate 1.00       -10.969   -11.577     0.608     5.249
08.015 methylamine ... nitrite 1.00        -11.047   -11.355     0.308     2.715
09.002 ammonia ... cyanide 1.00             -9.595    -9.007    -0.588    -6.533
09.003 aniline ... cyanide 1.00            -19.959   -18.631    -1.328    -7.126
10.002 aniline ... cyanide 1.00            -18.772   -18.156    -0.616    -3.391
10.003 dimethylamine ... cyanide 1.00      -10.281   -11.221     0.940     8.373
11.001 ethyne ... oxalate 1.00             -22.254   -22.296     0.042     0.187
11.002 ethene ... oxalate 1.00             -13.364   -11.823    -1.541   -13.036
11.005 ethene ... hydroxide 1.00           -16.092   -10.479    -5.613   -53.560
11.007 ethyne ... acetate 1.00             -11.983   -12.541     0.558     4.452
11.008 ethyne ... nitrate 1.00             -10.194    -9.943    -0.251    -2.520
11.009 methane ... acetate 1.00             -4.137    -3.509    -0.628   -17.894
11.013 benzene ... acetate 1.00            -11.305   -11.225    -0.080    -0.716
11.015 ethene ... acetate 1.00              -8.144    -7.378    -0.766   -10.380
13.001 methane ... cyanide 1.00             -3.169    -2.593    -0.576   -22.232
==========================================================================================
RMSE                1.954   kcal/mol
MUE                 1.265   kcal/mol
------------------------------------------------------------------------------------------
MSE                 0.096   kcal/mol
min                -6.693   kcal/mol
max                 5.828   kcal/mol
range              12.520   kcal/mol
min abs             0.003   kcal/mol
max abs             6.693   kcal/mol
==========================================================================================
RMSE               11.902   %
MUE                 7.412   %
MSE                -0.894   %
min               -53.560   %
max                25.356   %
range              78.915   %
min abs             0.017   %
max abs            53.560   %
------------------------------------------------------------------------------------------
RMSE/|avg|          9.845   %
MUE/|avg|           6.372   %
==========================================================================================
Statistics for groups:
OHk-O          (0)  RMSE        NaN   MSE         NaN   kcal/mol
NHk-O          (11) RMSE      1.451   MSE       1.170   kcal/mol
NHk-N          (9)  RMSE      1.213   MSE       0.607   kcal/mol
NHk-C          (1)  RMSE      5.828   MSE       5.828   kcal/mol
OH-Oa          (6)  RMSE      1.215   MSE      -0.686   kcal/mol
OH-Na          (2)  RMSE      2.558   MSE       2.358   kcal/mol
OH-Ca          (0)  RMSE        NaN   MSE         NaN   kcal/mol
NH-Oa          (8)  RMSE      2.730   MSE      -1.190   kcal/mol
NH-Na          (2)  RMSE      1.027   MSE      -0.958   kcal/mol
NH-Ca          (2)  RMSE      0.794   MSE       0.162   kcal/mol
CH-Oa          (8)  RMSE      2.099   MSE      -1.035   kcal/mol
CH-Na          (0)  RMSE        NaN   MSE         NaN   kcal/mol
CH-Ca          (1)  RMSE      0.576   MSE      -0.576   kcal/mol
--------------------------------------------------------------------------------
OHk-O          RMSE/|avg|     NaN %
NHk-O          RMSE/|avg|     5.93 %
NHk-N          RMSE/|avg|     5.53 %
NHk-C          RMSE/|avg|     25.36 %
OH-Oa          RMSE/|avg|     4.32 %
OH-Na          RMSE/|avg|     8.54 %
OH-Ca          RMSE/|avg|     NaN %
NH-Oa          RMSE/|avg|     17.41 %
NH-Na          RMSE/|avg|     7.43 %
NH-Ca          RMSE/|avg|     5.41 %
CH-Oa          RMSE/|avg|     18.82 %
CH-Na          RMSE/|avg|     NaN %
CH-Ca          RMSE/|avg|     22.23 %
==========================================================================================
Errors along the curve, total
       x      RMSE       MUE       MSE
    1.00     1.954     1.265     0.096
==========================================================================================
