# Supplementary material for: PM6-ML: The Synergy of Semiempirical Quantum Chemistry and Machine Learning Transformed into a Practical Computational Method
Source: J Chem Theory Comput. 2025 Jan 3;21(2):678–90. doi: 10.1021/acs.jctc.4c01330 (PMC11780751; doi:10.1021/acs.jctc.4c01330)
Supplement: Supplementary file 2 — ct4c01330_si_002.zip [file ct4c01330_si_002.zip › SI_validation_outputs/AIMNet2/S66]

        _______  
       /\______\ 
      / /      / 
     / / Cuby /   Dataset calculation
     \/______/   
                 
==========================================================================================
name                                             E      Eref     error  error(%)
------------------------------------------------------------------------------------------
01 Water ... Water                          -5.329    -5.011    -0.318    -6.348
02 Water ... MeOH                           -5.466    -5.701     0.235     4.115
03 Water ... MeNH2                          -7.108    -7.036    -0.072    -1.028
04 Water ... Peptide                        -8.786    -8.220    -0.566    -6.884
05 MeOH ... MeOH                            -5.629    -5.851     0.222     3.795
06 MeOH ... MeNH2                           -7.515    -7.666     0.151     1.964
07 MeOH ... Peptide                         -8.783    -8.337    -0.446    -5.344
08 MeOH ... Water                           -5.593    -5.087    -0.506    -9.946
09 MeNH2 ... MeOH                           -2.794    -3.113     0.319    10.260
10 MeNH2 ... MeNH2                          -3.216    -4.223     1.007    23.835
11 MeNH2 ... Peptide                        -4.390    -5.480     1.090    19.896
12 MeNH2 ... Water                          -6.757    -7.402     0.645     8.715
13 Peptide ... MeOH                         -5.203    -6.282     1.079    17.180
14 Peptide ... MeNH2                        -7.122    -7.561     0.439     5.810
15 Peptide ... Peptide                      -8.413    -8.721     0.308     3.526
16 Peptide ... Water                        -5.523    -5.199    -0.324    -6.236
17 Uracil ... Uracil (BP)                  -17.244   -17.448     0.204     1.167
18 Water ... Pyridine                       -6.931    -6.975     0.044     0.628
19 MeOH ... Pyridine                        -7.727    -7.510    -0.217    -2.884
20 AcOH ... AcOH                           -17.334   -19.415     2.081    10.718
21 AcNH2 ... AcNH2                         -16.371   -16.525     0.154     0.933
22 AcOH ... Uracil                         -18.506   -19.783     1.277     6.457
23 AcNH2 ... Uracil                        -19.072   -19.467     0.395     2.027
24 Benzene ... Benzene (pi-pi)              -3.237    -2.724    -0.513   -18.831
25 Pyridine ... Pyridine (pi-pi)            -2.669    -3.801     1.132    29.788
26 Uracil ... Uracil (pi-pi)                -9.291    -9.752     0.461     4.725
27 Benzene ... Pyridine (pi-pi)             -3.198    -3.342     0.144     4.314
28 Benzene ... Uracil (pi-pi)               -4.451    -5.593     1.142    20.413
29 Pyridine ... Uracil (pi-pi)              -5.003    -6.701     1.698    25.333
30 Benzene ... Ethene                       -1.965    -1.364    -0.601   -44.064
31 Uracil ... Ethene                        -3.487    -3.329    -0.158    -4.732
32 Uracil ... Ethyne                        -2.599    -3.693     1.094    29.624
33 Pyridine ... Ethene                      -1.587    -1.805     0.218    12.099
34 Pentane ... Pentane                      -2.424    -3.764     1.340    35.600
35 Neopentane ... Pentane                   -2.007    -2.604     0.597    22.912
36 Neopentane ... Neopentane                -1.877    -1.764    -0.113    -6.390
37 Cyclopentane ... Neopentane              -2.372    -2.397     0.025     1.052
38 Cyclopentane ... Cyclopentane            -3.730    -2.986    -0.744   -24.906
39 Benzene ... Cyclopentane                 -3.087    -3.514     0.427    12.144
40 Benzene ... Neopentane                   -2.212    -2.849     0.637    22.353
41 Uracil ... Pentane                       -4.309    -4.811     0.502    10.437
42 Uracil ... Cyclopentane                  -3.869    -4.091     0.222     5.414
43 Uracil ... Neopentane                    -3.571    -3.689     0.118     3.187
44 Ethene ... Pentane                       -1.774    -1.993     0.219    10.985
45 Ethyne ... Pentane                       -0.818    -1.715     0.897    52.327
46 Peptide ... Pentane                      -3.835    -4.256     0.421     9.900
47 Benzene ... Benzene (TS)                 -2.319    -2.828     0.509    18.003
48 Pyridine ... Pyridine (TS)               -2.511    -3.506     0.995    28.383
49 Benzene ... Pyridine (TS)                -2.300    -3.293     0.993    30.142
50 Benzene ... Ethyne (CH-pi)               -1.884    -2.857     0.973    34.068
51 Ethyne ... Ethyne (TS)                   -0.338    -1.539     1.201    78.026
52 Benzene ... AcOH (OH-pi)                 -3.027    -4.726     1.699    35.960
53 Benzene ... AcNH2 (NH-pi)                -3.300    -4.405     1.105    25.088
54 Benzene ... Water (OH-pi)                -3.307    -3.288    -0.019    -0.590
55 Benzene ... MeOH (OH-pi)                 -3.843    -4.168     0.325     7.790
56 Benzene ... MeNH2 (NH-pi)                -2.603    -3.199     0.596    18.633
57 Benzene ... Peptide (NH-pi)              -4.271    -5.255     0.984    18.723
58 Pyridine ... Pyridine (CH-N)             -2.588    -4.237     1.649    38.925
59 Ethyne ... Water (CH-O)                  -3.043    -2.927    -0.116    -3.967
60 Ethyne ... AcOH (OH-pi)                  -3.587    -4.966     1.379    27.766
61 Pentane ... AcOH                         -2.059    -2.906     0.847    29.163
62 Pentane ... AcNH2                        -2.873    -3.528     0.655    18.576
63 Benzene ... AcOH                         -2.898    -3.747     0.849    22.667
64 Peptide ... Ethene                       -2.816    -3.001     0.185     6.162
65 Pyridine ... Ethyne                      -3.843    -4.104     0.261     6.350
66 MeNH2 ... Pyridine                       -2.642    -3.966     1.324    33.383
==========================================================================================
RMSE                0.800   kcal/mol
MUE                 0.639   kcal/mol
------------------------------------------------------------------------------------------
MSE                 0.496   kcal/mol
min                -0.744   kcal/mol
max                 2.081   kcal/mol
range               2.825   kcal/mol
min abs             0.019   kcal/mol
max abs             2.081   kcal/mol
==========================================================================================
RMSE               21.552   %
MUE                15.964   %
MSE                11.656   %
min               -44.064   %
max                78.026   %
range             122.090   %
min abs             0.590   %
max abs            78.026   %
------------------------------------------------------------------------------------------
RMSE/|avg|         14.553   %
MUE/|avg|          11.621   %
==========================================================================================
Statistics for groups:
H-bonds        (23) RMSE      0.708   MSE       0.313   kcal/mol
dispersion     (23) RMSE      0.730   MSE       0.398   kcal/mol
others         (20) RMSE      0.962   MSE       0.820   kcal/mol
--------------------------------------------------------------------------------
H-bonds        RMSE/|avg|     7.82 %
dispersion     RMSE/|avg|     20.33 %
others         RMSE/|avg|     26.57 %
==========================================================================================
