# Supplementary material for: PM6-ML: The Synergy of Semiempirical Quantum Chemistry and Machine Learning Transformed into a Practical Computational Method
Source: J Chem Theory Comput. 2025 Jan 3;21(2):678–90. doi: 10.1021/acs.jctc.4c01330 (PMC11780751; doi:10.1021/acs.jctc.4c01330)
Supplement: Supplementary file 2 — ct4c01330_si_002.zip [file ct4c01330_si_002.zip › SI_validation_outputs/AIMNet2/X40]

        _______  
       /\______\ 
      / /      / 
     / / Cuby /   Dataset calculation
     \/______/   
                 
==========================================================================================
name                                             E      Eref     error  error(%)
------------------------------------------------------------------------------------------
01 methane ... F2                            0.183    -0.491     0.674   137.345
02 methane ... Cl2                          -0.615    -1.079     0.464    42.990
03 methane ... Br2                          -0.441    -1.300     0.859    66.068
04 methane ... I2                           -0.891    -1.346     0.455    33.771
05 fluoromethane ... methane                -0.538    -0.751     0.213    28.374
06 chloromethane ... methane                -0.864    -0.980     0.116    11.799
07 trifluoromethane ... methane             -0.589    -0.691     0.102    14.758
08 trichloromethane ... methane             -0.252    -1.146     0.894    78.015
09 fluoromethane dimer                       0.161    -1.648     1.809   109.740
10 chloromethane dimer                      -0.461    -1.338     0.877    65.524
11 trifluorobenzene ... benzene             -3.377    -4.405     1.028    23.339
12 hexafuorobenzene ... benzene             -4.850    -6.121     1.271    20.771
13 chloromethane ... formaldehyde            0.147    -1.170     1.317   112.604
14 bromomethane ... formaldehyde             0.219    -1.722     1.941   112.714
15 iodomethane ... formaldehyde              0.019    -2.382     2.401   100.784
16 trifluorochloromethane ... formald...    -0.250    -2.246     1.996    88.865
17 trifluorobromomethane ... formalde...    -1.060    -3.103     2.043    65.845
18 trifluoroiodomethane ... formaldehyde    -1.382    -4.080     2.698    66.129
19 chlorobenzene ... acetone                -0.157    -1.489     1.332    89.478
20 bromobenzene ... acetone                 -0.995    -2.426     1.431    58.967
21 iodobenzene ... acetone                  -2.465    -3.460     0.995    28.747
22 chlorobenzene ... trimethylamine         -0.258    -2.113     1.855    87.811
23 bromobenzene ... trimethylamine          -0.970    -3.778     2.808    74.318
24 iodobenzene ... trimethylamine           -2.712    -5.807     3.095    53.293
25 bromobenzene ... methanethiol            -0.129    -2.316     2.187    94.448
26 iodobenzene ... methanethiol             -0.485    -3.078     2.593    84.247
27 bromomethane ... benzene                 -1.124    -1.814     0.690    38.031
28 iodomethane ... benzene                  -1.621    -2.483     0.862    34.699
29 trifluorobromomethane ... benzene        -2.561    -3.110     0.549    17.656
30 trifluoroiodomethane ... benzene         -3.128    -3.915     0.787    20.094
31 trifluoromethanol ... water             -10.569    -9.669    -0.900    -9.313
32 trichloromethanol ... water             -10.837   -10.405    -0.432    -4.152
33 HF ... methanol                          -9.936    -9.593    -0.343    -3.572
34 HCl ... methanol                         -5.252    -6.300     1.048    16.640
35 HBr ... methanol                         -3.995    -5.356     1.361    25.410
36 HI ... methanol                          -2.379    -3.971     1.592    40.081
37 HF ... methylamine                      -14.797   -14.318    -0.479    -3.347
38 HCl ... methylamine                     -10.881   -11.419     0.538     4.710
39 methanol ... fluoromethane               -2.991    -3.893     0.902    23.173
40 methanol ... chloromethane               -3.232    -3.778     0.546    14.451
==========================================================================================
RMSE                1.445   kcal/mol
MUE                 1.212   kcal/mol
------------------------------------------------------------------------------------------
MSE                 1.104   kcal/mol
min                -0.900   kcal/mol
max                 3.095   kcal/mol
range               3.995   kcal/mol
min abs             0.102   kcal/mol
max abs             3.095   kcal/mol
==========================================================================================
RMSE               62.072   %
MUE                50.152   %
MSE                49.133   %
min                -9.313   %
max               137.345   %
range             146.658   %
min abs             3.347   %
max abs           137.345   %
------------------------------------------------------------------------------------------
RMSE/|avg|         38.401   %
MUE/|avg|          32.216   %
==========================================================================================
Statistics for groups:
dispersion     (4)  RMSE      0.635   MSE       0.613   kcal/mol
induction      (4)  RMSE      0.466   MSE       0.331   kcal/mol
dipole_dipole  (2)  RMSE      1.421   MSE       1.343   kcal/mol
stack          (2)  RMSE      1.156   MSE       1.150   kcal/mol
X-bond         (14) RMSE      2.137   MSE       2.049   kcal/mol
X-pi           (4)  RMSE      0.731   MSE       0.722   kcal/mol
H-bond         (10) RMSE      0.907   MSE       0.383   kcal/mol
--------------------------------------------------------------------------------
dispersion     RMSE/|avg|     60.27 %
induction      RMSE/|avg|     52.24 %
dipole_dipole  RMSE/|avg|     95.19 %
stack          RMSE/|avg|     21.97 %
X-bond         RMSE/|avg|     76.38 %
X-pi           RMSE/|avg|     25.83 %
H-bond         RMSE/|avg|     11.53 %
==========================================================================================
