# Supplementary material for: PM6-ML: The Synergy of Semiempirical Quantum Chemistry and Machine Learning Transformed into a Practical Computational Method
Source: J Chem Theory Comput. 2025 Jan 3;21(2):678–90. doi: 10.1021/acs.jctc.4c01330 (PMC11780751; doi:10.1021/acs.jctc.4c01330)
Supplement: Supplementary file 2 — ct4c01330_si_002.zip [file ct4c01330_si_002.zip › SI_validation_outputs/AIMNet2/L7]

        _______  
       /\______\ 
      / /      / 
     / / Cuby /   Dataset calculation
     \/______/   
                 
==========================================================================================
name                                             E      Eref     error  error(%)
------------------------------------------------------------------------------------------
01 octadecane dimer                         -6.395   -11.000     4.605    41.863
02 guanine trimer                            0.180    -2.080     2.260   108.665
03 GCGC base pair stack                     -5.349   -13.540     8.191    60.496
04 circumcoronene ... adenine                8.530   -17.490    26.020   148.769
05 circumcoronene ... GC                    -2.202   -29.240    27.038    92.468
06 coronene dimer                           -4.849   -20.930    16.081    76.833
07 phenylalanine trimer                    -24.095   -25.460     1.365     5.360
==========================================================================================
RMSE               15.865   kcal/mol
MUE                12.223   kcal/mol
------------------------------------------------------------------------------------------
MSE                12.223   kcal/mol
min                 1.365   kcal/mol
max                27.038   kcal/mol
range              25.673   kcal/mol
min abs             1.365   kcal/mol
max abs            27.038   kcal/mol
==========================================================================================
RMSE               87.697   %
MUE                76.351   %
MSE                76.351   %
min                 5.360   %
max               148.769   %
range             143.410   %
min abs             5.360   %
max abs           148.769   %
------------------------------------------------------------------------------------------
RMSE/|avg|         92.748   %
MUE/|avg|          71.454   %
==========================================================================================
Statistics for groups:
dispersion     (6)  RMSE     17.127   MSE      14.032   kcal/mol
mixed          (1)  RMSE      1.365   MSE       1.365   kcal/mol
--------------------------------------------------------------------------------
dispersion     RMSE/|avg|     109.00 %
mixed          RMSE/|avg|     5.36 %
==========================================================================================
