# Supplementary material for: PM6-ML: The Synergy of Semiempirical Quantum Chemistry and Machine Learning Transformed into a Practical Computational Method
Source: J Chem Theory Comput. 2025 Jan 3;21(2):678–90. doi: 10.1021/acs.jctc.4c01330 (PMC11780751; doi:10.1021/acs.jctc.4c01330)
Supplement: Supplementary file 2 — ct4c01330_si_002.zip [file ct4c01330_si_002.zip › SI_validation_outputs/AIMNet2/S12L]

        _______  
       /\______\ 
      / /      / 
     / / Cuby /   Dataset calculation
     \/______/   
                 
Selected 6 out of 12 data set entries
==========================================================================================
name                                             E      Eref     error  error(%)
------------------------------------------------------------------------------------------
2a tetracyanoquinone ... tweezer           -45.542   -32.370   -13.172   -40.693
2b dicyanobenzene ... tweezer              -22.254   -20.600    -1.654    -8.031
4a fullerene C60 ... catcher               115.455   -41.120   156.575   380.776
5a glycine anhydride ... macrocyle         -35.141   -36.700     1.559     4.247
6a butylammonium ... cucurbit[6]uril       -68.431   -85.080    16.649    19.569
7b hydroxyadamantane ... cucurbit[7]uril    -3.817   -28.060    24.243    86.397
==========================================================================================
RMSE               65.268   kcal/mol
MUE                35.642   kcal/mol
------------------------------------------------------------------------------------------
MSE                30.700   kcal/mol
min               -13.172   kcal/mol
max               156.575   kcal/mol
range             169.747   kcal/mol
min abs             1.559   kcal/mol
max abs           156.575   kcal/mol
==========================================================================================
RMSE              160.507   %
MUE                89.952   %
MSE                73.711   %
min               -40.693   %
max               380.776   %
range             421.469   %
min abs             4.247   %
max abs           380.776   %
------------------------------------------------------------------------------------------
RMSE/|avg|        160.541   %
MUE/|avg|          87.670   %
==========================================================================================
Statistics for groups:
dispersion     (3)  RMSE     90.723   MSE      47.249   kcal/mol
H-bonds        (2)  RMSE     17.178   MSE      12.901   kcal/mol
charged        (1)  RMSE     16.649   MSE      16.649   kcal/mol
--------------------------------------------------------------------------------
dispersion     RMSE/|avg|     289.26 %
H-bonds        RMSE/|avg|     53.05 %
charged        RMSE/|avg|     19.57 %
==========================================================================================
