# Supplementary material for: PM6-ML: The Synergy of Semiempirical Quantum Chemistry and Machine Learning Transformed into a Practical Computational Method
Source: J Chem Theory Comput. 2025 Jan 3;21(2):678–90. doi: 10.1021/acs.jctc.4c01330 (PMC11780751; doi:10.1021/acs.jctc.4c01330)
Supplement: Supplementary file 2 — ct4c01330_si_002.zip [file ct4c01330_si_002.zip › SI_validation_outputs/AIMNet2/PLA15]

        _______  
       /\______\ 
      / /      / 
     / / Cuby /   Dataset calculation
     \/______/   
                 
==============================
*** Open Babel Warning  in PerceiveBondOrders
  Failed to kekulize aromatic bonds in OBMol::PerceiveBondOrders

==============================
*** Open Babel Warning  in PerceiveBondOrders
  Failed to kekulize aromatic bonds in OBMol::PerceiveBondOrders

==============================
*** Open Babel Warning  in PerceiveBondOrders
  Failed to kekulize aromatic bonds in OBMol::PerceiveBondOrders

==============================
*** Open Babel Warning  in PerceiveBondOrders
  Failed to kekulize aromatic bonds in OBMol::PerceiveBondOrders

==============================
*** Open Babel Warning  in PerceiveBondOrders
  Failed to kekulize aromatic bonds in OBMol::PerceiveBondOrders

==========================================================================================
name                                             E      Eref     error  error(%)
------------------------------------------------------------------------------------------
01 10GS                                   -214.438  -242.583    28.145    11.602
02 2CET                                   -208.797  -247.699    38.902    15.705
03 2FVD                                    -56.885   -88.726    31.841    35.887
04 2OBF                                   -151.589  -199.162    47.573    23.886
05 2P4Y                                   -107.376  -157.143    49.767    31.670
06 2VOT                                   -208.444  -238.717    30.273    12.682
07 2VW5                                    -64.671   -94.099    29.428    31.273
08 2XB8                                   -150.319  -178.476    28.157    15.776
09 2YKI                                    -35.594   -92.145    56.551    61.372
10 2ZX6                                   -199.859  -231.047    31.188    13.499
11 3G0W                                    -20.076   -66.594    46.518    69.853
12 3GNW                                    -34.915   -77.382    42.467    54.880
13 3NOX                                   -211.446  -244.475    33.029    13.510
14 3PE2                                   -104.072  -127.532    23.460    18.396
15 4GID                                   -108.352  -190.367    82.015    43.083
==========================================================================================
RMSE               42.537   kcal/mol
MUE                39.954   kcal/mol
------------------------------------------------------------------------------------------
MSE                39.954   kcal/mol
min                23.460   kcal/mol
max                82.015   kcal/mol
range              58.555   kcal/mol
min abs            23.460   kcal/mol
max abs            82.015   kcal/mol
==========================================================================================
RMSE               35.447   %
MUE                30.205   %
MSE                30.205   %
min                11.602   %
max                69.853   %
range              58.251   %
min abs            11.602   %
max abs            69.853   %
------------------------------------------------------------------------------------------
RMSE/|avg|         25.768   %
MUE/|avg|          24.204   %
==========================================================================================
