# Supplementary material for: PM6-ML: The Synergy of Semiempirical Quantum Chemistry and Machine Learning Transformed into a Practical Computational Method
Source: J Chem Theory Comput. 2025 Jan 3;21(2):678–90. doi: 10.1021/acs.jctc.4c01330 (PMC11780751; doi:10.1021/acs.jctc.4c01330)
Supplement: Supplementary file 2 — ct4c01330_si_002.zip [file ct4c01330_si_002.zip › SI_validation_outputs/AIMNet2/PLFragNN]

        _______  
       /\______\ 
      / /      / 
     / / Cuby /   Dataset calculation
     \/______/   
                 
Selected 225 out of 547 data set entries
==========================================================================================
name                                             E      Eref     error  error(%)
------------------------------------------------------------------------------------------
49 2FVD_01_bbn                              -1.318    -1.071    -0.247   -23.053
50 2FVD_02_bbn                              -1.293    -0.993    -0.300   -30.167
51 2FVD_03_bbn                              -0.735    -0.802     0.067     8.294
52 2FVD_04_bbn                              -0.961    -0.422    -0.539  -127.701
53 2FVD_05_bbn                              -4.017    -5.863     1.846    31.478
54 2FVD_06_bbn                              -3.107    -3.338     0.231     6.916
55 2FVD_07_bbn                              -8.407    -8.131    -0.276    -3.390
56 2FVD_08_bbn                              -2.747    -2.300    -0.447   -19.420
57 2FVD_09_bbn                              -8.272    -7.877    -0.395    -5.012
58 2FVD_10_bbn                               2.068     1.604     0.464    28.913
59 2FVD_11_bbn                              -1.697    -1.444    -0.253   -17.501
60 2FVD_12_bbn                               0.262     0.235     0.027    11.660
61 2FVD_13_bbn                              -2.663    -3.477     0.814    23.417
62 2FVD_14_bbn                              -0.080     0.073    -0.153  -209.060
63 2FVD_15_bbn                              -0.340    -0.301    -0.039   -12.912
64 2FVD_16_bbn                              -3.080    -3.018    -0.062    -2.049
65 2FVD_17_ile                              -3.678    -3.780     0.102     2.692
66 2FVD_18_val                              -1.527    -2.692     1.165    43.290
67 2FVD_19_ala                              -1.906    -1.773    -0.133    -7.526
69 2FVD_21_val                              -0.684    -1.148     0.464    40.394
70 2FVD_22_phe                              -1.350    -2.355     1.005    42.693
72 2FVD_24_phe                              -3.344    -3.086    -0.258    -8.371
73 2FVD_25_leu                              -0.928    -1.099     0.171    15.522
74 2FVD_26_hie                              -0.520    -0.527     0.007     1.311
75 2FVD_27_gln                              -3.792    -3.566    -0.226    -6.346
78 2FVD_30_asn                              -4.999    -4.527    -0.472   -10.435
79 2FVD_31_leu                              -4.225    -4.344     0.119     2.739
80 2FVD_32_ala                              -1.200    -1.161    -0.039    -3.319
176 2VW5_01_bbn                             -1.283    -1.602     0.319    19.897
177 2VW5_02_bbn                             -1.085    -2.012     0.927    46.078
178 2VW5_03_bbn                              0.184    -0.165     0.349   211.408
179 2VW5_04_bbn                             -0.528    -0.347    -0.181   -52.053
180 2VW5_05_bbn                             -1.320    -1.513     0.193    12.727
181 2VW5_06_bbn                              0.252     0.010     0.242  2416.284
182 2VW5_07_bbn                             -0.269    -0.062    -0.207  -333.249
183 2VW5_08_bbn                             -0.342    -0.306    -0.036   -11.775
184 2VW5_09_bbn                             -2.164    -1.959    -0.205   -10.459
185 2VW5_10_bbn                             -0.741    -0.747     0.006     0.855
186 2VW5_11_bbn                             -3.900    -3.942     0.042     1.063
187 2VW5_12_bbn                              1.431     0.092     1.339  1454.933
188 2VW5_13_bbn                             -7.302    -7.609     0.307     4.036
189 2VW5_14_bbn                             -2.692    -2.653    -0.039    -1.473
190 2VW5_15_bbn                              0.029     0.119    -0.090   -75.547
191 2VW5_16_asn                             -5.252    -6.153     0.901    14.641
192 2VW5_17_ala                             -0.501    -0.437    -0.064   -14.701
194 2VW5_19_ala                             -1.180    -1.574     0.394    25.014
197 2VW5_22_ile                             -0.673    -0.966     0.293    30.284
198 2VW5_23_met                             -4.919    -5.847     0.928    15.865
200 2VW5_25_asn                             -1.760    -1.838     0.078     4.244
201 2VW5_26_leu                             -1.157    -1.397     0.240    17.197
202 2VW5_28_val                             -0.228    -0.688     0.460    66.924
203 2VW5_29_phe                             -2.964    -3.685     0.721    19.575
204 2VW5_30_tyr                             -0.555    -1.319     0.764    57.907
205 2VW5_31_val                             -0.276    -0.469     0.193    41.162
206 2VW5_32_thr                             -4.622    -4.575    -0.047    -1.036
207 2VW5_33_leu                             -0.785    -0.905     0.120    13.234
241 2YKI_01_bbn                              0.452     0.150     0.302   201.500
242 2YKI_02_bbn                             -0.045    -0.223     0.178    79.894
243 2YKI_03_bbn                             -0.723    -0.885     0.162    18.249
244 2YKI_04_bbn                              0.120    -0.501     0.621   124.042
245 2YKI_05_bbn                             -1.293    -1.095    -0.198   -18.055
246 2YKI_06_bbn                             -0.390    -0.852     0.462    54.244
247 2YKI_07_bbn                             -1.830    -1.001    -0.829   -82.846
248 2YKI_08_bbn                             -8.749   -10.123     1.374    13.569
249 2YKI_09_bbn                              0.440    -0.006     0.446  7440.665
250 2YKI_10_bbn                             -1.961    -1.105    -0.856   -77.462
251 2YKI_11_bbn                             -4.455    -4.313    -0.142    -3.302
252 2YKI_12_bbn                             -0.384    -1.057     0.673    63.670
253 2YKI_13_bbn                             -0.030    -0.391     0.361    92.405
254 2YKI_14_bbn                             -1.475    -1.846     0.371    20.077
255 2YKI_15_bbn                              0.105    -0.336     0.441   131.322
256 2YKI_16_bbn                             -0.023    -0.240     0.217    90.448
257 2YKI_17_bbn                             -2.584    -2.670     0.086     3.227
258 2YKI_18_bbn                             -1.660    -1.851     0.191    10.306
259 2YKI_19_bbn                              0.079     0.096    -0.017   -17.469
260 2YKI_20_bbn                              0.072     0.160    -0.088   -54.761
261 2YKI_21_bbn                             -0.202    -0.036    -0.166  -460.188
262 2YKI_22_phe                             -0.867    -2.016     1.149    56.985
263 2YKI_23_gln                             -0.542    -0.677     0.135    19.883
264 2YKI_24_ile                             -0.675    -1.114     0.439    39.383
265 2YKI_25_leu                             -0.322    -0.415     0.093    22.360
266 2YKI_26_asn                             -6.510    -7.324     0.814    11.108
267 2YKI_27_ser                             -0.124     0.118    -0.242  -205.116
268 2YKI_28_ala                             -0.886    -0.284    -0.602  -211.940
270 2YKI_30_ile                             -0.282    -0.373     0.091    24.333
271 2YKI_31_met                             -6.544    -7.012     0.468     6.674
272 2YKI_32_leu                             -2.029    -1.697    -0.332   -19.568
273 2YKI_33_ile                             -0.225    -0.356     0.131    36.832
274 2YKI_34_leu                             -5.469    -5.688     0.219     3.846
275 2YKI_35_ile                             -0.536    -1.195     0.659    55.144
276 2YKI_36_ala                             -0.755    -1.598     0.843    52.776
277 2YKI_37_val                             -0.512    -0.790     0.278    35.143
278 2YKI_38_phe                             -6.387    -8.399     2.012    23.954
279 2YKI_40_val                             -0.658    -1.733     1.075    62.026
280 2YKI_41_trp                             -6.672    -6.213    -0.459    -7.390
281 2YKI_42_phe                             -1.996    -2.736     0.740    27.057
282 2YKI_43_thr                             -3.944    -3.713    -0.231    -6.215
283 2YKI_44_val                             -0.515    -0.972     0.457    46.977
307 3G0W_01_bbn                             -0.209    -0.280     0.071    25.206
308 3G0W_02_bbn                             -4.000    -3.220    -0.780   -24.230
309 3G0W_03_bbn                              0.121     0.001     0.120 12005.663
310 3G0W_04_bbn                             -0.016    -0.022     0.006    26.768
311 3G0W_05_bbn                             -0.151    -0.757     0.606    80.092
312 3G0W_06_bbn                              0.580     0.348     0.232    66.671
313 3G0W_07_bbn                             -0.453    -0.797     0.344    43.164
314 3G0W_08_bbn                              0.576    -0.335     0.911   271.998
315 3G0W_09_bbn                             -1.398    -1.026    -0.372   -36.269
316 3G0W_10_bbn                              0.105     1.077    -0.972   -90.219
317 3G0W_11_bbn                              2.540     2.491     0.049     1.950
318 3G0W_12_bbn                             -0.396    -0.473     0.077    16.305
319 3G0W_13_bbn                             -1.945    -1.851    -0.094    -5.078
320 3G0W_14_bbn                             -0.913    -0.879    -0.034    -3.816
321 3G0W_15_bbn                              0.241    -0.077     0.318   412.993
322 3G0W_16_leu                             -0.898    -1.582     0.684    43.217
323 3G0W_17_leu                             -3.938    -4.177     0.239     5.711
324 3G0W_18_asn                            -14.038   -15.230     1.192     7.830
325 3G0W_19_leu                             -2.384    -2.527     0.143     5.644
326 3G0W_20_gln                              0.332     0.770    -0.438   -56.836
327 3G0W_21_trp                             -0.255    -1.224     0.969    79.171
328 3G0W_22_met                             -2.206    -2.943     0.737    25.050
329 3G0W_23_met                             -4.951    -6.038     1.087    18.000
330 3G0W_24_val                             -0.940    -2.021     1.081    53.506
331 3G0W_25_met                             -2.057    -2.591     0.534    20.622
333 3G0W_27_phe                             -3.261    -3.633     0.372    10.251
334 3G0W_28_met                             -1.994    -2.138     0.144     6.746
335 3G0W_29_met                             -0.679    -0.973     0.294    30.197
336 3G0W_30_leu                             -1.492    -1.954     0.462    23.655
337 3G0W_31_phe                             -0.039    -0.746     0.707    94.752
338 3G0W_32_thr                             -5.302    -4.362    -0.940   -21.558
339 3G0W_33_leu                             -0.451    -0.959     0.508    52.946
340 3G0W_34_phe                             -1.666    -2.385     0.719    30.165
341 3G0W_35_met                             -0.653    -0.625    -0.028    -4.447
342 3G0W_36_ile                             -0.355    -0.474     0.119    25.179
343 3GCU_01_bbn                             -0.196    -0.282     0.086    30.375
344 3GCU_02_bbn                             -3.818    -3.124    -0.694   -22.212
345 3GCU_03_bbn                             -1.566    -1.441    -0.125    -8.648
346 3GCU_04_bbn                             -0.742    -1.028     0.286    27.829
347 3GCU_05_bbn                             -0.694    -0.689    -0.005    -0.791
348 3GCU_06_bbn                              0.204    -0.328     0.532   162.101
349 3GCU_07_bbn                             -1.388    -1.867     0.479    25.662
350 3GCU_08_bbn                             -0.206    -0.029    -0.177  -611.327
351 3GCU_09_bbn                             -1.471    -1.389    -0.082    -5.900
352 3GCU_10_bbn                             -0.066    -0.503     0.437    86.810
353 3GCU_11_bbn                             -1.145    -1.166     0.021     1.794
354 3GCU_12_bbn                             -0.110    -0.152     0.042    27.557
355 3GCU_13_bbn                             -1.051    -1.220     0.169    13.888
356 3GCU_14_bbn                             -0.753    -1.261     0.508    40.290
357 3GCU_15_bbn                             -0.004    -0.618     0.614    99.331
358 3GCU_16_bbn                             -2.881    -2.654    -0.227    -8.558
359 3GCU_17_bbn                             -9.933    -8.222    -1.711   -20.807
360 3GCU_18_bbn                             -1.708    -2.033     0.325    15.984
361 3GCU_19_bbn                             -0.519    -0.332    -0.187   -56.272
362 3GCU_20_bbn                             -0.285    -0.237    -0.048   -20.435
363 3GCU_21_bbn                             -1.797    -1.341    -0.456   -33.975
364 3GCU_22_bbn                             -8.631    -8.470    -0.161    -1.902
365 3GCU_23_bbn                             -2.969    -3.359     0.390    11.619
366 3GCU_24_val                             -1.646    -1.617    -0.029    -1.779
367 3GCU_25_tyr                             -0.365    -0.332    -0.033    -9.992
368 3GCU_26_val                             -2.707    -2.777     0.070     2.523
369 3GCU_27_ala                             -1.689    -1.853     0.164     8.862
374 3GCU_32_leu                             -1.704    -1.619    -0.085    -5.222
375 3GCU_33_leu                             -3.470    -3.539     0.069     1.957
376 3GCU_34_met                             -1.236    -1.363     0.127     9.288
377 3GCU_35_val                             -0.826    -0.854     0.028     3.274
378 3GCU_36_ile                             -2.639    -3.419     0.780    22.799
379 3GCU_37_leu                             -0.837    -1.666     0.829    49.783
380 3GCU_38_thr                             -5.626    -6.012     0.386     6.420
381 3GCU_39_leu                             -1.507    -1.675     0.168    10.021
382 3GCU_40_met                             -1.867    -1.631    -0.236   -14.496
383 3GCU_41_ile                             -1.569    -1.316    -0.253   -19.246
384 3GCU_42_ile                             -0.504    -0.576     0.072    12.424
385 3GCU_43_hie                             -1.563    -2.070     0.507    24.495
386 3GCU_44_ile                             -0.574    -0.486    -0.088   -18.165
387 3GCU_45_leu                             -2.191    -3.753     1.562    41.630
389 3GCU_47_phe                             -3.774    -3.750    -0.024    -0.650
390 3GCU_48_leu                             -0.732    -0.619    -0.113   -18.325
391 3GNW_01_pro                             -2.482    -1.763    -0.719   -40.779
392 3GNW_02_bbn                              0.374    -1.277     1.651   129.321
393 3GNW_03_bbn                             -3.243    -3.254     0.011     0.343
394 3GNW_04_bbn                             -3.495    -2.857    -0.638   -22.318
395 3GNW_05_bbn                             -1.117    -0.513    -0.604  -117.710
396 3GNW_06_bbn                             -0.274    -0.230    -0.044   -19.147
397 3GNW_07_bbn                             -1.746    -1.752     0.006     0.365
398 3GNW_08_bbn                             -0.711    -0.221    -0.490  -221.697
399 3GNW_09_bbn                             -1.485    -1.049    -0.436   -41.558
400 3GNW_10_bbn                             -0.477    -0.798     0.321    40.216
401 3GNW_11_bbn                             -2.182    -2.458     0.276    11.229
402 3GNW_12_bbn                             -1.068    -0.729    -0.339   -46.514
403 3GNW_13_bbn                             -8.287    -7.914    -0.373    -4.715
404 3GNW_14_bbn                             -9.082    -7.893    -1.189   -15.062
405 3GNW_15_bbn                             -9.071    -8.705    -0.366    -4.201
406 3GNW_16_bbn                             -2.797    -2.751    -0.046    -1.665
408 3GNW_18_phe                             -1.113    -1.633     0.520    31.862
410 3GNW_20_asn                             -2.505    -1.994    -0.511   -25.603
412 3GNW_22_cys                             -4.378    -4.152    -0.226    -5.432
413 3GNW_23_ser                             -8.246    -8.521     0.275     3.227
414 3GNW_24_ser                             -1.542    -1.549     0.007     0.464
415 3GNW_25_leu                             -1.888    -2.381     0.493    20.703
417 3GNW_27_ser                             -0.421    -0.516     0.095    18.479
418 3GNW_28_asn                             -2.138    -1.264    -0.874   -69.128
419 3GNW_29_met                             -5.997    -6.025     0.028     0.458
420 3GNW_30_tyr                             -4.665    -4.562    -0.103    -2.250
421 3GNW_31_gln                             -0.695    -0.305    -0.390  -127.738
422 3GNW_32_ile                             -1.137    -0.859    -0.278   -32.310
423 3GNW_33_tyr                             -4.903    -6.613     1.710    25.865
424 3GNW_34_hie                             -0.334    -0.146    -0.188  -128.623
425 3GNW_35_ser                             -5.358    -4.733    -0.625   -13.198
426 3JVS_01_bbn                             -2.204    -1.960    -0.244   -12.453
427 3JVS_02_bbn                            -13.324   -13.696     0.372     2.719
428 3JVS_03_bbn                             -1.604    -1.071    -0.533   -49.806
429 3JVS_04_bbn                             -1.375    -0.504    -0.871  -172.807
430 3JVS_05_bbn                            -12.975   -12.381    -0.594    -4.797
431 3JVS_06_pro                             -4.370    -4.961     0.591    11.908
432 3JVS_07_bbn                              0.776     0.651     0.125    19.248
433 3JVS_08_pro                             -2.221    -2.382     0.161     6.779
434 3JVS_09_bbn                             -0.945    -0.536    -0.409   -76.214
435 3JVS_10_bbn                             -1.355    -1.080    -0.275   -25.421
436 3JVS_11_bbn                             -0.703    -0.457    -0.246   -53.732
437 3JVS_12_bbn                             -3.657    -2.491    -1.166   -46.818
438 3JVS_13_bbn                             -1.853    -1.033    -0.820   -79.362
439 3JVS_14_phe                             -5.104    -7.727     2.623    33.941
442 3JVS_17_ile                             -3.988    -3.698    -0.290    -7.855
444 3JVS_19_tyr                             -1.567    -1.071    -0.496   -46.318
445 3JVS_20_ala                             -1.511    -0.589    -0.922  -156.551
447 3JVS_22_leu                             -1.955    -1.646    -0.309   -18.785
==========================================================================================
RMSE                0.584   kcal/mol
MUE                 0.419   kcal/mol
------------------------------------------------------------------------------------------
MSE                 0.127   kcal/mol
min                -1.711   kcal/mol
max                 2.623   kcal/mol
range               4.333   kcal/mol
min abs             0.005   kcal/mol
max abs             2.623   kcal/mol
==========================================================================================
RMSE              964.003   %
MUE               147.292   %
MSE               103.180   %
min              -611.327   %
max             12005.663   %
range           12616.990   %
min abs             0.343   %
max abs         12005.663   %
------------------------------------------------------------------------------------------
RMSE/|avg|         25.864   %
MUE/|avg|          18.549   %
==========================================================================================
Statistics for groups:
neutral-neutral(225)RMSE      0.584   MSE       0.127   kcal/mol
charged-neutral(0)  RMSE        NaN   MSE         NaN   kcal/mol
charged-charged(0)  RMSE        NaN   MSE         NaN   kcal/mol
--------------------------------------------------------------------------------
neutral-neutralRMSE/|avg|     25.86 %
charged-neutralRMSE/|avg|     NaN %
charged-chargedRMSE/|avg|     NaN %
==========================================================================================
