# Supplementary material for: PM6-ML: The Synergy of Semiempirical Quantum Chemistry and Machine Learning Transformed into a Practical Computational Method
Source: J Chem Theory Comput. 2025 Jan 3;21(2):678–90. doi: 10.1021/acs.jctc.4c01330 (PMC11780751; doi:10.1021/acs.jctc.4c01330)
Supplement: Supplementary file 2 — ct4c01330_si_002.zip [file ct4c01330_si_002.zip › SI_validation_outputs/AIMNet2/PLFragCN]

        _______  
       /\______\ 
      / /      / 
     / / Cuby /   Dataset calculation
     \/______/   
                 
Selected 280 out of 547 data set entries
==============================
*** Open Babel Warning  in PerceiveBondOrders
  Failed to kekulize aromatic bonds in OBMol::PerceiveBondOrders

==============================
*** Open Babel Warning  in PerceiveBondOrders
  Failed to kekulize aromatic bonds in OBMol::PerceiveBondOrders

==============================
*** Open Babel Warning  in PerceiveBondOrders
  Failed to kekulize aromatic bonds in OBMol::PerceiveBondOrders

==============================
*** Open Babel Warning  in PerceiveBondOrders
  Failed to kekulize aromatic bonds in OBMol::PerceiveBondOrders

==============================
*** Open Babel Warning  in PerceiveBondOrders
  Failed to kekulize aromatic bonds in OBMol::PerceiveBondOrders

==============================
*** Open Babel Warning  in PerceiveBondOrders
  Failed to kekulize aromatic bonds in OBMol::PerceiveBondOrders

==============================
*** Open Babel Warning  in PerceiveBondOrders
  Failed to kekulize aromatic bonds in OBMol::PerceiveBondOrders

==============================
*** Open Babel Warning  in PerceiveBondOrders
  Failed to kekulize aromatic bonds in OBMol::PerceiveBondOrders

==============================
*** Open Babel Warning  in PerceiveBondOrders
  Failed to kekulize aromatic bonds in OBMol::PerceiveBondOrders

==============================
*** Open Babel Warning  in PerceiveBondOrders
  Failed to kekulize aromatic bonds in OBMol::PerceiveBondOrders

==============================
*** Open Babel Warning  in PerceiveBondOrders
  Failed to kekulize aromatic bonds in OBMol::PerceiveBondOrders

==============================
*** Open Babel Warning  in PerceiveBondOrders
  Failed to kekulize aromatic bonds in OBMol::PerceiveBondOrders

==============================
*** Open Babel Warning  in PerceiveBondOrders
  Failed to kekulize aromatic bonds in OBMol::PerceiveBondOrders

==============================
*** Open Babel Warning  in PerceiveBondOrders
  Failed to kekulize aromatic bonds in OBMol::PerceiveBondOrders

==============================
*** Open Babel Warning  in PerceiveBondOrders
  Failed to kekulize aromatic bonds in OBMol::PerceiveBondOrders

==============================
*** Open Babel Warning  in PerceiveBondOrders
  Failed to kekulize aromatic bonds in OBMol::PerceiveBondOrders

==============================
*** Open Babel Warning  in PerceiveBondOrders
  Failed to kekulize aromatic bonds in OBMol::PerceiveBondOrders

==============================
*** Open Babel Warning  in PerceiveBondOrders
  Failed to kekulize aromatic bonds in OBMol::PerceiveBondOrders

==============================
*** Open Babel Warning  in PerceiveBondOrders
  Failed to kekulize aromatic bonds in OBMol::PerceiveBondOrders

==============================
*** Open Babel Warning  in PerceiveBondOrders
  Failed to kekulize aromatic bonds in OBMol::PerceiveBondOrders

==============================
*** Open Babel Warning  in PerceiveBondOrders
  Failed to kekulize aromatic bonds in OBMol::PerceiveBondOrders

==============================
*** Open Babel Warning  in PerceiveBondOrders
  Failed to kekulize aromatic bonds in OBMol::PerceiveBondOrders

==============================
*** Open Babel Warning  in PerceiveBondOrders
  Failed to kekulize aromatic bonds in OBMol::PerceiveBondOrders

==============================
*** Open Babel Warning  in PerceiveBondOrders
  Failed to kekulize aromatic bonds in OBMol::PerceiveBondOrders

==============================
*** Open Babel Warning  in PerceiveBondOrders
  Failed to kekulize aromatic bonds in OBMol::PerceiveBondOrders

==============================
*** Open Babel Warning  in PerceiveBondOrders
  Failed to kekulize aromatic bonds in OBMol::PerceiveBondOrders

==============================
*** Open Babel Warning  in PerceiveBondOrders
  Failed to kekulize aromatic bonds in OBMol::PerceiveBondOrders

==============================
*** Open Babel Warning  in PerceiveBondOrders
  Failed to kekulize aromatic bonds in OBMol::PerceiveBondOrders

==============================
*** Open Babel Warning  in PerceiveBondOrders
  Failed to kekulize aromatic bonds in OBMol::PerceiveBondOrders

==============================
*** Open Babel Warning  in PerceiveBondOrders
  Failed to kekulize aromatic bonds in OBMol::PerceiveBondOrders

==============================
*** Open Babel Warning  in PerceiveBondOrders
  Failed to kekulize aromatic bonds in OBMol::PerceiveBondOrders

==============================
*** Open Babel Warning  in PerceiveBondOrders
  Failed to kekulize aromatic bonds in OBMol::PerceiveBondOrders

==============================
*** Open Babel Warning  in PerceiveBondOrders
  Failed to kekulize aromatic bonds in OBMol::PerceiveBondOrders

==============================
*** Open Babel Warning  in PerceiveBondOrders
  Failed to kekulize aromatic bonds in OBMol::PerceiveBondOrders

==============================
*** Open Babel Warning  in PerceiveBondOrders
  Failed to kekulize aromatic bonds in OBMol::PerceiveBondOrders

==============================
*** Open Babel Warning  in PerceiveBondOrders
  Failed to kekulize aromatic bonds in OBMol::PerceiveBondOrders

==============================
*** Open Babel Warning  in PerceiveBondOrders
  Failed to kekulize aromatic bonds in OBMol::PerceiveBondOrders

==============================
*** Open Babel Warning  in PerceiveBondOrders
  Failed to kekulize aromatic bonds in OBMol::PerceiveBondOrders

==============================
*** Open Babel Warning  in PerceiveBondOrders
  Failed to kekulize aromatic bonds in OBMol::PerceiveBondOrders

==============================
*** Open Babel Warning  in PerceiveBondOrders
  Failed to kekulize aromatic bonds in OBMol::PerceiveBondOrders

==============================
*** Open Babel Warning  in PerceiveBondOrders
  Failed to kekulize aromatic bonds in OBMol::PerceiveBondOrders

==============================
*** Open Babel Warning  in PerceiveBondOrders
  Failed to kekulize aromatic bonds in OBMol::PerceiveBondOrders

==============================
*** Open Babel Warning  in PerceiveBondOrders
  Failed to kekulize aromatic bonds in OBMol::PerceiveBondOrders

==============================
*** Open Babel Warning  in PerceiveBondOrders
  Failed to kekulize aromatic bonds in OBMol::PerceiveBondOrders

==============================
*** Open Babel Warning  in PerceiveBondOrders
  Failed to kekulize aromatic bonds in OBMol::PerceiveBondOrders

==============================
*** Open Babel Warning  in PerceiveBondOrders
  Failed to kekulize aromatic bonds in OBMol::PerceiveBondOrders

==============================
*** Open Babel Warning  in PerceiveBondOrders
  Failed to kekulize aromatic bonds in OBMol::PerceiveBondOrders

==============================
*** Open Babel Warning  in PerceiveBondOrders
  Failed to kekulize aromatic bonds in OBMol::PerceiveBondOrders

==============================
*** Open Babel Warning  in PerceiveBondOrders
  Failed to kekulize aromatic bonds in OBMol::PerceiveBondOrders

==============================
*** Open Babel Warning  in PerceiveBondOrders
  Failed to kekulize aromatic bonds in OBMol::PerceiveBondOrders

==============================
*** Open Babel Warning  in PerceiveBondOrders
  Failed to kekulize aromatic bonds in OBMol::PerceiveBondOrders

==============================
*** Open Babel Warning  in PerceiveBondOrders
  Failed to kekulize aromatic bonds in OBMol::PerceiveBondOrders

==============================
*** Open Babel Warning  in PerceiveBondOrders
  Failed to kekulize aromatic bonds in OBMol::PerceiveBondOrders

==============================
*** Open Babel Warning  in PerceiveBondOrders
  Failed to kekulize aromatic bonds in OBMol::PerceiveBondOrders

==============================
*** Open Babel Warning  in PerceiveBondOrders
  Failed to kekulize aromatic bonds in OBMol::PerceiveBondOrders

==============================
*** Open Babel Warning  in PerceiveBondOrders
  Failed to kekulize aromatic bonds in OBMol::PerceiveBondOrders

==============================
*** Open Babel Warning  in PerceiveBondOrders
  Failed to kekulize aromatic bonds in OBMol::PerceiveBondOrders

==============================
*** Open Babel Warning  in PerceiveBondOrders
  Failed to kekulize aromatic bonds in OBMol::PerceiveBondOrders

==============================
*** Open Babel Warning  in PerceiveBondOrders
  Failed to kekulize aromatic bonds in OBMol::PerceiveBondOrders

==============================
*** Open Babel Warning  in PerceiveBondOrders
  Failed to kekulize aromatic bonds in OBMol::PerceiveBondOrders

==============================
*** Open Babel Warning  in PerceiveBondOrders
  Failed to kekulize aromatic bonds in OBMol::PerceiveBondOrders

==============================
*** Open Babel Warning  in PerceiveBondOrders
  Failed to kekulize aromatic bonds in OBMol::PerceiveBondOrders

==============================
*** Open Babel Warning  in PerceiveBondOrders
  Failed to kekulize aromatic bonds in OBMol::PerceiveBondOrders

==============================
*** Open Babel Warning  in PerceiveBondOrders
  Failed to kekulize aromatic bonds in OBMol::PerceiveBondOrders

==============================
*** Open Babel Warning  in PerceiveBondOrders
  Failed to kekulize aromatic bonds in OBMol::PerceiveBondOrders

==============================
*** Open Babel Warning  in PerceiveBondOrders
  Failed to kekulize aromatic bonds in OBMol::PerceiveBondOrders

==============================
*** Open Babel Warning  in PerceiveBondOrders
  Failed to kekulize aromatic bonds in OBMol::PerceiveBondOrders

==============================
*** Open Babel Warning  in PerceiveBondOrders
  Failed to kekulize aromatic bonds in OBMol::PerceiveBondOrders

==============================
*** Open Babel Warning  in PerceiveBondOrders
  Failed to kekulize aromatic bonds in OBMol::PerceiveBondOrders

==============================
*** Open Babel Warning  in PerceiveBondOrders
  Failed to kekulize aromatic bonds in OBMol::PerceiveBondOrders

==========================================================================================
name                                             E      Eref     error  error(%)
------------------------------------------------------------------------------------------
01 10GS_01_bbn                              -2.563    -2.184    -0.379   -17.365
02 10GS_02_bbn                              -0.467    -0.132    -0.335  -253.921
03 10GS_03_bbn                               0.106     0.428    -0.322   -75.330
04 10GS_04_bbn                               4.611     4.504     0.107     2.367
05 10GS_05_bbn                             -12.104   -11.437    -0.667    -5.834
06 10GS_06_pro                              -6.108    -6.883     0.775    11.253
07 10GS_07_bbn                              -6.295    -6.112    -0.183    -2.996
08 10GS_08_bbn                             -14.278   -14.282     0.004     0.028
09 10GS_09_bbn                              -3.295    -4.063     0.768    18.898
10 10GS_10_bbn                              -4.487    -3.957    -0.530   -13.396
11 10GS_11_bbn                              -0.894    -0.762    -0.132   -17.383
12 10GS_12_tyr                              -5.985    -7.821     1.836    23.470
13 10GS_13_phe                              -3.256    -5.857     2.601    44.411
14 10GS_14_val                              -0.522    -1.308     0.786    60.100
16 10GS_16_val                              -0.684    -0.618    -0.066   -10.606
17 10GS_17_trp                             -18.525   -19.558     1.033     5.281
19 10GS_19_gln                             -33.051   -32.038    -1.013    -3.162
20 10GS_20_leu                              -1.057    -1.287     0.230    17.884
21 10GS_21_gln                             -11.211   -10.897    -0.314    -2.883
22 10GS_22_ser                             -11.979   -11.270    -0.709    -6.288
23 10GS_23_tyr                              -1.658    -1.617    -0.041    -2.551
26 2CET_01_bbn                              -0.070     0.231    -0.301  -130.159
27 2CET_02_bbn                              -1.179    -0.814    -0.365   -44.814
28 2CET_03_ala                              -0.332    -0.260    -0.072   -27.809
29 2CET_04_gln                             -10.893    -9.867    -1.026   -10.398
31 2CET_06_hie                              -1.268    -1.059    -0.209   -19.744
32 2CET_07_trp                              -3.731    -5.045     1.314    26.045
33 2CET_08_asn                              -1.792    -2.421     0.629    25.971
35 2CET_10_val                              -2.191    -2.021    -0.170    -8.421
36 2CET_11_val                              -0.665    -0.645    -0.020    -3.028
37 2CET_12_hie                               0.528    -0.152     0.680   447.123
38 2CET_13_asn                              -0.411    -0.471     0.060    12.672
39 2CET_14_asn                               4.556     3.300     1.256    38.046
40 2CET_15_tyr                              -5.465    -6.712     1.247    18.583
41 2CET_16_met                              -1.039    -0.626    -0.413   -65.907
42 2CET_17_trp                              -4.827    -4.775    -0.052    -1.096
44 2CET_19_trp                              -8.301    -9.608     1.307    13.602
45 2CET_20_asn                              -0.215     0.300    -0.515  -171.722
47 2CET_22_trp                              -3.046    -2.321    -0.725   -31.215
48 2CET_23_phe                              -6.136    -5.529    -0.607   -10.971
68 2FVD_20_lys                              -4.754    -5.495     0.741    13.492
71 2FVD_23_glu                              -0.623    -1.405     0.782    55.648
76 2FVD_28_asp                              -9.182    -9.816     0.634     6.461
77 2FVD_29_lys                             -20.565   -18.966    -1.599    -8.430
81 2FVD_33_asp                              -7.248    -9.472     2.224    23.479
82 2OBF_01_bbn                              -0.584    -0.518    -0.066   -12.724
83 2OBF_02_bbn                              -8.089    -7.805    -0.284    -3.639
84 2OBF_03_bbn                               0.299     0.825    -0.526   -63.794
85 2OBF_04_bbn                              -4.023    -3.767    -0.256    -6.788
86 2OBF_05_bbn                              -0.776    -0.402    -0.374   -93.017
87 2OBF_06_bbn                              -0.973    -0.817    -0.156   -19.111
88 2OBF_07_pro                              -1.497    -1.039    -0.458   -44.047
89 2OBF_08_bbn                              -0.208     0.362    -0.570  -157.519
90 2OBF_09_bbn                              -0.424    -0.473     0.049    10.262
91 2OBF_10_bbn                              -5.209    -5.683     0.474     8.333
92 2OBF_11_bbn                               0.408     0.668    -0.260   -38.957
93 2OBF_12_bbn                               1.460     1.836    -0.376   -20.502
94 2OBF_13_bbn                              -3.040    -2.971    -0.069    -2.310
95 2OBF_14_tyr                              -6.907    -6.909     0.002     0.022
96 2OBF_15_asn                              -8.397    -7.005    -1.392   -19.866
97 2OBF_16_tyr                              -5.139    -5.912     0.773    13.080
99 2OBF_18_leu                              -1.072    -0.537    -0.535   -99.670
100 2OBF_19_val                             -2.478    -2.422    -0.056    -2.328
101 2OBF_20_ala                             -0.634    -0.973     0.339    34.877
102 2OBF_21_leu                             -1.541    -1.240    -0.301   -24.312
103 2OBF_22_tyr                             -3.888    -3.891     0.003     0.076
104 2OBF_23_tyr                             -3.061    -2.925    -0.136    -4.665
105 2OBF_24_phe                             -9.287    -9.337     0.050     0.538
106 2OBF_25_ala                             -0.867    -0.605    -0.262   -43.253
107 2OBF_26_ala                             -2.165    -1.585    -0.580   -36.562
109 2OBF_28_tyr                             -8.819    -8.661    -0.158    -1.822
110 2OBF_29_val                             -1.438    -0.943    -0.495   -52.494
111 2OBF_30_met                             -0.888    -0.341    -0.547  -160.307
113 2OBF_32_val                             -1.862    -1.915     0.053     2.748
114 2OBF_33_val                             -1.975    -1.506    -0.469   -31.134
115 2P4Y_01_bbn                              0.825     0.633     0.192    30.365
116 2P4Y_02_bbn                             -3.357    -3.158    -0.199    -6.309
117 2P4Y_03_bbn                             -0.919    -1.621     0.702    43.280
118 2P4Y_04_bbn                              0.364    -0.504     0.868   172.274
119 2P4Y_05_bbn                             -2.508    -3.285     0.777    23.664
120 2P4Y_06_bbn                             -1.152    -1.259     0.107     8.472
121 2P4Y_07_bbn                             -2.880    -1.965    -0.915   -46.542
122 2P4Y_08_bbn                             -1.837    -1.945     0.108     5.544
123 2P4Y_09_bbn                             -0.959    -0.814    -0.145   -17.832
124 2P4Y_10_bbn                             -0.625    -1.060     0.435    41.043
125 2P4Y_11_bbn                             -2.495    -1.549    -0.946   -61.047
126 2P4Y_12_bbn                             -1.851    -1.648    -0.203   -12.303
127 2P4Y_13_bbn                              0.623     0.388     0.235    60.636
128 2P4Y_14_bbn                             -7.025    -7.223     0.198     2.736
129 2P4Y_15_bbn                            -22.991   -22.002    -0.989    -4.495
130 2P4Y_16_bbn                             -6.180    -6.373     0.193     3.035
131 2P4Y_17_phe                             -0.340    -0.118    -0.222  -188.558
132 2P4Y_18_ile                             -0.680    -0.958     0.278    29.022
133 2P4Y_19_cys                             -4.912    -5.376     0.464     8.635
134 2P4Y_20_phe                             -0.940    -1.502     0.562    37.433
136 2P4Y_22_ser                             -2.958    -1.952    -1.006   -51.553
137 2P4Y_23_ala                             -2.661    -2.010    -0.651   -32.366
139 2P4Y_25_ile                             -1.260    -1.935     0.675    34.901
140 2P4Y_26_ile                             -1.924    -2.787     0.863    30.980
141 2P4Y_27_tyr                             -2.278    -1.841    -0.437   -23.724
142 2P4Y_28_met                             -3.691    -2.641    -1.050   -39.741
143 2P4Y_29_leu                             -4.098    -4.607     0.509    11.046
144 2P4Y_30_leu                             -3.178    -2.673    -0.505   -18.882
145 2P4Y_31_val                             -0.952    -1.593     0.641    40.243
146 2P4Y_32_ile                             -8.435    -7.524    -0.911   -12.110
147 2P4Y_33_ser                             -4.293    -3.787    -0.506   -13.372
148 2P4Y_34_met                             -1.242    -2.077     0.835    40.200
149 2P4Y_35_leu                             -1.210    -1.370     0.160    11.661
150 2P4Y_36_phe                             -0.540    -1.510     0.970    64.225
151 2P4Y_37_met                             -1.890    -3.066     1.176    38.351
153 2P4Y_39_hie                             -1.046    -1.154     0.108     9.365
154 2VOT_01_bbn                              1.521     2.471    -0.950   -38.461
155 2VOT_02_bbn                              0.464     0.834    -0.370   -44.382
156 2VOT_03_bbn                              1.597     1.814    -0.217   -11.956
157 2VOT_04_trp                             -2.737    -1.855    -0.882   -47.561
159 2VOT_06_trp                             -1.929    -0.130    -1.799 -1384.009
161 2VOT_08_trp                             -1.469    -1.687     0.218    12.914
162 2VOT_09_cys                             -2.230    -1.784    -0.446   -24.974
163 2VOT_10_asn                             -3.580    -3.554    -0.026    -0.741
166 2VOT_13_trp                             -0.535    -0.448    -0.087   -19.347
167 2VOT_14_trp                             -1.441     0.355    -1.796  -505.805
169 2VOT_16_trp                             -5.559    -7.689     2.130    27.699
170 2VOT_17_tyr                             -3.273    -4.084     0.811    19.861
172 2VOT_19_ser                              0.432     0.657    -0.225   -34.220
173 2VOT_20_ser                             -1.144    -1.306     0.162    12.390
174 2VOT_21_trp                            -12.190   -14.338     2.148    14.979
175 2VOT_22_trp                             -7.212    -7.156    -0.056    -0.782
193 2VW5_18_asp                            -28.363   -27.702    -0.661    -2.388
195 2VW5_20_lys                            -16.759   -16.841     0.082     0.487
196 2VW5_21_asp                            -20.932   -20.676    -0.256    -1.238
199 2VW5_24_glu                             -6.066    -6.855     0.789    11.509
208 2XB8_01_bbn                              3.687     2.947     0.740    25.121
209 2XB8_02_bbn                             -2.467    -3.648     1.181    32.378
210 2XB8_03_bbn                             -2.484    -2.281    -0.203    -8.904
211 2XB8_04_bbn                             -2.787    -3.228     0.441    13.672
212 2XB8_05_bbn                             -2.101    -1.707    -0.394   -23.053
213 2XB8_06_bbn                              1.903     1.795     0.108     6.024
214 2XB8_07_bbn                              1.071     0.743     0.328    44.137
215 2XB8_08_bbn                             -7.863    -8.427     0.564     6.695
216 2XB8_09_bbn                             -5.184    -4.519    -0.665   -14.716
217 2XB8_10_bbn                             -0.997    -1.881     0.884    47.015
218 2XB8_11_bbn                             -3.761    -3.191    -0.570   -17.876
219 2XB8_12_bbn                            -17.833   -18.509     0.676     3.653
220 2XB8_13_bbn                            -18.529   -18.726     0.197     1.053
221 2XB8_14_bbn                              3.544     3.105     0.439    14.125
222 2XB8_15_bbn                             -1.066    -1.108     0.042     3.813
223 2XB8_16_asn                              1.062     0.457     0.605   132.494
224 2XB8_17_leu                             -3.788    -4.157     0.369     8.881
226 2XB8_19_leu                             -0.167    -0.451     0.284    62.883
228 2XB8_21_tyr                             -6.540    -7.905     1.365    17.269
229 2XB8_22_asn                             -7.539    -9.067     1.528    16.849
230 2XB8_23_thr                             -0.727    -1.159     0.432    37.261
231 2XB8_24_hid                             -3.429    -4.787     1.358    28.362
232 2XB8_25_hie                              2.822     3.033    -0.211    -6.966
233 2XB8_26_ile                             -4.314    -3.670    -0.644   -17.559
234 2XB8_27_ser                            -14.071   -13.012    -1.059    -8.136
235 2XB8_28_val                             -1.279    -1.439     0.160    11.141
238 2XB8_31_val                             -1.117    -0.697    -0.420   -60.313
269 2YKI_29_asp                            -25.500   -25.837     0.337     1.305
284 2ZX6_01_bbn                              1.675     2.718    -1.043   -38.375
285 2ZX6_02_bbn                              0.199    -0.331     0.530   160.063
286 2ZX6_03_bbn                              0.173    -0.366     0.539   147.339
287 2ZX6_04_bbn                              1.863     1.694     0.169     9.948
288 2ZX6_05_phe                             -1.869    -2.454     0.585    23.855
289 2ZX6_06_hid                            -20.297   -21.607     1.310     6.061
290 2ZX6_07_leu                             -1.548    -1.413    -0.135    -9.534
291 2ZX6_08_tyr                             -2.187    -3.321     1.134    34.153
293 2ZX6_10_trp                              0.292    -1.055     1.347   127.646
294 2ZX6_11_hie                              0.384    -1.054     1.438   136.457
295 2ZX6_12_hid                            -17.266   -18.071     0.805     4.456
296 2ZX6_13_tyr                             -0.767    -0.065    -0.702 -1079.496
297 2ZX6_14_leu                              0.041    -0.230     0.271   117.888
298 2ZX6_15_trp                             -2.918    -3.758     0.840    22.350
300 2ZX6_17_met                             -5.229    -4.204    -1.025   -24.377
303 2ZX6_20_val                             -0.780    -1.102     0.322    29.250
304 2ZX6_21_asn                             -5.581    -5.871     0.290     4.936
305 2ZX6_22_thr                             -2.435    -2.562     0.127     4.967
306 2ZX6_23_phe                             -7.377    -8.275     0.898    10.856
332 3G0W_26_arg                            -18.747   -18.754     0.007     0.037
370 3GCU_28_lys                             -0.394    -1.564     1.170    74.786
371 3GCU_29_arg                              1.439     1.022     0.417    40.761
372 3GCU_30_arg                             -1.885    -0.302    -1.583  -524.235
373 3GCU_31_glu                            -42.656   -40.107    -2.549    -6.356
388 3GCU_46_asp                             -2.221    -3.510     1.289    36.717
407 3GNW_17_arg                             -1.207    -1.153    -0.054    -4.655
409 3GNW_19_arg                             -6.552    -5.693    -0.859   -15.084
411 3GNW_21_asp                             -3.404    -4.875     1.471    30.179
416 3GNW_26_arg                              3.545     3.776    -0.231    -6.117
440 3JVS_15_asp                             -6.311    -7.306     0.995    13.612
441 3JVS_16_arg                             -0.050    -0.422     0.372    88.131
443 3JVS_18_glu                             -5.225    -8.054     2.829    35.120
446 3JVS_21_glu                             -2.663    -3.715     1.052    28.307
448 3NOX_01_bbn                              1.186     0.798     0.388    48.582
449 3NOX_02_bbn                             -7.017    -6.207    -0.810   -13.046
450 3NOX_03_bbn                              0.791     0.757     0.034     4.454
451 3NOX_04_bbn                             -1.631    -1.971     0.340    17.264
452 3NOX_05_bbn                              2.691     1.333     1.358   101.885
453 3NOX_06_bbn                             -1.403    -1.433     0.030     2.093
457 3NOX_10_tyr                             -2.089    -4.538     2.449    53.973
458 3NOX_11_trp                             -1.741    -0.699    -1.042  -149.024
459 3NOX_12_ser                             -5.326    -6.327     1.001    15.819
460 3NOX_13_tyr                             -1.276    -2.286     1.010    44.179
461 3NOX_14_val                              0.846    -0.341     1.187   348.203
462 3NOX_15_trp                             -1.629    -2.227     0.598    26.849
463 3NOX_16_tyr                            -12.694   -16.022     3.328    20.772
465 3NOX_18_tyr                             -8.493    -8.583     0.090     1.052
466 3NOX_19_asn                             -1.793    -4.442     2.649    59.637
467 3NOX_20_val                             -1.218    -1.718     0.500    29.085
468 3NOX_21_hid                             -6.543    -8.313     1.770    21.289
469 3PE2_01_bbn                             -3.609    -3.063    -0.546   -17.812
470 3PE2_02_bbn                             -0.460    -0.120    -0.340  -283.097
471 3PE2_03_bbn                             -0.828    -1.582     0.754    47.641
472 3PE2_04_bbn                             -1.276    -1.140    -0.136   -11.887
473 3PE2_05_bbn                             -2.068    -2.152     0.084     3.915
474 3PE2_06_bbn                             -2.068    -2.152     0.084     3.911
475 3PE2_07_bbn                             -2.213    -1.632    -0.581   -35.623
476 3PE2_08_bbn                             -8.993    -8.648    -0.345    -3.985
477 3PE2_09_bbn                             -0.018     0.102    -0.120  -117.615
478 3PE2_10_bbn                             -2.184    -1.706    -0.478   -28.021
479 3PE2_11_bbn                             -3.814    -3.556    -0.258    -7.247
480 3PE2_12_bbn                            -18.530   -18.392    -0.138    -0.752
481 3PE2_13_bbn                             -5.668    -6.612     0.944    14.277
482 3PE2_14_leu                             -2.818    -3.361     0.543    16.145
484 3PE2_16_val                             -3.591    -5.128     1.537    29.968
485 3PE2_17_val                             -2.372    -3.574     1.202    33.643
487 3PE2_19_ile                             -3.107    -3.154     0.047     1.501
488 3PE2_20_phe                             -2.895    -2.992     0.097     3.237
489 3PE2_21_hid                             -2.158    -1.757    -0.401   -22.802
490 3PE2_22_val                             -1.537    -1.155    -0.382   -33.081
491 3PE2_23_asn                             -0.529    -0.799     0.270    33.743
492 3PE2_24_hid                             -3.002    -2.844    -0.158    -5.541
493 3PE2_25_met                             -4.127    -4.093    -0.034    -0.831
494 3PE2_26_ile                             -5.226    -5.304     0.078     1.473
496 3PE2_28_trp                             -3.158    -4.656     1.498    32.180
497 4GID_01_bbn                             -1.257    -2.050     0.793    38.675
498 4GID_02_bbn                              2.013     1.595     0.418    26.204
499 4GID_03_bbn                             -1.349    -1.725     0.376    21.792
500 4GID_04_bbn                             -4.776    -5.236     0.460     8.794
501 4GID_05_bbn                              0.594     0.112     0.482   430.204
502 4GID_06_bbn                              2.469     2.493    -0.024    -0.982
503 4GID_07_bbn                            -14.834   -14.417    -0.417    -2.893
504 4GID_08_bbn                             -0.123    -0.097    -0.026   -27.170
505 4GID_09_pro                             -1.347    -1.047    -0.300   -28.673
506 4GID_10_bbn                             -3.753    -4.144     0.391     9.430
507 4GID_11_bbn                             -2.140    -2.179     0.039     1.774
508 4GID_12_bbn                             -4.127    -2.931    -1.196   -40.793
509 4GID_13_bbn                             -5.829    -5.824    -0.005    -0.094
510 4GID_14_bbn                             -2.048    -2.012    -0.036    -1.795
511 4GID_15_bbn                             -1.827    -1.966     0.139     7.071
512 4GID_16_bbn                             -4.150    -4.380     0.230     5.258
513 4GID_17_bbn                              0.962     0.779     0.183    23.503
514 4GID_18_bbn                             -3.609    -3.432    -0.177    -5.153
515 4GID_19_bbn                             -1.571    -1.652     0.081     4.926
516 4GID_20_bbn                              0.390    -0.379     0.769   202.826
517 4GID_21_bbn                            -16.536   -18.166     1.630     8.973
518 4GID_22_bbn                             -6.091    -6.907     0.816    11.820
519 4GID_23_bbn                             -6.748    -5.857    -0.891   -15.219
520 4GID_24_bbn                              0.502     0.454     0.048    10.601
521 4GID_25_ser                              0.341     0.291     0.050    17.112
522 4GID_26_gln                             -1.694    -1.744     0.050     2.845
523 4GID_27_tyr                              0.176    -0.498     0.674   135.243
524 4GID_28_leu                             -2.605    -2.591    -0.014    -0.523
526 4GID_30_ser                              0.806     0.726     0.080    11.003
527 4GID_31_val                             -0.748    -0.830     0.082     9.887
528 4GID_32_tyr                             -6.385    -8.307     1.922    23.138
529 4GID_33_thr                             -1.690    -1.485    -0.205   -13.772
530 4GID_34_gln                             -2.297    -2.954     0.657    22.232
531 4GID_35_phe                             -1.337    -2.732     1.395    51.046
532 4GID_36_ile                             -1.898    -1.625    -0.273   -16.810
533 4GID_37_trp                             -1.338    -3.718     2.380    64.020
534 4GID_38_ile                             -1.808    -1.892     0.084     4.461
535 4GID_39_ile                             -1.608    -1.303    -0.305   -23.370
537 4GID_41_tyr                             -4.604    -4.078    -0.526   -12.906
538 4GID_42_ile                             -1.234    -1.315     0.081     6.122
540 4GID_44_thr                             -6.826    -6.629    -0.197    -2.969
541 4GID_45_thr                             -5.048    -4.836    -0.212    -4.382
542 4GID_46_asn                             -5.807    -5.295    -0.512    -9.673
545 4GID_49_ser                             -0.150     0.084    -0.234  -278.955
546 4GID_50_val                             -1.206    -1.455     0.249    17.125
547 4GID_51_ala                             -0.975    -0.385    -0.590  -153.157
==========================================================================================
RMSE                0.831   kcal/mol
MUE                 0.602   kcal/mol
------------------------------------------------------------------------------------------
MSE                 0.175   kcal/mol
min                -2.549   kcal/mol
max                 3.328   kcal/mol
range               5.877   kcal/mol
min abs             0.002   kcal/mol
max abs             3.328   kcal/mol
==========================================================================================
RMSE              132.873   %
MUE                48.003   %
MSE                -7.456   %
min             -1384.009   %
max               447.123   %
range            1831.133   %
min abs             0.022   %
max abs          1384.009   %
------------------------------------------------------------------------------------------
RMSE/|avg|         19.479   %
MUE/|avg|          14.117   %
==========================================================================================
Statistics for groups:
neutral-neutral(0)  RMSE        NaN   MSE         NaN   kcal/mol
charged-neutral(280)RMSE      0.831   MSE       0.175   kcal/mol
charged-charged(0)  RMSE        NaN   MSE         NaN   kcal/mol
--------------------------------------------------------------------------------
neutral-neutralRMSE/|avg|     NaN %
charged-neutralRMSE/|avg|     19.48 %
charged-chargedRMSE/|avg|     NaN %
==========================================================================================
