# Supplementary material for: PM6-ML: The Synergy of Semiempirical Quantum Chemistry and Machine Learning Transformed into a Practical Computational Method
Source: J Chem Theory Comput. 2025 Jan 3;21(2):678–90. doi: 10.1021/acs.jctc.4c01330 (PMC11780751; doi:10.1021/acs.jctc.4c01330)
Supplement: Supplementary file 2 — ct4c01330_si_002.zip [file ct4c01330_si_002.zip › SI_validation_outputs/AIMNet2/PLFragCC]

        _______  
       /\______\ 
      / /      / 
     / / Cuby /   Dataset calculation
     \/______/   
                 
Selected 42 out of 547 data set entries
==============================
*** Open Babel Warning  in PerceiveBondOrders
  Failed to kekulize aromatic bonds in OBMol::PerceiveBondOrders

==============================
*** Open Babel Warning  in PerceiveBondOrders
  Failed to kekulize aromatic bonds in OBMol::PerceiveBondOrders

==============================
*** Open Babel Warning  in PerceiveBondOrders
  Failed to kekulize aromatic bonds in OBMol::PerceiveBondOrders

==============================
*** Open Babel Warning  in PerceiveBondOrders
  Failed to kekulize aromatic bonds in OBMol::PerceiveBondOrders

==============================
*** Open Babel Warning  in PerceiveBondOrders
  Failed to kekulize aromatic bonds in OBMol::PerceiveBondOrders

==============================
*** Open Babel Warning  in PerceiveBondOrders
  Failed to kekulize aromatic bonds in OBMol::PerceiveBondOrders

==============================
*** Open Babel Warning  in PerceiveBondOrders
  Failed to kekulize aromatic bonds in OBMol::PerceiveBondOrders

==============================
*** Open Babel Warning  in PerceiveBondOrders
  Failed to kekulize aromatic bonds in OBMol::PerceiveBondOrders

==============================
*** Open Babel Warning  in PerceiveBondOrders
  Failed to kekulize aromatic bonds in OBMol::PerceiveBondOrders

==============================
*** Open Babel Warning  in PerceiveBondOrders
  Failed to kekulize aromatic bonds in OBMol::PerceiveBondOrders

==============================
*** Open Babel Warning  in PerceiveBondOrders
  Failed to kekulize aromatic bonds in OBMol::PerceiveBondOrders

==============================
*** Open Babel Warning  in PerceiveBondOrders
  Failed to kekulize aromatic bonds in OBMol::PerceiveBondOrders

==============================
*** Open Babel Warning  in PerceiveBondOrders
  Failed to kekulize aromatic bonds in OBMol::PerceiveBondOrders

==============================
*** Open Babel Warning  in PerceiveBondOrders
  Failed to kekulize aromatic bonds in OBMol::PerceiveBondOrders

==============================
*** Open Babel Warning  in PerceiveBondOrders
  Failed to kekulize aromatic bonds in OBMol::PerceiveBondOrders

==============================
*** Open Babel Warning  in PerceiveBondOrders
  Failed to kekulize aromatic bonds in OBMol::PerceiveBondOrders

==============================
*** Open Babel Warning  in PerceiveBondOrders
  Failed to kekulize aromatic bonds in OBMol::PerceiveBondOrders

==============================
*** Open Babel Warning  in PerceiveBondOrders
  Failed to kekulize aromatic bonds in OBMol::PerceiveBondOrders

==============================
*** Open Babel Warning  in PerceiveBondOrders
  Failed to kekulize aromatic bonds in OBMol::PerceiveBondOrders

==============================
*** Open Babel Warning  in PerceiveBondOrders
  Failed to kekulize aromatic bonds in OBMol::PerceiveBondOrders

==============================
*** Open Babel Warning  in PerceiveBondOrders
  Failed to kekulize aromatic bonds in OBMol::PerceiveBondOrders

==========================================================================================
name                                             E      Eref     error  error(%)
------------------------------------------------------------------------------------------
15 10GS_15_arg                             -53.455   -53.819     0.364     0.676
18 10GS_18_lys                             -88.562   -89.344     0.782     0.876
24 10GS_24_asp                              20.068    19.608     0.460     2.344
25 10GS_25_asp                             -15.646   -14.741    -0.905    -6.140
30 2CET_05_arg                              35.006    34.922     0.084     0.242
34 2CET_09_glu                            -103.770  -103.150    -0.620    -0.601
43 2CET_18_glu                             -93.192   -92.916    -0.276    -0.297
46 2CET_21_glu                            -110.076  -110.346     0.270     0.244
98 2OBF_17_arg                              39.247    41.108    -1.861    -4.528
108 2OBF_27_glu                           -136.974  -135.109    -1.865    -1.380
112 2OBF_31_asp                            -83.852   -82.912    -0.940    -1.134
135 2P4Y_21_arg                            -72.510   -70.559    -1.951    -2.765
138 2P4Y_24_glu                             19.899    19.435     0.464     2.389
152 2P4Y_38_lys                            -27.748   -28.948     1.200     4.146
158 2VOT_05_asp                           -107.907  -108.715     0.808     0.744
160 2VOT_07_arg                             40.406    41.149    -0.743    -1.806
164 2VOT_11_glu                           -112.476  -109.350    -3.126    -2.859
165 2VOT_12_glu                            -45.172   -45.354     0.182     0.402
168 2VOT_15_hip                             49.876    52.496    -2.620    -4.991
171 2VOT_18_glu                           -111.942  -111.797    -0.145    -0.129
225 2XB8_18_arg                            -24.990   -24.340    -0.650    -2.671
227 2XB8_20_arg                            -21.479   -19.929    -1.550    -7.777
236 2XB8_29_arg                            -48.709   -51.470     2.761     5.364
237 2XB8_30_arg                            -58.440   -58.856     0.416     0.707
239 2XB8_32_asp                             29.205    28.727     0.478     1.664
240 2XB8_33_glu                             22.408    22.273     0.135     0.606
292 2ZX6_09_glu                            -81.085   -80.174    -0.911    -1.137
299 2ZX6_16_asp                           -111.133  -110.036    -1.097    -0.997
301 2ZX6_18_arg                             53.562    55.564    -2.002    -3.603
302 2ZX6_19_glu                           -113.989  -111.740    -2.249    -2.013
454 3NOX_07_arg                             46.669    45.802     0.867     1.892
455 3NOX_08_glu                           -111.933  -111.564    -0.369    -0.330
456 3NOX_09_glu                           -125.712  -122.376    -3.336    -2.726
464 3NOX_17_asp                            -61.434   -62.357     0.923     1.479
483 3PE2_15_arg                            -25.326   -22.648    -2.678   -11.825
486 3PE2_18_lys                           -102.016  -101.837    -0.179    -0.176
495 3PE2_27_asp                             60.056    57.516     2.540     4.416
525 4GID_29_asp                            -81.439   -79.976    -1.463    -1.829
536 4GID_40_arg                             28.170    28.317    -0.147    -0.521
539 4GID_43_asp                           -116.104  -114.321    -1.783    -1.559
543 4GID_47_arg                             25.886    27.645    -1.759    -6.363
544 4GID_48_lys                             23.401    23.587    -0.186    -0.787
==========================================================================================
RMSE                1.468   kcal/mol
MUE                 1.146   kcal/mol
------------------------------------------------------------------------------------------
MSE                -0.540   kcal/mol
min                -3.336   kcal/mol
max                 2.761   kcal/mol
range               6.097   kcal/mol
min abs             0.084   kcal/mol
max abs             3.336   kcal/mol
==========================================================================================
RMSE                3.365   %
MUE                 2.360   %
MSE                -1.018   %
min               -11.825   %
max                 5.364   %
range              17.190   %
min abs             0.129   %
max abs            11.825   %
------------------------------------------------------------------------------------------
RMSE/|avg|          2.260   %
MUE/|avg|           1.766   %
==========================================================================================
Statistics for groups:
neutral-neutral(0)  RMSE        NaN   MSE         NaN   kcal/mol
charged-neutral(0)  RMSE        NaN   MSE         NaN   kcal/mol
charged-charged(42) RMSE      1.468   MSE      -0.540   kcal/mol
--------------------------------------------------------------------------------
neutral-neutralRMSE/|avg|     NaN %
charged-neutralRMSE/|avg|     NaN %
charged-chargedRMSE/|avg|     2.26 %
==========================================================================================
