# Supplementary material for: PM6-ML: The Synergy of Semiempirical Quantum Chemistry and Machine Learning Transformed into a Practical Computational Method
Source: J Chem Theory Comput. 2025 Jan 3;21(2):678–90. doi: 10.1021/acs.jctc.4c01330 (PMC11780751; doi:10.1021/acs.jctc.4c01330)
Supplement: Supplementary file 2 — ct4c01330_si_002.zip [file ct4c01330_si_002.zip › SI_validation_outputs/AIMNet2/MPCONF]

        _______  
       /\______\ 
      / /      / 
     / / Cuby /   Dataset calculation
     \/______/   
                 
==========================================================================================
name                                             E      Eref     error  error(%)
------------------------------------------------------------------------------------------
1a FGG_114                                   1.413     0.264     1.149   435.387
1b FGG_215                                  -2.275    -0.806    -1.469  -182.239
1c FGG_224                                  -0.453     0.345    -0.798  -231.303
1d FGG_252                                   2.690     0.890     1.800   202.283
1e FGG_300                                   0.481    -0.365     0.846   231.739
1f FGG_357                                  -0.950    -0.644    -0.306   -47.466
1g FGG_366                                   1.632    -0.470     2.102   447.223
1h FGG_380                                  -0.596     0.635    -1.231  -193.866
1I FGG_412                                  -0.390     0.538    -0.928  -172.478
1j FGG_444                                  -1.854    -1.509    -0.345   -22.851
1k FGG_470                                   0.893     0.645     0.248    38.475
1l FGG_55                                   -1.100     0.900    -2.000  -222.173
1m FGG_691                                   1.111     0.400     0.711   177.772
1n FGG_80                                    1.517     0.962     0.555    57.641
1o FGG_99                                   -2.120    -1.785    -0.335   -18.791
2a GFA_01                                    0.924     0.901     0.023     2.524
2b GFA_02                                    0.912     0.524     0.388    73.956
2c GFA_03                                    0.954     0.791     0.163    20.630
2d GFA_04                                    1.378     0.438     0.940   214.540
2e GFA_05                                    1.411     0.522     0.889   170.339
2f GFA_06                                    0.046    -0.212     0.258   121.771
2g GFA_07                                   -0.976    -0.738    -0.238   -32.283
2h GFA_08                                    0.611    -0.173     0.784   453.242
2I GFA_09                                   -2.138    -0.539    -1.599  -296.632
2j GFA_10                                   -2.160    -0.635    -1.525  -240.141
2k GFA_11                                    0.739    -0.217     0.956   440.391
2l GFA_12                                   -0.966    -0.439    -0.527  -120.096
2m GFA_13                                    0.746     0.108     0.638   590.446
2n GFA_14                                    1.235    -0.171     1.406   821.943
2o GFA_15                                   -2.086    -0.855    -1.231  -143.948
2p GFA_16                                   -0.628     0.695    -1.323  -190.425
3a GGF_01                                    2.174     0.540     1.634   302.514
3b GGF_02                                    0.820     0.943    -0.123   -13.074
3c GGF_03                                    2.153     0.760     1.393   183.235
3d GGF_04                                    1.559     0.702     0.857   122.144
3e GGF_05                                    1.492     1.244     0.248    19.898
3f GGF_06                                   -0.664     0.797    -1.461  -183.285
3g GGF_07                                    0.578     0.464     0.114    24.499
3h GGF_08                                    0.794     0.481     0.313    65.152
3I GGF_09                                    0.405     0.491    -0.086   -17.429
3j GGF_10                                    0.051     0.015     0.036   241.054
3k GGF_11                                   -1.459    -0.665    -0.794  -119.426
3l GGF_12                                   -0.963    -0.924    -0.039    -4.237
3m GGF_13                                   -2.045    -1.263    -0.782   -61.955
3n GGF_14                                   -1.944    -1.560    -0.384   -24.624
3o GGF_15                                   -2.950    -2.025    -0.925   -45.667
4a WG_01                                    -2.514    -1.748    -0.766   -43.808
4b WG_02                                    -2.862    -1.271    -1.591  -125.171
4c WG_03                                    -0.733    -0.731    -0.002    -0.271
4d WG_04                                    -0.198    -0.507     0.309    60.925
4e WG_05                                    -0.738    -0.446    -0.292   -65.453
4f WG_06                                    -2.321    -0.389    -1.932  -496.410
4g WG_07                                     1.461     0.190     1.271   669.629
4h WG_08                                     1.233     0.560     0.673   120.202
4I WG_09                                     0.610     0.206     0.404   196.395
4j WG_10                                     2.069     0.272     1.797   660.936
4k WG_11                                     0.995     0.531     0.464    87.396
4l WG_12                                    -1.658     0.743    -2.400  -323.126
4m WG_13                                     2.147     0.735     1.412   192.113
4n WG_14                                     1.320     0.816     0.504    61.812
4o WG_15                                     1.189     1.041     0.148    14.261
5a WGG_01                                   -4.493    -2.805    -1.688   -60.164
5b WGG_02                                   -2.653    -2.138    -0.515   -24.106
5c WGG_03                                   -1.806    -0.597    -1.209  -202.464
5d WGG_04                                   -2.003    -0.367    -1.636  -445.886
5e WGG_05                                    0.693    -0.359     1.052   293.102
5f WGG_06                                   -0.472    -0.130    -0.342  -263.205
5g WGG_07                                    1.894     0.063     1.831  2906.214
5h WGG_08                                   -1.321     0.189    -1.510  -799.201
5I WGG_09                                    1.285     0.357     0.928   260.008
5j WGG_10                                   -1.001     0.570    -1.571  -275.545
5k WGG_11                                    3.124     1.290     1.834   142.137
5l WGG_12                                    2.986     1.495     1.491    99.721
5m WGG_13                                    2.818     1.775     1.043    58.782
5n WGG_14                                    1.916     0.072     1.844  2560.808
5o WGG_15                                   -0.967     0.585    -1.552  -265.222
6a CAMVES_a                                -19.560   -21.801     2.241    10.278
6b CAMVES_b                                -10.425    -9.384    -1.041   -11.093
6c CAMVES_c                                  5.868     5.370     0.498     9.280
6d CAMVES_d                                 11.657    10.640     1.018     9.563
6e CAMVES_e                                 -6.507    -8.479     1.972    23.261
6f CAMVES_f                                 -8.095    -5.713    -2.382   -41.687
6g CAMVES_g                                -11.565   -10.149    -1.416   -13.952
6h CAMVES_h                                  1.210     2.718    -1.508   -55.468
6I CAMVES_I                                 16.603    17.332    -0.729    -4.203
6j CAMVES_j                                  4.183     1.896     2.288   120.663
6k CAMVES_k                                  0.579     0.254     0.325   128.192
6l CAMVES_l                                  6.229     7.599    -1.370   -18.023
6m CAMVES_m                                  6.609     9.948    -3.339   -33.562
6n CAMVES_n                                 -1.471    -5.090     3.620    71.110
6o CAMVES_o                                  4.682     4.861    -0.179    -3.673
7a CHPSAR_a                                 -7.409    -8.727     1.318    15.105
7b CHPSAR_b                                -11.337   -11.846     0.509     4.297
7c CHPSAR_c                                 -3.761    -6.362     2.601    40.884
7d CHPSAR_d                                 -7.834    -4.703    -3.131   -66.586
7e CHPSAR_e                                  1.709    -0.013     1.722 13314.368
7f CHPSAR_f                                 -5.808    -4.721    -1.087   -23.020
7g CHPSAR_g                                 -4.293    -4.708     0.415     8.824
7h CHPSAR_h                                  1.029     1.231    -0.202   -16.436
7I CHPSAR_I                                 -4.296    -5.071     0.775    15.275
7j CHPSAR_j                                 -6.183    -6.052    -0.131    -2.166
7k CHPSAR_k                                  1.823     2.221    -0.398   -17.917
7l CHPSAR_l                                  9.192    11.258    -2.066   -18.354
7m CHPSAR_m                                 18.249    18.544    -0.295    -1.591
7n CHPSAR_n                                  5.745     6.765    -1.020   -15.078
7o CHPSAR_o                                 13.174    12.183     0.991     8.132
8a COHVAW_a                                 -8.746    -7.374    -1.372   -18.601
8b COHVAW_b                                 -0.062     1.080    -1.142  -105.766
8c COHVAW_c                                 -5.425    -6.386     0.961    15.047
8d COHVAW_d                                 -0.963    -0.502    -0.461   -91.866
8e COHVAW_e                                 -5.315    -3.467    -1.848   -53.296
8f COHVAW_f                                  0.502    -2.311     2.813   121.706
8g COHVAW_g                                  0.295     0.427    -0.132   -30.823
8h COHVAW_h                                  3.983     0.511     3.472   679.366
8I COHVAW_I                                  2.740     2.094     0.646    30.859
8j COHVAW_j                                  0.401     0.960    -0.559   -58.226
8k COHVAW_k                                 -2.401    -0.386    -2.015  -522.086
8l COHVAW_l                                 -2.731    -2.878     0.147     5.118
8m COHVAW_m                                  3.715     4.400    -0.685   -15.560
8n COHVAW_n                                  4.847     7.288    -2.441   -33.492
8o COHVAW_o                                  9.160     6.544     2.616    39.971
9a GS464992_a                              -14.901   -15.161     0.259     1.711
9b GS464992_b                               -5.640    -5.540    -0.100    -1.798
9c GS464992_c                               -4.272    -6.376     2.104    32.992
9d GS464992_d                               -4.716    -4.756     0.040     0.842
9e GS464992_e                               -2.448    -3.227     0.779    24.149
9f GS464992_f                                5.346     3.917     1.429    36.491
9g GS464992_g                               -0.364     1.320    -1.684  -127.552
9h GS464992_h                               -3.674    -4.898     1.224    24.997
9I GS464992_I                                4.404     4.535    -0.131    -2.884
9j GS464992_j                                2.593     1.677     0.916    54.630
9k GS464992_k                                7.550     8.908    -1.358   -15.248
9l GS464992_l                               13.364    16.636    -3.272   -19.667
9m GS464992_m                               -0.213     1.594    -1.807  -113.356
9n GS464992_n                                1.460     1.314     0.146    11.073
9o GS464992_o                                1.510     0.056     1.453  2592.438
10a GS557577_a                              -8.160    -7.499    -0.661    -8.816
10b GS557577_b                              -9.043    -6.312    -2.731   -43.261
10c GS557577_c                              -0.058     0.707    -0.765  -108.236
10d GS557577_d                              -8.349    -6.362    -1.987   -31.235
10e GS557577_e                               0.340     1.410    -1.070   -75.888
10f GS557577_f                              -5.855    -5.531    -0.324    -5.864
10g GS557577_g                               1.285    -1.377     2.662   193.302
10h GS557577_h                               4.460     4.765    -0.305    -6.406
10I GS557577_I                              -2.618    -2.080    -0.537   -25.840
10j GS557577_j                              15.243    12.379     2.864    23.134
10k GS557577_k                              10.363     8.419     1.944    23.087
10l GS557577_l                               9.471    10.590    -1.119   -10.567
10m GS557577_m                              -1.062     0.410    -1.472  -359.080
10n GS557577_n                               6.934     1.894     5.040   266.114
10o GS557577_o                             -12.949   -11.412    -1.537   -13.470
11a POXTRD_a                                -6.759    -7.644     0.885    11.581
11b POXTRD_b                                -3.150    -5.103     1.953    38.277
11c POXTRD_c                                -9.872   -11.524     1.652    14.338
11d POXTRD_d                                -6.246    -5.902    -0.344    -5.820
11e POXTRD_e                                 4.680     5.918    -1.238   -20.914
11f POXTRD_f                                -6.146    -5.415    -0.731   -13.496
11g POXTRD_g                                 3.747     3.724     0.023     0.631
11h POXTRD_h                                 2.999     1.753     1.246    71.087
11I POXTRD_I                                 2.956     3.777    -0.821   -21.733
11j POXTRD_j                                 2.491     1.498     0.993    66.308
11k POXTRD_k                                 1.344     1.834    -0.490   -26.694
11l POXTRD_l                                 3.353     3.206     0.147     4.591
11m POXTRD_m                                 1.379     3.723    -2.344   -62.965
11n POXTRD_n                                 5.144     5.676    -0.532    -9.371
11o POXTRD_o                                 4.078     4.481    -0.403    -8.984
12a SANGLI_a                               -17.506   -17.397    -0.109    -0.629
12b SANGLI_b                                -4.167    -3.408    -0.759   -22.263
12c SANGLI_c                                -6.142    -8.122     1.980    24.383
12d SANGLI_d                                 1.871     1.409     0.462    32.786
12e SANGLI_e                                -0.092     2.485    -2.577  -103.708
12f SANGLI_f                                16.353    12.799     3.554    27.771
12g SANGLI_g                                 8.843     9.846    -1.003   -10.185
12h SANGLI_h                                 5.424     5.416     0.008     0.141
12I SANGLI_I                                 2.382     1.788     0.593    33.192
12j SANGLI_j                                -0.185     0.012    -0.197 -1630.509
12k SANGLI_k                                 0.643    -0.701     1.344   191.724
12l SANGLI_l                                -5.792    -4.189    -1.603   -38.260
12m SANGLI_m                                -2.433    -3.555     1.122    31.563
12n SANGLI_n                                 8.512    10.157    -1.645   -16.196
12o SANGLI_o                                -7.712    -6.541    -1.171   -17.904
13a YIVNOG_a                                -5.216    -3.001    -2.215   -73.814
13b YIVNOG_b                                -9.201    -8.861    -0.340    -3.836
13c YIVNOG_c                                -1.643    -0.725    -0.917  -126.532
13d YIVNOG_d                                11.970    11.275     0.695     6.161
13e YIVNOG_e                                 5.821     6.225    -0.404    -6.490
13f YIVNOG_f                                -8.769   -13.363     4.594    34.375
13g YIVNOG_g                                -0.490    -1.475     0.985    66.797
13h YIVNOG_h                                 2.080     3.675    -1.595   -43.394
13I YIVNOG_I                                 0.112    -1.783     1.895   106.303
13j YIVNOG_j                                10.100    12.156    -2.056   -16.916
13k YIVNOG_k                                -2.187    -2.645     0.458    17.325
13l YIVNOG_l                                -7.864    -6.951    -0.913   -13.140
13m YIVNOG_m                                -0.786     0.814    -1.600  -196.604
13n YIVNOG_n                                 7.504     8.967    -1.463   -16.320
13o YIVNOG_o                                -1.430    -4.307     2.877    66.806
==========================================================================================
RMSE                1.474   kcal/mol
MUE                 1.171   kcal/mol
------------------------------------------------------------------------------------------
MSE                 0.000   kcal/mol
min                -3.339   kcal/mol
max                 5.040   kcal/mol
range               8.379   kcal/mol
min abs             0.002   kcal/mol
max abs             5.040   kcal/mol
==========================================================================================
RMSE             1030.929   %
MUE               221.268   %
MSE               111.851   %
min             -1630.509   %
max             13314.368   %
range           14944.877   %
min abs             0.141   %
max abs         13314.368   %
------------------------------------------------------------------------------------------
RMSE/|avg|         39.380   %
MUE/|avg|          31.283   %
==========================================================================================
Statistics for groups:
FGG            (15) RMSE      1.157   MSE      -0.000   kcal/mol
GFA            (16) RMSE      0.946   MSE       0.000   kcal/mol
GGF            (15) RMSE      0.813   MSE      -0.000   kcal/mol
WG             (15) RMSE      1.176   MSE       0.000   kcal/mol
WGG            (15) RMSE      1.412   MSE       0.000   kcal/mol
CAMVES         (15) RMSE      1.884   MSE       0.000   kcal/mol
CHPSAR         (15) RMSE      1.416   MSE      -0.000   kcal/mol
COHVAW         (15) RMSE      1.747   MSE      -0.000   kcal/mol
GS464992       (15) RMSE      1.421   MSE       0.000   kcal/mol
GS557577       (15) RMSE      2.071   MSE       0.000   kcal/mol
POXTRD         (15) RMSE      1.123   MSE      -0.000   kcal/mol
SANGLI         (15) RMSE      1.530   MSE       0.000   kcal/mol
YIVNOG         (15) RMSE      1.879   MSE      -0.000   kcal/mol
--------------------------------------------------------------------------------
FGG            RMSE/|avg|     155.48 %
GFA            RMSE/|avg|     190.14 %
GGF            RMSE/|avg|     94.75 %
WG             RMSE/|avg|     173.16 %
WGG            RMSE/|avg|     165.61 %
CAMVES         RMSE/|avg|     23.31 %
CHPSAR         RMSE/|avg|     20.35 %
COHVAW         RMSE/|avg|     56.24 %
GS464992       RMSE/|avg|     26.67 %
GS557577       RMSE/|avg|     38.27 %
POXTRD         RMSE/|avg|     23.67 %
SANGLI         RMSE/|avg|     26.13 %
YIVNOG         RMSE/|avg|     32.69 %
------------------------------------------------------------------------------------------
Averages over multiple groups:
Small           |RMSE|      1.101 kcal/mol
Medium-sized    |RMSE|      1.518 kcal/mol
Large           |RMSE|      1.827 kcal/mol
==========================================================================================
