# Supplementary material for: PM6-ML: The Synergy of Semiempirical Quantum Chemistry and Machine Learning Transformed into a Practical Computational Method
Source: J Chem Theory Comput. 2025 Jan 3;21(2):678–90. doi: 10.1021/acs.jctc.4c01330 (PMC11780751; doi:10.1021/acs.jctc.4c01330)
Supplement: Supplementary file 2 — ct4c01330_si_002.zip [file ct4c01330_si_002.zip › SI_validation_outputs/AIMNet2/SCONF]

        _______  
       /\______\ 
      / /      / 
     / / Cuby /   Dataset calculation
     \/______/   
                 
==========================================================================================
name                                             E      Eref     error  error(%)
------------------------------------------------------------------------------------------
1                                            0.509     0.860    -0.351   -40.825
2                                            3.481     2.280     1.201    52.688
3                                            4.022     3.080     0.942    30.592
4                                            5.525     4.600     0.925    20.111
5                                            5.210     4.870     0.340     6.979
6                                            4.960     4.160     0.800    19.238
7                                            5.284     4.380     0.904    20.649
8                                            7.436     6.190     1.246    20.126
9                                            7.790     6.180     1.610    26.049
10                                           6.985     5.650     1.335    23.632
11                                           6.850     5.590     1.260    22.534
12                                           6.256     5.930     0.326     5.504
13                                           7.774     6.310     1.464    23.208
14                                           8.247     6.220     2.027    32.582
15                                          -0.724     0.200    -0.924  -462.185
16                                           2.972     6.160    -3.188   -51.747
17                                           2.339     5.540    -3.201   -57.775
==========================================================================================
RMSE                1.534   kcal/mol
MUE                 1.297   kcal/mol
------------------------------------------------------------------------------------------
MSE                 0.395   kcal/mol
min                -3.201   kcal/mol
max                 2.027   kcal/mol
range               5.227   kcal/mol
min abs             0.326   kcal/mol
max abs             3.201   kcal/mol
==========================================================================================
RMSE              116.326   %
MUE                53.907   %
MSE               -18.155   %
min              -462.185   %
max                52.688   %
range             514.873   %
min abs             5.504   %
max abs           462.185   %
------------------------------------------------------------------------------------------
RMSE/|avg|         33.353   %
MUE/|avg|          28.190   %
==========================================================================================
