# Supplementary material for: PM6-ML: The Synergy of Semiempirical Quantum Chemistry and Machine Learning Transformed into a Practical Computational Method
Source: J Chem Theory Comput. 2025 Jan 3;21(2):678–90. doi: 10.1021/acs.jctc.4c01330 (PMC11780751; doi:10.1021/acs.jctc.4c01330)
Supplement: Supplementary file 2 — ct4c01330_si_002.zip [file ct4c01330_si_002.zip › SI_validation_outputs/AIMNet2/Amino20x4]

        _______  
       /\______\ 
      / /      / 
     / / Cuby /   Dataset calculation
     \/______/   
                 
==========================================================================================
name                                             E      Eref     error  error(%)
------------------------------------------------------------------------------------------
1                                            1.676     1.169     0.507    43.409
2                                            2.284     3.049    -0.765   -25.090
3                                            3.499     3.319     0.180     5.418
4                                            4.998     5.044    -0.046    -0.908
5                                            2.872     1.576     1.296    82.246
6                                            1.866     2.529    -0.663   -26.206
7                                            3.021     2.800     0.221     7.877
8                                            4.858     6.459    -1.601   -24.790
9                                            0.640     0.388     0.252    64.935
10                                           4.666     4.109     0.557    13.556
11                                           4.914     4.760     0.154     3.239
12                                           6.953     6.532     0.421     6.440
13                                           0.926     0.157     0.769   489.762
14                                           3.471     1.974     1.497    75.841
15                                           3.579     2.897     0.682    23.555
16                                           3.449     3.113     0.336    10.779
17                                           1.088     0.277     0.811   292.926
18                                           0.678     0.979    -0.301   -30.741
19                                           0.600     0.992    -0.392   -39.562
20                                           1.242     2.373    -1.131   -47.657
21                                           0.868     0.424     0.444   104.786
22                                           3.524     3.272     0.252     7.715
23                                           5.307     4.045     1.262    31.210
24                                           5.352     4.152     1.200    28.911
25                                           1.338     1.335     0.003     0.229
26                                           1.636     1.545     0.091     5.871
27                                           2.707     2.939    -0.232    -7.889
28                                           4.755     5.216    -0.461    -8.847
29                                          -0.428     1.091    -1.519  -139.213
30                                           2.019     2.627    -0.608   -23.134
31                                           1.163     2.743    -1.580   -57.607
32                                           2.658     4.086    -1.428   -34.948
33                                           3.064     2.769     0.295    10.657
34                                           3.544     2.992     0.552    18.444
35                                           7.902     7.318     0.584     7.981
36                                           6.907     7.370    -0.463    -6.281
37                                           0.587     0.187     0.400   214.158
38                                           0.532     0.595    -0.063   -10.565
39                                           0.481     0.963    -0.482   -50.074
40                                           0.132     0.995    -0.863   -86.782
41                                          -0.293     0.338    -0.631  -186.545
42                                           1.773     1.524     0.249    16.324
43                                           1.183     1.686    -0.503   -29.853
44                                           1.370     1.952    -0.582   -29.802
45                                          -0.024     0.058    -0.082  -141.029
46                                           0.186     0.199    -0.013    -6.390
47                                           0.675     0.456     0.219    48.108
48                                           0.551     0.540     0.011     2.061
49                                           2.797     1.814     0.983    54.174
50                                           3.423     2.459     0.964    39.194
51                                           2.865     2.466     0.399    16.193
52                                           3.825     2.896     0.929    32.070
53                                           1.347     0.872     0.475    54.529
54                                           1.698     1.719    -0.021    -1.209
55                                           2.098     1.840     0.258    14.030
56                                           2.045     1.889     0.156     8.266
57                                           2.014     1.396     0.618    44.269
58                                           2.568     3.211    -0.643   -20.031
59                                           2.921     4.187    -1.266   -30.243
60                                           4.880     6.014    -1.134   -18.858
61                                           3.342     3.026     0.316    10.442
62                                           3.380     3.103     0.277     8.927
63                                           3.198     3.513    -0.315    -8.973
64                                           3.114     4.183    -1.069   -25.554
65                                           1.775     1.339     0.436    32.580
66                                           2.671     3.080    -0.409   -13.284
67                                           3.286     3.506    -0.220    -6.276
68                                           3.495     4.224    -0.729   -17.259
69                                           1.123     1.293    -0.170   -13.165
70                                           2.989     2.828     0.161     5.694
71                                           2.456     3.244    -0.788   -24.286
72                                           3.538     4.057    -0.519   -12.796
73                                           0.116     0.093     0.023    24.414
74                                           1.199     0.903     0.296    32.831
75                                           1.940     1.707     0.233    13.670
76                                           1.826     1.772     0.054     3.061
77                                           0.370     0.849    -0.479   -56.375
78                                           0.005     0.860    -0.855   -99.406
79                                           1.470     1.355     0.115     8.483
80                                           1.061     1.484    -0.423   -28.473
==========================================================================================
RMSE                0.683   kcal/mol
MUE                 0.542   kcal/mol
------------------------------------------------------------------------------------------
MSE                -0.044   kcal/mol
min                -1.601   kcal/mol
max                 1.497   kcal/mol
range               3.098   kcal/mol
min abs             0.003   kcal/mol
max abs             1.601   kcal/mol
==========================================================================================
RMSE               81.933   %
MUE                42.617   %
MSE                 7.865   %
min              -186.545   %
max               489.762   %
range             676.306   %
min abs             0.229   %
max abs           489.762   %
------------------------------------------------------------------------------------------
RMSE/|avg|         27.990   %
MUE/|avg|          22.241   %
==========================================================================================
