# Supplementary material for: PM6-ML: The Synergy of Semiempirical Quantum Chemistry and Machine Learning Transformed into a Practical Computational Method
Source: J Chem Theory Comput. 2025 Jan 3;21(2):678–90. doi: 10.1021/acs.jctc.4c01330 (PMC11780751; doi:10.1021/acs.jctc.4c01330)
Supplement: Supplementary file 2 — ct4c01330_si_002.zip [file ct4c01330_si_002.zip › SI_validation_outputs/AIMNet2/Torsions]

        _______  
       /\______\ 
      / /      / 
     / / Cuby /   Dataset calculation
     \/______/   
                 
==========================================================================================
name                                             E      Eref     error  error(%)
------------------------------------------------------------------------------------------
01 butane -170                               0.242     0.204     0.038    18.861
01 butane -160                               0.839     0.769     0.070     9.149
01 butane -150                               1.607     1.567     0.040     2.579
01 butane -140                               2.338     2.394    -0.056    -2.319
01 butane -130                               2.836     3.025    -0.189    -6.237
01 butane -120                               3.012     3.274    -0.262    -8.016
01 butane -110                               2.807     3.061    -0.254    -8.295
01 butane -100                               2.270     2.461    -0.191    -7.752
01 butane -090                               1.608     1.692    -0.084    -4.952
01 butane -080                               0.955     1.034    -0.079    -7.670
01 butane -070                               0.499     0.672    -0.173   -25.688
01 butane -060                               0.513     0.657    -0.144   -21.935
01 butane -050                               0.966     1.044    -0.078    -7.457
01 butane -040                               1.805     1.854    -0.049    -2.635
01 butane -030                               2.796     2.958    -0.162    -5.479
01 butane -020                               3.723     4.120    -0.397    -9.647
01 butane -010                               4.408     5.036    -0.628   -12.478
01 butane 000                                4.656     5.389    -0.733   -13.599
01 butane 010                                4.407     5.036    -0.629   -12.491
01 butane 020                                3.722     4.120    -0.398    -9.653
01 butane 030                                2.798     2.958    -0.160    -5.425
01 butane 040                                1.805     1.854    -0.049    -2.621
01 butane 050                                0.967     1.044    -0.077    -7.352
01 butane 060                                0.512     0.657    -0.145   -22.063
01 butane 070                                0.499     0.672    -0.173   -25.791
01 butane 080                                0.956     1.034    -0.078    -7.581
01 butane 090                                1.607     1.692    -0.085    -5.000
01 butane 100                                2.271     2.461    -0.190    -7.702
01 butane 110                                2.808     3.061    -0.253    -8.278
01 butane 120                                3.012     3.274    -0.262    -8.015
01 butane 130                                2.836     3.025    -0.189    -6.241
01 butane 140                                2.339     2.394    -0.055    -2.312
01 butane 150                                1.607     1.567     0.040     2.574
01 butane 160                                0.839     0.769     0.070     9.150
01 butane 170                                0.243     0.204     0.039    19.106
01 butane 180                                0.000     0.000     0.000     0.000
02 E_pentene -170                            1.899     1.944    -0.045    -2.314
02 E_pentene -160                            1.408     1.514    -0.106    -7.018
02 E_pentene -150                            0.843     0.977    -0.134   -13.675
02 E_pentene -140                            0.369     0.486    -0.117   -24.132
02 E_pentene -130                            0.067     0.142    -0.075   -52.670
02 E_pentene -120                            0.000     0.000     0.000     0.000
02 E_pentene -110                            0.175     0.075     0.100   133.377
02 E_pentene -100                            0.585     0.357     0.228    63.778
02 E_pentene -090                            1.159     0.800     0.359    44.881
02 E_pentene -080                            1.698     1.323     0.375    28.366
02 E_pentene -070                            2.018     1.805     0.213    11.785
02 E_pentene -060                            2.119     2.105     0.014     0.643
02 E_pentene -050                            1.952     2.120    -0.168    -7.946
02 E_pentene -040                            1.493     1.825    -0.332   -18.208
02 E_pentene -030                            0.959     1.317    -0.358   -27.191
02 E_pentene -020                            0.505     0.781    -0.276   -35.318
02 E_pentene -010                            0.227     0.387    -0.160   -41.391
02 E_pentene 000                             0.138     0.244    -0.106   -43.613
02 E_pentene 010                             0.227     0.387    -0.160   -41.267
02 E_pentene 020                             0.505     0.781    -0.276   -35.319
02 E_pentene 030                             0.960     1.317    -0.357   -27.084
02 E_pentene 040                             1.492     1.825    -0.333   -18.247
02 E_pentene 050                             1.952     2.120    -0.168    -7.937
02 E_pentene 060                             2.119     2.105     0.014     0.661
02 E_pentene 070                             2.017     1.805     0.212    11.731
02 E_pentene 080                             1.697     1.323     0.374    28.294
02 E_pentene 090                             1.159     0.800     0.359    44.886
02 E_pentene 100                             0.586     0.357     0.229    64.214
02 E_pentene 110                             0.175     0.075     0.100   132.717
02 E_pentene 120                             0.004     0.000     0.004       Inf
02 E_pentene 130                             0.068     0.142    -0.074   -52.242
02 E_pentene 140                             0.369     0.486    -0.117   -23.993
02 E_pentene 150                             0.843     0.977    -0.134   -13.738
02 E_pentene 160                             1.409     1.514    -0.105    -6.938
02 E_pentene 170                             1.899     1.944    -0.045    -2.318
02 E_pentene 180                             2.087     2.109    -0.022    -1.038
03 4_Me_pentene -170                         1.962     1.962    -0.000    -0.017
03 4_Me_pentene -160                         1.612     1.495     0.117     7.841
03 4_Me_pentene -150                         1.082     0.951     0.131    13.728
03 4_Me_pentene -140                         0.540     0.466     0.074    15.925
03 4_Me_pentene -130                         0.147     0.132     0.015    11.066
03 4_Me_pentene -120                         0.000     0.000     0.000     0.000
03 4_Me_pentene -110                         0.073     0.081    -0.008    -9.454
03 4_Me_pentene -100                         0.397     0.366     0.031     8.525
03 4_Me_pentene -090                         0.902     0.815     0.087    10.731
03 4_Me_pentene -080                         1.428     1.348     0.080     5.963
03 4_Me_pentene -070                         1.839     1.844    -0.005    -0.274
03 4_Me_pentene -060                         2.017     2.161    -0.144    -6.644
03 4_Me_pentene -050                         1.938     2.207    -0.269   -12.180
03 4_Me_pentene -040                         1.563     1.962    -0.399   -20.324
03 4_Me_pentene -030                         1.109     1.494    -0.385   -25.790
03 4_Me_pentene -020                         0.691     0.967    -0.276   -28.550
03 4_Me_pentene -010                         0.402     0.555    -0.153   -27.652
03 4_Me_pentene 000                          0.262     0.374    -0.112   -30.019
03 4_Me_pentene 010                          0.324     0.466    -0.142   -30.508
03 4_Me_pentene 020                          0.624     0.808    -0.184   -22.767
03 4_Me_pentene 030                          1.144     1.315    -0.171   -12.973
03 4_Me_pentene 040                          1.776     1.837    -0.061    -3.297
03 4_Me_pentene 050                          2.199     2.217    -0.018    -0.790
03 4_Me_pentene 060                          2.316     2.373    -0.057    -2.417
03 4_Me_pentene 070                          2.285     2.308    -0.023    -1.007
03 4_Me_pentene 080                          2.008     2.020    -0.012    -0.588
03 4_Me_pentene 090                          1.440     1.544    -0.104    -6.768
03 4_Me_pentene 100                          0.853     1.012    -0.159   -15.669
03 4_Me_pentene 110                          0.444     0.587    -0.143   -24.396
03 4_Me_pentene 120                          0.264     0.380    -0.116   -30.502
03 4_Me_pentene 130                          0.301     0.444    -0.143   -32.186
03 4_Me_pentene 140                          0.512     0.770    -0.258   -33.524
03 4_Me_pentene 150                          0.877     1.277    -0.400   -31.350
03 4_Me_pentene 160                          1.349     1.806    -0.457   -25.311
03 4_Me_pentene 170                          1.815     2.156    -0.341   -15.817
03 4_Me_pentene 180                          2.053     2.207    -0.154    -6.974
04 3_Me_pentene -170                         3.169     3.227    -0.058    -1.812
04 3_Me_pentene -160                         2.488     2.391     0.097     4.062
04 3_Me_pentene -150                         1.599     1.482     0.117     7.880
04 3_Me_pentene -140                         0.778     0.718     0.060     8.330
04 3_Me_pentene -130                         0.225     0.212     0.013     5.991
04 3_Me_pentene -120                         0.000     0.000     0.000     0.000
04 3_Me_pentene -110                         0.086     0.046     0.040    87.813
04 3_Me_pentene -100                         0.443     0.144     0.299   207.957
04 3_Me_pentene -090                         0.915     0.460     0.455    98.818
04 3_Me_pentene -080                         1.461     0.960     0.501    52.213
04 3_Me_pentene -070                         1.781     1.520     0.261    17.201
04 3_Me_pentene -060                         1.875     1.923    -0.048    -2.472
04 3_Me_pentene -050                         1.875     1.989    -0.114    -5.756
04 3_Me_pentene -040                         1.605     1.680    -0.075    -4.452
04 3_Me_pentene -030                         1.021     1.134    -0.113    -9.995
04 3_Me_pentene -020                         0.550     0.580    -0.030    -5.123
04 3_Me_pentene -010                         0.283     0.195     0.088    45.079
04 3_Me_pentene 000                          0.205     0.034     0.171   503.789
04 3_Me_pentene 010                          0.284     0.195     0.089    45.448
04 3_Me_pentene 020                          0.551     0.580    -0.029    -5.085
04 3_Me_pentene 030                          1.019     1.134    -0.115   -10.182
04 3_Me_pentene 040                          1.605     1.680    -0.075    -4.447
04 3_Me_pentene 050                          1.872     1.989    -0.117    -5.873
04 3_Me_pentene 060                          1.877     1.923    -0.046    -2.408
04 3_Me_pentene 070                          1.783     1.520     0.263    17.305
04 3_Me_pentene 080                          1.462     0.960     0.502    52.252
04 3_Me_pentene 090                          0.915     0.460     0.455    98.832
04 3_Me_pentene 100                          0.445     0.144     0.301   208.970
04 3_Me_pentene 110                          0.085     0.046     0.039    84.111
04 3_Me_pentene 120                          0.003     0.000     0.003       Inf
04 3_Me_pentene 130                          0.224     0.212     0.012     5.503
04 3_Me_pentene 140                          0.778     0.718     0.060     8.318
04 3_Me_pentene 150                          1.597     1.482     0.115     7.757
04 3_Me_pentene 160                          2.488     2.391     0.097     4.048
04 3_Me_pentene 170                          3.169     3.227    -0.058    -1.788
04 3_Me_pentene 180                          3.461     3.580    -0.119    -3.335
05 ethane_diol -170                          2.324     2.723    -0.399   -14.652
05 ethane_diol -160                          2.891     3.135    -0.244    -7.769
05 ethane_diol -150                          3.614     3.776    -0.162    -4.281
05 ethane_diol -140                          4.376     4.496    -0.120    -2.674
05 ethane_diol -130                          4.993     5.067    -0.074    -1.457
05 ethane_diol -120                          4.554     5.087    -0.533   -10.473
05 ethane_diol -110                          3.929     4.477    -0.548   -12.240
05 ethane_diol -100                          2.960     3.440    -0.480   -13.963
05 ethane_diol -090                          1.863     2.214    -0.351   -15.849
05 ethane_diol -080                          0.890     1.071    -0.181   -16.886
05 ethane_diol -070                          0.256     0.259    -0.003    -0.995
05 ethane_diol -060                          0.000     0.000     0.000     0.000
05 ethane_diol -050                          0.280     0.448    -0.168   -37.611
05 ethane_diol -040                          1.183     1.570    -0.387   -24.640
05 ethane_diol -030                          2.490     3.113    -0.623   -19.997
05 ethane_diol -020                          3.130     4.094    -0.964   -23.556
05 ethane_diol -010                          3.616     4.924    -1.308   -26.554
05 ethane_diol 000                           3.772     5.323    -1.551   -29.139
05 ethane_diol 010                           3.616     4.924    -1.308   -26.564
05 ethane_diol 020                           3.127     4.094    -0.967   -23.608
05 ethane_diol 030                           2.492     3.113    -0.621   -19.953
05 ethane_diol 040                           1.186     1.570    -0.384   -24.484
05 ethane_diol 050                           0.280     0.448    -0.168   -37.543
05 ethane_diol 060                          -0.002     0.000    -0.002      -Inf
05 ethane_diol 070                           0.257     0.259    -0.002    -0.916
05 ethane_diol 080                           0.889     1.071    -0.182   -16.969
05 ethane_diol 090                           1.862     2.214    -0.352   -15.920
05 ethane_diol 100                           2.959     3.440    -0.481   -13.974
05 ethane_diol 110                           3.927     4.477    -0.550   -12.292
05 ethane_diol 120                           4.556     5.087    -0.531   -10.439
05 ethane_diol 130                           4.991     5.067    -0.076    -1.502
05 ethane_diol 140                           4.375     4.496    -0.121    -2.700
05 ethane_diol 150                           3.613     3.776    -0.163    -4.304
05 ethane_diol 160                           2.889     3.135    -0.246    -7.861
05 ethane_diol 170                           2.325     2.723    -0.398   -14.627
05 ethane_diol 180                           1.996     2.535    -0.539   -21.280
06 meo_methanol -170                         2.783     2.751     0.032     1.151
06 meo_methanol -160                         2.984     3.122    -0.138    -4.407
06 meo_methanol -150                         3.267     3.556    -0.289    -8.137
06 meo_methanol -140                         3.451     3.883    -0.432   -11.125
06 meo_methanol -130                         3.396     3.955    -0.559   -14.138
06 meo_methanol -120                         3.091     3.679    -0.588   -15.969
06 meo_methanol -110                         2.558     3.052    -0.494   -16.201
06 meo_methanol -100                         1.828     2.166    -0.338   -15.603
06 meo_methanol -090                         1.022     1.206    -0.184   -15.265
06 meo_methanol -080                         0.351     0.405    -0.054   -13.426
06 meo_methanol -070                         0.000     0.000     0.000     0.000
06 meo_methanol -060                         0.098     0.163    -0.065   -39.854
06 meo_methanol -050                         0.742     0.924    -0.182   -19.656
06 meo_methanol -040                         1.897     2.180    -0.283   -13.003
06 meo_methanol -030                         3.233     3.694    -0.461   -12.479
06 meo_methanol -020                         4.389     5.165    -0.776   -15.030
06 meo_methanol -010                         5.168     6.323    -1.155   -18.260
06 meo_methanol 000                          5.596     6.938    -1.342   -19.338
06 meo_methanol 010                          5.169     6.323    -1.154   -18.257
06 meo_methanol 020                          4.388     5.165    -0.777   -15.042
06 meo_methanol 030                          3.234     3.694    -0.460   -12.441
06 meo_methanol 040                          1.897     2.180    -0.283   -13.000
06 meo_methanol 050                          0.744     0.924    -0.180   -19.529
06 meo_methanol 060                          0.099     0.163    -0.064   -39.351
06 meo_methanol 070                         -0.001     0.000    -0.001      -Inf
06 meo_methanol 080                          0.348     0.405    -0.057   -13.993
06 meo_methanol 090                          1.023     1.206    -0.183   -15.193
06 meo_methanol 100                          1.828     2.166    -0.338   -15.598
06 meo_methanol 110                          2.558     3.052    -0.494   -16.179
06 meo_methanol 120                          3.092     3.679    -0.587   -15.967
06 meo_methanol 130                          3.393     3.955    -0.562   -14.206
06 meo_methanol 140                          3.451     3.883    -0.432   -11.125
06 meo_methanol 150                          3.266     3.556    -0.290    -8.154
06 meo_methanol 160                          2.982     3.122    -0.140    -4.487
06 meo_methanol 170                          2.784     2.751     0.033     1.208
06 meo_methanol 180                          2.751     2.580     0.171     6.623
07 fluoropropane -170                        0.436     0.380     0.056    14.786
07 fluoropropane -160                        1.000     0.942     0.058     6.191
07 fluoropropane -150                        1.718     1.740    -0.022    -1.289
07 fluoropropane -140                        2.406     2.575    -0.169    -6.555
07 fluoropropane -130                        2.903     3.214    -0.311    -9.675
07 fluoropropane -120                        3.056     3.463    -0.407   -11.756
07 fluoropropane -110                        2.799     3.229    -0.430   -13.305
07 fluoropropane -100                        2.189     2.566    -0.377   -14.705
07 fluoropropane -090                        1.387     1.656    -0.269   -16.237
07 fluoropropane -080                        0.612     0.764    -0.152   -19.842
07 fluoropropane -070                        0.081     0.148    -0.067   -45.453
07 fluoropropane -060                        0.000     0.000     0.000     0.000
07 fluoropropane -050                        0.428     0.390     0.038     9.757
07 fluoropropane -040                        1.258     1.253     0.005     0.427
07 fluoropropane -030                        2.274     2.379    -0.105    -4.405
07 fluoropropane -020                        3.213     3.492    -0.279    -7.980
07 fluoropropane -010                        3.885     4.305    -0.420    -9.766
07 fluoropropane 000                         4.133     4.604    -0.471   -10.229
07 fluoropropane 010                         3.885     4.305    -0.420    -9.760
07 fluoropropane 020                         3.216     3.492    -0.276    -7.915
07 fluoropropane 030                         2.274     2.379    -0.105    -4.425
07 fluoropropane 040                         1.258     1.253     0.005     0.432
07 fluoropropane 050                         0.428     0.390     0.038     9.711
07 fluoropropane 060                         0.001     0.000     0.001       Inf
07 fluoropropane 070                         0.077     0.148    -0.071   -47.643
07 fluoropropane 080                         0.611     0.764    -0.153   -20.003
07 fluoropropane 090                         1.385     1.656    -0.271   -16.346
07 fluoropropane 100                         2.188     2.566    -0.378   -14.719
07 fluoropropane 110                         2.800     3.229    -0.429   -13.297
07 fluoropropane 120                         3.054     3.463    -0.409   -11.796
07 fluoropropane 130                         2.902     3.214    -0.312    -9.693
07 fluoropropane 140                         2.406     2.575    -0.169    -6.549
07 fluoropropane 150                         1.717     1.740    -0.023    -1.307
07 fluoropropane 160                         1.001     0.942     0.059     6.271
07 fluoropropane 170                         0.437     0.380     0.057    14.952
07 fluoropropane 180                         0.215     0.176     0.039    22.241
08 fluorobutane -170                         0.413     0.427    -0.014    -3.299
08 fluorobutane -160                         0.976     0.947     0.029     3.011
08 fluorobutane -150                         1.661     1.685    -0.024    -1.408
08 fluorobutane -140                         2.305     2.458    -0.153    -6.216
08 fluorobutane -130                         2.750     3.045    -0.295    -9.678
08 fluorobutane -120                         2.883     3.261    -0.378   -11.590
08 fluorobutane -110                         2.642     3.021    -0.379   -12.553
08 fluorobutane -100                         2.058     2.376    -0.318   -13.392
08 fluorobutane -090                         1.285     1.506    -0.221   -14.706
08 fluorobutane -080                         0.548     0.666    -0.118   -17.731
08 fluorobutane -070                         0.060     0.104    -0.044   -42.559
08 fluorobutane -060                         0.000     0.000     0.000     0.000
08 fluorobutane -050                         0.449     0.415     0.034     8.104
08 fluorobutane -040                         1.292     1.276     0.016     1.223
08 fluorobutane -030                         2.307     2.384    -0.077    -3.218
08 fluorobutane -020                         3.230     3.473    -0.243    -6.986
08 fluorobutane -010                         3.873     4.267    -0.394    -9.242
08 fluorobutane 000                          4.110     4.557    -0.447    -9.816
08 fluorobutane 010                          3.872     4.267    -0.395    -9.256
08 fluorobutane 020                          3.230     3.473    -0.243    -7.006
08 fluorobutane 030                          2.308     2.384    -0.076    -3.178
08 fluorobutane 040                          1.292     1.276     0.016     1.247
08 fluorobutane 050                          0.449     0.415     0.034     8.107
08 fluorobutane 060                          0.000     0.000     0.000       Inf
08 fluorobutane 070                          0.059     0.104    -0.045   -43.661
08 fluorobutane 080                          0.548     0.666    -0.118   -17.730
08 fluorobutane 090                          1.287     1.506    -0.219   -14.533
08 fluorobutane 100                          2.060     2.376    -0.316   -13.297
08 fluorobutane 110                          2.642     3.021    -0.379   -12.548
08 fluorobutane 120                          2.883     3.261    -0.378   -11.590
08 fluorobutane 130                          2.750     3.045    -0.295    -9.698
08 fluorobutane 140                          2.305     2.458    -0.153    -6.209
08 fluorobutane 150                          1.659     1.685    -0.026    -1.541
08 fluorobutane 160                          0.974     0.947     0.027     2.801
08 fluorobutane 170                          0.414     0.427    -0.013    -2.988
08 fluorobutane 180                          0.173     0.237    -0.064   -26.919
09 difluorobutane -170                       0.402     0.295     0.107    36.298
09 difluorobutane -160                       1.187     1.015     0.172    16.965
09 difluorobutane -150                       2.113     1.984     0.129     6.521
09 difluorobutane -140                       2.933     2.951    -0.018    -0.621
09 difluorobutane -130                       3.495     3.658    -0.163    -4.445
09 difluorobutane -120                       3.698     3.922    -0.224    -5.699
09 difluorobutane -110                       3.481     3.686    -0.205    -5.569
09 difluorobutane -100                       2.879     3.022    -0.143    -4.728
09 difluorobutane -090                       2.016     2.103    -0.087    -4.156
09 difluorobutane -080                       1.121     1.173    -0.052    -4.464
09 difluorobutane -070                       0.457     0.471    -0.014    -2.909
09 difluorobutane -060                       0.192     0.178     0.014     7.770
09 difluorobutane -050                       0.369     0.371    -0.002    -0.570
09 difluorobutane -040                       0.952     0.995    -0.043    -4.358
09 difluorobutane -030                       1.816     1.898    -0.082    -4.313
09 difluorobutane -020                       2.721     2.841    -0.120    -4.227
09 difluorobutane -010                       3.398     3.581    -0.183    -5.107
09 difluorobutane 000                        3.693     3.915    -0.222    -5.673
09 difluorobutane 010                        3.554     3.750    -0.196    -5.231
09 difluorobutane 020                        3.057     3.123    -0.066    -2.117
09 difluorobutane 030                        2.299     2.198     0.101     4.589
09 difluorobutane 040                        1.385     1.215     0.170    13.981
09 difluorobutane 050                        0.550     0.427     0.123    28.866
09 difluorobutane 060                        0.050     0.026     0.024    91.481
09 difluorobutane 070                        0.047     0.097    -0.050   -51.127
09 difluorobutane 080                        0.503     0.608    -0.105   -17.303
09 difluorobutane 090                        1.183     1.390    -0.207   -14.869
09 difluorobutane 100                        1.890     2.218    -0.328   -14.793
09 difluorobutane 110                        2.424     2.855    -0.431   -15.082
09 difluorobutane 120                        2.636     3.112    -0.476   -15.306
09 difluorobutane 130                        2.493     2.931    -0.438   -14.955
09 difluorobutane 140                        2.014     2.356    -0.342   -14.511
09 difluorobutane 150                        1.323     1.554    -0.231   -14.875
09 difluorobutane 160                        0.628     0.754    -0.126   -16.668
09 difluorobutane 170                        0.117     0.178    -0.061   -34.035
09 difluorobutane 180                        0.000     0.000     0.000     0.000
10 trifluorobutane -170                      0.229     0.244    -0.015    -5.996
10 trifluorobutane -160                      0.857     0.911    -0.054    -5.896
10 trifluorobutane -150                      1.689     1.819    -0.130    -7.149
10 trifluorobutane -140                      2.473     2.723    -0.250    -9.163
10 trifluorobutane -130                      3.010     3.378    -0.368   -10.894
10 trifluorobutane -120                      3.187     3.610    -0.423   -11.713
10 trifluorobutane -110                      2.977     3.358    -0.381   -11.346
10 trifluorobutane -100                      2.432     2.687    -0.255    -9.508
10 trifluorobutane -090                      1.646     1.783    -0.137    -7.689
10 trifluorobutane -080                      0.831     0.885    -0.054    -6.149
10 trifluorobutane -070                      0.218     0.234    -0.016    -6.966
10 trifluorobutane -060                      0.000     0.000     0.000     0.000
10 trifluorobutane -050                      0.228     0.241    -0.013    -5.320
10 trifluorobutane -040                      0.844     0.895    -0.051    -5.701
10 trifluorobutane -030                      1.663     1.792    -0.129    -7.201
10 trifluorobutane -020                      2.447     2.696    -0.249    -9.234
10 trifluorobutane -010                      2.993     3.365    -0.372   -11.045
10 trifluorobutane 000                       3.188     3.611    -0.423   -11.719
10 trifluorobutane 010                       2.993     3.365    -0.372   -11.057
10 trifluorobutane 020                       2.446     2.696    -0.250    -9.288
10 trifluorobutane 030                       1.662     1.792    -0.130    -7.275
10 trifluorobutane 040                       0.842     0.895    -0.053    -5.889
10 trifluorobutane 050                       0.229     0.241    -0.012    -5.023
10 trifluorobutane 060                      -0.004     0.000    -0.004      -Inf
10 trifluorobutane 070                       0.217     0.234    -0.017    -7.477
10 trifluorobutane 080                       0.831     0.885    -0.054    -6.106
10 trifluorobutane 090                       1.648     1.783    -0.135    -7.579
10 trifluorobutane 100                       2.426     2.687    -0.261    -9.699
10 trifluorobutane 110                       2.978     3.358    -0.380   -11.304
10 trifluorobutane 120                       3.190     3.610    -0.420   -11.630
10 trifluorobutane 130                       3.010     3.378    -0.368   -10.908
10 trifluorobutane 140                       2.475     2.723    -0.248    -9.107
10 trifluorobutane 150                       1.688     1.819    -0.131    -7.210
10 trifluorobutane 160                       0.859     0.911    -0.052    -5.745
10 trifluorobutane 170                       0.233     0.244    -0.011    -4.366
10 trifluorobutane 180                       0.000     0.003    -0.003   -94.897
11 me_acetamide -170                         0.225     0.171     0.054    31.384
11 me_acetamide -160                         0.783     0.737     0.046     6.209
11 me_acetamide -150                         1.876     1.866     0.010     0.541
11 me_acetamide -140                         3.454     3.546    -0.092    -2.592
11 me_acetamide -130                         5.485     5.677    -0.192    -3.386
11 me_acetamide -120                         7.884     8.113    -0.229    -2.822
11 me_acetamide -110                        10.589    10.687    -0.098    -0.920
11 me_acetamide -100                        13.387    13.198     0.189     1.429
11 me_acetamide -090                        13.396    12.021     1.375    11.439
11 me_acetamide -080                        11.011     9.976     1.035    10.373
11 me_acetamide -070                         8.741     8.118     0.623     7.672
11 me_acetamide -060                         6.457     6.576    -0.119    -1.805
11 me_acetamide -050                         4.444     4.952    -0.508   -10.261
11 me_acetamide -040                         3.075     3.732    -0.657   -17.613
11 me_acetamide -030                         2.153     2.941    -0.788   -26.789
11 me_acetamide -020                         1.599     2.530    -0.931   -36.811
11 me_acetamide -010                         1.325     2.412    -1.087   -45.055
11 me_acetamide 000                          1.226     2.458    -1.232   -50.121
11 me_acetamide 010                          1.324     2.412    -1.088   -45.096
11 me_acetamide 020                          1.597     2.530    -0.933   -36.878
11 me_acetamide 030                          2.153     2.941    -0.788   -26.780
11 me_acetamide 040                          3.077     3.732    -0.655   -17.551
11 me_acetamide 050                          4.442     4.952    -0.510   -10.300
11 me_acetamide 060                          6.456     6.576    -0.120    -1.819
11 me_acetamide 070                          8.740     8.118     0.622     7.664
11 me_acetamide 080                         11.010     9.976     1.034    10.370
11 me_acetamide 090                         13.398    12.021     1.377    11.453
11 me_acetamide 100                         13.386    13.198     0.188     1.423
11 me_acetamide 110                         10.587    10.687    -0.100    -0.937
11 me_acetamide 120                          7.884     8.113    -0.229    -2.827
11 me_acetamide 130                          5.486     5.677    -0.191    -3.356
11 me_acetamide 140                          3.455     3.546    -0.091    -2.571
11 me_acetamide 150                          1.874     1.866     0.008     0.453
11 me_acetamide 160                          0.783     0.737     0.046     6.261
11 me_acetamide 170                          0.224     0.171     0.053    31.285
11 me_acetamide 180                          0.000     0.000     0.000     0.000
12 me_acetate -170                           0.117     0.073     0.044    59.958
12 me_acetate -160                           1.032     1.042    -0.010    -1.003
12 me_acetate -150                           2.571     2.649    -0.078    -2.951
12 me_acetate -140                           4.611     4.714    -0.103    -2.194
12 me_acetate -130                           6.803     6.953    -0.150    -2.158
12 me_acetate -120                           8.795     9.061    -0.266    -2.932
12 me_acetate -110                          10.405    10.822    -0.417    -3.856
12 me_acetate -100                          11.550    12.064    -0.514    -4.261
12 me_acetate -090                          12.214    12.712    -0.498    -3.919
12 me_acetate -080                          12.414    12.812    -0.398    -3.105
12 me_acetate -070                          12.602    12.809    -0.207    -1.614
12 me_acetate -060                          10.924    11.557    -0.633    -5.476
12 me_acetate -050                           9.557    10.378    -0.821    -7.909
12 me_acetate -040                           8.185     9.245    -1.060   -11.463
12 me_acetate -030                           7.139     8.319    -1.180   -14.181
12 me_acetate -020                           6.503     7.663    -1.160   -15.136
12 me_acetate -010                           6.204     7.292    -1.088   -14.918
12 me_acetate 000                            6.101     7.151    -1.050   -14.682
12 me_acetate 010                            6.205     7.292    -1.087   -14.904
12 me_acetate 020                            6.504     7.663    -1.159   -15.121
12 me_acetate 030                            7.139     8.319    -1.180   -14.190
12 me_acetate 040                            8.185     9.245    -1.060   -11.469
12 me_acetate 050                            9.557    10.378    -0.821    -7.911
12 me_acetate 060                           10.923    11.557    -0.634    -5.486
12 me_acetate 070                           12.601    12.809    -0.208    -1.625
12 me_acetate 080                           12.412    12.812    -0.400    -3.119
12 me_acetate 090                           12.212    12.712    -0.500    -3.930
12 me_acetate 100                           11.550    12.064    -0.514    -4.263
12 me_acetate 110                           10.405    10.822    -0.417    -3.851
12 me_acetate 120                            8.797     9.061    -0.264    -2.919
12 me_acetate 130                            6.803     6.953    -0.150    -2.161
12 me_acetate 140                            4.612     4.714    -0.102    -2.163
12 me_acetate 150                            2.571     2.649    -0.078    -2.926
12 me_acetate 160                            1.028     1.042    -0.014    -1.326
12 me_acetate 170                            0.115     0.073     0.042    56.910
12 me_acetate 180                            0.000     0.000     0.000     0.000
13 dimethylurea -170                         0.000     0.000     0.000     0.000
13 dimethylurea -160                         0.300     0.217     0.083    38.441
13 dimethylurea -150                         1.112     0.974     0.138    14.189
13 dimethylurea -140                         2.373     2.183     0.190     8.682
13 dimethylurea -130                         3.993     3.740     0.253     6.769
13 dimethylurea -120                         5.857     5.525     0.332     6.003
13 dimethylurea -110                         7.859     7.421     0.438     5.902
13 dimethylurea -100                         7.912     7.016     0.896    12.769
13 dimethylurea -090                         6.985     6.225     0.760    12.204
13 dimethylurea -080                         5.710     5.295     0.415     7.846
13 dimethylurea -070                         4.347     4.301     0.046     1.070
13 dimethylurea -060                         3.126     3.329    -0.203    -6.088
13 dimethylurea -050                         2.082     2.451    -0.369   -15.054
13 dimethylurea -040                         1.254     1.726    -0.472   -27.340
13 dimethylurea -030                         0.714     1.238    -0.524   -42.327
13 dimethylurea -020                         0.490     1.052    -0.562   -53.387
13 dimethylurea -010                         0.476     1.141    -0.665   -58.277
13 dimethylurea 000                          0.509     1.306    -0.797   -61.021
13 dimethylurea 010                          0.477     1.141    -0.664   -58.218
13 dimethylurea 020                          0.491     1.052    -0.561   -53.347
13 dimethylurea 030                          0.712     1.238    -0.526   -42.452
13 dimethylurea 040                          1.256     1.726    -0.470   -27.244
13 dimethylurea 050                          2.083     2.451    -0.368   -15.002
13 dimethylurea 060                          3.126     3.329    -0.203    -6.103
13 dimethylurea 070                          4.348     4.301     0.047     1.087
13 dimethylurea 080                          5.710     5.295     0.415     7.841
13 dimethylurea 090                          6.982     6.225     0.757    12.159
13 dimethylurea 100                          7.915     7.016     0.899    12.809
13 dimethylurea 110                          7.859     7.421     0.438     5.899
13 dimethylurea 120                          5.856     5.525     0.331     5.994
13 dimethylurea 130                          3.990     3.740     0.250     6.671
13 dimethylurea 140                          2.371     2.183     0.188     8.627
13 dimethylurea 150                          1.113     0.974     0.139    14.317
13 dimethylurea 160                          0.300     0.217     0.083    38.166
13 dimethylurea 170                         -0.002     0.000    -0.002      -Inf
13 dimethylurea 180                          0.282     0.366    -0.084   -23.038
14 Et_acetamide -170                         0.327     0.622    -0.295   -47.485
14 Et_acetamide -160                         0.342     0.606    -0.264   -43.558
14 Et_acetamide -150                         0.336     0.594    -0.258   -43.482
14 Et_acetamide -140                         0.301     0.574    -0.273   -47.531
14 Et_acetamide -130                         0.272     0.531    -0.259   -48.828
14 Et_acetamide -120                         0.259     0.458    -0.199   -43.374
14 Et_acetamide -110                         0.205     0.348    -0.143   -40.983
14 Et_acetamide -100                         0.119     0.210    -0.091   -43.234
14 Et_acetamide -090                         0.042     0.066    -0.024   -36.597
14 Et_acetamide -080                         0.000     0.000     0.000     0.000
14 Et_acetamide -070                         0.202     0.163     0.039    23.753
14 Et_acetamide -060                         0.698     0.693     0.005     0.670
14 Et_acetamide -050                         1.496     1.586    -0.090    -5.672
14 Et_acetamide -040                         2.601     2.684    -0.083    -3.076
14 Et_acetamide -030                         3.629     3.747    -0.118    -3.161
14 Et_acetamide -020                         4.290     4.612    -0.322    -6.980
14 Et_acetamide -010                         4.699     5.199    -0.500    -9.611
14 Et_acetamide 000                          4.767     5.384    -0.617   -11.464
14 Et_acetamide 010                          4.699     5.199    -0.500    -9.617
14 Et_acetamide 020                          4.292     4.612    -0.320    -6.945
14 Et_acetamide 030                          3.628     3.747    -0.119    -3.164
14 Et_acetamide 040                          2.601     2.684    -0.083    -3.099
14 Et_acetamide 050                          1.496     1.586    -0.090    -5.687
14 Et_acetamide 060                          0.697     0.693     0.004     0.550
14 Et_acetamide 070                          0.201     0.163     0.038    23.299
14 Et_acetamide 080                         -0.001     0.000    -0.001      -Inf
14 Et_acetamide 090                          0.041     0.066    -0.025   -37.124
14 Et_acetamide 100                          0.117     0.210    -0.093   -44.374
14 Et_acetamide 110                          0.206     0.348    -0.142   -40.883
14 Et_acetamide 120                          0.258     0.458    -0.200   -43.702
14 Et_acetamide 130                          0.270     0.531    -0.261   -49.120
14 Et_acetamide 140                          0.301     0.574    -0.273   -47.524
14 Et_acetamide 150                          0.338     0.594    -0.256   -43.110
14 Et_acetamide 160                          0.342     0.606    -0.264   -43.554
14 Et_acetamide 170                          0.326     0.622    -0.296   -47.631
14 Et_acetamide 180                          0.291     0.634    -0.343   -54.112
15 Et_Me_acetamide -170                      2.562     2.216     0.346    15.600
15 Et_Me_acetamide -160                      1.999     1.790     0.209    11.651
15 Et_Me_acetamide -150                      1.584     1.457     0.127     8.723
15 Et_Me_acetamide -140                      1.192     1.180     0.012     1.034
15 Et_Me_acetamide -130                      0.750     0.921    -0.171   -18.580
15 Et_Me_acetamide -120                      0.459     0.625    -0.166   -26.589
15 Et_Me_acetamide -110                      0.252     0.360    -0.108   -29.906
15 Et_Me_acetamide -100                      0.098     0.154    -0.056   -36.382
15 Et_Me_acetamide -090                     -0.014     0.012    -0.026  -220.645
15 Et_Me_acetamide -080                      0.000     0.000     0.000     0.000
15 Et_Me_acetamide -070                      0.473     0.296     0.177    59.685
15 Et_Me_acetamide -060                      1.407     1.150     0.257    22.323
15 Et_Me_acetamide -050                      2.695     2.511     0.184     7.329
15 Et_Me_acetamide -040                      4.110     3.912     0.198     5.074
15 Et_Me_acetamide -030                      4.806     4.769     0.037     0.786
15 Et_Me_acetamide -020                      5.327     5.416    -0.089    -1.651
15 Et_Me_acetamide -010                      5.699     5.854    -0.155    -2.652
15 Et_Me_acetamide 000                       5.878     6.068    -0.190    -3.138
15 Et_Me_acetamide 010                       5.695     5.854    -0.159    -2.708
15 Et_Me_acetamide 020                       5.326     5.416    -0.090    -1.663
15 Et_Me_acetamide 030                       4.807     4.769     0.038     0.806
15 Et_Me_acetamide 040                       4.113     3.912     0.201     5.132
15 Et_Me_acetamide 050                       2.698     2.511     0.187     7.438
15 Et_Me_acetamide 060                       1.409     1.150     0.259    22.489
15 Et_Me_acetamide 070                       0.474     0.296     0.178    60.117
15 Et_Me_acetamide 080                      -0.001     0.000    -0.001      -Inf
15 Et_Me_acetamide 090                      -0.015     0.012    -0.027  -221.454
15 Et_Me_acetamide 100                       0.098     0.154    -0.056   -36.439
15 Et_Me_acetamide 110                       0.249     0.360    -0.111   -30.774
15 Et_Me_acetamide 120                       0.460     0.625    -0.165   -26.455
15 Et_Me_acetamide 130                       0.750     0.921    -0.171   -18.599
15 Et_Me_acetamide 140                       1.192     1.180     0.012     1.053
15 Et_Me_acetamide 150                       1.586     1.457     0.129     8.833
15 Et_Me_acetamide 160                       2.001     1.790     0.211    11.801
15 Et_Me_acetamide 170                       2.563     2.216     0.347    15.654
15 Et_Me_acetamide 180                       3.234     2.750     0.484    17.597
16 N_me_sulfonamide -170                     1.871     1.857     0.014     0.762
16 N_me_sulfonamide -160                     1.572     1.467     0.105     7.163
16 N_me_sulfonamide -150                     1.328     1.201     0.127    10.587
16 N_me_sulfonamide -140                     1.027     0.978     0.049     5.034
16 N_me_sulfonamide -130                     0.679     0.739    -0.060    -8.095
16 N_me_sulfonamide -120                     0.367     0.472    -0.105   -22.342
16 N_me_sulfonamide -110                     0.140     0.200    -0.060   -29.920
16 N_me_sulfonamide -100                     0.000     0.000     0.000     0.000
16 N_me_sulfonamide -090                     0.027     0.022     0.005    21.974
16 N_me_sulfonamide -080                     0.336     0.461    -0.125   -27.104
16 N_me_sulfonamide -070                     0.473     0.564    -0.091   -16.067
16 N_me_sulfonamide -060                     0.401     0.572    -0.171   -29.850
16 N_me_sulfonamide -050                     0.859     1.093    -0.234   -21.413
16 N_me_sulfonamide -040                     1.778     2.089    -0.311   -14.886
16 N_me_sulfonamide -030                     3.028     3.462    -0.434   -12.529
16 N_me_sulfonamide -020                     4.294     5.023    -0.729   -14.507
16 N_me_sulfonamide -010                     5.351     6.522    -1.171   -17.951
16 N_me_sulfonamide 000                      6.061     7.672    -1.611   -21.002
16 N_me_sulfonamide 010                      5.353     6.522    -1.169   -17.923
16 N_me_sulfonamide 020                      4.294     5.023    -0.729   -14.510
16 N_me_sulfonamide 030                      3.029     3.462    -0.433   -12.510
16 N_me_sulfonamide 040                      1.781     2.089    -0.308   -14.727
16 N_me_sulfonamide 050                      0.860     1.093    -0.233   -21.360
16 N_me_sulfonamide 060                      0.404     0.572    -0.168   -29.300
16 N_me_sulfonamide 070                      0.470     0.564    -0.094   -16.664
16 N_me_sulfonamide 080                      0.336     0.461    -0.125   -27.119
16 N_me_sulfonamide 090                      0.023     0.022     0.001     3.579
16 N_me_sulfonamide 100                     -0.001     0.000    -0.001      -Inf
16 N_me_sulfonamide 110                      0.142     0.200    -0.058   -28.817
16 N_me_sulfonamide 120                      0.375     0.472    -0.097   -20.563
16 N_me_sulfonamide 130                      0.686     0.739    -0.053    -7.202
16 N_me_sulfonamide 140                      1.021     0.978     0.043     4.409
16 N_me_sulfonamide 150                      1.326     1.201     0.125    10.387
16 N_me_sulfonamide 160                      1.577     1.467     0.110     7.472
16 N_me_sulfonamide 170                      1.870     1.857     0.013     0.688
16 N_me_sulfonamide 180                      2.331     2.434    -0.103    -4.224
17 ethylbenzene -170                         0.757     0.962    -0.205   -21.273
17 ethylbenzene -160                         0.723     0.983    -0.260   -26.462
17 ethylbenzene -150                         0.678     0.984    -0.306   -31.126
17 ethylbenzene -140                         0.553     0.865    -0.312   -36.112
17 ethylbenzene -130                         0.321     0.610    -0.289   -47.399
17 ethylbenzene -120                         0.142     0.351    -0.209   -59.493
17 ethylbenzene -110                         0.041     0.155    -0.114   -73.402
17 ethylbenzene -100                         0.006     0.044    -0.038   -87.302
17 ethylbenzene -090                         0.000     0.000     0.000     0.000
17 ethylbenzene -080                         0.008     0.026    -0.018   -70.456
17 ethylbenzene -070                         0.064     0.150    -0.086   -57.234
17 ethylbenzene -060                         0.182     0.376    -0.194   -51.481
17 ethylbenzene -050                         0.356     0.643    -0.287   -44.659
17 ethylbenzene -040                         0.534     0.850    -0.316   -37.148
17 ethylbenzene -030                         0.641     0.940    -0.299   -31.801
17 ethylbenzene -020                         0.694     0.941    -0.247   -26.244
17 ethylbenzene -010                         0.706     0.909    -0.203   -22.386
17 ethylbenzene 000                          0.708     0.891    -0.183   -20.496
17 ethylbenzene 010                          0.706     0.909    -0.203   -22.385
17 ethylbenzene 020                          0.694     0.941    -0.247   -26.243
17 ethylbenzene 030                          0.641     0.940    -0.299   -31.804
17 ethylbenzene 040                          0.534     0.850    -0.316   -37.148
17 ethylbenzene 050                          0.356     0.643    -0.287   -44.658
17 ethylbenzene 060                          0.182     0.376    -0.194   -51.481
17 ethylbenzene 070                          0.064     0.150    -0.086   -57.206
17 ethylbenzene 080                          0.008     0.026    -0.018   -70.411
17 ethylbenzene 090                          0.000     0.000     0.000       Inf
17 ethylbenzene 100                          0.006     0.044    -0.038   -87.302
17 ethylbenzene 110                          0.041     0.155    -0.114   -73.380
17 ethylbenzene 120                          0.142     0.351    -0.209   -59.496
17 ethylbenzene 130                          0.321     0.610    -0.289   -47.399
17 ethylbenzene 140                          0.553     0.865    -0.312   -36.111
17 ethylbenzene 150                          0.678     0.984    -0.306   -31.126
17 ethylbenzene 160                          0.723     0.983    -0.260   -26.460
17 ethylbenzene 170                          0.757     0.962    -0.205   -21.278
17 ethylbenzene 180                          0.716     0.898    -0.182   -20.297
18 N_me_aniline -170                         0.168     0.149     0.019    12.441
18 N_me_aniline -160                         0.010     0.031    -0.021   -69.292
18 N_me_aniline -150                         0.176     0.260    -0.084   -32.310
18 N_me_aniline -140                         0.663     0.785    -0.122   -15.486
18 N_me_aniline -130                         1.256     1.364    -0.108    -7.914
18 N_me_aniline -120                         1.938     1.915     0.023     1.180
18 N_me_aniline -110                         2.730     2.457     0.273    11.105
18 N_me_aniline -100                         3.584     3.028     0.556    18.370
18 N_me_aniline -090                         4.380     3.615     0.765    21.175
18 N_me_aniline -080                         3.525     2.990     0.535    17.897
18 N_me_aniline -070                         2.605     2.360     0.245    10.362
18 N_me_aniline -060                         1.779     1.801    -0.022    -1.216
18 N_me_aniline -050                         1.146     1.273    -0.127    -9.989
18 N_me_aniline -040                         0.595     0.723    -0.128   -17.695
18 N_me_aniline -030                         0.182     0.250    -0.068   -27.307
18 N_me_aniline -020                         0.000     0.000     0.000     0.000
18 N_me_aniline -010                         0.099     0.075     0.024    32.338
18 N_me_aniline 000                          0.587     0.595    -0.008    -1.387
18 N_me_aniline 010                          0.099     0.075     0.024    32.247
18 N_me_aniline 020                          0.002     0.000     0.002       Inf
18 N_me_aniline 030                          0.183     0.250    -0.067   -26.647
18 N_me_aniline 040                          0.595     0.723    -0.128   -17.665
18 N_me_aniline 050                          1.145     1.273    -0.128   -10.041
18 N_me_aniline 060                          1.779     1.801    -0.022    -1.210
18 N_me_aniline 070                          2.603     2.360     0.243    10.293
18 N_me_aniline 080                          3.526     2.990     0.536    17.930
18 N_me_aniline 090                          4.381     3.615     0.766    21.200
18 N_me_aniline 100                          3.584     3.028     0.556    18.378
18 N_me_aniline 110                          2.731     2.457     0.274    11.154
18 N_me_aniline 120                          1.938     1.915     0.023     1.220
18 N_me_aniline 130                          1.257     1.364    -0.107    -7.872
18 N_me_aniline 140                          0.664     0.785    -0.121   -15.382
18 N_me_aniline 150                          0.175     0.260    -0.085   -32.735
18 N_me_aniline 160                          0.008     0.031    -0.023   -73.178
18 N_me_aniline 170                          0.166     0.149     0.017    11.500
18 N_me_aniline 180                          0.615     0.593     0.022     3.790
19 anisole -170                              0.099     0.150    -0.051   -34.059
19 anisole -160                              0.440     0.595    -0.155   -26.119
19 anisole -150                              0.949     1.205    -0.256   -21.239
19 anisole -140                              1.583     1.882    -0.299   -15.897
19 anisole -130                              2.159     2.439    -0.280   -11.495
19 anisole -120                              2.522     2.724    -0.202    -7.423
19 anisole -110                              2.840     2.851    -0.011    -0.400
19 anisole -100                              3.093     2.923     0.170     5.830
19 anisole -090                              3.167     2.950     0.217     7.352
19 anisole -080                              3.052     2.924     0.128     4.373
19 anisole -070                              2.762     2.835    -0.073    -2.576
19 anisole -060                              2.437     2.680    -0.243    -9.067
19 anisole -050                              2.068     2.354    -0.286   -12.137
19 anisole -040                              1.478     1.787    -0.309   -17.313
19 anisole -030                              0.859     1.133    -0.274   -24.187
19 anisole -020                              0.392     0.561    -0.169   -30.119
19 anisole -010                              0.084     0.135    -0.051   -38.088
19 anisole 000                               0.000     0.000     0.000     0.000
19 anisole 010                               0.083     0.135    -0.052   -38.431
19 anisole 020                               0.396     0.561    -0.165   -29.350
19 anisole 030                               0.860     1.133    -0.273   -24.087
19 anisole 040                               1.477     1.787    -0.310   -17.348
19 anisole 050                               2.067     2.354    -0.287   -12.205
19 anisole 060                               2.436     2.680    -0.244    -9.101
19 anisole 070                               2.764     2.835    -0.071    -2.498
19 anisole 080                               3.053     2.924     0.129     4.405
19 anisole 090                               3.165     2.950     0.215     7.292
19 anisole 100                               3.088     2.923     0.165     5.648
19 anisole 110                               2.839     2.851    -0.012    -0.437
19 anisole 120                               2.520     2.724    -0.204    -7.497
19 anisole 130                               2.156     2.439    -0.283   -11.586
19 anisole 140                               1.582     1.882    -0.300   -15.947
19 anisole 150                               0.946     1.205    -0.259   -21.463
19 anisole 160                               0.438     0.595    -0.157   -26.356
19 anisole 170                               0.101     0.150    -0.049   -32.832
19 anisole 180                              -0.000     0.000    -0.000      -Inf
20 2_MeO_Me_pyridine -170                    0.029     0.090    -0.061   -68.121
20 2_MeO_Me_pyridine -160                    0.108     0.306    -0.198   -64.581
20 2_MeO_Me_pyridine -150                   -0.175     0.433    -0.608  -140.357
20 2_MeO_Me_pyridine -140                   -0.114     0.543    -0.657  -121.005
20 2_MeO_Me_pyridine -130                    0.044     0.693    -0.649   -93.657
20 2_MeO_Me_pyridine -120                    0.259     0.854    -0.595   -69.646
20 2_MeO_Me_pyridine -110                    0.429     1.033    -0.604   -58.434
20 2_MeO_Me_pyridine -100                    0.672     1.254    -0.582   -46.395
20 2_MeO_Me_pyridine -090                    1.024     1.551    -0.527   -33.993
20 2_MeO_Me_pyridine -080                    1.341     1.955    -0.614   -31.405
20 2_MeO_Me_pyridine -070                    1.626     2.396    -0.770   -32.140
20 2_MeO_Me_pyridine -060                    2.130     2.632    -0.502   -19.058
20 2_MeO_Me_pyridine -050                    2.149     2.791    -0.642   -23.020
20 2_MeO_Me_pyridine -040                    2.244     2.967    -0.723   -24.360
20 2_MeO_Me_pyridine -030                    2.404     3.130    -0.726   -23.203
20 2_MeO_Me_pyridine -020                    2.505     3.276    -0.771   -23.532
20 2_MeO_Me_pyridine -010                    2.580     3.408    -0.828   -24.283
20 2_MeO_Me_pyridine 000                     2.647     3.514    -0.867   -24.677
20 2_MeO_Me_pyridine 010                     2.580     3.408    -0.828   -24.291
20 2_MeO_Me_pyridine 020                     2.504     3.276    -0.772   -23.572
20 2_MeO_Me_pyridine 030                     2.398     3.130    -0.732   -23.382
20 2_MeO_Me_pyridine 040                     2.242     2.967    -0.725   -24.439
20 2_MeO_Me_pyridine 050                     2.151     2.791    -0.640   -22.947
20 2_MeO_Me_pyridine 060                     2.129     2.632    -0.503   -19.107
20 2_MeO_Me_pyridine 070                     1.626     2.396    -0.770   -32.117
20 2_MeO_Me_pyridine 080                     1.345     1.955    -0.610   -31.206
20 2_MeO_Me_pyridine 090                     1.021     1.551    -0.530   -34.188
20 2_MeO_Me_pyridine 100                     0.672     1.254    -0.582   -46.402
20 2_MeO_Me_pyridine 110                     0.431     1.033    -0.602   -58.290
20 2_MeO_Me_pyridine 120                     0.258     0.854    -0.596   -69.781
20 2_MeO_Me_pyridine 130                     0.042     0.693    -0.651   -93.919
20 2_MeO_Me_pyridine 140                    -0.109     0.543    -0.652  -120.043
20 2_MeO_Me_pyridine 150                    -0.171     0.433    -0.604  -139.508
20 2_MeO_Me_pyridine 160                     0.107     0.306    -0.199   -65.082
20 2_MeO_Me_pyridine 170                     0.031     0.090    -0.059   -65.251
20 2_MeO_Me_pyridine 180                     0.000     0.000     0.000     0.000
21 pyridinyl_ethanone -170                   6.138     5.855     0.283     4.835
21 pyridinyl_ethanone -160                   6.309     5.963     0.346     5.810
21 pyridinyl_ethanone -150                   6.600     6.179     0.421     6.814
21 pyridinyl_ethanone -140                   6.951     6.469     0.482     7.450
21 pyridinyl_ethanone -130                   7.165     6.752     0.413     6.115
21 pyridinyl_ethanone -120                   7.367     7.013     0.354     5.045
21 pyridinyl_ethanone -110                   7.596     7.216     0.380     5.270
21 pyridinyl_ethanone -100                   7.653     7.217     0.436     6.043
21 pyridinyl_ethanone -090                   7.358     6.885     0.473     6.870
21 pyridinyl_ethanone -080                   6.656     6.179     0.477     7.725
21 pyridinyl_ethanone -070                   5.585     5.165     0.420     8.140
21 pyridinyl_ethanone -060                   4.396     4.017     0.379     9.443
21 pyridinyl_ethanone -050                   3.250     2.892     0.358    12.385
21 pyridinyl_ethanone -040                   2.211     1.903     0.308    16.205
21 pyridinyl_ethanone -030                   1.290     1.098     0.192    17.470
21 pyridinyl_ethanone -020                   0.578     0.502     0.076    15.225
21 pyridinyl_ethanone -010                   0.150     0.133     0.017    12.561
21 pyridinyl_ethanone 000                    0.000     0.000     0.000     0.000
21 pyridinyl_ethanone 010                    0.153     0.133     0.020    15.138
21 pyridinyl_ethanone 020                    0.580     0.502     0.078    15.624
21 pyridinyl_ethanone 030                    1.288     1.098     0.190    17.272
21 pyridinyl_ethanone 040                    2.209     1.903     0.306    16.085
21 pyridinyl_ethanone 050                    3.253     2.892     0.361    12.476
21 pyridinyl_ethanone 060                    4.395     4.017     0.378     9.418
21 pyridinyl_ethanone 070                    5.586     5.165     0.421     8.154
21 pyridinyl_ethanone 080                    6.653     6.179     0.474     7.670
21 pyridinyl_ethanone 090                    7.358     6.885     0.473     6.875
21 pyridinyl_ethanone 100                    7.655     7.217     0.438     6.064
21 pyridinyl_ethanone 110                    7.597     7.216     0.381     5.281
21 pyridinyl_ethanone 120                    7.367     7.013     0.354     5.049
21 pyridinyl_ethanone 130                    7.166     6.752     0.414     6.135
21 pyridinyl_ethanone 140                    6.952     6.469     0.483     7.465
21 pyridinyl_ethanone 150                    6.595     6.179     0.416     6.735
21 pyridinyl_ethanone 160                    6.307     5.963     0.344     5.770
21 pyridinyl_ethanone 170                    6.144     5.855     0.289     4.928
21 pyridinyl_ethanone 180                    6.076     5.818     0.258     4.434
22 pyrrollyethanone -170                     4.202     4.528    -0.326    -7.198
22 pyrrollyethanone -160                     4.822     5.013    -0.191    -3.809
22 pyrrollyethanone -150                     5.818     5.799     0.019     0.323
22 pyrrollyethanone -140                     7.128     6.846     0.282     4.117
22 pyrrollyethanone -130                     8.720     8.120     0.600     7.385
22 pyrrollyethanone -120                    10.445     9.549     0.896     9.383
22 pyrrollyethanone -110                    12.056    11.032     1.024     9.282
22 pyrrollyethanone -100                    13.228    12.365     0.863     6.978
22 pyrrollyethanone -090                    13.711    13.030     0.681     5.224
22 pyrrollyethanone -080                    12.430    11.275     1.155    10.245
22 pyrrollyethanone -070                    10.318     8.967     1.351    15.070
22 pyrrollyethanone -060                     7.908     6.667     1.241    18.615
22 pyrrollyethanone -050                     5.588     4.626     0.962    20.802
22 pyrrollyethanone -040                     3.597     2.942     0.655    22.264
22 pyrrollyethanone -030                     2.040     1.645     0.395    24.019
22 pyrrollyethanone -020                     0.960     0.730     0.230    31.463
22 pyrrollyethanone -010                     0.279     0.181     0.098    54.320
22 pyrrollyethanone 000                      0.000     0.000     0.000     0.000
22 pyrrollyethanone 010                      0.279     0.181     0.098    54.320
22 pyrrollyethanone 020                      0.960     0.730     0.230    31.463
22 pyrrollyethanone 030                      2.040     1.645     0.395    24.019
22 pyrrollyethanone 040                      3.597     2.942     0.655    22.264
22 pyrrollyethanone 050                      5.588     4.626     0.962    20.802
22 pyrrollyethanone 060                      7.908     6.667     1.241    18.615
22 pyrrollyethanone 070                     10.318     8.967     1.351    15.070
22 pyrrollyethanone 080                     12.430    11.275     1.155    10.245
22 pyrrollyethanone 090                     13.711    13.030     0.681     5.224
22 pyrrollyethanone 100                     13.228    12.365     0.863     6.978
22 pyrrollyethanone 110                     12.056    11.032     1.024     9.282
22 pyrrollyethanone 120                     10.445     9.549     0.896     9.383
22 pyrrollyethanone 130                      8.720     8.120     0.600     7.385
22 pyrrollyethanone 140                      7.128     6.846     0.282     4.117
22 pyrrollyethanone 150                      5.818     5.799     0.019     0.323
22 pyrrollyethanone 160                      4.822     5.013    -0.191    -3.809
22 pyrrollyethanone 170                      4.202     4.528    -0.326    -7.198
22 pyrrollyethanone 180                      3.981     4.359    -0.378    -8.668
23 furanylethanone -170                      0.195     0.147     0.048    32.764
23 furanylethanone -160                      0.747     0.577     0.170    29.395
23 furanylethanone -150                      1.626     1.288     0.338    26.260
23 furanylethanone -140                      2.814     2.269     0.545    24.027
23 furanylethanone -130                      4.261     3.493     0.768    21.980
23 furanylethanone -120                      5.864     4.912     0.952    19.373
23 furanylethanone -110                      7.437     6.441     0.996    15.466
23 furanylethanone -100                      8.791     7.918     0.873    11.031
23 furanylethanone -090                      9.587     8.991     0.596     6.628
23 furanylethanone -080                      9.482     8.819     0.663     7.522
23 furanylethanone -070                      8.448     7.540     0.908    12.043
23 furanylethanone -060                      7.051     6.070     0.981    16.163
23 furanylethanone -050                      5.513     4.688     0.825    17.604
23 furanylethanone -040                      4.091     3.516     0.575    16.354
23 furanylethanone -030                      2.950     2.591     0.359    13.853
23 furanylethanone -020                      2.103     1.912     0.191     9.967
23 furanylethanone -010                      1.556     1.491     0.065     4.380
23 furanylethanone 000                       1.355     1.344     0.011     0.795
23 furanylethanone 010                       1.556     1.491     0.065     4.380
23 furanylethanone 020                       2.103     1.912     0.191     9.967
23 furanylethanone 030                       2.950     2.591     0.359    13.853
23 furanylethanone 040                       4.091     3.516     0.575    16.354
23 furanylethanone 050                       5.513     4.688     0.825    17.604
23 furanylethanone 060                       7.051     6.070     0.981    16.163
23 furanylethanone 070                       8.448     7.540     0.908    12.043
23 furanylethanone 080                       9.482     8.819     0.663     7.522
23 furanylethanone 090                       9.587     8.991     0.596     6.628
23 furanylethanone 100                       8.791     7.918     0.873    11.031
23 furanylethanone 110                       7.437     6.441     0.996    15.466
23 furanylethanone 120                       5.864     4.912     0.952    19.373
23 furanylethanone 130                       4.261     3.493     0.768    21.980
23 furanylethanone 140                       2.814     2.269     0.545    24.027
23 furanylethanone 150                       1.626     1.288     0.338    26.260
23 furanylethanone 160                       0.747     0.577     0.170    29.395
23 furanylethanone 170                       0.195     0.147     0.048    32.764
23 furanylethanone 180                       0.000     0.000     0.000     0.000
24 thiophenylethanone -170                   0.892     0.775     0.117    15.066
24 thiophenylethanone -160                   1.387     1.153     0.234    20.336
24 thiophenylethanone -150                   2.184     1.802     0.382    21.195
24 thiophenylethanone -140                   3.259     2.710     0.549    20.264
24 thiophenylethanone -130                   4.524     3.829     0.695    18.156
24 thiophenylethanone -120                   5.844     5.080     0.764    15.034
24 thiophenylethanone -110                   7.007     6.313     0.694    10.993
24 thiophenylethanone -100                   7.759     7.315     0.444     6.074
24 thiophenylethanone -090                   8.014     7.843     0.171     2.178
24 thiophenylethanone -080                   7.949     7.457     0.492     6.596
24 thiophenylethanone -070                   7.085     6.335     0.750    11.832
24 thiophenylethanone -060                   5.688     4.957     0.731    14.750
24 thiophenylethanone -050                   4.188     3.604     0.584    16.210
24 thiophenylethanone -040                   2.795     2.410     0.385    15.991
24 thiophenylethanone -030                   1.627     1.421     0.206    14.502
24 thiophenylethanone -020                   0.764     0.663     0.101    15.295
24 thiophenylethanone -010                   0.196     0.174     0.022    12.824
24 thiophenylethanone 000                    0.000     0.000     0.000     0.000
24 thiophenylethanone 010                    0.196     0.174     0.022    12.824
24 thiophenylethanone 020                    0.764     0.663     0.101    15.295
24 thiophenylethanone 030                    1.627     1.421     0.206    14.502
24 thiophenylethanone 040                    2.795     2.410     0.385    15.991
24 thiophenylethanone 050                    4.188     3.604     0.584    16.210
24 thiophenylethanone 060                    5.688     4.957     0.731    14.750
24 thiophenylethanone 070                    7.085     6.335     0.750    11.832
24 thiophenylethanone 080                    7.949     7.457     0.492     6.596
24 thiophenylethanone 090                    8.014     7.843     0.171     2.178
24 thiophenylethanone 100                    7.759     7.315     0.444     6.074
24 thiophenylethanone 110                    7.007     6.313     0.694    10.993
24 thiophenylethanone 120                    5.844     5.080     0.764    15.034
24 thiophenylethanone 130                    4.524     3.829     0.695    18.156
24 thiophenylethanone 140                    3.259     2.710     0.549    20.264
24 thiophenylethanone 150                    2.184     1.802     0.382    21.195
24 thiophenylethanone 160                    1.387     1.153     0.234    20.336
24 thiophenylethanone 170                    0.892     0.775     0.117    15.066
24 thiophenylethanone 180                    0.695     0.653     0.042     6.443
25 imidazolylethanone -170                   8.194     8.189     0.005     0.061
25 imidazolylethanone -160                   8.673     8.568     0.105     1.223
25 imidazolylethanone -150                   9.412     9.156     0.256     2.795
25 imidazolylethanone -140                  10.366     9.904     0.462     4.665
25 imidazolylethanone -130                  11.395    10.730     0.665     6.201
25 imidazolylethanone -120                  12.329    11.533     0.796     6.906
25 imidazolylethanone -110                  12.921    12.162     0.759     6.244
25 imidazolylethanone -100                  13.019    12.409     0.610     4.914
25 imidazolylethanone -090                  12.760    12.053     0.707     5.862
25 imidazolylethanone -080                  11.677    10.827     0.850     7.854
25 imidazolylethanone -070                   9.921     9.001     0.920    10.225
25 imidazolylethanone -060                   7.799     6.943     0.856    12.328
25 imidazolylethanone -050                   5.624     4.946     0.678    13.711
25 imidazolylethanone -040                   3.652     3.183     0.469    14.746
25 imidazolylethanone -030                   2.081     1.785     0.296    16.584
25 imidazolylethanone -020                   0.958     0.787     0.171    21.719
25 imidazolylethanone -010                   0.259     0.191     0.068    35.477
25 imidazolylethanone 000                    0.000     0.000     0.000     0.000
25 imidazolylethanone 010                    0.258     0.191     0.067    35.052
25 imidazolylethanone 020                    0.961     0.787     0.174    22.095
25 imidazolylethanone 030                    2.086     1.785     0.301    16.879
25 imidazolylethanone 040                    3.651     3.183     0.468    14.704
25 imidazolylethanone 050                    5.628     4.946     0.682    13.792
25 imidazolylethanone 060                    7.798     6.943     0.855    12.311
25 imidazolylethanone 070                    9.924     9.001     0.923    10.249
25 imidazolylethanone 080                   11.677    10.827     0.850     7.851
25 imidazolylethanone 090                   12.759    12.053     0.706     5.860
25 imidazolylethanone 100                   13.014    12.409     0.605     4.878
25 imidazolylethanone 110                   12.920    12.162     0.758     6.233
25 imidazolylethanone 120                   12.325    11.533     0.792     6.868
25 imidazolylethanone 130                   11.395    10.730     0.665     6.202
25 imidazolylethanone 140                   10.365     9.904     0.461     4.651
25 imidazolylethanone 150                    9.414     9.156     0.258     2.816
25 imidazolylethanone 160                    8.673     8.568     0.105     1.222
25 imidazolylethanone 170                    8.195     8.189     0.006     0.075
25 imidazolylethanone 180                    8.034     8.058    -0.024    -0.298
26 me_imidazolylethanone -170               10.366    10.270     0.096     0.938
26 me_imidazolylethanone -160               10.289    10.228     0.061     0.600
26 me_imidazolylethanone -150               10.326    10.268     0.058     0.567
26 me_imidazolylethanone -140               10.614    10.477     0.137     1.308
26 me_imidazolylethanone -130               11.166    10.848     0.318     2.934
26 me_imidazolylethanone -120               11.639    11.019     0.620     5.624
26 me_imidazolylethanone -110               11.781    11.093     0.688     6.202
26 me_imidazolylethanone -100               11.976    11.186     0.790     7.067
26 me_imidazolylethanone -090               11.373    10.664     0.709     6.651
26 me_imidazolylethanone -080               10.065     9.396     0.669     7.122
26 me_imidazolylethanone -070                8.437     7.651     0.786    10.271
26 me_imidazolylethanone -060                6.615     5.776     0.839    14.531
26 me_imidazolylethanone -050                4.775     4.026     0.749    18.596
26 me_imidazolylethanone -040                3.091     2.545     0.546    21.455
26 me_imidazolylethanone -030                1.761     1.407     0.354    25.162
26 me_imidazolylethanone -020                0.820     0.618     0.202    32.698
26 me_imidazolylethanone -010                0.228     0.155     0.073    47.289
26 me_imidazolylethanone 000                 0.000     0.000     0.000     0.000
26 me_imidazolylethanone 010                 0.228     0.155     0.073    47.289
26 me_imidazolylethanone 020                 0.820     0.618     0.202    32.698
26 me_imidazolylethanone 030                 1.761     1.407     0.354    25.162
26 me_imidazolylethanone 040                 3.091     2.545     0.546    21.455
26 me_imidazolylethanone 050                 4.775     4.026     0.749    18.596
26 me_imidazolylethanone 060                 6.615     5.776     0.839    14.531
26 me_imidazolylethanone 070                 8.437     7.651     0.786    10.271
26 me_imidazolylethanone 080                10.065     9.396     0.669     7.122
26 me_imidazolylethanone 090                11.373    10.664     0.709     6.651
26 me_imidazolylethanone 100                11.976    11.186     0.790     7.067
26 me_imidazolylethanone 110                11.781    11.093     0.688     6.202
26 me_imidazolylethanone 120                11.639    11.019     0.620     5.624
26 me_imidazolylethanone 130                11.166    10.848     0.318     2.934
26 me_imidazolylethanone 140                10.614    10.477     0.137     1.308
26 me_imidazolylethanone 150                10.326    10.268     0.058     0.567
26 me_imidazolylethanone 160                10.289    10.228     0.061     0.600
26 me_imidazolylethanone 170                10.366    10.270     0.096     0.938
26 me_imidazolylethanone 180                10.421    10.291     0.130     1.259
27 oxazolylethanone -170                     2.852     2.565     0.287    11.193
27 oxazolylethanone -160                     3.203     2.849     0.354    12.423
27 oxazolylethanone -150                     3.761     3.313     0.448    13.513
27 oxazolylethanone -140                     4.475     3.939     0.536    13.597
27 oxazolylethanone -130                     5.257     4.677     0.580    12.400
27 oxazolylethanone -120                     6.014     5.465     0.549    10.053
27 oxazolylethanone -110                     6.655     6.182     0.473     7.649
27 oxazolylethanone -100                     7.124     6.670     0.454     6.805
27 oxazolylethanone -090                     7.305     6.775     0.530     7.828
27 oxazolylethanone -080                     6.846     6.346     0.500     7.878
27 oxazolylethanone -070                     5.910     5.431     0.479     8.815
27 oxazolylethanone -060                     4.785     4.280     0.505    11.794
27 oxazolylethanone -050                     3.550     3.090     0.460    14.875
27 oxazolylethanone -040                     2.373     2.012     0.361    17.955
27 oxazolylethanone -030                     1.374     1.140     0.234    20.538
27 oxazolylethanone -020                     0.623     0.508     0.115    22.674
27 oxazolylethanone -010                     0.155     0.127     0.028    22.440
27 oxazolylethanone 000                      0.000     0.000     0.000     0.000
27 oxazolylethanone 010                      0.155     0.127     0.028    22.440
27 oxazolylethanone 020                      0.623     0.508     0.115    22.674
27 oxazolylethanone 030                      1.374     1.140     0.234    20.538
27 oxazolylethanone 040                      2.373     2.012     0.361    17.955
27 oxazolylethanone 050                      3.550     3.090     0.460    14.875
27 oxazolylethanone 060                      4.785     4.280     0.505    11.794
27 oxazolylethanone 070                      5.910     5.431     0.479     8.815
27 oxazolylethanone 080                      6.846     6.346     0.500     7.878
27 oxazolylethanone 090                      7.305     6.775     0.530     7.828
27 oxazolylethanone 100                      7.124     6.670     0.454     6.805
27 oxazolylethanone 110                      6.655     6.182     0.473     7.649
27 oxazolylethanone 120                      6.014     5.465     0.549    10.053
27 oxazolylethanone 130                      5.257     4.677     0.580    12.400
27 oxazolylethanone 140                      4.475     3.939     0.536    13.597
27 oxazolylethanone 150                      3.761     3.313     0.448    13.513
27 oxazolylethanone 160                      3.203     2.849     0.354    12.423
27 oxazolylethanone 170                      2.852     2.565     0.287    11.193
27 oxazolylethanone 180                      2.717     2.461     0.256    10.406
28 thiazolylethanone -170                    5.607     5.279     0.328     6.208
28 thiazolylethanone -160                    5.882     5.500     0.382     6.938
28 thiazolylethanone -150                    6.301     5.887     0.414     7.037
28 thiazolylethanone -140                    6.846     6.431     0.415     6.448
28 thiazolylethanone -130                    7.424     7.068     0.356     5.030
28 thiazolylethanone -120                    7.922     7.698     0.224     2.912
28 thiazolylethanone -110                    8.285     8.195     0.090     1.096
28 thiazolylethanone -100                    8.455     8.425     0.030     0.353
28 thiazolylethanone -090                    8.308     8.237     0.071     0.868
28 thiazolylethanone -080                    7.743     7.544     0.199     2.633
28 thiazolylethanone -070                    6.757     6.431     0.326     5.075
28 thiazolylethanone -060                    5.484     5.104     0.380     7.451
28 thiazolylethanone -050                    4.093     3.741     0.352     9.398
28 thiazolylethanone -040                    2.757     2.483     0.274    11.027
28 thiazolylethanone -030                    1.621     1.440     0.181    12.558
28 thiazolylethanone -020                    0.741     0.656     0.085    12.884
28 thiazolylethanone -010                    0.198     0.170     0.028    16.340
28 thiazolylethanone 000                     0.000     0.000     0.000     0.000
28 thiazolylethanone 010                     0.198     0.170     0.028    16.340
28 thiazolylethanone 020                     0.741     0.656     0.085    12.884
28 thiazolylethanone 030                     1.621     1.440     0.181    12.558
28 thiazolylethanone 040                     2.757     2.483     0.274    11.027
28 thiazolylethanone 050                     4.093     3.741     0.352     9.398
28 thiazolylethanone 060                     5.484     5.104     0.380     7.451
28 thiazolylethanone 070                     6.757     6.431     0.326     5.075
28 thiazolylethanone 080                     7.743     7.544     0.199     2.633
28 thiazolylethanone 090                     8.308     8.237     0.071     0.868
28 thiazolylethanone 100                     8.455     8.425     0.030     0.353
28 thiazolylethanone 110                     8.285     8.195     0.090     1.096
28 thiazolylethanone 120                     7.922     7.698     0.224     2.912
28 thiazolylethanone 130                     7.424     7.068     0.356     5.030
28 thiazolylethanone 140                     6.846     6.431     0.415     6.448
28 thiazolylethanone 150                     6.301     5.887     0.414     7.037
28 thiazolylethanone 160                     5.882     5.500     0.382     6.938
28 thiazolylethanone 170                     5.607     5.279     0.328     6.208
28 thiazolylethanone 180                     5.493     5.211     0.282     5.417
29 sulfonylthiazole -170                     5.188     5.035     0.153     3.043
29 sulfonylthiazole -160                     4.976     4.946     0.030     0.608
29 sulfonylthiazole -150                     4.615     4.757    -0.142    -2.985
29 sulfonylthiazole -140                     4.141     4.455    -0.314    -7.041
29 sulfonylthiazole -130                     3.603     4.012    -0.409   -10.196
29 sulfonylthiazole -120                     2.971     3.421    -0.450   -13.164
29 sulfonylthiazole -110                     2.318     2.706    -0.388   -14.352
29 sulfonylthiazole -100                     1.666     1.955    -0.289   -14.758
29 sulfonylthiazole -090                     1.057     1.254    -0.197   -15.719
29 sulfonylthiazole -080                     0.556     0.676    -0.120   -17.715
29 sulfonylthiazole -070                     0.226     0.261    -0.035   -13.242
29 sulfonylthiazole -060                     0.057     0.029     0.028    96.040
29 sulfonylthiazole -050                     0.000     0.000     0.000     0.000
29 sulfonylthiazole -040                     0.019     0.137    -0.118   -86.399
29 sulfonylthiazole -030                     0.078     0.380    -0.302   -79.346
29 sulfonylthiazole -020                     0.146     0.648    -0.502   -77.531
29 sulfonylthiazole -010                     0.178     0.857    -0.679   -79.204
29 sulfonylthiazole 000                      0.196     0.937    -0.741   -79.060
29 sulfonylthiazole 010                      0.179     0.857    -0.678   -79.091
29 sulfonylthiazole 020                      0.149     0.648    -0.499   -77.048
29 sulfonylthiazole 030                      0.077     0.380    -0.303   -79.688
29 sulfonylthiazole 040                      0.020     0.137    -0.117   -85.666
29 sulfonylthiazole 050                     -0.003     0.000    -0.003      -Inf
29 sulfonylthiazole 060                      0.060     0.029     0.031   105.947
29 sulfonylthiazole 070                      0.228     0.261    -0.033   -12.673
29 sulfonylthiazole 080                      0.558     0.676    -0.118   -17.403
29 sulfonylthiazole 090                      1.060     1.254    -0.194   -15.460
29 sulfonylthiazole 100                      1.664     1.955    -0.291   -14.884
29 sulfonylthiazole 110                      2.319     2.706    -0.387   -14.299
29 sulfonylthiazole 120                      2.969     3.421    -0.452   -13.225
29 sulfonylthiazole 130                      3.605     4.012    -0.407   -10.156
29 sulfonylthiazole 140                      4.140     4.455    -0.315    -7.073
29 sulfonylthiazole 150                      4.610     4.757    -0.147    -3.083
29 sulfonylthiazole 160                      4.974     4.946     0.028     0.559
29 sulfonylthiazole 170                      5.189     5.035     0.154     3.059
29 sulfonylthiazole 180                      5.224     5.031     0.193     3.826
30 sulfonamide -170                          4.340     4.484    -0.144    -3.219
30 sulfonamide -160                          4.805     3.889     0.916    23.549
30 sulfonamide -150                          3.972     3.290     0.682    20.741
30 sulfonamide -140                          3.237     2.802     0.435    15.529
30 sulfonamide -130                          2.711     2.452     0.259    10.569
30 sulfonamide -120                          1.583     1.798    -0.215   -11.981
30 sulfonamide -110                          0.832     0.902    -0.070    -7.805
30 sulfonamide -100                          0.247     0.266    -0.019    -7.006
30 sulfonamide -090                          0.000     0.000     0.000     0.000
30 sulfonamide -080                          0.173     0.170     0.003     1.626
30 sulfonamide -070                          0.802     0.819    -0.017    -2.082
30 sulfonamide -060                          1.649     1.815    -0.166    -9.141
30 sulfonamide -050                          2.778     2.537     0.241     9.483
30 sulfonamide -040                          3.388     2.952     0.436    14.761
30 sulfonamide -030                          4.163     3.481     0.682    19.581
30 sulfonamide -020                          4.933     4.070     0.863    21.207
30 sulfonamide -010                          4.350     4.481    -0.131    -2.931
30 sulfonamide 000                           4.450     4.559    -0.109    -2.397
30 sulfonamide 010                           4.351     4.481    -0.130    -2.902
30 sulfonamide 020                           4.931     4.070     0.861    21.147
30 sulfonamide 030                           4.163     3.481     0.682    19.599
30 sulfonamide 040                           3.395     2.952     0.443    15.001
30 sulfonamide 050                           2.786     2.537     0.249     9.801
30 sulfonamide 060                           1.649     1.815    -0.166    -9.173
30 sulfonamide 070                           0.801     0.819    -0.018    -2.175
30 sulfonamide 080                           0.169     0.170    -0.001    -0.732
30 sulfonamide 090                           0.001     0.000     0.001       Inf
30 sulfonamide 100                           0.249     0.266    -0.017    -6.275
30 sulfonamide 110                           0.836     0.902    -0.066    -7.341
30 sulfonamide 120                           1.581     1.798    -0.217   -12.058
30 sulfonamide 130                           2.697     2.452     0.245     9.999
30 sulfonamide 140                           3.237     2.802     0.435    15.532
30 sulfonamide 150                           3.974     3.290     0.684    20.788
30 sulfonamide 160                           4.809     3.889     0.920    23.648
30 sulfonamide 170                           4.342     4.484    -0.142    -3.160
30 sulfonamide 180                           4.438     4.557    -0.119    -2.605
31 N_phenylacetamide -170                    0.071     0.066     0.005     7.798
31 N_phenylacetamide -160                    0.166     0.153     0.013     8.316
31 N_phenylacetamide -150                    0.420     0.372     0.048    12.956
31 N_phenylacetamide -140                    0.824     0.720     0.104    14.505
31 N_phenylacetamide -130                    1.314     1.178     0.136    11.525
31 N_phenylacetamide -120                    1.882     1.758     0.124     7.049
31 N_phenylacetamide -110                    2.482     2.402     0.080     3.321
31 N_phenylacetamide -100                    1.826     2.604    -0.778   -29.888
31 N_phenylacetamide -090                    1.773     2.808    -1.035   -36.860
31 N_phenylacetamide -080                    1.837     2.596    -0.759   -29.241
31 N_phenylacetamide -070                    1.798     2.398    -0.600   -25.037
31 N_phenylacetamide -060                    1.840     1.715     0.125     7.288
31 N_phenylacetamide -050                    1.227     1.104     0.123    11.185
31 N_phenylacetamide -040                    0.724     0.641     0.083    12.932
31 N_phenylacetamide -030                    0.339     0.305     0.034    11.194
31 N_phenylacetamide -020                    0.093     0.085     0.008     9.079
31 N_phenylacetamide -010                    0.000     0.000     0.000     0.000
31 N_phenylacetamide 000                     0.111     0.091     0.020    22.472
31 N_phenylacetamide 010                     0.003     0.000     0.003       Inf
31 N_phenylacetamide 020                     0.091     0.085     0.006     7.137
31 N_phenylacetamide 030                     0.341     0.305     0.036    11.701
31 N_phenylacetamide 040                     0.727     0.641     0.086    13.407
31 N_phenylacetamide 050                     1.222     1.104     0.118    10.648
31 N_phenylacetamide 060                     1.843     1.715     0.128     7.455
31 N_phenylacetamide 070                     1.794     2.398    -0.604   -25.193
31 N_phenylacetamide 080                     1.838     2.596    -0.758   -29.204
31 N_phenylacetamide 090                     1.771     2.808    -1.037   -36.935
31 N_phenylacetamide 100                     1.823     2.604    -0.781   -30.005
31 N_phenylacetamide 110                     2.481     2.402     0.079     3.288
31 N_phenylacetamide 120                     1.885     1.758     0.127     7.236
31 N_phenylacetamide 130                     1.317     1.178     0.139    11.829
31 N_phenylacetamide 140                     0.826     0.720     0.106    14.724
31 N_phenylacetamide 150                     0.422     0.372     0.050    13.488
31 N_phenylacetamide 160                     0.169     0.153     0.016    10.170
31 N_phenylacetamide 170                     0.070     0.066     0.004     6.446
31 N_phenylacetamide 180                     0.063     0.061     0.002     2.761
32 benzamide -170                            2.144     1.679     0.465    27.677
32 benzamide -160                            1.037     0.699     0.338    48.361
32 benzamide -150                            0.316     0.150     0.166   110.846
32 benzamide -140                            0.000     0.000     0.000     0.000
32 benzamide -130                            0.051     0.150    -0.099   -65.677
32 benzamide -120                            0.321     0.458    -0.137   -29.891
32 benzamide -110                            0.622     0.788    -0.166   -21.089
32 benzamide -100                            0.941     1.036    -0.095    -9.216
32 benzamide -090                            1.040     1.088    -0.048    -4.391
32 benzamide -080                            0.821     0.961    -0.140   -14.595
32 benzamide -070                            0.519     0.672    -0.153   -22.831
32 benzamide -060                            0.206     0.321    -0.115   -35.733
32 benzamide -050                           -0.013     0.055    -0.068  -123.039
32 benzamide -040                            0.058     0.029     0.029    99.107
32 benzamide -030                            0.517     0.369     0.148    40.099
32 benzamide -020                            1.385     1.131     0.254    22.476
32 benzamide -010                            2.628     2.301     0.327    14.201
32 benzamide 000                             4.162     3.795     0.367     9.681
32 benzamide 010                             2.628     2.301     0.327    14.208
32 benzamide 020                             1.384     1.131     0.253    22.327
32 benzamide 030                             0.516     0.369     0.147    39.749
32 benzamide 040                             0.058     0.029     0.029    99.709
32 benzamide 050                            -0.010     0.055    -0.065  -118.017
32 benzamide 060                             0.208     0.321    -0.113   -35.343
32 benzamide 070                             0.516     0.672    -0.156   -23.141
32 benzamide 080                             0.819     0.961    -0.142   -14.756
32 benzamide 090                             1.041     1.088    -0.047    -4.313
32 benzamide 100                             0.942     1.036    -0.094    -9.106
32 benzamide 110                             0.618     0.788    -0.170   -21.585
32 benzamide 120                             0.323     0.458    -0.135   -29.546
32 benzamide 130                             0.053     0.150    -0.097   -64.622
32 benzamide 140                            -0.003     0.000    -0.003      -Inf
32 benzamide 150                             0.312     0.150     0.162   107.767
32 benzamide 160                             1.036     0.699     0.337    48.155
32 benzamide 170                             2.144     1.679     0.465    27.707
32 benzamide 180                             3.594     3.055     0.539    17.631
33 pyridinyl_acetamide -170                  0.089     0.078     0.011    13.588
33 pyridinyl_acetamide -160                  0.368     0.330     0.038    11.382
33 pyridinyl_acetamide -150                  0.846     0.755     0.091    12.053
33 pyridinyl_acetamide -140                  1.556     1.374     0.182    13.211
33 pyridinyl_acetamide -130                  2.482     2.197     0.285    12.971
33 pyridinyl_acetamide -120                  3.563     3.215     0.348    10.832
33 pyridinyl_acetamide -110                  4.692     4.379     0.313     7.137
33 pyridinyl_acetamide -100                  5.840     5.590     0.250     4.466
33 pyridinyl_acetamide -090                  6.814     6.703     0.111     1.661
33 pyridinyl_acetamide -080                  6.474     7.239    -0.765   -10.569
33 pyridinyl_acetamide -070                  5.805     6.369    -0.564    -8.856
33 pyridinyl_acetamide -060                  5.259     5.590    -0.331    -5.927
33 pyridinyl_acetamide -050                  4.747     4.973    -0.226    -4.541
33 pyridinyl_acetamide -040                  4.351     4.550    -0.199    -4.380
33 pyridinyl_acetamide -030                  4.063     4.298    -0.235    -5.467
33 pyridinyl_acetamide -020                  3.867     4.184    -0.317    -7.586
33 pyridinyl_acetamide -010                  3.718     4.149    -0.431   -10.392
33 pyridinyl_acetamide 000                   3.605     4.132    -0.527   -12.755
33 pyridinyl_acetamide 010                   3.718     4.149    -0.431   -10.392
33 pyridinyl_acetamide 020                   3.867     4.184    -0.317    -7.586
33 pyridinyl_acetamide 030                   4.063     4.298    -0.235    -5.467
33 pyridinyl_acetamide 040                   4.351     4.550    -0.199    -4.380
33 pyridinyl_acetamide 050                   4.747     4.973    -0.226    -4.541
33 pyridinyl_acetamide 060                   5.259     5.590    -0.331    -5.927
33 pyridinyl_acetamide 070                   5.805     6.369    -0.564    -8.853
33 pyridinyl_acetamide 080                   6.474     7.239    -0.765   -10.569
33 pyridinyl_acetamide 090                   6.814     6.703     0.111     1.661
33 pyridinyl_acetamide 100                   5.840     5.590     0.250     4.466
33 pyridinyl_acetamide 110                   4.693     4.379     0.314     7.160
33 pyridinyl_acetamide 120                   3.562     3.215     0.347    10.796
33 pyridinyl_acetamide 130                   2.482     2.197     0.285    12.971
33 pyridinyl_acetamide 140                   1.556     1.374     0.182    13.211
33 pyridinyl_acetamide 150                   0.846     0.755     0.091    12.053
33 pyridinyl_acetamide 160                   0.368     0.330     0.038    11.382
33 pyridinyl_acetamide 170                   0.089     0.078     0.011    13.588
33 pyridinyl_acetamide 180                   0.000     0.000     0.000     0.000
34 pyrimidinyl_acetamide -170                0.044     0.036     0.008    22.997
34 pyrimidinyl_acetamide -160                0.292     0.227     0.065    28.451
34 pyrimidinyl_acetamide -150                0.807     0.650     0.157    24.219
34 pyrimidinyl_acetamide -140                1.560     1.286     0.274    21.315
34 pyrimidinyl_acetamide -130                2.521     2.151     0.370    17.187
34 pyrimidinyl_acetamide -120                3.604     3.243     0.361    11.138
34 pyrimidinyl_acetamide -110                4.709     4.513     0.196     4.354
34 pyrimidinyl_acetamide -100                5.941     5.880     0.061     1.032
34 pyrimidinyl_acetamide -090                7.188     7.097     0.091     1.286
34 pyrimidinyl_acetamide -080                5.806     5.653     0.153     2.702
34 pyrimidinyl_acetamide -070                4.552     4.215     0.337     7.990
34 pyrimidinyl_acetamide -060                3.357     2.934     0.423    14.425
34 pyrimidinyl_acetamide -050                2.264     1.889     0.375    19.864
34 pyrimidinyl_acetamide -040                1.352     1.097     0.255    23.262
34 pyrimidinyl_acetamide -030                0.668     0.533     0.135    25.385
34 pyrimidinyl_acetamide -020                0.217     0.168     0.049    29.168
34 pyrimidinyl_acetamide -010                0.033     0.029     0.004    12.225
34 pyrimidinyl_acetamide 000                 0.000     0.000     0.000     0.000
34 pyrimidinyl_acetamide 010                 0.033     0.029     0.004    12.225
34 pyrimidinyl_acetamide 020                 0.217     0.168     0.049    29.168
34 pyrimidinyl_acetamide 030                 0.668     0.533     0.135    25.385
34 pyrimidinyl_acetamide 040                 1.352     1.097     0.255    23.262
34 pyrimidinyl_acetamide 050                 2.264     1.889     0.375    19.864
34 pyrimidinyl_acetamide 060                 3.357     2.934     0.423    14.425
34 pyrimidinyl_acetamide 070                 4.552     4.215     0.337     7.990
34 pyrimidinyl_acetamide 080                 5.806     5.653     0.153     2.702
34 pyrimidinyl_acetamide 090                 7.188     7.097     0.091     1.286
34 pyrimidinyl_acetamide 100                 5.941     5.880     0.061     1.032
34 pyrimidinyl_acetamide 110                 4.709     4.513     0.196     4.354
34 pyrimidinyl_acetamide 120                 3.604     3.243     0.361    11.138
34 pyrimidinyl_acetamide 130                 2.521     2.151     0.370    17.187
34 pyrimidinyl_acetamide 140                 1.560     1.286     0.274    21.315
34 pyrimidinyl_acetamide 150                 0.807     0.650     0.157    24.219
34 pyrimidinyl_acetamide 160                 0.292     0.227     0.065    28.451
34 pyrimidinyl_acetamide 170                 0.044     0.036     0.008    22.997
34 pyrimidinyl_acetamide 180                -0.001     0.003    -0.004  -121.172
35 pyridinyl_urea -170                       1.799     1.903    -0.104    -5.490
35 pyridinyl_urea -160                       1.942     2.015    -0.073    -3.628
35 pyridinyl_urea -150                       2.285     2.285    -0.000    -0.001
35 pyridinyl_urea -140                       2.859     2.749     0.110     3.987
35 pyridinyl_urea -130                       3.687     3.440     0.247     7.179
35 pyridinyl_urea -120                       4.711     4.360     0.351     8.060
35 pyridinyl_urea -110                       5.831     5.463     0.368     6.731
35 pyridinyl_urea -100                       6.983     6.647     0.336     5.056
35 pyridinyl_urea -090                       7.441     7.554    -0.113    -1.491
35 pyridinyl_urea -080                       5.662     5.481     0.181     3.294
35 pyridinyl_urea -070                       4.421     4.001     0.420    10.491
35 pyridinyl_urea -060                       3.237     2.719     0.518    19.046
35 pyridinyl_urea -050                       2.169     1.696     0.473    27.882
35 pyridinyl_urea -040                       1.292     0.929     0.363    39.075
35 pyridinyl_urea -030                       0.631     0.401     0.230    57.336
35 pyridinyl_urea -020                       0.179     0.074     0.105   141.664
35 pyridinyl_urea -010                       0.000     0.000     0.000     0.000
35 pyridinyl_urea 000                        0.029     0.026     0.003    10.210
35 pyridinyl_urea 010                        0.003     0.000     0.003       Inf
35 pyridinyl_urea 020                        0.177     0.074     0.103   139.588
35 pyridinyl_urea 030                        0.632     0.401     0.231    57.726
35 pyridinyl_urea 040                        1.293     0.929     0.364    39.226
35 pyridinyl_urea 050                        2.171     1.696     0.475    28.017
35 pyridinyl_urea 060                        3.237     2.719     0.518    19.069
35 pyridinyl_urea 070                        4.421     4.001     0.420    10.490
35 pyridinyl_urea 080                        5.662     5.481     0.181     3.293
35 pyridinyl_urea 090                        7.444     7.554    -0.110    -1.452
35 pyridinyl_urea 100                        6.980     6.647     0.333     5.011
35 pyridinyl_urea 110                        5.835     5.463     0.372     6.813
35 pyridinyl_urea 120                        4.711     4.360     0.351     8.046
35 pyridinyl_urea 130                        3.687     3.440     0.247     7.178
35 pyridinyl_urea 140                        2.860     2.749     0.111     4.028
35 pyridinyl_urea 150                        2.288     2.285     0.003     0.151
35 pyridinyl_urea 160                        1.947     2.015    -0.068    -3.374
35 pyridinyl_urea 170                        1.801     1.903    -0.102    -5.370
35 pyridinyl_urea 180                        2.058     2.326    -0.268   -11.531
36 pyrrollyacetamide -170                    0.157     0.164    -0.007    -4.285
36 pyrrollyacetamide -160                    0.501     0.553    -0.052    -9.392
36 pyrrollyacetamide -150                    1.020     1.160    -0.140   -12.103
36 pyrrollyacetamide -140                    1.691     1.957    -0.266   -13.611
36 pyrrollyacetamide -130                    2.441     2.842    -0.401   -14.125
36 pyrrollyacetamide -120                    3.088     3.655    -0.567   -15.500
36 pyrrollyacetamide -110                    3.311     3.954    -0.643   -16.274
36 pyrrollyacetamide -100                    2.996     3.734    -0.738   -19.777
36 pyrrollyacetamide -090                    2.731     3.605    -0.874   -24.251
36 pyrrollyacetamide -080                    2.708     3.556    -0.848   -23.856
36 pyrrollyacetamide -070                    2.907     3.640    -0.733   -20.140
36 pyrrollyacetamide -060                    3.298     3.884    -0.586   -15.081
36 pyrrollyacetamide -050                    3.878     4.283    -0.405    -9.448
36 pyrrollyacetamide -040                    4.707     4.826    -0.119    -2.461
36 pyrrollyacetamide -030                    5.743     5.478     0.265     4.829
36 pyrrollyacetamide -020                    6.789     6.197     0.592     9.556
36 pyrrollyacetamide -010                    7.041     6.503     0.538     8.268
36 pyrrollyacetamide 000                     7.064     6.570     0.494     7.512
36 pyrrollyacetamide 010                     7.041     6.503     0.538     8.268
36 pyrrollyacetamide 020                     6.787     6.197     0.590     9.518
36 pyrrollyacetamide 030                     5.743     5.478     0.265     4.829
36 pyrrollyacetamide 040                     4.707     4.826    -0.119    -2.461
36 pyrrollyacetamide 050                     3.878     4.283    -0.405    -9.448
36 pyrrollyacetamide 060                     3.298     3.884    -0.586   -15.081
36 pyrrollyacetamide 070                     2.907     3.640    -0.733   -20.140
36 pyrrollyacetamide 080                     2.708     3.556    -0.848   -23.856
36 pyrrollyacetamide 090                     2.731     3.605    -0.874   -24.251
36 pyrrollyacetamide 100                     2.996     3.734    -0.738   -19.777
36 pyrrollyacetamide 110                     3.311     3.954    -0.643   -16.274
36 pyrrollyacetamide 120                     3.088     3.655    -0.567   -15.500
36 pyrrollyacetamide 130                     2.441     2.842    -0.401   -14.125
36 pyrrollyacetamide 140                     1.691     1.957    -0.266   -13.611
36 pyrrollyacetamide 150                     1.020     1.160    -0.140   -12.103
36 pyrrollyacetamide 160                     0.501     0.553    -0.052    -9.392
36 pyrrollyacetamide 170                     0.157     0.164    -0.007    -4.285
36 pyrrollyacetamide 180                     0.000     0.000     0.000     0.000
37 furanylacetamide -170                     5.728     5.689     0.039     0.694
37 furanylacetamide -160                     5.811     5.107     0.704    13.787
37 furanylacetamide -150                     5.249     4.426     0.823    18.605
37 furanylacetamide -140                     4.376     3.795     0.581    15.303
37 furanylacetamide -130                     3.535     3.283     0.252     7.681
37 furanylacetamide -120                     2.921     2.923    -0.002    -0.055
37 furanylacetamide -110                     2.565     2.708    -0.143    -5.290
37 furanylacetamide -100                     2.392     2.616    -0.224    -8.568
37 furanylacetamide -090                     2.286     2.606    -0.320   -12.269
37 furanylacetamide -080                     2.152     2.620    -0.468   -17.876
37 furanylacetamide -070                     2.051     2.583    -0.532   -20.607
37 furanylacetamide -060                     2.163     2.379    -0.216    -9.081
37 furanylacetamide -050                     1.931     1.945    -0.014    -0.713
37 furanylacetamide -040                     1.291     1.376    -0.085    -6.162
37 furanylacetamide -030                     0.722     0.825    -0.103   -12.513
37 furanylacetamide -020                     0.327     0.394    -0.067   -16.963
37 furanylacetamide -010                     0.091     0.119    -0.028   -23.166
37 furanylacetamide 000                      0.000     0.000     0.000     0.000
37 furanylacetamide 010                      0.091     0.119    -0.028   -23.166
37 furanylacetamide 020                      0.327     0.394    -0.067   -16.963
37 furanylacetamide 030                      0.722     0.825    -0.103   -12.513
37 furanylacetamide 040                      1.291     1.376    -0.085    -6.162
37 furanylacetamide 050                      1.931     1.945    -0.014    -0.713
37 furanylacetamide 060                      2.163     2.379    -0.216    -9.081
37 furanylacetamide 070                      2.051     2.583    -0.532   -20.607
37 furanylacetamide 080                      2.152     2.620    -0.468   -17.876
37 furanylacetamide 090                      2.286     2.606    -0.320   -12.269
37 furanylacetamide 100                      2.392     2.616    -0.224    -8.568
37 furanylacetamide 110                      2.565     2.708    -0.143    -5.290
37 furanylacetamide 120                      2.921     2.923    -0.002    -0.055
37 furanylacetamide 130                      3.535     3.283     0.252     7.681
37 furanylacetamide 140                      4.376     3.795     0.581    15.303
37 furanylacetamide 150                      5.249     4.426     0.823    18.605
37 furanylacetamide 160                      5.811     5.107     0.704    13.787
37 furanylacetamide 170                      5.728     5.689     0.039     0.694
37 furanylacetamide 180                      5.112     5.943    -0.831   -13.980
38 thiophenylacetamide -170                  0.163     0.184    -0.021   -11.628
38 thiophenylacetamide -160                  0.472     0.544    -0.072   -13.310
38 thiophenylacetamide -150                  1.038     1.166    -0.128   -10.998
38 thiophenylacetamide -140                  1.672     1.840    -0.168    -9.138
38 thiophenylacetamide -130                  1.780     2.279    -0.499   -21.883
38 thiophenylacetamide -120                  1.141     1.975    -0.834   -42.253
38 thiophenylacetamide -110                  0.764     1.770    -1.006   -56.810
38 thiophenylacetamide -100                  0.516     1.644    -1.128   -68.584
38 thiophenylacetamide -090                  0.380     1.554    -1.174   -75.577
38 thiophenylacetamide -080                  0.537     1.559    -1.022   -65.576
38 thiophenylacetamide -070                  0.876     1.668    -0.792   -47.475
38 thiophenylacetamide -060                  1.308     1.881    -0.573   -30.464
38 thiophenylacetamide -050                  1.814     2.191    -0.377   -17.213
38 thiophenylacetamide -040                  2.581     2.057     0.524    25.467
38 thiophenylacetamide -030                  2.262     1.724     0.538    31.200
38 thiophenylacetamide -020                  1.945     1.487     0.458    30.803
38 thiophenylacetamide -010                  1.742     1.367     0.375    27.407
38 thiophenylacetamide 000                   1.625     1.328     0.297    22.333
38 thiophenylacetamide 010                   1.738     1.367     0.371    27.119
38 thiophenylacetamide 020                   1.944     1.487     0.457    30.701
38 thiophenylacetamide 030                   2.264     1.724     0.540    31.324
38 thiophenylacetamide 040                   2.583     2.057     0.526    25.583
38 thiophenylacetamide 050                   1.815     2.191    -0.376   -17.155
38 thiophenylacetamide 060                   1.302     1.881    -0.579   -30.781
38 thiophenylacetamide 070                   0.875     1.668    -0.793   -47.521
38 thiophenylacetamide 080                   0.539     1.559    -1.020   -65.421
38 thiophenylacetamide 090                   0.384     1.554    -1.170   -75.310
38 thiophenylacetamide 100                   0.518     1.644    -1.126   -68.483
38 thiophenylacetamide 110                   0.761     1.770    -1.009   -56.987
38 thiophenylacetamide 120                   1.141     1.975    -0.834   -42.211
38 thiophenylacetamide 130                   1.778     2.279    -0.501   -21.971
38 thiophenylacetamide 140                   1.672     1.840    -0.168    -9.149
38 thiophenylacetamide 150                   1.041     1.166    -0.125   -10.686
38 thiophenylacetamide 160                   0.473     0.544    -0.071   -12.999
38 thiophenylacetamide 170                   0.161     0.184    -0.023   -12.296
38 thiophenylacetamide 180                   0.000     0.000     0.000     0.000
39 imidazolylacetamide -170                  0.197     0.203    -0.006    -3.051
39 imidazolylacetamide -160                  0.605     0.679    -0.074   -10.945
39 imidazolylacetamide -150                  1.253     1.444    -0.191   -13.230
39 imidazolylacetamide -140                  2.131     2.478    -0.347   -13.989
39 imidazolylacetamide -130                  3.196     3.709    -0.513   -13.837
39 imidazolylacetamide -120                  4.355     5.003    -0.648   -12.957
39 imidazolylacetamide -110                  5.560     6.178    -0.618   -10.000
39 imidazolylacetamide -100                  6.707     7.130    -0.423    -5.927
39 imidazolylacetamide -090                  7.093     7.820    -0.727    -9.298
39 imidazolylacetamide -080                  7.034     7.667    -0.633    -8.258
39 imidazolylacetamide -070                  7.064     7.548    -0.484    -6.415
39 imidazolylacetamide -060                  7.177     7.503    -0.326    -4.340
39 imidazolylacetamide -050                  7.369     7.541    -0.172    -2.276
39 imidazolylacetamide -040                  7.664     7.639     0.025     0.328
39 imidazolylacetamide -030                  8.043     7.790     0.253     3.245
39 imidazolylacetamide -020                  8.314     7.988     0.326     4.080
39 imidazolylacetamide -010                  8.320     8.214     0.106     1.292
39 imidazolylacetamide 000                   8.179     8.429    -0.250    -2.970
39 imidazolylacetamide 010                   8.320     8.214     0.106     1.292
39 imidazolylacetamide 020                   8.314     7.988     0.326     4.080
39 imidazolylacetamide 030                   8.043     7.790     0.253     3.245
39 imidazolylacetamide 040                   7.664     7.639     0.025     0.328
39 imidazolylacetamide 050                   7.369     7.541    -0.172    -2.276
39 imidazolylacetamide 060                   7.177     7.503    -0.326    -4.340
39 imidazolylacetamide 070                   7.064     7.548    -0.484    -6.415
39 imidazolylacetamide 080                   7.034     7.667    -0.633    -8.258
39 imidazolylacetamide 090                   7.095     7.820    -0.725    -9.266
39 imidazolylacetamide 100                   6.707     7.130    -0.423    -5.927
39 imidazolylacetamide 110                   5.560     6.178    -0.618   -10.000
39 imidazolylacetamide 120                   4.355     5.003    -0.648   -12.957
39 imidazolylacetamide 130                   3.196     3.709    -0.513   -13.837
39 imidazolylacetamide 140                   2.131     2.478    -0.347   -13.989
39 imidazolylacetamide 150                   1.253     1.444    -0.191   -13.230
39 imidazolylacetamide 160                   0.605     0.679    -0.074   -10.945
39 imidazolylacetamide 170                   0.197     0.203    -0.006    -3.051
39 imidazolylacetamide 180                   0.000     0.000     0.000     0.000
40 me_imidazolylacetamide -170               3.448     3.550    -0.102    -2.882
40 me_imidazolylacetamide -160               2.899     2.563     0.336    13.114
40 me_imidazolylacetamide -150               1.912     1.502     0.410    27.311
40 me_imidazolylacetamide -140               0.990     0.657     0.333    50.744
40 me_imidazolylacetamide -130               0.312     0.161     0.151    93.578
40 me_imidazolylacetamide -120               0.000     0.000     0.000     0.000
40 me_imidazolylacetamide -110               0.068     0.233    -0.165   -70.755
40 me_imidazolylacetamide -100               0.556     0.832    -0.276   -33.150
40 me_imidazolylacetamide -090               1.438     1.712    -0.274   -16.004
40 me_imidazolylacetamide -080               1.553     2.004    -0.451   -22.500
40 me_imidazolylacetamide -070               1.639     2.021    -0.382   -18.922
40 me_imidazolylacetamide -060               1.851     2.050    -0.199    -9.703
40 me_imidazolylacetamide -050               2.139     2.135     0.004     0.207
40 me_imidazolylacetamide -040               2.390     2.273     0.117     5.155
40 me_imidazolylacetamide -030               2.757     2.473     0.284    11.483
40 me_imidazolylacetamide -020               3.069     2.731     0.338    12.382
40 me_imidazolylacetamide -010               3.159     3.030     0.129     4.253
40 me_imidazolylacetamide 000                3.049     3.303    -0.254    -7.684
40 me_imidazolylacetamide 010                3.159     3.030     0.129     4.253
40 me_imidazolylacetamide 020                3.069     2.731     0.338    12.382
40 me_imidazolylacetamide 030                2.757     2.473     0.284    11.483
40 me_imidazolylacetamide 040                2.390     2.273     0.117     5.155
40 me_imidazolylacetamide 050                2.139     2.135     0.004     0.207
40 me_imidazolylacetamide 060                1.855     2.050    -0.195    -9.521
40 me_imidazolylacetamide 070                1.639     2.021    -0.382   -18.922
40 me_imidazolylacetamide 080                1.553     2.004    -0.451   -22.500
40 me_imidazolylacetamide 090                1.438     1.712    -0.274   -16.004
40 me_imidazolylacetamide 100                0.556     0.832    -0.276   -33.150
40 me_imidazolylacetamide 110                0.068     0.233    -0.165   -70.755
40 me_imidazolylacetamide 120                0.000     0.000     0.000     0.000
40 me_imidazolylacetamide 130                0.312     0.161     0.151    93.578
40 me_imidazolylacetamide 140                0.990     0.657     0.333    50.744
40 me_imidazolylacetamide 150                1.912     1.502     0.410    27.311
40 me_imidazolylacetamide 160                2.899     2.563     0.336    13.114
40 me_imidazolylacetamide 170                3.448     3.550    -0.102    -2.882
40 me_imidazolylacetamide 180                3.296     3.969    -0.673   -16.968
41 oxazolylacetamide -170                    1.761     1.331     0.430    32.303
41 oxazolylacetamide -160                    1.857     1.328     0.529    39.870
41 oxazolylacetamide -150                    2.006     1.379     0.627    45.432
41 oxazolylacetamide -140                    2.205     1.525     0.680    44.564
41 oxazolylacetamide -130                    2.405     1.764     0.641    36.348
41 oxazolylacetamide -120                    2.552     2.078     0.474    22.786
41 oxazolylacetamide -110                    2.712     2.450     0.262    10.710
41 oxazolylacetamide -100                    2.942     2.856     0.086     3.007
41 oxazolylacetamide -090                    3.180     3.230    -0.050    -1.544
41 oxazolylacetamide -080                    3.313     3.093     0.220     7.108
41 oxazolylacetamide -070                    2.939     2.495     0.444    17.807
41 oxazolylacetamide -060                    2.462     1.874     0.588    31.395
41 oxazolylacetamide -050                    1.877     1.272     0.605    47.574
41 oxazolylacetamide -040                    1.212     0.756     0.456    60.286
41 oxazolylacetamide -030                    0.660     0.375     0.285    76.116
41 oxazolylacetamide -020                    0.388     0.189     0.199   105.487
41 oxazolylacetamide -010                    0.179     0.084     0.095   112.617
41 oxazolylacetamide 000                     0.000     0.000     0.000     0.000
41 oxazolylacetamide 010                     0.179     0.084     0.095   112.617
41 oxazolylacetamide 020                     0.388     0.189     0.199   105.487
41 oxazolylacetamide 030                     0.660     0.375     0.285    76.116
41 oxazolylacetamide 040                     1.212     0.756     0.456    60.286
41 oxazolylacetamide 050                     1.877     1.272     0.605    47.574
41 oxazolylacetamide 060                     2.462     1.874     0.588    31.395
41 oxazolylacetamide 070                     2.939     2.495     0.444    17.807
41 oxazolylacetamide 080                     3.313     3.093     0.220     7.108
41 oxazolylacetamide 090                     3.180     3.230    -0.050    -1.544
41 oxazolylacetamide 100                     2.942     2.856     0.086     3.007
41 oxazolylacetamide 110                     2.712     2.450     0.262    10.710
41 oxazolylacetamide 120                     2.552     2.078     0.474    22.786
41 oxazolylacetamide 130                     2.405     1.764     0.641    36.348
41 oxazolylacetamide 140                     2.205     1.525     0.680    44.564
41 oxazolylacetamide 150                     2.006     1.379     0.627    45.432
41 oxazolylacetamide 160                     1.857     1.328     0.529    39.870
41 oxazolylacetamide 170                     1.761     1.331     0.430    32.303
41 oxazolylacetamide 180                     1.453     1.120     0.333    29.722
42 thiazolylacetamide -170                   0.233     0.209     0.024    11.327
42 thiazolylacetamide -160                   0.639     0.712    -0.073   -10.245
42 thiazolylacetamide -150                   1.321     1.534    -0.213   -13.903
42 thiazolylacetamide -140                   2.227     2.578    -0.351   -13.631
42 thiazolylacetamide -130                   3.226     3.717    -0.491   -13.222
42 thiazolylacetamide -120                   4.164     4.808    -0.644   -13.397
42 thiazolylacetamide -110                   5.009     5.749    -0.740   -12.869
42 thiazolylacetamide -100                   5.835     6.506    -0.671   -10.315
42 thiazolylacetamide -090                   6.245     6.822    -0.577    -8.461
42 thiazolylacetamide -080                   6.253     6.681    -0.428    -6.411
42 thiazolylacetamide -070                   6.190     6.427    -0.237    -3.687
42 thiazolylacetamide -060                   6.146     6.161    -0.015    -0.236
42 thiazolylacetamide -050                   6.022     5.812     0.210     3.621
42 thiazolylacetamide -040                   5.889     5.417     0.472     8.717
42 thiazolylacetamide -030                   5.571     5.120     0.451     8.813
42 thiazolylacetamide -020                   5.148     4.951     0.197     3.987
42 thiazolylacetamide -010                   4.083     4.748    -0.665   -14.007
42 thiazolylacetamide 000                    4.424     4.854    -0.430    -8.850
42 thiazolylacetamide 010                    4.083     4.748    -0.665   -14.007
42 thiazolylacetamide 020                    5.148     4.951     0.197     3.987
42 thiazolylacetamide 030                    5.571     5.120     0.451     8.813
42 thiazolylacetamide 040                    5.889     5.417     0.472     8.717
42 thiazolylacetamide 050                    6.022     5.812     0.210     3.621
42 thiazolylacetamide 060                    6.146     6.161    -0.015    -0.236
42 thiazolylacetamide 070                    6.190     6.427    -0.237    -3.687
42 thiazolylacetamide 080                    6.253     6.681    -0.428    -6.411
42 thiazolylacetamide 090                    6.245     6.822    -0.577    -8.461
42 thiazolylacetamide 100                    5.835     6.506    -0.671   -10.315
42 thiazolylacetamide 110                    5.009     5.749    -0.740   -12.869
42 thiazolylacetamide 120                    4.164     4.808    -0.644   -13.397
42 thiazolylacetamide 130                    3.226     3.717    -0.491   -13.222
42 thiazolylacetamide 140                    2.227     2.578    -0.351   -13.631
42 thiazolylacetamide 150                    1.321     1.534    -0.213   -13.903
42 thiazolylacetamide 160                    0.639     0.712    -0.073   -10.245
42 thiazolylacetamide 170                    0.233     0.209     0.024    11.327
42 thiazolylacetamide 180                    0.000     0.000     0.000     0.000
43 biphenyl -170                             2.289     1.863     0.426    22.864
43 biphenyl -160                             1.286     0.923     0.363    39.305
43 biphenyl -150                             0.405     0.231     0.174    75.487
43 biphenyl -140                             0.000     0.000     0.000     0.000
43 biphenyl -130                             0.204     0.206    -0.002    -1.020
43 biphenyl -120                             0.906     0.720     0.186    25.770
43 biphenyl -110                             1.680     1.346     0.334    24.784
43 biphenyl -100                             2.248     1.871     0.377    20.169
43 biphenyl -090                             2.506     2.068     0.438    21.198
43 biphenyl -080                             2.253     1.877     0.376    20.051
43 biphenyl -070                             1.680     1.351     0.329    24.323
43 biphenyl -060                             0.912     0.724     0.188    25.990
43 biphenyl -050                             0.206     0.207    -0.001    -0.464
43 biphenyl -040                             0.015     0.006     0.009   150.591
43 biphenyl -030                             0.437     0.263     0.174    66.102
43 biphenyl -020                             1.361     0.994     0.367    36.918
43 biphenyl -010                             2.409     1.938     0.471    24.297
43 biphenyl 000                              3.026     2.633     0.393    14.927
43 biphenyl 010                              2.409     1.938     0.471    24.297
43 biphenyl 020                              1.361     0.994     0.367    36.918
43 biphenyl 030                              0.437     0.263     0.174    66.102
43 biphenyl 040                              0.015     0.006     0.009   150.591
43 biphenyl 050                              0.206     0.207    -0.001    -0.464
43 biphenyl 060                              0.912     0.724     0.188    25.990
43 biphenyl 070                              1.680     1.351     0.329    24.323
43 biphenyl 080                              2.253     1.877     0.376    20.051
43 biphenyl 090                              2.506     2.068     0.438    21.198
43 biphenyl 100                              2.248     1.871     0.377    20.169
43 biphenyl 110                              1.680     1.346     0.334    24.784
43 biphenyl 120                              0.906     0.720     0.186    25.770
43 biphenyl 130                              0.204     0.206    -0.002    -1.020
43 biphenyl 140                              0.000     0.000     0.000     0.000
43 biphenyl 150                              0.405     0.231     0.174    75.487
43 biphenyl 160                              1.286     0.923     0.363    39.305
43 biphenyl 170                              2.289     1.863     0.426    22.864
43 biphenyl 180                              2.843     2.529     0.314    12.409
44 phenylpyridine -170                       0.373     0.277     0.096    34.629
44 phenylpyridine -160                       0.099     0.007     0.092  1313.324
44 phenylpyridine -150                       0.000     0.000     0.000     0.000
44 phenylpyridine -140                       0.182     0.328    -0.146   -44.504
44 phenylpyridine -130                       0.759     0.989    -0.230   -23.248
44 phenylpyridine -120                       1.660     1.860    -0.200   -10.769
44 phenylpyridine -110                       2.581     2.737    -0.156    -5.691
44 phenylpyridine -100                       3.296     3.397    -0.101    -2.964
44 phenylpyridine -090                       3.642     3.634     0.008     0.208
44 phenylpyridine -080                       3.350     3.384    -0.034    -1.019
44 phenylpyridine -070                       2.592     2.723    -0.131    -4.808
44 phenylpyridine -060                       1.638     1.854    -0.216   -11.663
44 phenylpyridine -050                       0.736     0.991    -0.255   -25.751
44 phenylpyridine -040                       0.182     0.334    -0.152   -45.476
44 phenylpyridine -030                       0.011     0.012    -0.001   -10.003
44 phenylpyridine -020                       0.144     0.048     0.096   200.474
44 phenylpyridine -010                       0.452     0.334     0.118    35.472
44 phenylpyridine 000                        0.708     0.618     0.090    14.493
44 phenylpyridine 010                        0.452     0.334     0.118    35.472
44 phenylpyridine 020                        0.144     0.048     0.096   200.474
44 phenylpyridine 030                        0.011     0.012    -0.001   -10.003
44 phenylpyridine 040                        0.182     0.334    -0.152   -45.476
44 phenylpyridine 050                        0.736     0.991    -0.255   -25.751
44 phenylpyridine 060                        1.638     1.854    -0.216   -11.663
44 phenylpyridine 070                        2.592     2.723    -0.131    -4.808
44 phenylpyridine 080                        3.350     3.384    -0.034    -1.019
44 phenylpyridine 090                        3.642     3.634     0.008     0.208
44 phenylpyridine 100                        3.296     3.397    -0.101    -2.964
44 phenylpyridine 110                        2.581     2.737    -0.156    -5.691
44 phenylpyridine 120                        1.660     1.860    -0.200   -10.769
44 phenylpyridine 130                        0.759     0.989    -0.230   -23.248
44 phenylpyridine 140                        0.182     0.328    -0.146   -44.504
44 phenylpyridine 150                        0.000     0.000     0.000     0.000
44 phenylpyridine 160                        0.099     0.007     0.092  1313.324
44 phenylpyridine 170                        0.373     0.277     0.096    34.629
44 phenylpyridine 180                        0.633     0.562     0.071    12.712
45 phenylpyrimidine -170                     0.269     0.207     0.062    29.902
45 phenylpyrimidine -160                     0.504     0.392     0.112    28.503
45 phenylpyrimidine -150                     1.054     0.918     0.136    14.806
45 phenylpyrimidine -140                     1.858     1.746     0.112     6.393
45 phenylpyrimidine -130                     2.866     2.830     0.036     1.280
45 phenylpyrimidine -120                     4.026     4.056    -0.030    -0.732
45 phenylpyrimidine -110                     5.184     5.211    -0.027    -0.528
45 phenylpyrimidine -100                     6.123     6.052     0.071     1.165
45 phenylpyrimidine -090                     6.516     6.348     0.168     2.643
45 phenylpyrimidine -080                     6.114     6.053     0.061     1.000
45 phenylpyrimidine -070                     5.200     5.230    -0.030    -0.578
45 phenylpyrimidine -060                     4.047     4.084    -0.037    -0.900
45 phenylpyrimidine -050                     2.887     2.858     0.029     0.997
45 phenylpyrimidine -040                     1.870     1.759     0.111     6.318
45 phenylpyrimidine -030                     1.060     0.920     0.140    15.263
45 phenylpyrimidine -020                     0.504     0.392     0.112    28.618
45 phenylpyrimidine -010                     0.299     0.235     0.064    27.398
45 phenylpyrimidine 000                      0.002     0.001     0.001    75.442
45 phenylpyrimidine 010                      0.299     0.235     0.064    27.086
45 phenylpyrimidine 020                      0.507     0.392     0.115    29.308
45 phenylpyrimidine 030                      1.064     0.920     0.144    15.640
45 phenylpyrimidine 040                      1.871     1.759     0.112     6.356
45 phenylpyrimidine 050                      2.889     2.858     0.031     1.081
45 phenylpyrimidine 060                      4.048     4.084    -0.036    -0.880
45 phenylpyrimidine 070                      5.201     5.230    -0.029    -0.563
45 phenylpyrimidine 080                      6.114     6.053     0.061     1.000
45 phenylpyrimidine 090                      6.517     6.348     0.169     2.665
45 phenylpyrimidine 100                      6.124     6.052     0.072     1.189
45 phenylpyrimidine 110                      5.184     5.211    -0.027    -0.525
45 phenylpyrimidine 120                      4.024     4.056    -0.032    -0.792
45 phenylpyrimidine 130                      2.863     2.830     0.033     1.173
45 phenylpyrimidine 140                      1.864     1.746     0.118     6.786
45 phenylpyrimidine 150                      1.056     0.918     0.138    15.039
45 phenylpyrimidine 160                      0.504     0.392     0.112    28.620
45 phenylpyrimidine 170                      0.267     0.207     0.060    29.212
45 phenylpyrimidine 180                      0.000     0.000     0.000     0.000
46 bipyridine -170                           0.209     0.161     0.048    29.661
46 bipyridine -160                           0.558     0.471     0.087    18.500
46 bipyridine -150                           1.133     1.062     0.071     6.684
46 bipyridine -140                           1.935     1.958    -0.023    -1.182
46 bipyridine -130                           2.984     3.108    -0.124    -3.976
46 bipyridine -120                           4.236     4.374    -0.138    -3.150
46 bipyridine -110                           5.489     5.568    -0.079    -1.415
46 bipyridine -100                           6.558     6.496     0.062     0.947
46 bipyridine -090                           7.162     7.004     0.158     2.251
46 bipyridine -080                           7.233     7.068     0.165     2.334
46 bipyridine -070                           6.994     6.806     0.188     2.766
46 bipyridine -060                           6.600     6.392     0.208     3.251
46 bipyridine -050                           6.280     6.040     0.240     3.970
46 bipyridine -040                           6.245     5.916     0.329     5.556
46 bipyridine -030                           6.510     6.108     0.402     6.577
46 bipyridine -020                           6.989     6.586     0.403     6.115
46 bipyridine -010                           7.493     7.160     0.333     4.648
46 bipyridine 000                            7.520     7.290     0.230     3.156
46 bipyridine 010                            7.494     7.160     0.334     4.664
46 bipyridine 020                            6.990     6.586     0.404     6.127
46 bipyridine 030                            6.508     6.108     0.400     6.557
46 bipyridine 040                            6.249     5.916     0.333     5.624
46 bipyridine 050                            6.282     6.040     0.242     4.011
46 bipyridine 060                            6.601     6.392     0.209     3.271
46 bipyridine 070                            6.995     6.806     0.189     2.782
46 bipyridine 080                            7.232     7.068     0.164     2.321
46 bipyridine 090                            7.163     7.004     0.159     2.268
46 bipyridine 100                            6.558     6.496     0.062     0.955
46 bipyridine 110                            5.492     5.568    -0.076    -1.369
46 bipyridine 120                            4.238     4.374    -0.136    -3.114
46 bipyridine 130                            2.988     3.108    -0.120    -3.856
46 bipyridine 140                            1.937     1.958    -0.021    -1.047
46 bipyridine 150                            1.130     1.062     0.068     6.375
46 bipyridine 160                            0.560     0.471     0.089    18.865
46 bipyridine 170                            0.206     0.161     0.045    27.671
46 bipyridine 180                            0.000     0.000     0.000     0.000
47 fluorobiphenyl -170                       3.383     2.624     0.759    28.917
47 fluorobiphenyl -160                       1.915     1.379     0.536    38.875
47 fluorobiphenyl -150                       0.716     0.447     0.269    60.191
47 fluorobiphenyl -140                       0.000     0.000     0.000     0.000
47 fluorobiphenyl -130                      -0.068     0.030    -0.098  -326.420
47 fluorobiphenyl -120                       0.442     0.409     0.033     8.157
47 fluorobiphenyl -110                       1.099     0.921     0.178    19.321
47 fluorobiphenyl -100                       1.547     1.355     0.192    14.161
47 fluorobiphenyl -090                       1.800     1.508     0.292    19.339
47 fluorobiphenyl -080                       1.515     1.337     0.178    13.302
47 fluorobiphenyl -070                       1.021     0.878     0.143    16.336
47 fluorobiphenyl -060                       0.346     0.354    -0.008    -2.156
47 fluorobiphenyl -050                      -0.100     0.002    -0.102 -5102.929
47 fluorobiphenyl -040                       0.101     0.049     0.052   106.034
47 fluorobiphenyl -030                       0.934     0.597     0.337    56.520
47 fluorobiphenyl -020                       2.217     1.584     0.633    39.942
47 fluorobiphenyl -010                       3.630     2.779     0.851    30.620
47 fluorobiphenyl 000                        4.622     3.718     0.904    24.307
47 fluorobiphenyl 010                        3.637     2.779     0.858    30.881
47 fluorobiphenyl 020                        2.209     1.584     0.625    39.464
47 fluorobiphenyl 030                        0.937     0.597     0.340    56.967
47 fluorobiphenyl 040                        0.099     0.049     0.050   102.460
47 fluorobiphenyl 050                       -0.096     0.002    -0.098 -4904.244
47 fluorobiphenyl 060                        0.348     0.354    -0.006    -1.745
47 fluorobiphenyl 070                        1.022     0.878     0.144    16.413
47 fluorobiphenyl 080                        1.514     1.337     0.177    13.229
47 fluorobiphenyl 090                        1.802     1.508     0.294    19.467
47 fluorobiphenyl 100                        1.551     1.355     0.196    14.488
47 fluorobiphenyl 110                        1.100     0.921     0.179    19.420
47 fluorobiphenyl 120                        0.444     0.409     0.035     8.526
47 fluorobiphenyl 130                       -0.072     0.030    -0.102  -338.546
47 fluorobiphenyl 140                       -0.002     0.000    -0.002      -Inf
47 fluorobiphenyl 150                        0.717     0.447     0.270    60.440
47 fluorobiphenyl 160                        1.917     1.379     0.538    39.035
47 fluorobiphenyl 170                        3.384     2.624     0.760    28.975
47 fluorobiphenyl 180                        4.449     3.634     0.815    22.418
48 fluorophenyl_pyridine -170                0.893     0.561     0.332    59.114
48 fluorophenyl_pyridine -160                0.348     0.159     0.189   118.905
48 fluorophenyl_pyridine -150                0.000     0.000     0.000     0.000
48 fluorophenyl_pyridine -140               -0.044     0.205    -0.249  -121.255
48 fluorophenyl_pyridine -130                0.308     0.765    -0.457   -59.784
48 fluorophenyl_pyridine -120                1.027     1.544    -0.517   -33.496
48 fluorophenyl_pyridine -110                1.878     2.344    -0.466   -19.870
48 fluorophenyl_pyridine -100                2.586     2.949    -0.363   -12.308
48 fluorophenyl_pyridine -090                2.979     3.208    -0.229    -7.135
48 fluorophenyl_pyridine -080                2.798     3.108    -0.310    -9.984
48 fluorophenyl_pyridine -070                2.392     2.775    -0.383   -13.814
48 fluorophenyl_pyridine -060                2.022     2.407    -0.385   -15.979
48 fluorophenyl_pyridine -050                1.897     2.225    -0.328   -14.756
48 fluorophenyl_pyridine -040                2.228     2.395    -0.167    -6.967
48 fluorophenyl_pyridine -030                2.990     2.987     0.003     0.098
48 fluorophenyl_pyridine -020                3.998     3.929     0.069     1.767
48 fluorophenyl_pyridine -010                4.998     5.013    -0.015    -0.291
48 fluorophenyl_pyridine 000                 4.946     5.282    -0.336    -6.364
48 fluorophenyl_pyridine 010                 5.001     5.013    -0.012    -0.246
48 fluorophenyl_pyridine 020                 3.998     3.929     0.069     1.754
48 fluorophenyl_pyridine 030                 2.989     2.987     0.002     0.064
48 fluorophenyl_pyridine 040                 2.227     2.395    -0.168    -7.004
48 fluorophenyl_pyridine 050                 1.898     2.225    -0.327   -14.717
48 fluorophenyl_pyridine 060                 2.021     2.407    -0.386   -16.025
48 fluorophenyl_pyridine 070                 2.393     2.775    -0.382   -13.771
48 fluorophenyl_pyridine 080                 2.797     3.108    -0.311   -10.019
48 fluorophenyl_pyridine 090                 2.982     3.208    -0.226    -7.037
48 fluorophenyl_pyridine 100                 2.586     2.949    -0.363   -12.316
48 fluorophenyl_pyridine 110                 1.880     2.344    -0.464   -19.813
48 fluorophenyl_pyridine 120                 1.031     1.544    -0.513   -33.201
48 fluorophenyl_pyridine 130                 0.303     0.765    -0.462   -60.336
48 fluorophenyl_pyridine 140                -0.042     0.205    -0.247  -120.723
48 fluorophenyl_pyridine 150                -0.002     0.000    -0.002      -Inf
48 fluorophenyl_pyridine 160                 0.349     0.159     0.190   119.510
48 fluorophenyl_pyridine 170                 0.895     0.561     0.334    59.518
48 fluorophenyl_pyridine 180                 0.840     0.485     0.355    73.147
49 phenylfuran -170                          0.221     0.158     0.063    39.771
49 phenylfuran -160                          0.380     0.230     0.150    65.213
49 phenylfuran -150                          0.768     0.497     0.271    54.578
49 phenylfuran -140                          1.340     0.970     0.370    38.193
49 phenylfuran -130                          1.983     1.633     0.350    21.424
49 phenylfuran -120                          2.597     2.430     0.167     6.876
49 phenylfuran -110                          3.218     3.237    -0.019    -0.578
49 phenylfuran -100                          3.868     3.859     0.009     0.226
49 phenylfuran -090                          4.175     4.096     0.079     1.923
49 phenylfuran -080                          3.859     3.875    -0.016    -0.423
49 phenylfuran -070                          3.223     3.284    -0.061    -1.857
49 phenylfuran -060                          2.644     2.503     0.141     5.616
49 phenylfuran -050                          2.085     1.710     0.375    21.907
49 phenylfuran -040                          1.418     1.018     0.400    39.262
49 phenylfuran -030                          0.801     0.513     0.288    56.068
49 phenylfuran -020                          0.378     0.233     0.145    62.270
49 phenylfuran -010                          0.263     0.205     0.058    28.528
49 phenylfuran 000                           0.000     0.000     0.000     0.000
49 phenylfuran 010                           0.263     0.205     0.058    28.528
49 phenylfuran 020                           0.378     0.233     0.145    62.270
49 phenylfuran 030                           0.801     0.513     0.288    56.068
49 phenylfuran 040                           1.418     1.018     0.400    39.262
49 phenylfuran 050                           2.085     1.710     0.375    21.907
49 phenylfuran 060                           2.644     2.503     0.141     5.616
49 phenylfuran 070                           3.223     3.284    -0.061    -1.857
49 phenylfuran 080                           3.859     3.875    -0.016    -0.423
49 phenylfuran 090                           4.175     4.096     0.079     1.923
49 phenylfuran 100                           3.868     3.859     0.009     0.226
49 phenylfuran 110                           3.218     3.237    -0.019    -0.578
49 phenylfuran 120                           2.597     2.430     0.167     6.876
49 phenylfuran 130                           1.983     1.633     0.350    21.424
49 phenylfuran 140                           1.340     0.970     0.370    38.193
49 phenylfuran 150                           0.768     0.497     0.271    54.578
49 phenylfuran 160                           0.380     0.230     0.150    65.213
49 phenylfuran 170                           0.221     0.158     0.063    39.771
49 phenylfuran 180                           0.267     0.244     0.023     9.403
50 furanylpyridine -170                      2.606     2.818    -0.212    -7.534
50 furanylpyridine -160                      2.858     2.922    -0.064    -2.175
50 furanylpyridine -150                      3.311     3.186     0.125     3.917
50 furanylpyridine -140                      3.925     3.634     0.291     8.008
50 furanylpyridine -130                      4.617     4.267     0.350     8.214
50 furanylpyridine -120                      5.252     5.020     0.232     4.624
50 furanylpyridine -110                      5.778     5.800    -0.022    -0.374
50 furanylpyridine -100                      6.115     6.431    -0.316    -4.910
50 furanylpyridine -090                      6.272     6.700    -0.428    -6.386
50 furanylpyridine -080                      5.984     6.416    -0.432    -6.736
50 furanylpyridine -070                      5.187     5.608    -0.421    -7.508
50 furanylpyridine -060                      4.238     4.500    -0.262    -5.832
50 furanylpyridine -050                      3.230     3.317    -0.087    -2.625
50 furanylpyridine -040                      2.216     2.211     0.005     0.212
50 furanylpyridine -030                      1.313     1.280     0.033     2.601
50 furanylpyridine -020                      0.609     0.590     0.019     3.290
50 furanylpyridine -010                      0.161     0.161     0.000     0.276
50 furanylpyridine 000                       0.000     0.000     0.000     0.000
50 furanylpyridine 010                       0.161     0.161     0.000     0.276
50 furanylpyridine 020                       0.609     0.590     0.019     3.290
50 furanylpyridine 030                       1.313     1.280     0.033     2.601
50 furanylpyridine 040                       2.216     2.211     0.005     0.212
50 furanylpyridine 050                       3.230     3.317    -0.087    -2.625
50 furanylpyridine 060                       4.238     4.500    -0.262    -5.832
50 furanylpyridine 070                       5.187     5.608    -0.421    -7.508
50 furanylpyridine 080                       5.984     6.416    -0.432    -6.736
50 furanylpyridine 090                       6.272     6.700    -0.428    -6.386
50 furanylpyridine 100                       6.115     6.431    -0.316    -4.910
50 furanylpyridine 110                       5.778     5.800    -0.022    -0.374
50 furanylpyridine 120                       5.252     5.020     0.232     4.624
50 furanylpyridine 130                       4.617     4.267     0.350     8.214
50 furanylpyridine 140                       3.925     3.634     0.291     8.008
50 furanylpyridine 150                       3.311     3.186     0.125     3.917
50 furanylpyridine 160                       2.858     2.922    -0.064    -2.175
50 furanylpyridine 170                       2.606     2.818    -0.212    -7.514
50 furanylpyridine 180                       2.445     2.736    -0.291   -10.618
51 phenylthiophene -170                      0.201     0.404    -0.203   -50.345
51 phenylthiophene -160                      0.040     0.124    -0.084   -67.726
51 phenylthiophene -150                      0.000     0.000     0.000     0.000
51 phenylthiophene -140                      0.150     0.107     0.043    40.074
51 phenylthiophene -130                      0.477     0.457     0.020     4.441
51 phenylthiophene -120                      0.881     0.991    -0.110   -11.139
51 phenylthiophene -110                      1.330     1.586    -0.256   -16.114
51 phenylthiophene -100                      1.736     2.058    -0.322   -15.659
51 phenylthiophene -090                      1.908     2.237    -0.329   -14.702
51 phenylthiophene -080                      1.721     2.061    -0.340   -16.518
51 phenylthiophene -070                      1.340     1.609    -0.269   -16.726
51 phenylthiophene -060                      0.927     1.026    -0.099    -9.642
51 phenylthiophene -050                      0.523     0.481     0.042     8.628
51 phenylthiophene -040                      0.152     0.108     0.044    40.981
51 phenylthiophene -030                     -0.008     0.004    -0.012  -311.787
51 phenylthiophene -020                      0.115     0.196    -0.081   -41.272
51 phenylthiophene -010                      0.410     0.569    -0.159   -27.877
51 phenylthiophene 000                       0.623     0.877    -0.254   -29.011
51 phenylthiophene 010                       0.410     0.569    -0.159   -27.877
51 phenylthiophene 020                       0.115     0.196    -0.081   -41.272
51 phenylthiophene 030                      -0.008     0.004    -0.012  -311.787
51 phenylthiophene 040                       0.152     0.108     0.044    40.981
51 phenylthiophene 050                       0.523     0.481     0.042     8.628
51 phenylthiophene 060                       0.927     1.026    -0.099    -9.642
51 phenylthiophene 070                       1.340     1.609    -0.269   -16.726
51 phenylthiophene 080                       1.721     2.061    -0.340   -16.518
51 phenylthiophene 090                       1.908     2.237    -0.329   -14.702
51 phenylthiophene 100                       1.736     2.058    -0.322   -15.659
51 phenylthiophene 110                       1.330     1.586    -0.256   -16.114
51 phenylthiophene 120                       0.881     0.991    -0.110   -11.139
51 phenylthiophene 130                       0.477     0.457     0.020     4.441
51 phenylthiophene 140                       0.150     0.107     0.043    40.074
51 phenylthiophene 150                       0.000     0.000     0.000     0.000
51 phenylthiophene 160                       0.040     0.124    -0.084   -67.726
51 phenylthiophene 170                       0.201     0.404    -0.203   -50.345
51 phenylthiophene 180                       0.330     0.661    -0.331   -50.126
52 thiophenylpyridine -170                   0.041     0.057    -0.016   -27.229
52 thiophenylpyridine -160                   0.301     0.340    -0.039   -11.426
52 thiophenylpyridine -150                   0.729     0.818    -0.089   -10.886
52 thiophenylpyridine -140                   1.376     1.511    -0.135    -8.967
52 thiophenylpyridine -130                   2.156     2.372    -0.216    -9.096
52 thiophenylpyridine -120                   2.881     3.313    -0.432   -13.050
52 thiophenylpyridine -110                   3.453     4.203    -0.750   -17.852
52 thiophenylpyridine -100                   3.956     4.877    -0.921   -18.890
52 thiophenylpyridine -090                   4.320     5.166    -0.846   -16.367
52 thiophenylpyridine -080                   4.399     4.966    -0.567   -11.420
52 thiophenylpyridine -070                   3.956     4.360    -0.404    -9.273
52 thiophenylpyridine -060                   3.198     3.529    -0.331    -9.383
52 thiophenylpyridine -050                   2.412     2.647    -0.235    -8.863
52 thiophenylpyridine -040                   1.680     1.850    -0.170    -9.188
52 thiophenylpyridine -030                   1.020     1.221    -0.201   -16.460
52 thiophenylpyridine -020                   0.575     0.835    -0.260   -31.148
52 thiophenylpyridine -010                   0.391     0.729    -0.338   -46.326
52 thiophenylpyridine 000                    0.358     0.729    -0.371   -50.831
52 thiophenylpyridine 010                    0.391     0.729    -0.338   -46.326
52 thiophenylpyridine 020                    0.575     0.835    -0.260   -31.148
52 thiophenylpyridine 030                    1.020     1.221    -0.201   -16.460
52 thiophenylpyridine 040                    1.680     1.850    -0.170    -9.188
52 thiophenylpyridine 050                    2.412     2.647    -0.235    -8.863
52 thiophenylpyridine 060                    3.198     3.529    -0.331    -9.383
52 thiophenylpyridine 070                    3.956     4.360    -0.404    -9.273
52 thiophenylpyridine 080                    4.399     4.966    -0.567   -11.420
52 thiophenylpyridine 090                    4.320     5.166    -0.846   -16.367
52 thiophenylpyridine 100                    3.956     4.877    -0.921   -18.890
52 thiophenylpyridine 110                    3.453     4.203    -0.750   -17.852
52 thiophenylpyridine 120                    2.881     3.313    -0.432   -13.050
52 thiophenylpyridine 130                    2.156     2.372    -0.216    -9.096
52 thiophenylpyridine 140                    1.376     1.511    -0.135    -8.967
52 thiophenylpyridine 150                    0.729     0.818    -0.089   -10.886
52 thiophenylpyridine 160                    0.301     0.340    -0.039   -11.426
52 thiophenylpyridine 170                    0.041     0.057    -0.016   -27.229
52 thiophenylpyridine 180                    0.000     0.000     0.000     0.000
53 phenyloxazole -170                        0.171     0.143     0.028    19.876
53 phenyloxazole -160                        0.546     0.455     0.091    19.910
53 phenyloxazole -150                        1.149     0.993     0.156    15.759
53 phenyloxazole -140                        1.945     1.749     0.196    11.209
53 phenyloxazole -130                        2.828     2.675     0.153     5.710
53 phenyloxazole -120                        3.702     3.689     0.013     0.346
53 phenyloxazole -110                        4.529     4.636    -0.107    -2.314
53 phenyloxazole -100                        5.231     5.328    -0.097    -1.826
53 phenyloxazole -090                        5.529     5.589    -0.060    -1.075
53 phenyloxazole -080                        5.251     5.342    -0.091    -1.704
53 phenyloxazole -070                        4.567     4.677    -0.110    -2.351
53 phenyloxazole -060                        3.755     3.761    -0.006    -0.162
53 phenyloxazole -050                        2.909     2.766     0.143     5.158
53 phenyloxazole -040                        2.021     1.820     0.201    11.054
53 phenyloxazole -030                        1.207     1.035     0.172    16.655
53 phenyloxazole -020                        0.569     0.471     0.098    20.784
53 phenyloxazole -010                        0.222     0.186     0.036    19.588
53 phenyloxazole 000                         0.000     0.000     0.000     0.000
53 phenyloxazole 010                         0.222     0.186     0.036    19.588
53 phenyloxazole 020                         0.569     0.471     0.098    20.784
53 phenyloxazole 030                         1.207     1.035     0.172    16.655
53 phenyloxazole 040                         2.021     1.820     0.201    11.054
53 phenyloxazole 050                         2.909     2.766     0.143     5.158
53 phenyloxazole 060                         3.755     3.761    -0.006    -0.162
53 phenyloxazole 070                         4.567     4.677    -0.110    -2.351
53 phenyloxazole 080                         5.251     5.342    -0.091    -1.704
53 phenyloxazole 090                         5.529     5.589    -0.060    -1.075
53 phenyloxazole 100                         5.231     5.328    -0.097    -1.826
53 phenyloxazole 110                         4.529     4.636    -0.107    -2.314
53 phenyloxazole 120                         3.702     3.689     0.013     0.346
53 phenyloxazole 130                         2.828     2.675     0.153     5.710
53 phenyloxazole 140                         1.945     1.749     0.196    11.209
53 phenyloxazole 150                         1.149     0.993     0.156    15.759
53 phenyloxazole 160                         0.546     0.455     0.091    19.910
53 phenyloxazole 170                         0.171     0.143     0.028    19.876
53 phenyloxazole 180                         0.004     0.003     0.001    20.637
54 pyridinyloxazole -170                     0.156     0.120     0.036    29.792
54 pyridinyloxazole -160                     0.567     0.438     0.129    29.394
54 pyridinyloxazole -150                     1.177     0.958     0.219    22.905
54 pyridinyloxazole -140                     1.980     1.682     0.298    17.716
54 pyridinyloxazole -130                     2.861     2.559     0.302    11.816
54 pyridinyloxazole -120                     3.737     3.507     0.230     6.547
54 pyridinyloxazole -110                     4.538     4.416     0.122     2.769
54 pyridinyloxazole -100                     5.187     5.156     0.031     0.610
54 pyridinyloxazole -090                     5.555     5.587    -0.032    -0.575
54 pyridinyloxazole -080                     5.559     5.622    -0.063    -1.128
54 pyridinyloxazole -070                     5.170     5.273    -0.103    -1.946
54 pyridinyloxazole -060                     4.681     4.673     0.008     0.170
54 pyridinyloxazole -050                     4.147     3.980     0.167     4.193
54 pyridinyloxazole -040                     3.627     3.332     0.295     8.850
54 pyridinyloxazole -030                     3.171     2.821     0.350    12.421
54 pyridinyloxazole -020                     2.824     2.472     0.352    14.259
54 pyridinyloxazole -010                     2.620     2.290     0.330    14.402
54 pyridinyloxazole 000                      2.495     2.183     0.312    14.301
54 pyridinyloxazole 010                      2.620     2.290     0.330    14.402
54 pyridinyloxazole 020                      2.824     2.472     0.352    14.259
54 pyridinyloxazole 030                      3.168     2.821     0.347    12.294
54 pyridinyloxazole 040                      3.627     3.332     0.295     8.850
54 pyridinyloxazole 050                      4.147     3.980     0.167     4.193
54 pyridinyloxazole 060                      4.681     4.673     0.008     0.170
54 pyridinyloxazole 070                      5.170     5.273    -0.103    -1.946
54 pyridinyloxazole 080                      5.559     5.622    -0.063    -1.128
54 pyridinyloxazole 090                      5.555     5.587    -0.032    -0.575
54 pyridinyloxazole 100                      5.187     5.156     0.031     0.610
54 pyridinyloxazole 110                      4.538     4.416     0.122     2.769
54 pyridinyloxazole 120                      3.737     3.507     0.230     6.547
54 pyridinyloxazole 130                      2.861     2.559     0.302    11.816
54 pyridinyloxazole 140                      1.980     1.682     0.298    17.716
54 pyridinyloxazole 150                      1.177     0.958     0.219    22.905
54 pyridinyloxazole 160                      0.567     0.438     0.129    29.394
54 pyridinyloxazole 170                      0.156     0.120     0.036    29.792
54 pyridinyloxazole 180                      0.000     0.000     0.000     0.000
55 phenylthiazole -170                       0.000     0.000     0.000     0.000
55 phenylthiazole -160                       0.288     0.101     0.187   184.864
55 phenylthiazole -150                       0.725     0.387     0.338    87.322
55 phenylthiazole -140                       1.309     0.892     0.417    46.727
55 phenylthiazole -130                       1.975     1.594     0.381    23.929
55 phenylthiazole -120                       2.643     2.425     0.218     8.981
55 phenylthiazole -110                       3.334     3.249     0.085     2.627
55 phenylthiazole -100                       3.947     3.857     0.090     2.338
55 phenylthiazole -090                       4.232     4.090     0.142     3.461
55 phenylthiazole -080                       3.963     3.863     0.100     2.593
55 phenylthiazole -070                       3.356     3.266     0.090     2.744
55 phenylthiazole -060                       2.690     2.460     0.230     9.359
55 phenylthiazole -050                       2.025     1.628     0.397    24.383
55 phenylthiazole -040                       1.321     0.906     0.415    45.851
55 phenylthiazole -030                       0.754     0.406     0.348    85.751
55 phenylthiazole -020                       0.395     0.192     0.203   105.830
55 phenylthiazole -010                       0.311     0.245     0.066    26.884
55 phenylthiazole 000                        0.256     0.303    -0.047   -15.350
55 phenylthiazole 010                        0.311     0.245     0.066    26.884
55 phenylthiazole 020                        0.395     0.192     0.203   105.830
55 phenylthiazole 030                        0.754     0.406     0.348    85.751
55 phenylthiazole 040                        1.321     0.906     0.415    45.851
55 phenylthiazole 050                        2.025     1.628     0.397    24.383
55 phenylthiazole 060                        2.690     2.460     0.230     9.359
55 phenylthiazole 070                        3.356     3.266     0.090     2.744
55 phenylthiazole 080                        3.963     3.863     0.100     2.593
55 phenylthiazole 090                        4.232     4.090     0.142     3.461
55 phenylthiazole 100                        3.947     3.857     0.090     2.338
55 phenylthiazole 110                        3.334     3.249     0.085     2.627
55 phenylthiazole 120                        2.643     2.425     0.218     8.981
55 phenylthiazole 130                        1.975     1.594     0.381    23.929
55 phenylthiazole 140                        1.309     0.892     0.417    46.727
55 phenylthiazole 150                        0.725     0.387     0.338    87.322
55 phenylthiazole 160                        0.288     0.101     0.187   184.864
55 phenylthiazole 170                        0.000     0.000     0.000     0.000
55 phenylthiazole 180                        0.100     0.191    -0.091   -47.559
56 pyridinylthiazole -170                    0.209     0.217    -0.008    -3.792
56 pyridinylthiazole -160                    0.730     0.777    -0.047    -6.004
56 pyridinylthiazole -150                    1.530     1.640    -0.110    -6.685
56 pyridinylthiazole -140                    2.540     2.741    -0.201    -7.344
56 pyridinylthiazole -130                    3.655     3.987    -0.332    -8.333
56 pyridinylthiazole -120                    4.738     5.252    -0.514    -9.791
56 pyridinylthiazole -110                    5.716     6.385    -0.669   -10.480
56 pyridinylthiazole -100                    6.613     7.259    -0.646    -8.904
56 pyridinylthiazole -090                    7.253     7.754    -0.501    -6.460
56 pyridinylthiazole -080                    7.481     7.833    -0.352    -4.489
56 pyridinylthiazole -070                    7.356     7.566    -0.210    -2.770
56 pyridinylthiazole -060                    7.070     7.126    -0.056    -0.788
56 pyridinylthiazole -050                    6.782     6.676     0.106     1.589
56 pyridinylthiazole -040                    6.540     6.349     0.191     3.005
56 pyridinylthiazole -030                    6.343     6.203     0.140     2.257
56 pyridinylthiazole -020                    6.238     6.243    -0.005    -0.078
56 pyridinylthiazole -010                    6.157     6.350    -0.193    -3.032
56 pyridinylthiazole 000                     5.833     6.197    -0.364    -5.875
56 pyridinylthiazole 010                     6.157     6.350    -0.193    -3.032
56 pyridinylthiazole 020                     6.238     6.243    -0.005    -0.078
56 pyridinylthiazole 030                     6.343     6.203     0.140     2.257
56 pyridinylthiazole 040                     6.540     6.349     0.191     3.005
56 pyridinylthiazole 050                     6.782     6.676     0.106     1.589
56 pyridinylthiazole 060                     7.070     7.126    -0.056    -0.788
56 pyridinylthiazole 070                     7.356     7.566    -0.210    -2.770
56 pyridinylthiazole 080                     7.481     7.833    -0.352    -4.489
56 pyridinylthiazole 090                     7.253     7.754    -0.501    -6.460
56 pyridinylthiazole 100                     6.613     7.259    -0.646    -8.904
56 pyridinylthiazole 110                     5.716     6.385    -0.669   -10.480
56 pyridinylthiazole 120                     4.738     5.252    -0.514    -9.791
56 pyridinylthiazole 130                     3.655     3.987    -0.332    -8.333
56 pyridinylthiazole 140                     2.540     2.741    -0.201    -7.344
56 pyridinylthiazole 150                     1.530     1.640    -0.110    -6.685
56 pyridinylthiazole 160                     0.730     0.777    -0.047    -6.004
56 pyridinylthiazole 170                     0.209     0.217    -0.008    -3.792
56 pyridinylthiazole 180                     0.000     0.000     0.000     0.000
57 phenylpyrrole -170                        0.270     0.375    -0.105   -28.052
57 phenylpyrrole -160                        0.024     0.085    -0.061   -72.253
57 phenylpyrrole -150                        0.024     0.011     0.013   113.774
57 phenylpyrrole -140                        0.258     0.201     0.057    28.491
57 phenylpyrrole -130                        0.682     0.646     0.036     5.536
57 phenylpyrrole -120                        1.168     1.276    -0.108    -8.451
57 phenylpyrrole -110                        1.713     1.966    -0.253   -12.858
57 phenylpyrrole -100                        2.263     2.520    -0.257   -10.189
57 phenylpyrrole -090                        2.528     2.737    -0.209    -7.640
57 phenylpyrrole -080                        2.254     2.516    -0.262   -10.419
57 phenylpyrrole -070                        1.695     1.971    -0.276   -14.018
57 phenylpyrrole -060                        1.164     1.295    -0.131   -10.082
57 phenylpyrrole -050                        0.690     0.659     0.031     4.646
57 phenylpyrrole -040                        0.263     0.196     0.067    34.405
57 phenylpyrrole -030                        0.000     0.000     0.000     0.000
57 phenylpyrrole -020                        0.053     0.128    -0.075   -58.900
57 phenylpyrrole -010                        0.338     0.452    -0.114   -25.180
57 phenylpyrrole 000                         0.625     0.768    -0.143   -18.669
57 phenylpyrrole 010                         0.338     0.452    -0.114   -25.180
57 phenylpyrrole 020                         0.053     0.128    -0.075   -58.900
57 phenylpyrrole 030                         0.000     0.000     0.000     0.000
57 phenylpyrrole 040                         0.263     0.196     0.067    34.405
57 phenylpyrrole 050                         0.690     0.659     0.031     4.646
57 phenylpyrrole 060                         1.164     1.295    -0.131   -10.082
57 phenylpyrrole 070                         1.695     1.971    -0.276   -14.018
57 phenylpyrrole 080                         2.254     2.516    -0.262   -10.419
57 phenylpyrrole 090                         2.528     2.737    -0.209    -7.640
57 phenylpyrrole 100                         2.263     2.520    -0.257   -10.189
57 phenylpyrrole 110                         1.713     1.966    -0.253   -12.858
57 phenylpyrrole 120                         1.168     1.276    -0.108    -8.451
57 phenylpyrrole 130                         0.682     0.646     0.036     5.536
57 phenylpyrrole 140                         0.258     0.201     0.057    28.491
57 phenylpyrrole 150                         0.024     0.011     0.013   113.774
57 phenylpyrrole 160                         0.024     0.085    -0.061   -72.253
57 phenylpyrrole 170                         0.270     0.375    -0.105   -28.052
57 phenylpyrrole 180                         0.483     0.645    -0.162   -25.056
58 pyrrollypyridine -170                     0.255     0.206     0.049    23.992
58 pyrrollypyridine -160                     0.869     0.716     0.153    21.332
58 pyrrollypyridine -150                     1.845     1.560     0.285    18.259
58 pyrrollypyridine -140                     3.115     2.712     0.403    14.863
58 pyrrollypyridine -130                     4.539     4.109     0.430    10.465
58 pyrrollypyridine -120                     5.969     5.649     0.320     5.657
58 pyrrollypyridine -110                     7.210     7.153     0.057     0.793
58 pyrrollypyridine -100                     8.172     8.396    -0.224    -2.665
58 pyrrollypyridine -090                     8.647     9.112    -0.465    -5.108
58 pyrrollypyridine -080                     8.629     9.043    -0.414    -4.581
58 pyrrollypyridine -070                     8.194     8.409    -0.215    -2.558
58 pyrrollypyridine -060                     7.437     7.506    -0.069    -0.918
58 pyrrollypyridine -050                     6.624     6.570     0.054     0.829
58 pyrrollypyridine -040                     5.881     5.753     0.128     2.224
58 pyrrollypyridine -030                     5.277     5.152     0.125     2.418
58 pyrrollypyridine -020                     4.886     4.810     0.076     1.580
58 pyrrollypyridine -010                     4.743     4.722     0.021     0.446
58 pyrrollypyridine 000                      4.537     4.547    -0.010    -0.226
58 pyrrollypyridine 010                      4.745     4.722     0.023     0.495
58 pyrrollypyridine 020                      4.888     4.810     0.078     1.613
58 pyrrollypyridine 030                      5.276     5.152     0.124     2.399
58 pyrrollypyridine 040                      5.884     5.753     0.131     2.277
58 pyrrollypyridine 050                      6.628     6.570     0.058     0.889
58 pyrrollypyridine 060                      7.440     7.506    -0.066    -0.879
58 pyrrollypyridine 070                      8.198     8.409    -0.211    -2.505
58 pyrrollypyridine 080                      8.630     9.043    -0.413    -4.563
58 pyrrollypyridine 090                      8.647     9.112    -0.465    -5.105
58 pyrrollypyridine 100                      8.171     8.396    -0.225    -2.679
58 pyrrollypyridine 110                      7.207     7.153     0.054     0.760
58 pyrrollypyridine 120                      5.965     5.649     0.316     5.600
58 pyrrollypyridine 130                      4.543     4.109     0.434    10.571
58 pyrrollypyridine 140                      3.109     2.712     0.397    14.650
58 pyrrollypyridine 150                      1.846     1.560     0.286    18.359
58 pyrrollypyridine 160                      0.869     0.716     0.153    21.380
58 pyrrollypyridine 170                      0.252     0.206     0.046    22.239
58 pyrrollypyridine 180                      0.000     0.000     0.000     0.000
59 phenylimidazole -170                      0.228     0.152     0.076    49.811
59 phenylimidazole -160                      0.276     0.123     0.153   124.212
59 phenylimidazole -150                      0.530     0.338     0.192    56.751
59 phenylimidazole -140                      1.021     0.808     0.213    26.351
59 phenylimidazole -130                      1.708     1.496     0.212    14.174
59 phenylimidazole -120                      2.494     2.314     0.180     7.775
59 phenylimidazole -110                      3.291     3.121     0.170     5.441
59 phenylimidazole -100                      3.977     3.724     0.253     6.783
59 phenylimidazole -090                      4.287     3.955     0.332     8.401
59 phenylimidazole -080                      3.992     3.745     0.247     6.600
59 phenylimidazole -070                      3.306     3.141     0.165     5.262
59 phenylimidazole -060                      2.534     2.336     0.198     8.466
59 phenylimidazole -050                      1.738     1.506     0.232    15.430
59 phenylimidazole -040                      1.027     0.802     0.225    28.072
59 phenylimidazole -030                      0.524     0.328     0.196    59.643
59 phenylimidazole -020                      0.297     0.145     0.152   105.148
59 phenylimidazole -010                      0.336     0.233     0.103    44.219
59 phenylimidazole 000                       0.385     0.337     0.048    14.292
59 phenylimidazole 010                       0.336     0.233     0.103    44.172
59 phenylimidazole 020                       0.301     0.145     0.156   107.674
59 phenylimidazole 030                       0.524     0.328     0.196    59.748
59 phenylimidazole 040                       1.028     0.802     0.226    28.145
59 phenylimidazole 050                       1.739     1.506     0.233    15.442
59 phenylimidazole 060                       2.535     2.336     0.199     8.514
59 phenylimidazole 070                       3.304     3.141     0.163     5.187
59 phenylimidazole 080                       3.989     3.745     0.244     6.512
59 phenylimidazole 090                       4.283     3.955     0.328     8.293
59 phenylimidazole 100                       3.978     3.724     0.254     6.833
59 phenylimidazole 110                       3.288     3.121     0.167     5.361
59 phenylimidazole 120                       2.492     2.314     0.178     7.685
59 phenylimidazole 130                       1.709     1.496     0.213    14.230
59 phenylimidazole 140                       1.021     0.808     0.213    26.420
59 phenylimidazole 150                       0.536     0.338     0.198    58.575
59 phenylimidazole 160                       0.272     0.123     0.149   121.472
59 phenylimidazole 170                       0.229     0.152     0.077    50.379
59 phenylimidazole 180                       0.000     0.000     0.000     0.000
60 imidazolylpyridine -170                   0.268     0.250     0.018     7.254
60 imidazolylpyridine -160                   0.982     0.934     0.048     5.135
60 imidazolylpyridine -150                   2.106     2.020     0.086     4.250
60 imidazolylpyridine -140                   3.549     3.436     0.113     3.289
60 imidazolylpyridine -130                   5.167     5.057     0.110     2.175
60 imidazolylpyridine -120                   6.807     6.740     0.067     0.994
60 imidazolylpyridine -110                   8.319     8.289     0.030     0.365
60 imidazolylpyridine -100                   9.582     9.540     0.042     0.436
60 imidazolylpyridine -090                  10.330    10.344    -0.014    -0.131
60 imidazolylpyridine -080                  10.499    10.600    -0.101    -0.950
60 imidazolylpyridine -070                  10.418    10.448    -0.030    -0.282
60 imidazolylpyridine -060                  10.151    10.057     0.094     0.939
60 imidazolylpyridine -050                   9.783     9.626     0.157     1.633
60 imidazolylpyridine -040                   9.481     9.306     0.175     1.883
60 imidazolylpyridine -030                   9.350     9.186     0.164     1.780
60 imidazolylpyridine -020                   9.392     9.292     0.100     1.080
60 imidazolylpyridine -010                   9.552     9.512     0.040     0.421
60 imidazolylpyridine 000                    9.411     9.442    -0.031    -0.326
60 imidazolylpyridine 010                    9.544     9.512     0.032     0.337
60 imidazolylpyridine 020                    9.394     9.292     0.102     1.103
60 imidazolylpyridine 030                    9.347     9.186     0.161     1.748
60 imidazolylpyridine 040                    9.484     9.306     0.178     1.917
60 imidazolylpyridine 050                    9.788     9.626     0.162     1.687
60 imidazolylpyridine 060                   10.150    10.057     0.093     0.928
60 imidazolylpyridine 070                   10.416    10.448    -0.032    -0.303
60 imidazolylpyridine 080                   10.494    10.600    -0.106    -0.996
60 imidazolylpyridine 090                   10.326    10.344    -0.018    -0.176
60 imidazolylpyridine 100                    9.581     9.540     0.041     0.427
60 imidazolylpyridine 110                    8.319     8.289     0.030     0.362
60 imidazolylpyridine 120                    6.809     6.740     0.069     1.021
60 imidazolylpyridine 130                    5.168     5.057     0.111     2.187
60 imidazolylpyridine 140                    3.552     3.436     0.116     3.384
60 imidazolylpyridine 150                    2.105     2.020     0.085     4.229
60 imidazolylpyridine 160                    0.981     0.934     0.047     4.993
60 imidazolylpyridine 170                    0.264     0.250     0.014     5.425
60 imidazolylpyridine 180                    0.000     0.000     0.000     0.000
61 me_phenylimidazole -170                   1.152     1.202    -0.050    -4.140
61 me_phenylimidazole -160                   0.550     0.556    -0.006    -1.075
61 me_phenylimidazole -150                   0.119     0.101     0.018    18.023
61 me_phenylimidazole -140                   0.000     0.000     0.000     0.000
61 me_phenylimidazole -130                   0.208     0.252    -0.044   -17.392
61 me_phenylimidazole -120                   0.630     0.767    -0.137   -17.889
61 me_phenylimidazole -110                   1.045     1.388    -0.343   -24.739
61 me_phenylimidazole -100                   1.763     1.874    -0.111    -5.915
61 me_phenylimidazole -090                   1.818     2.058    -0.240   -11.656
61 me_phenylimidazole -080                   1.775     1.881    -0.106    -5.646
61 me_phenylimidazole -070                   1.002     1.419    -0.417   -29.376
61 me_phenylimidazole -060                   0.604     0.836    -0.232   -27.800
61 me_phenylimidazole -050                   0.237     0.321    -0.084   -26.099
61 me_phenylimidazole -040                   0.023     0.026    -0.003   -11.614
61 me_phenylimidazole -030                   0.122     0.074     0.048    64.993
61 me_phenylimidazole -020                   0.550     0.512     0.038     7.356
61 me_phenylimidazole -010                   1.200     1.200     0.000     0.035
61 me_phenylimidazole 000                    1.663     1.720    -0.057    -3.312
61 me_phenylimidazole 010                    1.195     1.200    -0.005    -0.455
61 me_phenylimidazole 020                    0.555     0.512     0.043     8.406
61 me_phenylimidazole 030                    0.126     0.074     0.052    70.427
61 me_phenylimidazole 040                    0.024     0.026    -0.002    -7.524
61 me_phenylimidazole 050                    0.234     0.321    -0.087   -27.120
61 me_phenylimidazole 060                    0.602     0.836    -0.234   -27.961
61 me_phenylimidazole 070                    1.003     1.419    -0.416   -29.300
61 me_phenylimidazole 080                    1.777     1.881    -0.104    -5.519
61 me_phenylimidazole 090                    1.820     2.058    -0.238   -11.555
61 me_phenylimidazole 100                    1.766     1.874    -0.108    -5.782
61 me_phenylimidazole 110                    1.045     1.388    -0.343   -24.715
61 me_phenylimidazole 120                    0.627     0.767    -0.140   -18.317
61 me_phenylimidazole 130                    0.210     0.252    -0.042   -16.838
61 me_phenylimidazole 140                    0.000     0.000     0.000       Inf
61 me_phenylimidazole 150                    0.120     0.101     0.019    18.738
61 me_phenylimidazole 160                    0.547     0.556    -0.009    -1.692
61 me_phenylimidazole 170                    1.149     1.202    -0.053    -4.379
61 me_phenylimidazole 180                    1.423     1.532    -0.109    -7.145
62 me_imidazolylpyridine -170                0.151     0.102     0.049    47.880
62 me_imidazolylpyridine -160                0.494     0.325     0.169    52.088
62 me_imidazolylpyridine -150                1.091     0.769     0.322    41.844
62 me_imidazolylpyridine -140                1.965     1.498     0.467    31.181
62 me_imidazolylpyridine -130                3.042     2.500     0.542    21.674
62 me_imidazolylpyridine -120                4.190     3.701     0.489    13.201
62 me_imidazolylpyridine -110                5.311     4.983     0.328     6.592
62 me_imidazolylpyridine -100                6.415     6.173     0.242     3.924
62 me_imidazolylpyridine -090                7.327     7.044     0.283     4.019
62 me_imidazolylpyridine -080                7.777     7.468     0.309     4.140
62 me_imidazolylpyridine -070                7.556     7.539     0.017     0.224
62 me_imidazolylpyridine -060                7.623     7.388     0.235     3.184
62 me_imidazolylpyridine -050                7.719     7.288     0.431     5.908
62 me_imidazolylpyridine -040                8.001     7.416     0.585     7.890
62 me_imidazolylpyridine -030                8.546     7.875     0.671     8.519
62 me_imidazolylpyridine -020                9.338     8.666     0.672     7.752
62 me_imidazolylpyridine -010               10.271     9.641     0.630     6.535
62 me_imidazolylpyridine 000                10.749    10.172     0.577     5.674
62 me_imidazolylpyridine 010                10.275     9.641     0.634     6.572
62 me_imidazolylpyridine 020                 9.337     8.666     0.671     7.744
62 me_imidazolylpyridine 030                 8.545     7.875     0.670     8.505
62 me_imidazolylpyridine 040                 8.002     7.416     0.586     7.901
62 me_imidazolylpyridine 050                 7.719     7.288     0.431     5.918
62 me_imidazolylpyridine 060                 7.622     7.388     0.234     3.162
62 me_imidazolylpyridine 070                 7.555     7.539     0.016     0.216
62 me_imidazolylpyridine 080                 7.773     7.468     0.305     4.083
62 me_imidazolylpyridine 090                 7.329     7.044     0.285     4.044
62 me_imidazolylpyridine 100                 6.415     6.173     0.242     3.927
62 me_imidazolylpyridine 110                 5.308     4.983     0.325     6.512
62 me_imidazolylpyridine 120                 4.189     3.701     0.488    13.175
62 me_imidazolylpyridine 130                 3.047     2.500     0.547    21.878
62 me_imidazolylpyridine 140                 1.967     1.498     0.469    31.334
62 me_imidazolylpyridine 150                 1.087     0.769     0.318    41.360
62 me_imidazolylpyridine 160                 0.496     0.325     0.171    52.545
62 me_imidazolylpyridine 170                 0.152     0.102     0.050    48.910
62 me_imidazolylpyridine 180                 0.000     0.000     0.000     0.000
==========================================================================================
RMSE                0.372   kcal/mol
MUE                 0.270   kcal/mol
------------------------------------------------------------------------------------------
MSE                 0.004   kcal/mol
min                -1.611   kcal/mol
max                 1.377   kcal/mol
range               2.988   kcal/mol
min abs             0.000   kcal/mol
max abs             1.611   kcal/mol
==========================================================================================
RMSE                  Inf   %
MUE                   Inf   %
MSE                   NaN   %
min                  -Inf   %
max                   Inf   %
range                 Inf   %
min abs             0.000   %
max abs               Inf   %
------------------------------------------------------------------------------------------
RMSE/|avg|         12.748   %
MUE/|avg|           9.258   %
==========================================================================================
Statistics for groups:
01_butane      (36) RMSE      0.251   MSE      -0.165   kcal/mol
02_E_pentene   (36) RMSE      0.211   MSE      -0.030   kcal/mol
03_4_Me_pentene(36) RMSE      0.192   MSE      -0.116   kcal/mol
04_3_Me_pentene(36) RMSE      0.199   MSE       0.084   kcal/mol
05_ethane_diol (36) RMSE      0.567   MSE      -0.422   kcal/mol
06_meo_methanol(36) RMSE      0.501   MSE      -0.364   kcal/mol
07_fluoropropane(36) RMSE      0.248   MSE      -0.170   kcal/mol
08_fluorobutane(36) RMSE      0.222   MSE      -0.158   kcal/mol
09_difluorobutane(36) RMSE      0.195   MSE      -0.105   kcal/mol
10_trifluorobutane(36) RMSE      0.228   MSE      -0.173   kcal/mol
11_me_acetamide(36) RMSE      0.651   MSE      -0.110   kcal/mol
12_me_acetate  (36) RMSE      0.653   MSE      -0.504   kcal/mol
13_dimethylurea(36) RMSE      0.455   MSE       0.017   kcal/mol
14_Et_acetamide(36) RMSE      0.243   MSE      -0.187   kcal/mol
15_Et_Me_acetamide(36) RMSE      0.182   MSE       0.051   kcal/mol
16_N_me_sulfonamide(36) RMSE      0.450   MSE      -0.224   kcal/mol
17_ethylbenzene(36) RMSE      0.223   MSE      -0.198   kcal/mol
18_N_me_aniline(36) RMSE      0.278   MSE       0.098   kcal/mol
19_anisole     (36) RMSE      0.203   MSE      -0.120   kcal/mol
20_2_MeO_Me_pyridine(36) RMSE      0.621   MSE      -0.583   kcal/mol
21_pyridinyl_ethanone(36) RMSE      0.358   MSE       0.330   kcal/mol
22_pyrrollyethanone(36) RMSE      0.745   MSE       0.541   kcal/mol
23_furanylethanone(36) RMSE      0.644   MSE       0.548   kcal/mol
24_thiophenylethanone(36) RMSE      0.481   MSE       0.408   kcal/mol
25_imidazolylethanone(36) RMSE      0.573   MSE       0.481   kcal/mol
26_me_imidazolylethanone(36) RMSE      0.523   MSE       0.431   kcal/mol
27_oxazolylethanone(36) RMSE      0.423   MSE       0.390   kcal/mol
28_thiazolylethanone(36) RMSE      0.275   MSE       0.237   kcal/mol
29_sulfonylthiazole(36) RMSE      0.326   MSE      -0.223   kcal/mol
30_sulfonamide (36) RMSE      0.419   MSE       0.202   kcal/mol
31_N_phenylacetamide(36) RMSE      0.388   MSE      -0.126   kcal/mol
32_benzamide   (36) RMSE      0.223   MSE       0.064   kcal/mol
33_pyridinyl_acetamide(36) RMSE      0.334   MSE      -0.095   kcal/mol
34_pyrimidinyl_acetamide(36) RMSE      0.231   MSE       0.184   kcal/mol
35_pyridinyl_urea(36) RMSE      0.280   MSE       0.183   kcal/mol
36_pyrrollyacetamide(36) RMSE      0.522   MSE      -0.263   kcal/mol
37_furanylacetamide(36) RMSE      0.385   MSE      -0.012   kcal/mol
38_thiophenylacetamide(36) RMSE      0.656   MSE      -0.320   kcal/mol
39_imidazolylacetamide(36) RMSE      0.403   MSE      -0.254   kcal/mol
40_me_imidazolylacetamide(36) RMSE      0.286   MSE      -0.012   kcal/mol
41_oxazolylacetamide(36) RMSE      0.434   MSE       0.374   kcal/mol
42_thiazolylacetamide(36) RMSE      0.438   MSE      -0.220   kcal/mol
43_biphenyl    (36) RMSE      0.300   MSE       0.253   kcal/mol
44_phenylpyridine(36) RMSE      0.139   MSE      -0.063   kcal/mol
45_phenylpyrimidine(36) RMSE      0.089   MSE       0.061   kcal/mol
46_bipyridine  (36) RMSE      0.213   MSE       0.136   kcal/mol
47_fluorobiphenyl(36) RMSE      0.418   MSE       0.284   kcal/mol
48_fluorophenyl_pyridine(36) RMSE      0.311   MSE      -0.181   kcal/mol
49_phenylfuran (36) RMSE      0.214   MSE       0.154   kcal/mol
50_furanylpyridine(36) RMSE      0.246   MSE      -0.074   kcal/mol
51_phenylthiophene(36) RMSE      0.192   MSE      -0.134   kcal/mol
52_thiophenylpyridine(36) RMSE      0.432   MSE      -0.341   kcal/mol
53_phenyloxazole(36) RMSE      0.116   MSE       0.045   kcal/mol
54_pyridinyloxazole(36) RMSE      0.217   MSE       0.157   kcal/mol
55_phenylthiazole(36) RMSE      0.250   MSE       0.202   kcal/mol
56_pyridinylthiazole(36) RMSE      0.324   MSE      -0.199   kcal/mol
57_phenylpyrrole(36) RMSE      0.152   MSE      -0.100   kcal/mol
58_pyrrollypyridine(36) RMSE      0.246   MSE       0.040   kcal/mol
59_phenylimidazole(36) RMSE      0.197   MSE       0.185   kcal/mol
60_imidazolylpyridine(36) RMSE      0.094   MSE       0.060   kcal/mol
61_me_phenylimidazole(36) RMSE      0.161   MSE      -0.097   kcal/mol
62_me_imidazolylpyridine(36) RMSE      0.427   MSE       0.374   kcal/mol
--------------------------------------------------------------------------------
01_butane      RMSE/|avg|     11.74 %
02_E_pentene   RMSE/|avg|     19.85 %
03_4_Me_penteneRMSE/|avg|     15.43 %
04_3_Me_penteneRMSE/|avg|     17.51 %
05_ethane_diol RMSE/|avg|     18.97 %
06_meo_methanolRMSE/|avg|     17.70 %
07_fluoropropaneRMSE/|avg|     12.78 %
08_fluorobutaneRMSE/|avg|     11.86 %
09_difluorobutaneRMSE/|avg|     10.50 %
10_trifluorobutaneRMSE/|avg|     12.67 %
11_me_acetamideRMSE/|avg|     11.90 %
12_me_acetate  RMSE/|avg|     8.17 %
13_dimethylureaRMSE/|avg|     15.00 %
14_Et_acetamideRMSE/|avg|     17.05 %
15_Et_Me_acetamideRMSE/|avg|     8.83 %
16_N_me_sulfonamideRMSE/|avg|     25.48 %
17_ethylbenzeneRMSE/|avg|     37.57 %
18_N_me_anilineRMSE/|avg|     21.14 %
19_anisole     RMSE/|avg|     11.38 %
20_2_MeO_Me_pyridineRMSE/|avg|     35.97 %
21_pyridinyl_ethanoneRMSE/|avg|     7.65 %
22_pyrrollyethanoneRMSE/|avg|     11.61 %
23_furanylethanoneRMSE/|avg|     15.80 %
24_thiophenylethanoneRMSE/|avg|     13.51 %
25_imidazolylethanoneRMSE/|avg|     7.57 %
26_me_imidazolylethanoneRMSE/|avg|     7.10 %
27_oxazolylethanoneRMSE/|avg|     11.43 %
28_thiazolylethanoneRMSE/|avg|     5.32 %
29_sulfonylthiazoleRMSE/|avg|     15.23 %
30_sulfonamide RMSE/|avg|     16.83 %
31_N_phenylacetamideRMSE/|avg|     33.31 %
32_benzamide   RMSE/|avg|     26.16 %
33_pyridinyl_acetamideRMSE/|avg|     8.82 %
34_pyrimidinyl_acetamideRMSE/|avg|     10.02 %
35_pyridinyl_ureaRMSE/|avg|     9.52 %
36_pyrrollyacetamideRMSE/|avg|     14.85 %
37_furanylacetamideRMSE/|avg|     14.33 %
38_thiophenylacetamideRMSE/|avg|     42.88 %
39_imidazolylacetamideRMSE/|avg|     7.19 %
40_me_imidazolylacetamideRMSE/|avg|     15.36 %
41_oxazolylacetamideRMSE/|avg|     27.26 %
42_thiazolylacetamideRMSE/|avg|     9.80 %
43_biphenyl    RMSE/|avg|     28.19 %
44_phenylpyridineRMSE/|avg|     10.67 %
45_phenylpyrimidineRMSE/|avg|     3.23 %
46_bipyridine  RMSE/|avg|     4.47 %
47_fluorobiphenylRMSE/|avg|     37.78 %
48_fluorophenyl_pyridineRMSE/|avg|     14.17 %
49_phenylfuran RMSE/|avg|     12.61 %
50_furanylpyridineRMSE/|avg|     6.70 %
51_phenylthiopheneRMSE/|avg|     23.33 %
52_thiophenylpyridineRMSE/|avg|     18.01 %
53_phenyloxazoleRMSE/|avg|     4.60 %
54_pyridinyloxazoleRMSE/|avg|     6.98 %
55_phenylthiazoleRMSE/|avg|     15.09 %
56_pyridinylthiazoleRMSE/|avg|     6.24 %
57_phenylpyrroleRMSE/|avg|     15.39 %
58_pyrrollypyridineRMSE/|avg|     4.71 %
59_phenylimidazoleRMSE/|avg|     12.45 %
60_imidazolylpyridineRMSE/|avg|     1.30 %
61_me_phenylimidazoleRMSE/|avg|     18.05 %
62_me_imidazolylpyridineRMSE/|avg|     8.05 %
==========================================================================================
