# Supplementary material for: PM6-ML: The Synergy of Semiempirical Quantum Chemistry and Machine Learning Transformed into a Practical Computational Method
Source: J Chem Theory Comput. 2025 Jan 3;21(2):678–90. doi: 10.1021/acs.jctc.4c01330 (PMC11780751; doi:10.1021/acs.jctc.4c01330)
Supplement: Supplementary file 2 — ct4c01330_si_002.zip [file ct4c01330_si_002.zip › SI_validation_outputs/MACE-OFF23/D442]

        _______  
       /\______\ 
      / /      / 
     / / Cuby /   Dataset calculation
     \/______/   
                 
Selected 26 out of 4420 data set entries
==========================================================================================
name                                             E      Eref     error  error(%)
------------------------------------------------------------------------------------------
1.02.18 hydrogen--butadyine 1.00            -0.313    -0.461     0.148    32.201
1.06.43 toluene--cyclohexane 1.00           -3.740    -3.652    -0.088    -2.397
1.06.58 neohexane--propyne 1.00             -2.743    -2.541    -0.202    -7.937
1.07.45 benzene--nitrogen 1.00              -2.329    -1.518    -0.811   -53.456
1.07.78 cyclohexane--nitrogen 1.00           0.130    -0.938     1.068   113.845
2.02.06 hydrogen--thioacetone 1.00          -0.627    -0.847     0.220    26.022
2.03.10 23dimethylbutane--diphosphine...    -2.419    -2.740     0.321    11.719
2.03.18 neopentane--phosphine 1.00          -0.645    -1.278     0.633    49.496
2.03.57 propyne--diphosphene 1.00           -2.622    -2.114    -0.508   -24.036
2.04.14 cyclohexane--dimethylsulfide ...    -2.428    -2.552     0.124     4.846
2.04.38 ethene--carbondisulfide 1.00        -1.368    -1.599     0.231    14.445
2.06.20 135triazine--sulfur 1.00            -2.187    -4.343     2.156    49.643
2.12.14 phosphorus4--thiophene 1.00         -3.977    -4.006     0.029     0.729
2.12.24 diphosphene--trithiane 1.00         -4.176    -3.947    -0.229    -5.793
2.13.08 trithiane--trithiane 1.00           -4.892    -7.018     2.126    30.292
3.04.02 hydrogen--diiodomethane 1.00        -0.554    -0.528    -0.026    -4.957
3.05.14 butadyine--tetrafluoromethane...    -1.306    -1.307     0.001     0.052
3.09.04 methylamine--trifluoromethane...    -1.660    -1.339    -0.321   -23.954
3.09.08 diazene--fluorine 1.00              -3.034    -0.504    -2.530  -501.977
3.09.10 diazomethane--fluorine 1.00         -0.611    -0.930     0.319    34.334
3.11.04 hydrazine--tetrabromomethane ...    -2.620    -2.540    -0.080    -3.135
3.13.02 diacetonediperoxide--tetraflu...    -1.813    -4.482     2.669    59.560
3.23.06 phosphorus4--bromine 1.00           -1.742    -2.678     0.936    34.958
3.27.10 carbondisulfide--bromine 1.00       -0.284    -2.208     1.924    87.133
3.29.03 fluorine--trifluoromethane 1.00     -0.194    -0.631     0.437    69.263
3.30.01 tetrafluoromethane--tetrachlo...    -0.693    -1.490     0.797    53.469
==========================================================================================
RMSE                1.094   kcal/mol
MUE                 0.728   kcal/mol
------------------------------------------------------------------------------------------
MSE                 0.359   kcal/mol
min                -2.530   kcal/mol
max                 2.669   kcal/mol
range               5.199   kcal/mol
min abs             0.001   kcal/mol
max abs             2.669   kcal/mol
==========================================================================================
RMSE              107.094   %
MUE                49.986   %
MSE                 1.706   %
min              -501.977   %
max               113.845   %
range             615.822   %
min abs             0.052   %
max abs           501.977   %
------------------------------------------------------------------------------------------
RMSE/|avg|         48.875   %
MUE/|avg|          32.537   %
==========================================================================================
Statistics for groups:
HBCNO          (5)  RMSE      0.611   MSE       0.023   kcal/mol
PS             (10) RMSE      1.005   MSE       0.510   kcal/mol
Halogens       (11) RMSE      1.319   MSE       0.375   kcal/mol
NobleGases     (0)  RMSE        NaN   MSE         NaN   kcal/mol
--------------------------------------------------------------------------------
HBCNO          RMSE/|avg|     33.56 %
PS             RMSE/|avg|     33.01 %
Halogens       RMSE/|avg|     77.86 %
NobleGases     RMSE/|avg|     NaN %
==========================================================================================
Errors along the curve, total
       x      RMSE       MUE       MSE
    1.00     1.094     0.728     0.359
==========================================================================================
