# Supplementary material for: PM6-ML: The Synergy of Semiempirical Quantum Chemistry and Machine Learning Transformed into a Practical Computational Method
Source: J Chem Theory Comput. 2025 Jan 3;21(2):678–90. doi: 10.1021/acs.jctc.4c01330 (PMC11780751; doi:10.1021/acs.jctc.4c01330)
Supplement: Supplementary file 2 — ct4c01330_si_002.zip [file ct4c01330_si_002.zip › SI_validation_outputs/MACE-OFF23/HB375]

        _______  
       /\______\ 
      / /      / 
     / / Cuby /   Dataset calculation
     \/______/   
                 
Selected 50 out of 3750 data set entries
==========================================================================================
name                                             E      Eref     error  error(%)
------------------------------------------------------------------------------------------
1.001 acetic acid ... acetaldehyde 1.00    -10.388   -10.810     0.422     3.905
1.002 acetic acid ... acetamide 1.00       -19.220   -19.325     0.105     0.544
1.004 acetic acid ... dimethylcarbona...   -11.290   -12.218     0.928     7.598
1.007 acetic acid ... furan 1.00            -6.563    -7.110     0.547     7.689
1.011 acetic acid ... nitromethane 1.00     -8.729    -9.112     0.383     4.207
1.014 acetic acid ... water 1.00           -10.608   -11.155     0.547     4.904
1.017 methanol ... acetic acid 1.00         -6.705    -6.691    -0.014    -0.216
1.023 methanol ... methanol 1.00            -5.754    -5.871     0.117     1.999
1.037 phenol ... methanol 1.00              -8.182    -8.391     0.209     2.493
1.039 phenol ... nitromethane 1.00          -7.667    -7.818     0.151     1.931
1.040 phenol ... nitrosomethane 1.00        -6.141    -5.795    -0.346    -5.978
1.053 water ... methylacetate 1.00          -6.438    -6.760     0.322     4.769
1.055 water ... nitrosomethane 1.00         -4.511    -4.412    -0.099    -2.253
2.008 1H-pyrrole ... methanol 1.00          -5.873    -6.262     0.389     6.209
2.010 1H-pyrrole ... nitromethane 1.00      -5.529    -5.179    -0.350    -6.753
2.013 1H-pyrrole ... water 1.00             -5.101    -5.319     0.218     4.091
2.015 ammonia ... acetamide 1.00            -4.949    -4.973     0.024     0.480
2.049 methylamine ... acetamide 1.00        -5.386    -5.275    -0.111    -2.103
3.001 acetic acid ... acetonitrile 1.00     -8.378    -9.052     0.674     7.444
3.006 acetic acid ... methylamine 1.00     -13.892   -13.707    -0.185    -1.352
3.009 acetic acid ... nitrosomethane ...    -8.085    -8.624     0.539     6.248
3.013 methanol ... acetonitrile 1.00        -4.859    -5.198     0.339     6.527
3.014 methanol ... ammonia 1.00             -6.923    -6.853    -0.070    -1.021
3.016 methanol ... dimethylamine 1.00       -8.491    -8.344    -0.147    -1.759
3.017 methanol ... dimethyldiazene 1.00     -5.984    -6.351     0.367     5.785
3.019 methanol ... methylazide 1.00         -4.669    -4.958     0.289     5.836
3.032 phenol ... N-methyl-2-propanimi...   -12.715   -12.827     0.112     0.871
3.035 water ... acetonitrile 1.00           -4.556    -4.879     0.323     6.630
4.004 1H-pyrrole ... dimethylamine 1.00     -8.059    -8.373     0.314     3.745
4.008 1H-pyrrole ... N-methyl-2-propa...    -8.792    -9.228     0.436     4.729
4.013 ammonia ... dimethyldiazene 1.00      -3.006    -3.295     0.289     8.782
4.018 aniline ... ammonia 1.00              -5.121    -5.272     0.151     2.858
4.023 aniline ... methylcyanate 1.00        -7.760    -8.672     0.912    10.520
4.038 methylamine ... dimethylamine 1.00    -4.665    -4.335    -0.330    -7.606
4.044 N-methylacetamide ... acetonitr...    -5.640    -6.024     0.384     6.377
4.046 N-methylacetamide ... aniline 1.00    -7.289    -7.129    -0.160    -2.238
5.003 ethyne ... acetic acid 1.00           -3.899    -3.574    -0.325    -9.091
5.006 ethyne ... dimethylether 1.00         -3.079    -3.485     0.406    11.636
5.014 ethyne ... water 1.00                 -2.911    -2.848    -0.063    -2.220
5.018 nitromethane ... N-methylacetam...    -7.994    -8.477     0.483     5.694
6.001 ethyne ... acetonitrile 1.00          -2.870    -3.092     0.222     7.186
6.004 ethyne ... dimethylamine 1.00         -4.458    -4.599     0.141     3.066
6.012 methylcyanate ... ammonia 1.00        -5.400    -5.725     0.325     5.682
7.009 ammonia ... nitromethane 1.00         -5.626    -5.249    -0.377    -7.185
7.053 ethene ... ammonia 1.00               -1.385    -1.343    -0.042    -3.097
7.069 ethene ... N-methyl-2-propanimi...    -2.726    -2.796     0.070     2.520
7.074 ethene ... water 1.00                 -2.792    -2.529    -0.263   -10.381
7.083 methane ... ammonia 1.00              -0.729    -0.760     0.031     4.082
7.085 methane ... dimethylamine 1.00        -1.407    -1.567     0.160    10.226
7.105 methanol ... methylisocyanide 1.00    -3.750    -4.354     0.604    13.866
==========================================================================================
RMSE                0.361   kcal/mol
MUE                 0.296   kcal/mol
------------------------------------------------------------------------------------------
MSE                 0.181   kcal/mol
min                -0.377   kcal/mol
max                 0.928   kcal/mol
range               1.305   kcal/mol
min abs             0.014   kcal/mol
max abs             0.928   kcal/mol
==========================================================================================
RMSE                5.976   %
MUE                 5.088   %
MSE                 2.558   %
min               -10.381   %
max                13.866   %
range              24.247   %
min abs             0.216   %
max abs            13.866   %
------------------------------------------------------------------------------------------
RMSE/|avg|          5.530   %
MUE/|avg|           4.545   %
==========================================================================================
Statistics for groups:
OH-O           (13) RMSE      0.403   MSE       0.252   kcal/mol
NH-O           (5)  RMSE      0.258   MSE       0.034   kcal/mol
OH-N           (10) RMSE      0.354   MSE       0.224   kcal/mol
NH-N           (8)  RMSE      0.434   MSE       0.250   kcal/mol
CH-N           (3)  RMSE      0.242   MSE       0.230   kcal/mol
CH-O           (4)  RMSE      0.356   MSE       0.125   kcal/mol
noHB           (7)  RMSE      0.295   MSE       0.026   kcal/mol
--------------------------------------------------------------------------------
OH-O           RMSE/|avg|     4.54 %
NH-O           RMSE/|avg|     4.78 %
OH-N           RMSE/|avg|     4.39 %
NH-N           RMSE/|avg|     6.64 %
CH-N           RMSE/|avg|     5.40 %
CH-O           RMSE/|avg|     7.75 %
noHB           RMSE/|avg|     11.10 %
==========================================================================================
Errors along the curve, total
       x      RMSE       MUE       MSE
    1.00     0.361     0.296     0.181
==========================================================================================
