# Supplementary material for: PM6-ML: The Synergy of Semiempirical Quantum Chemistry and Machine Learning Transformed into a Practical Computational Method
Source: J Chem Theory Comput. 2025 Jan 3;21(2):678–90. doi: 10.1021/acs.jctc.4c01330 (PMC11780751; doi:10.1021/acs.jctc.4c01330)
Supplement: Supplementary file 2 — ct4c01330_si_002.zip [file ct4c01330_si_002.zip › SI_validation_outputs/MACE-OFF23/HB300SPX]

        _______  
       /\______\ 
      / /      / 
     / / Cuby /   Dataset calculation
     \/______/   
                 
Selected 50 out of 3000 data set entries
==========================================================================================
name                                             E      Eref     error  error(%)
------------------------------------------------------------------------------------------
1.01 phosphine ... ammonia 1.00             -1.982    -1.082    -0.900   -83.158
1.04 phosphine ... trimethylamine 1.00      -2.195    -2.143    -0.052    -2.408
1.06 methanethiol ... methylamine 1.00      -3.905    -3.886    -0.019    -0.501
1.22 hydrogenchloride ... ammonia 1.00      -5.570    -9.680     4.110    42.459
1.29 hydrogenbromide ... methylazide ...    -3.124    -5.051     1.927    38.148
1.33 hydrogeniodide ... methylazide 1.00    -3.281    -3.765     0.484    12.845
2.01 difluorophosphine ... acetone 1.00     -3.621    -3.794     0.173     4.550
2.04 sulfane ... acetamide 1.00             -4.425    -4.586     0.161     3.500
2.09 sulfane ... N-methylacetamide 1.00     -4.395    -4.769     0.374     7.850
2.16 hydrogenfluoride ... dimethylsul...    -7.467   -11.186     3.719    33.251
2.19 hydrogenfluoride ... phosphoric ...    -5.780    -9.159     3.379    36.894
2.20 hydrogenfluoride ... sulfur diox...    -3.973    -4.527     0.554    12.241
2.22 hydrogenchloride ... acetamide 1.00    -7.416   -11.776     4.360    37.023
2.24 hydrogenchloride ... dimethylsul...    -5.181    -7.777     2.596    33.378
2.26 hydrogenchloride ... methanol 1.00     -4.359    -6.861     2.502    36.460
2.29 hydrogenchloride ... sulfur diox...    -1.897    -2.816     0.919    32.646
2.32 hydrogenbromide ... acetone 1.00       -5.000    -6.867     1.867    27.184
2.33 hydrogenbromide ... chloric acid...    -1.617    -2.684     1.067    39.737
2.44 hydrogeniodide ... bromic acid 1.00     0.479    -2.694     3.173   117.784
3.07 ammonia ... trimethylphosphine 1.00    -2.253    -3.253     1.000    30.740
3.34 hydrogenchloride ... phosphaalke...    -2.836    -4.782     1.946    40.688
3.42 hydrogenbromide ... phosphaalkyn...    -1.686    -3.415     1.729    50.634
4.04 ethyne ... tetrahydrothiophene 1.00    -3.602    -3.650     0.048     1.319
4.11 methylamine ... dimethylsulfide ...    -4.348    -4.238    -0.110    -2.600
4.13 N-methylacetamide ... dimethyldi...    -4.575    -4.946     0.371     7.502
4.17 acetic acid ... thioacetone 1.00       -7.296    -7.742     0.446     5.760
4.51 hydrogeniodide ... methanethiol ...    -3.315    -4.039     0.724    17.917
5.02 dimethylsulfone ... difluorophos...    -4.075    -6.993     2.918    41.725
5.07 methanethiol ... difluorophosphi...    -1.787    -4.514     2.727    60.411
5.08 methylcyanate ... difluorophosph...    -2.933    -5.603     2.670    47.649
5.18 acetic acid ... fluorine 1.00          -1.446    -1.717     0.271    15.801
5.22 methanol ... fluorine 1.00             -4.174    -0.839    -3.335  -397.495
5.27 difluorophosphine ... fluorine 1.00    -2.036    -0.672    -1.364  -203.035
5.33 hydrogenfluoride ... tetrafluoro...    -0.662    -1.263     0.601    47.619
5.40 hydrogeniodide ... hydrogenfluor...    -1.876    -1.658    -0.218   -13.171
6.05 acetic acid ... chlorine 1.00           0.003    -4.311     4.314   100.073
6.06 acetic acid ... hydrogenchloride...    -1.999    -2.452     0.453    18.479
6.08 acetic acid ... phosphorus trich...    -2.135    -2.567     0.432    16.841
6.11 methanol ... phosphorus trichlor...    -2.076    -2.656     0.580    21.849
6.26 hydrogenbromide ... methylchlori...    -1.684    -3.355     1.671    49.814
6.28 hydrogenbromide ... disulfur dic...    -1.371    -2.578     1.207    46.802
6.32 hydrogeniodide ... disulfur dich...    -2.459    -2.451    -0.008    -0.310
7.01 N-methylacetamide ... methylbrom...    -4.219    -4.224     0.005     0.122
7.03 acetic acid ... hydrogenbromide ...    -1.149    -3.089     1.940    62.793
7.14 hydrogenbromide ... methylbromid...    -1.735    -3.433     1.698    49.452
8.02 acetic acid ... iodine 1.00             2.135    -6.554     8.689   132.580
8.04 chloric acid ... hydrogeniodide ...    -3.640    -4.006     0.366     9.140
8.10 hydrogenfluoride ... hydrogeniod...    -2.085    -2.512     0.427    16.981
8.17 hydrogenbromide ... methyliodide...    -2.183    -3.332     1.149    34.479
8.18 hydrogeniodide ... iodine 1.00         -3.296    -2.001    -1.295   -64.710
==========================================================================================
RMSE                2.232   kcal/mol
MUE                 1.541   kcal/mol
------------------------------------------------------------------------------------------
MSE                 1.249   kcal/mol
min                -3.335   kcal/mol
max                 8.689   kcal/mol
range              12.024   kcal/mol
min abs             0.005   kcal/mol
max abs             8.689   kcal/mol
==========================================================================================
RMSE               76.784   %
MUE                44.210   %
MSE                13.515   %
min              -397.495   %
max               132.580   %
range             530.076   %
min abs             0.122   %
max abs           397.495   %
------------------------------------------------------------------------------------------
RMSE/|avg|         52.173   %
MUE/|avg|          36.012   %
==========================================================================================
Statistics for groups:
XH-N           (6)  RMSE      1.900   MSE       0.925   kcal/mol
XH-O           (13) RMSE      2.374   MSE       1.911   kcal/mol
XH-P           (3)  RMSE      1.610   MSE       1.558   kcal/mol
XH-S           (5)  RMSE      0.418   MSE       0.296   kcal/mol
XH-F           (8)  RMSE      2.137   MSE       0.534   kcal/mol
XH-Cl          (7)  RMSE      1.836   MSE       1.236   kcal/mol
XH-Br          (3)  RMSE      1.488   MSE       1.214   kcal/mol
XH-I           (5)  RMSE      3.970   MSE       1.867   kcal/mol
--------------------------------------------------------------------------------
XH-N           RMSE/|avg|     44.51 %
XH-O           RMSE/|avg|     38.83 %
XH-P           RMSE/|avg|     42.18 %
XH-S           RMSE/|avg|     8.50 %
XH-F           RMSE/|avg|     73.51 %
XH-Cl          RMSE/|avg|     63.08 %
XH-Br          RMSE/|avg|     41.55 %
XH-I           RMSE/|avg|     107.86 %
==========================================================================================
Errors along the curve, total
       x      RMSE       MUE       MSE
    1.00     2.232     1.541     1.249
==========================================================================================
