# Supplementary material for: PM6-ML: The Synergy of Semiempirical Quantum Chemistry and Machine Learning Transformed into a Practical Computational Method
Source: J Chem Theory Comput. 2025 Jan 3;21(2):678–90. doi: 10.1021/acs.jctc.4c01330 (PMC11780751; doi:10.1021/acs.jctc.4c01330)
Supplement: Supplementary file 2 — ct4c01330_si_002.zip [file ct4c01330_si_002.zip › SI_validation_outputs/MACE-OFF23/R739]

        _______  
       /\______\ 
      / /      / 
     / / Cuby /   Dataset calculation
     \/______/   
                 
Selected 22 out of 3695 data set entries
==========================================================================================
name                                             E      Eref     error  error(%)
------------------------------------------------------------------------------------------
001.03 dihydrogen ... dihydrogen 1.00        2.574     2.825    -0.251    -8.895
001.15 methane(H) ... methane(H) 1.00        2.838     2.856    -0.018    -0.631
004.20 nitromethane ... methane(H) 1.00      1.794     1.682     0.112     6.631
004.24 pyridine ... hydrogen fluoride...     2.129     3.210    -1.081   -33.673
006.05 methylamine ... hydrogen cyani...     1.587     2.340    -0.753   -32.194
007.13 methanol ... ethyne(H) 1.00           2.189     2.330    -0.141    -6.073
008.06 furan ... ethyne(C) 1.00              2.049     2.157    -0.108    -5.014
009.10 nitromethane ... acetone 1.00         2.792     0.547     2.245   410.494
009.13 pyridine ... acetone 1.00             2.351     2.235     0.116     5.191
010.09 water ... methanol 1.00               2.239     2.225     0.014     0.619
015.02 phosphine ... CH3PCH2 1.00            1.846     2.666    -0.820   -30.774
016.09 methanethiol ... hydrogen fluo...     4.807     3.598     1.209    33.615
017.15 thiophene ... ethyne(C) 1.00          1.306     2.270    -0.964   -42.445
018.03 methanethiol ... ammonia 1.00         1.755     2.392    -0.637   -26.643
019.12 thiophene ... methanol 1.00           2.454     2.315     0.139     5.989
025.03 methanol ... cyanogen fluoride...     2.490     1.194     1.296   108.519
028.02 methylfluoride ... cyanogen fl...     2.659     1.101     1.558   141.525
033.03 phosphine ... cyanogen chlorid...     1.091     2.345    -1.254   -53.455
037.07 methylbromide ... dihydrogen 1.00     2.581     2.403     0.178     7.400
037.10 methylbromide ... methane(H) 1.00     2.509     2.320     0.189     8.152
039.05 methylbromide ... hydrogen cya...     1.393     2.053    -0.660   -32.161
053.02 methylchloride ... cyanogen io...     4.047     2.354     1.693    71.902
==========================================================================================
RMSE                0.940   kcal/mol
MUE                 0.702   kcal/mol
------------------------------------------------------------------------------------------
MSE                 0.094   kcal/mol
min                -1.254   kcal/mol
max                 2.245   kcal/mol
range               3.499   kcal/mol
min abs             0.014   kcal/mol
max abs             2.245   kcal/mol
==========================================================================================
RMSE               99.202   %
MUE                48.727   %
MSE                24.004   %
min               -53.455   %
max               410.494   %
range             463.949   %
min abs             0.619   %
max abs           410.494   %
------------------------------------------------------------------------------------------
RMSE/|avg|         41.842   %
MUE/|avg|          31.236   %
==========================================================================================
Statistics for groups:
HCNO           (10) RMSE      0.831   MSE       0.013   kcal/mol
PS             (5)  RMSE      0.835   MSE      -0.215   kcal/mol
Halogens       (7)  RMSE      1.137   MSE       0.429   kcal/mol
NobleGases     (0)  RMSE        NaN   MSE         NaN   kcal/mol
--------------------------------------------------------------------------------
HCNO           RMSE/|avg|     37.07 %
PS             RMSE/|avg|     31.55 %
Halogens       RMSE/|avg|     57.79 %
NobleGases     RMSE/|avg|     NaN %
==========================================================================================
Errors along the curve, total
       x      RMSE       MUE       MSE
    1.00     0.940     0.702     0.094
==========================================================================================
