# Supplementary material for: PM6-ML: The Synergy of Semiempirical Quantum Chemistry and Machine Learning Transformed into a Practical Computational Method
Source: J Chem Theory Comput. 2025 Jan 3;21(2):678–90. doi: 10.1021/acs.jctc.4c01330 (PMC11780751; doi:10.1021/acs.jctc.4c01330)
Supplement: Supplementary file 2 — ct4c01330_si_002.zip [file ct4c01330_si_002.zip › SI_validation_outputs/MACE-OFF23/SH250]

        _______  
       /\______\ 
      / /      / 
     / / Cuby /   Dataset calculation
     \/______/   
                 
Selected 43 out of 2500 data set entries
==========================================================================================
name                                             E      Eref     error  error(%)
------------------------------------------------------------------------------------------
1.2.07 chlorobenzene ... trimethylami...    -0.393    -2.258     1.865    82.616
1.2.08 chlorine ... trimethylamine 1.00      9.360   -14.518    23.878   164.469
1.3.01 trifluorochloromethane ... ace...    -0.693    -2.873     2.180    75.873
1.3.02 chlorine ... acetone 1.00             1.063    -4.244     5.307   125.053
1.3.03 trifluorochloromethane ... fur...    -0.070    -1.927     1.857    96.393
1.3.07 chlorine ... nitromethane 1.00        1.640    -2.813     4.453   158.286
1.4.03 chlorine ... dimethylthioether...     8.209    -9.062    17.271   190.591
1.5.01 chlorine ... fluorine 1.00           -0.074    -0.657     0.583    88.716
1.7.01 chlorine ... bromine 1.00             0.724    -1.777     2.501   140.761
2.1.01 bromine ... benzene 1.00              0.949    -4.221     5.170   122.474
2.2.01 bromine ... pyrazine 1.00             9.145    -8.920    18.065   202.528
2.2.06 bromobenzene ... trimethylamin...    -0.228    -3.959     3.731    94.240
2.3.04 bromomethane ... acetone 1.00        -0.425    -1.771     1.346    75.991
2.3.05 bromine ... furan 1.00                1.813    -3.552     5.365   151.035
2.3.08 bromomethane ... furan 1.00          -0.401    -1.577     1.176    74.598
2.3.10 trifluorobromomethane ... nitr...    -0.284    -2.938     2.654    90.349
2.5.01 bromine ... fluorine 1.00            -0.327    -0.775     0.448    57.841
3.1.02 iodomethane ... benzene 1.00         -0.365    -2.603     2.238    85.983
3.2.01 iodine ... acetonitrile 1.00          4.158    -5.453     9.611   176.256
3.2.06 iodobenzene ... pyrazine 1.00         1.530    -3.987     5.517   138.378
3.3.04 trifluoroiodomethane ... furan...    -0.202    -3.439     3.237    94.134
3.3.10 iodine ... nitromethane 1.00          3.161    -4.419     7.580   171.527
3.3.11 iodobenzene ... nitromethane 1.00    -0.167    -2.968     2.801    94.374
3.4.01 trifluoroiodomethane ... dimet...    -0.467    -6.344     5.877    92.641
3.4.03 iodine ... dimethylthioether 1.00     2.317   -10.823    13.140   121.412
3.6.01 trifluoroiodomethane ... chlor...     0.572    -1.837     2.409   131.149
3.7.01 trifluoroiodomethane ... bromi...     1.003    -2.237     3.240   144.838
3.7.02 iodomethane ... bromine 1.00          4.803    -5.021     9.824   195.668
3.8.02 iodomethane ... iodine 1.00           0.246    -2.005     2.251   112.261
4.1.09 sulfurdifluoride ... pyrazine ...     2.042    -8.968    11.010   122.775
4.1.15 12thiazole ... trimethylamine ...    -3.071    -5.115     2.044    39.962
4.2.04 sulfurdifluoride ... acetone 1.00    -2.642    -6.715     4.073    60.651
4.2.07 difluorothioformaldehyde ... f...    -1.058    -1.738     0.680    39.129
4.2.09 sulfurdifluoride ... nitrometh...    -0.533    -4.503     3.970    88.154
4.2.10 carbonylsulfide ... pyridine-N...    -2.348    -3.144     0.796    25.333
4.2.15 thiophene3one ... pyridine-N-o...    -4.473    -5.573     1.100    19.743
6.1.03 fluorophosphine ... acetonitri...     1.491    -5.173     6.664   128.821
6.1.09 tricyanophosphine ... pyrazine...    -4.720   -11.619     6.899    59.376
6.1.11 bis(difluorophosphanyl)thioeth...    -5.331   -11.745     6.414    54.609
6.2.03 fluorobromocyanophosphine ... ...    -4.993    -8.403     3.410    40.580
6.2.14 fluorophosphine ... nitrometha...    -1.744    -4.709     2.965    62.959
6.2.16 bis(difluorophosphanyl)thioeth...    -5.182   -10.420     5.238    50.267
6.2.18 fluorophosphine ... pyridine-N...    -1.838    -9.186     7.348    79.986
==========================================================================================
RMSE                7.257   kcal/mol
MUE                 5.307   kcal/mol
------------------------------------------------------------------------------------------
MSE                 5.307   kcal/mol
min                 0.448   kcal/mol
max                23.878   kcal/mol
range              23.429   kcal/mol
min abs             0.448   kcal/mol
max abs            23.878   kcal/mol
==========================================================================================
RMSE              113.064   %
MUE               102.855   %
MSE               102.855   %
min                19.743   %
max               202.528   %
range             182.785   %
min abs            19.743   %
max abs           202.528   %
------------------------------------------------------------------------------------------
RMSE/|avg|        144.480   %
MUE/|avg|         105.648   %
==========================================================================================
Statistics for groups:
Cl             (9)  RMSE     10.191   MSE       6.655   kcal/mol
Br             (8)  RMSE      7.126   MSE       4.744   kcal/mol
I              (12) RMSE      6.638   MSE       5.644   kcal/mol
S              (7)  RMSE      4.782   MSE       3.382   kcal/mol
Se             (0)  RMSE        NaN   MSE         NaN   kcal/mol
P              (7)  RMSE      5.794   MSE       5.562   kcal/mol
As             (0)  RMSE        NaN   MSE         NaN   kcal/mol
--------------------------------------------------------------------------------
Cl             RMSE/|avg|     228.56 %
Br             RMSE/|avg|     205.71 %
I              RMSE/|avg|     155.76 %
S              RMSE/|avg|     93.61 %
Se             RMSE/|avg|     NaN %
P              RMSE/|avg|     66.21 %
As             RMSE/|avg|     NaN %
==========================================================================================
Errors along the curve, total
       x      RMSE       MUE       MSE
    1.00     7.257     5.307     5.307
==========================================================================================
