# Supplementary material for: PM6-ML: The Synergy of Semiempirical Quantum Chemistry and Machine Learning Transformed into a Practical Computational Method
Source: J Chem Theory Comput. 2025 Jan 3;21(2):678–90. doi: 10.1021/acs.jctc.4c01330 (PMC11780751; doi:10.1021/acs.jctc.4c01330)
Supplement: Supplementary file 2 — ct4c01330_si_002.zip [file ct4c01330_si_002.zip › SI_validation_outputs/MACE-OFF23/S66]

        _______  
       /\______\ 
      / /      / 
     / / Cuby /   Dataset calculation
     \/______/   
                 
==========================================================================================
name                                             E      Eref     error  error(%)
------------------------------------------------------------------------------------------
01 Water ... Water                          -4.937    -5.011     0.074     1.481
02 Water ... MeOH                           -5.547    -5.701     0.154     2.702
03 Water ... MeNH2                          -7.085    -7.036    -0.049    -0.697
04 Water ... Peptide                        -7.849    -8.220     0.371     4.514
05 MeOH ... MeOH                            -5.709    -5.851     0.142     2.428
06 MeOH ... MeNH2                           -7.939    -7.666    -0.273    -3.559
07 MeOH ... Peptide                         -8.223    -8.337     0.114     1.367
08 MeOH ... Water                           -5.030    -5.087     0.057     1.117
09 MeNH2 ... MeOH                           -3.219    -3.113    -0.106    -3.415
10 MeNH2 ... MeNH2                          -4.301    -4.223    -0.078    -1.836
11 MeNH2 ... Peptide                        -5.576    -5.480    -0.096    -1.757
12 MeNH2 ... Water                          -7.500    -7.402    -0.098    -1.330
13 Peptide ... MeOH                         -6.023    -6.282     0.259     4.126
14 Peptide ... MeNH2                        -7.442    -7.561     0.119     1.574
15 Peptide ... Peptide                      -8.536    -8.721     0.185     2.118
16 Peptide ... Water                        -5.037    -5.199     0.162     3.124
17 Uracil ... Uracil (BP)                  -16.668   -17.448     0.780     4.472
18 Water ... Pyridine                       -6.806    -6.975     0.169     2.423
19 MeOH ... Pyridine                        -7.417    -7.510     0.093     1.243
20 AcOH ... AcOH                           -19.554   -19.415    -0.139    -0.715
21 AcNH2 ... AcNH2                         -16.089   -16.525     0.436     2.638
22 AcOH ... Uracil                         -19.463   -19.783     0.320     1.616
23 AcNH2 ... Uracil                        -18.667   -19.467     0.800     4.111
24 Benzene ... Benzene (pi-pi)              -2.814    -2.724    -0.090    -3.306
25 Pyridine ... Pyridine (pi-pi)            -3.862    -3.801    -0.061    -1.616
26 Uracil ... Uracil (pi-pi)               -10.096    -9.752    -0.344    -3.531
27 Benzene ... Pyridine (pi-pi)             -3.388    -3.342    -0.046    -1.389
28 Benzene ... Uracil (pi-pi)               -5.737    -5.593    -0.144    -2.580
29 Pyridine ... Uracil (pi-pi)              -6.706    -6.701    -0.005    -0.068
30 Benzene ... Ethene                       -1.310    -1.364     0.054     3.928
31 Uracil ... Ethene                        -3.689    -3.329    -0.360   -10.811
32 Uracil ... Ethyne                        -4.173    -3.693    -0.480   -13.002
33 Pyridine ... Ethene                      -1.720    -1.805     0.085     4.691
34 Pentane ... Pentane                      -4.249    -3.764    -0.485   -12.897
35 Neopentane ... Pentane                   -2.797    -2.604    -0.193    -7.425
36 Neopentane ... Neopentane                -2.153    -1.764    -0.389   -22.070
37 Cyclopentane ... Neopentane              -2.591    -2.397    -0.194    -8.083
38 Cyclopentane ... Cyclopentane            -3.219    -2.986    -0.233    -7.808
39 Benzene ... Cyclopentane                 -3.667    -3.514    -0.153    -4.342
40 Benzene ... Neopentane                   -3.031    -2.849    -0.182    -6.389
41 Uracil ... Pentane                       -5.352    -4.811    -0.541   -11.251
42 Uracil ... Cyclopentane                  -4.714    -4.091    -0.623   -15.232
43 Uracil ... Neopentane                    -4.071    -3.689    -0.382   -10.361
44 Ethene ... Pentane                       -2.221    -1.993    -0.228   -11.419
45 Ethyne ... Pentane                       -2.024    -1.715    -0.309   -18.036
46 Peptide ... Pentane                      -4.207    -4.256     0.049     1.159
47 Benzene ... Benzene (TS)                 -2.807    -2.828     0.021     0.752
48 Pyridine ... Pyridine (TS)               -3.403    -3.506     0.103     2.924
49 Benzene ... Pyridine (TS)                -3.252    -3.293     0.041     1.245
50 Benzene ... Ethyne (CH-pi)               -3.393    -2.857    -0.536   -18.745
51 Ethyne ... Ethyne (TS)                   -1.599    -1.539    -0.060    -3.925
52 Benzene ... AcOH (OH-pi)                 -4.929    -4.726    -0.203    -4.299
53 Benzene ... AcNH2 (NH-pi)                -4.394    -4.405     0.011     0.249
54 Benzene ... Water (OH-pi)                -3.781    -3.288    -0.493   -14.986
55 Benzene ... MeOH (OH-pi)                 -4.620    -4.168    -0.452   -10.846
56 Benzene ... MeNH2 (NH-pi)                -3.630    -3.199    -0.431   -13.473
57 Benzene ... Peptide (NH-pi)              -5.788    -5.255    -0.533   -10.135
58 Pyridine ... Pyridine (CH-N)             -3.487    -4.237     0.750    17.711
59 Ethyne ... Water (CH-O)                  -2.898    -2.927     0.029     0.996
60 Ethyne ... AcOH (OH-pi)                  -5.646    -4.966    -0.680   -13.699
61 Pentane ... AcOH                         -3.006    -2.906    -0.100    -3.449
62 Pentane ... AcNH2                        -3.330    -3.528     0.198     5.602
63 Benzene ... AcOH                         -3.625    -3.747     0.122     3.261
64 Peptide ... Ethene                       -3.152    -3.001    -0.151    -5.034
65 Pyridine ... Ethyne                      -3.893    -4.104     0.211     5.145
66 MeNH2 ... Pyridine                       -4.092    -3.966    -0.126    -3.185
==========================================================================================
RMSE                0.315   kcal/mol
MUE                 0.242   kcal/mol
------------------------------------------------------------------------------------------
MSE                -0.063   kcal/mol
min                -0.680   kcal/mol
max                 0.800   kcal/mol
range               1.481   kcal/mol
min abs             0.005   kcal/mol
max abs             0.800   kcal/mol
==========================================================================================
RMSE                7.762   %
MUE                 5.688   %
MSE                -3.000   %
min               -22.070   %
max                17.711   %
range              39.782   %
min abs             0.068   %
max abs            22.070   %
------------------------------------------------------------------------------------------
RMSE/|avg|          5.735   %
MUE/|avg|           4.396   %
==========================================================================================
Statistics for groups:
H-bonds        (23) RMSE      0.299   MSE       0.148   kcal/mol
dispersion     (23) RMSE      0.300   MSE      -0.229   kcal/mol
others         (20) RMSE      0.349   MSE      -0.114   kcal/mol
--------------------------------------------------------------------------------
H-bonds        RMSE/|avg|     3.31 %
dispersion     RMSE/|avg|     8.37 %
others         RMSE/|avg|     9.63 %
==========================================================================================
