# Supplementary material for: PM6-ML: The Synergy of Semiempirical Quantum Chemistry and Machine Learning Transformed into a Practical Computational Method
Source: J Chem Theory Comput. 2025 Jan 3;21(2):678–90. doi: 10.1021/acs.jctc.4c01330 (PMC11780751; doi:10.1021/acs.jctc.4c01330)
Supplement: Supplementary file 2 — ct4c01330_si_002.zip [file ct4c01330_si_002.zip › SI_validation_outputs/MACE-OFF23/X40]

        _______  
       /\______\ 
      / /      / 
     / / Cuby /   Dataset calculation
     \/______/   
                 
==========================================================================================
name                                             E      Eref     error  error(%)
------------------------------------------------------------------------------------------
01 methane ... F2                           -1.252    -0.491    -0.761  -154.938
02 methane ... Cl2                          -1.828    -1.079    -0.749   -69.402
03 methane ... Br2                          -0.436    -1.300     0.864    66.459
04 methane ... I2                           -1.877    -1.346    -0.531   -39.471
05 fluoromethane ... methane                -0.782    -0.751    -0.031    -4.112
06 chloromethane ... methane                -0.999    -0.980    -0.019    -1.914
07 trifluoromethane ... methane             -1.050    -0.691    -0.359   -51.985
08 trichloromethane ... methane             -1.318    -1.146    -0.172   -15.044
09 fluoromethane dimer                      -1.524    -1.648     0.124     7.547
10 chloromethane dimer                      -0.928    -1.338     0.410    30.673
11 trifluorobenzene ... benzene             -4.518    -4.405    -0.113    -2.555
12 hexafuorobenzene ... benzene             -6.205    -6.121    -0.084    -1.376
13 chloromethane ... formaldehyde           -0.386    -1.170     0.784    67.002
14 bromomethane ... formaldehyde            -0.376    -1.722     1.346    78.186
15 iodomethane ... formaldehyde             -0.261    -2.382     2.121    89.055
16 trifluorochloromethane ... formald...    -0.461    -2.246     1.785    79.461
17 trifluorobromomethane ... formalde...    -0.717    -3.103     2.386    76.899
18 trifluoroiodomethane ... formaldehyde    -0.600    -4.080     3.480    85.291
19 chlorobenzene ... acetone                -0.569    -1.489     0.920    61.799
20 bromobenzene ... acetone                 -0.649    -2.426     1.777    73.263
21 iodobenzene ... acetone                  -0.619    -3.460     2.841    82.096
22 chlorobenzene ... trimethylamine         -0.307    -2.113     1.806    85.448
23 bromobenzene ... trimethylamine           0.043    -3.778     3.821   101.130
24 iodobenzene ... trimethylamine            0.196    -5.807     6.003   103.368
25 bromobenzene ... methanethiol            -0.437    -2.316     1.879    81.150
26 iodobenzene ... methanethiol             -0.065    -3.078     3.013    97.886
27 bromomethane ... benzene                 -1.453    -1.814     0.361    19.898
28 iodomethane ... benzene                  -0.381    -2.483     2.102    84.666
29 trifluorobromomethane ... benzene        -2.338    -3.110     0.772    24.830
30 trifluoroiodomethane ... benzene         -1.387    -3.915     2.528    64.573
31 trifluoromethanol ... water              -8.888    -9.669     0.781     8.078
32 trichloromethanol ... water              -9.446   -10.405     0.959     9.214
33 HF ... methanol                          -7.132    -9.593     2.461    25.653
34 HCl ... methanol                         -3.905    -6.300     2.395    38.022
35 HBr ... methanol                         -4.358    -5.356     0.998    18.626
36 HI ... methanol                          -3.428    -3.971     0.543    13.687
37 HF ... methylamine                      -11.241   -14.318     3.077    21.491
38 HCl ... methylamine                      -7.026   -11.419     4.393    38.470
39 methanol ... fluoromethane               -3.709    -3.893     0.184     4.717
40 methanol ... chloromethane               -3.440    -3.778     0.338     8.945
==========================================================================================
RMSE                2.025   kcal/mol
MUE                 1.502   kcal/mol
------------------------------------------------------------------------------------------
MSE                 1.361   kcal/mol
min                -0.761   kcal/mol
max                 6.003   kcal/mol
range               6.763   kcal/mol
min abs             0.019   kcal/mol
max abs             6.003   kcal/mol
==========================================================================================
RMSE               62.104   %
MUE                49.710   %
MSE                32.670   %
min              -154.938   %
max               103.368   %
range             258.307   %
min abs             1.376   %
max abs           154.938   %
------------------------------------------------------------------------------------------
RMSE/|avg|         53.834   %
MUE/|avg|          39.917   %
==========================================================================================
Statistics for groups:
dispersion     (4)  RMSE      0.736   MSE      -0.294   kcal/mol
induction      (4)  RMSE      0.200   MSE      -0.145   kcal/mol
dipole_dipole  (2)  RMSE      0.303   MSE       0.267   kcal/mol
stack          (2)  RMSE      0.099   MSE      -0.098   kcal/mol
X-bond         (14) RMSE      2.758   MSE       2.426   kcal/mol
X-pi           (4)  RMSE      1.698   MSE       1.441   kcal/mol
H-bond         (10) RMSE      2.086   MSE       1.613   kcal/mol
--------------------------------------------------------------------------------
dispersion     RMSE/|avg|     69.85 %
induction      RMSE/|avg|     22.43 %
dipole_dipole  RMSE/|avg|     20.31 %
stack          RMSE/|avg|     1.89 %
X-bond         RMSE/|avg|     98.57 %
X-pi           RMSE/|avg|     60.00 %
H-bond         RMSE/|avg|     26.51 %
==========================================================================================
