# Supplementary material for: PM6-ML: The Synergy of Semiempirical Quantum Chemistry and Machine Learning Transformed into a Practical Computational Method
Source: J Chem Theory Comput. 2025 Jan 3;21(2):678–90. doi: 10.1021/acs.jctc.4c01330 (PMC11780751; doi:10.1021/acs.jctc.4c01330)
Supplement: Supplementary file 2 — ct4c01330_si_002.zip [file ct4c01330_si_002.zip › SI_validation_outputs/MACE-OFF23/L7]

        _______  
       /\______\ 
      / /      / 
     / / Cuby /   Dataset calculation
     \/______/   
                 
==========================================================================================
name                                             E      Eref     error  error(%)
------------------------------------------------------------------------------------------
01 octadecane dimer                        -11.845   -11.000    -0.845    -7.681
02 guanine trimer                           -2.360    -2.080    -0.280   -13.438
03 GCGC base pair stack                    -16.670   -13.540    -3.130   -23.114
04 circumcoronene ... adenine              -11.757   -17.490     5.733    32.781
05 circumcoronene ... GC                   -20.889   -29.240     8.351    28.561
06 coronene dimer                          -12.870   -20.930     8.060    38.509
07 phenylalanine trimer                    -22.586   -25.460     2.874    11.290
==========================================================================================
RMSE                5.161   kcal/mol
MUE                 4.182   kcal/mol
------------------------------------------------------------------------------------------
MSE                 2.966   kcal/mol
min                -3.130   kcal/mol
max                 8.351   kcal/mol
range              11.481   kcal/mol
min abs             0.280   kcal/mol
max abs             8.351   kcal/mol
==========================================================================================
RMSE               24.711   %
MUE                22.196   %
MSE                 9.558   %
min               -23.114   %
max                38.509   %
range              61.623   %
min abs             7.681   %
max abs            38.509   %
------------------------------------------------------------------------------------------
RMSE/|avg|         30.169   %
MUE/|avg|          24.447   %
==========================================================================================
Statistics for groups:
dispersion     (6)  RMSE      5.449   MSE       2.982   kcal/mol
mixed          (1)  RMSE      2.874   MSE       2.874   kcal/mol
--------------------------------------------------------------------------------
dispersion     RMSE/|avg|     34.68 %
mixed          RMSE/|avg|     11.29 %
==========================================================================================
