# Supplementary material for: PM6-ML: The Synergy of Semiempirical Quantum Chemistry and Machine Learning Transformed into a Practical Computational Method
Source: J Chem Theory Comput. 2025 Jan 3;21(2):678–90. doi: 10.1021/acs.jctc.4c01330 (PMC11780751; doi:10.1021/acs.jctc.4c01330)
Supplement: Supplementary file 2 — ct4c01330_si_002.zip [file ct4c01330_si_002.zip › SI_validation_outputs/MACE-OFF23/S12L]

        _______  
       /\______\ 
      / /      / 
     / / Cuby /   Dataset calculation
     \/______/   
                 
Selected 6 out of 12 data set entries
==========================================================================================
name                                             E      Eref     error  error(%)
------------------------------------------------------------------------------------------
2a tetracyanoquinone ... tweezer           -31.446   -32.370     0.924     2.854
2b dicyanobenzene ... tweezer              -21.183   -20.600    -0.583    -2.830
4a fullerene C60 ... catcher               -31.721   -41.120     9.399    22.858
5a glycine anhydride ... macrocyle         -40.780   -36.700    -4.080   -11.117
6a butylammonium ... cucurbit[6]uril       -65.883   -85.080    19.197    22.563
7b hydroxyadamantane ... cucurbit[7]uril   -36.301   -28.060    -8.241   -29.370
==========================================================================================
RMSE                9.510   kcal/mol
MUE                 7.071   kcal/mol
------------------------------------------------------------------------------------------
MSE                 2.769   kcal/mol
min                -8.241   kcal/mol
max                19.197   kcal/mol
range              27.438   kcal/mol
min abs             0.583   kcal/mol
max abs            19.197   kcal/mol
==========================================================================================
RMSE               18.412   %
MUE                15.266   %
MSE                 0.826   %
min               -29.370   %
max                22.858   %
range              52.228   %
min abs             2.830   %
max abs            29.370   %
------------------------------------------------------------------------------------------
RMSE/|avg|         23.392   %
MUE/|avg|          17.392   %
==========================================================================================
Statistics for groups:
dispersion     (3)  RMSE      5.463   MSE       3.247   kcal/mol
H-bonds        (2)  RMSE      6.503   MSE      -6.161   kcal/mol
charged        (1)  RMSE     19.197   MSE      19.197   kcal/mol
--------------------------------------------------------------------------------
dispersion     RMSE/|avg|     17.42 %
H-bonds        RMSE/|avg|     20.08 %
charged        RMSE/|avg|     22.56 %
==========================================================================================
