# Supplementary material for: PM6-ML: The Synergy of Semiempirical Quantum Chemistry and Machine Learning Transformed into a Practical Computational Method
Source: J Chem Theory Comput. 2025 Jan 3;21(2):678–90. doi: 10.1021/acs.jctc.4c01330 (PMC11780751; doi:10.1021/acs.jctc.4c01330)
Supplement: Supplementary file 2 — ct4c01330_si_002.zip [file ct4c01330_si_002.zip › SI_validation_outputs/MACE-OFF23/PLFragNN]

        _______  
       /\______\ 
      / /      / 
     / / Cuby /   Dataset calculation
     \/______/   
                 
Selected 225 out of 547 data set entries
==========================================================================================
name                                             E      Eref     error  error(%)
------------------------------------------------------------------------------------------
49 2FVD_01_bbn                              -0.418    -1.071     0.653    60.949
50 2FVD_02_bbn                              -0.415    -0.993     0.578    58.230
51 2FVD_03_bbn                              -0.329    -0.802     0.473    59.031
52 2FVD_04_bbn                              -0.042    -0.422     0.380    89.949
53 2FVD_05_bbn                              -5.384    -5.863     0.479     8.177
54 2FVD_06_bbn                              -3.098    -3.338     0.240     7.201
55 2FVD_07_bbn                              -6.405    -8.131     1.726    21.225
56 2FVD_08_bbn                              -2.324    -2.300    -0.024    -1.043
57 2FVD_09_bbn                              -8.104    -7.877    -0.227    -2.885
58 2FVD_10_bbn                               0.505     1.604    -1.099   -68.523
59 2FVD_11_bbn                              -0.932    -1.444     0.512    35.465
60 2FVD_12_bbn                               0.068     0.235    -0.167   -71.157
61 2FVD_13_bbn                              -2.517    -3.477     0.960    27.607
62 2FVD_14_bbn                               0.147     0.073     0.074   101.131
63 2FVD_15_bbn                              -0.243    -0.301     0.058    19.162
64 2FVD_16_bbn                              -1.327    -3.018     1.691    56.037
65 2FVD_17_ile                              -3.374    -3.780     0.406    10.749
66 2FVD_18_val                              -2.562    -2.692     0.130     4.817
67 2FVD_19_ala                              -1.920    -1.773    -0.147    -8.308
69 2FVD_21_val                              -0.976    -1.148     0.172    14.949
70 2FVD_22_phe                              -1.925    -2.355     0.430    18.274
72 2FVD_24_phe                              -2.478    -3.086     0.608    19.713
73 2FVD_25_leu                              -0.596    -1.099     0.503    45.750
74 2FVD_26_hie                              -0.025    -0.527     0.502    95.255
75 2FVD_27_gln                              -2.793    -3.566     0.773    21.678
78 2FVD_30_asn                              -3.939    -4.527     0.588    12.993
79 2FVD_31_leu                              -3.629    -4.344     0.715    16.457
80 2FVD_32_ala                              -0.902    -1.161     0.259    22.323
176 2VW5_01_bbn                             -1.122    -1.602     0.480    29.959
177 2VW5_02_bbn                             -0.914    -2.012     1.098    54.552
178 2VW5_03_bbn                              0.086    -0.165     0.251   152.024
179 2VW5_04_bbn                              0.058    -0.347     0.405   116.725
180 2VW5_05_bbn                             -0.798    -1.513     0.715    47.286
181 2VW5_06_bbn                             -0.025     0.010    -0.035  -346.376
182 2VW5_07_bbn                              0.088    -0.062     0.150   242.362
183 2VW5_08_bbn                             -0.073    -0.306     0.233    76.258
184 2VW5_09_bbn                             -1.694    -1.959     0.265    13.518
185 2VW5_10_bbn                             -0.287    -0.747     0.460    61.547
186 2VW5_11_bbn                             -3.694    -3.942     0.248     6.280
187 2VW5_12_bbn                             -0.003     0.092    -0.095  -103.745
188 2VW5_13_bbn                             -7.044    -7.609     0.565     7.425
189 2VW5_14_bbn                             -1.632    -2.653     1.021    38.503
190 2VW5_15_bbn                             -0.049     0.119    -0.168  -141.488
191 2VW5_16_asn                             -5.543    -6.153     0.610     9.915
192 2VW5_17_ala                             -0.244    -0.437     0.193    44.255
194 2VW5_19_ala                             -1.559    -1.574     0.015     0.975
197 2VW5_22_ile                             -0.662    -0.966     0.304    31.470
198 2VW5_23_met                             -5.305    -5.847     0.542     9.264
200 2VW5_25_asn                             -1.495    -1.838     0.343    18.666
201 2VW5_26_leu                             -1.164    -1.397     0.233    16.707
202 2VW5_28_val                             -0.452    -0.688     0.236    34.296
203 2VW5_29_phe                             -3.107    -3.685     0.578    15.683
204 2VW5_30_tyr                             -0.768    -1.319     0.551    41.780
205 2VW5_31_val                             -0.200    -0.469     0.269    57.365
206 2VW5_32_thr                             -4.389    -4.575     0.186     4.070
207 2VW5_33_leu                             -0.421    -0.905     0.484    53.506
241 2YKI_01_bbn                             -0.076     0.150    -0.226  -150.853
242 2YKI_02_bbn                              0.314    -0.223     0.537   240.863
243 2YKI_03_bbn                             -0.159    -0.885     0.726    81.993
244 2YKI_04_bbn                             -0.103    -0.501     0.398    79.421
245 2YKI_05_bbn                             -0.647    -1.095     0.448    40.907
246 2YKI_06_bbn                             -0.643    -0.852     0.209    24.532
247 2YKI_07_bbn                             -0.465    -1.001     0.536    53.549
248 2YKI_08_bbn                             -9.192   -10.123     0.931     9.199
249 2YKI_09_bbn                             -0.050    -0.006    -0.044  -740.662
250 2YKI_10_bbn                             -0.833    -1.105     0.272    24.658
251 2YKI_11_bbn                             -3.628    -4.313     0.685    15.880
252 2YKI_12_bbn                             -0.744    -1.057     0.313    29.571
253 2YKI_13_bbn                             -0.027    -0.391     0.364    93.059
254 2YKI_14_bbn                             -0.840    -1.846     1.006    54.506
255 2YKI_15_bbn                              0.094    -0.336     0.430   128.086
256 2YKI_16_bbn                              0.017    -0.240     0.257   107.276
257 2YKI_17_bbn                             -1.898    -2.670     0.772    28.913
258 2YKI_18_bbn                             -0.851    -1.851     1.000    54.030
259 2YKI_19_bbn                              0.058     0.096    -0.038   -39.095
260 2YKI_20_bbn                              0.100     0.160    -0.060   -37.540
261 2YKI_21_bbn                              0.027    -0.036     0.063   175.752
262 2YKI_22_phe                             -1.650    -2.016     0.366    18.160
263 2YKI_23_gln                              0.083    -0.677     0.760   112.222
264 2YKI_24_ile                             -0.650    -1.114     0.464    41.633
265 2YKI_25_leu                             -0.099    -0.415     0.316    76.152
266 2YKI_26_asn                             -7.116    -7.324     0.208     2.843
267 2YKI_27_ser                              0.251     0.118     0.133   113.025
268 2YKI_28_ala                             -0.277    -0.284     0.007     2.586
270 2YKI_30_ile                             -0.224    -0.373     0.149    39.926
271 2YKI_31_met                             -5.917    -7.012     1.095    15.614
272 2YKI_32_leu                             -1.045    -1.697     0.652    38.435
273 2YKI_33_ile                             -0.011    -0.356     0.345    96.846
274 2YKI_34_leu                             -4.787    -5.688     0.901    15.839
275 2YKI_35_ile                             -0.905    -1.195     0.290    24.299
276 2YKI_36_ala                             -1.406    -1.598     0.192    12.023
277 2YKI_37_val                             -0.443    -0.790     0.347    43.879
278 2YKI_38_phe                             -7.438    -8.399     0.961    11.445
279 2YKI_40_val                             -1.255    -1.733     0.478    27.594
280 2YKI_41_trp                             -4.682    -6.213     1.531    24.634
281 2YKI_42_phe                             -1.892    -2.736     0.844    30.832
282 2YKI_43_thr                             -3.455    -3.713     0.258     6.938
283 2YKI_44_val                             -0.615    -0.972     0.357    36.706
307 3G0W_01_bbn                             -0.219    -0.280     0.061    21.690
308 3G0W_02_bbn                             -3.202    -3.220     0.018     0.563
309 3G0W_03_bbn                              0.299     0.001     0.298 29757.395
310 3G0W_04_bbn                              0.013    -0.022     0.035   156.986
311 3G0W_05_bbn                             -1.374    -0.757    -0.617   -81.504
312 3G0W_06_bbn                             -0.042     0.348    -0.390  -112.157
313 3G0W_07_bbn                             -0.237    -0.797     0.560    70.297
314 3G0W_08_bbn                             -0.572    -0.335    -0.237   -70.704
315 3G0W_09_bbn                             -0.149    -1.026     0.877    85.507
316 3G0W_10_bbn                             -0.204     1.077    -1.281  -118.951
317 3G0W_11_bbn                              1.566     2.491    -0.925   -37.147
318 3G0W_12_bbn                             -0.063    -0.473     0.410    86.576
319 3G0W_13_bbn                             -0.717    -1.851     1.134    61.249
320 3G0W_14_bbn                             -0.858    -0.879     0.021     2.402
321 3G0W_15_bbn                              0.008    -0.077     0.085   110.184
322 3G0W_16_leu                             -1.329    -1.582     0.253    16.008
323 3G0W_17_leu                             -3.174    -4.177     1.003    24.007
324 3G0W_18_asn                            -12.045   -15.230     3.185    20.912
325 3G0W_19_leu                             -2.434    -2.527     0.093     3.677
326 3G0W_20_gln                              0.464     0.770    -0.306   -39.716
327 3G0W_21_trp                             -0.694    -1.224     0.530    43.264
328 3G0W_22_met                             -2.199    -2.943     0.744    25.268
329 3G0W_23_met                             -3.945    -6.038     2.093    34.656
330 3G0W_24_val                             -0.620    -2.021     1.401    69.324
331 3G0W_25_met                             -1.683    -2.591     0.908    35.064
333 3G0W_27_phe                             -2.962    -3.633     0.671    18.457
334 3G0W_28_met                             -1.726    -2.138     0.412    19.259
335 3G0W_29_met                             -0.714    -0.973     0.259    26.568
336 3G0W_30_leu                             -1.388    -1.954     0.566    28.984
337 3G0W_31_phe                             -0.388    -0.746     0.358    48.035
338 3G0W_32_thr                             -3.456    -4.362     0.906    20.782
339 3G0W_33_leu                             -0.716    -0.959     0.243    25.299
340 3G0W_34_phe                             -1.781    -2.385     0.604    25.324
341 3G0W_35_met                             -0.178    -0.625     0.447    71.507
342 3G0W_36_ile                             -0.253    -0.474     0.221    46.611
343 3GCU_01_bbn                             -0.017    -0.282     0.265    93.875
344 3GCU_02_bbn                             -2.784    -3.124     0.340    10.883
345 3GCU_03_bbn                             -0.642    -1.441     0.799    55.428
346 3GCU_04_bbn                             -0.521    -1.028     0.507    49.278
347 3GCU_05_bbn                             -0.281    -0.689     0.408    59.162
348 3GCU_06_bbn                             -0.197    -0.328     0.131    39.961
349 3GCU_07_bbn                             -1.278    -1.867     0.589    31.543
350 3GCU_08_bbn                              0.046    -0.029     0.075   259.156
351 3GCU_09_bbn                             -1.566    -1.389    -0.177   -12.731
352 3GCU_10_bbn                             -0.163    -0.503     0.340    67.540
353 3GCU_11_bbn                              0.056    -1.166     1.222   104.790
354 3GCU_12_bbn                              0.036    -0.152     0.188   123.723
355 3GCU_13_bbn                             -0.863    -1.220     0.357    29.277
356 3GCU_14_bbn                             -0.039    -1.261     1.222    96.942
357 3GCU_15_bbn                             -0.009    -0.618     0.609    98.616
358 3GCU_16_bbn                             -2.325    -2.654     0.329    12.381
359 3GCU_17_bbn                             -7.902    -8.222     0.320     3.888
360 3GCU_18_bbn                             -1.606    -2.033     0.427    20.981
361 3GCU_19_bbn                             -0.171    -0.332     0.161    48.366
362 3GCU_20_bbn                             -0.059    -0.237     0.178    74.974
363 3GCU_21_bbn                             -1.256    -1.341     0.085     6.365
364 3GCU_22_bbn                             -8.251    -8.470     0.219     2.585
365 3GCU_23_bbn                             -2.366    -3.359     0.993    29.563
366 3GCU_24_val                             -1.364    -1.617     0.253    15.626
367 3GCU_25_tyr                              0.049    -0.332     0.381   114.880
368 3GCU_26_val                             -2.296    -2.777     0.481    17.318
369 3GCU_27_ala                             -2.151    -1.853    -0.298   -16.100
374 3GCU_32_leu                             -0.953    -1.619     0.666    41.141
375 3GCU_33_leu                             -3.070    -3.539     0.469    13.243
376 3GCU_34_met                             -1.154    -1.363     0.209    15.350
377 3GCU_35_val                             -0.671    -0.854     0.183    21.434
378 3GCU_36_ile                             -2.700    -3.419     0.719    21.042
379 3GCU_37_leu                             -1.282    -1.666     0.384    23.057
380 3GCU_38_thr                             -5.847    -6.012     0.165     2.743
381 3GCU_39_leu                             -1.384    -1.675     0.291    17.391
382 3GCU_40_met                             -1.637    -1.631    -0.006    -0.394
383 3GCU_41_ile                             -1.186    -1.316     0.130     9.867
384 3GCU_42_ile                             -0.298    -0.576     0.278    48.196
385 3GCU_43_hie                             -1.224    -2.070     0.846    40.870
386 3GCU_44_ile                             -0.304    -0.486     0.182    37.514
387 3GCU_45_leu                             -3.090    -3.753     0.663    17.661
389 3GCU_47_phe                             -3.117    -3.750     0.633    16.888
390 3GCU_48_leu                             -0.127    -0.619     0.492    79.499
391 3GNW_01_pro                             -1.498    -1.763     0.265    15.048
392 3GNW_02_bbn                             -0.017    -1.277     1.260    98.705
393 3GNW_03_bbn                             -2.551    -3.254     0.703    21.594
394 3GNW_04_bbn                             -2.249    -2.857     0.608    21.297
395 3GNW_05_bbn                              0.331    -0.513     0.844   164.504
396 3GNW_06_bbn                             -0.255    -0.230    -0.025   -10.740
397 3GNW_07_bbn                             -1.167    -1.752     0.585    33.370
398 3GNW_08_bbn                             -0.131    -0.221     0.090    40.628
399 3GNW_09_bbn                             -1.255    -1.049    -0.206   -19.636
400 3GNW_10_bbn                             -0.267    -0.798     0.531    66.599
401 3GNW_11_bbn                             -2.249    -2.458     0.209     8.513
402 3GNW_12_bbn                             -0.365    -0.729     0.364    49.888
403 3GNW_13_bbn                             -6.562    -7.914     1.352    17.086
404 3GNW_14_bbn                             -7.832    -7.893     0.061     0.772
405 3GNW_15_bbn                             -8.340    -8.705     0.365     4.190
406 3GNW_16_bbn                             -0.907    -2.751     1.844    67.040
408 3GNW_18_phe                             -0.634    -1.633     0.999    61.181
410 3GNW_20_asn                             -0.286    -1.994     1.708    85.647
412 3GNW_22_cys                             -4.460    -4.152    -0.308    -7.423
413 3GNW_23_ser                             -8.805    -8.521    -0.284    -3.338
414 3GNW_24_ser                             -1.658    -1.549    -0.109    -7.015
415 3GNW_25_leu                             -2.179    -2.381     0.202     8.481
417 3GNW_27_ser                             -0.290    -0.516     0.226    43.778
418 3GNW_28_asn                             -0.687    -1.264     0.577    45.638
419 3GNW_29_met                             -5.603    -6.025     0.422     6.996
420 3GNW_30_tyr                             -3.450    -4.562     1.112    24.378
421 3GNW_31_gln                             -0.750    -0.305    -0.445  -146.022
422 3GNW_32_ile                             -0.478    -0.859     0.381    44.340
423 3GNW_33_tyr                             -5.051    -6.613     1.562    23.627
424 3GNW_34_hie                              0.077    -0.146     0.223   152.477
425 3GNW_35_ser                             -4.868    -4.733    -0.135    -2.858
426 3JVS_01_bbn                             -1.276    -1.960     0.684    34.878
427 3JVS_02_bbn                            -11.257   -13.696     2.439    17.807
428 3JVS_03_bbn                              0.204    -1.071     1.275   119.058
429 3JVS_04_bbn                             -0.298    -0.504     0.206    40.954
430 3JVS_05_bbn                            -11.496   -12.381     0.885     7.148
431 3JVS_06_pro                             -4.302    -4.961     0.659    13.284
432 3JVS_07_bbn                              0.368     0.651    -0.283   -43.413
433 3JVS_08_pro                             -2.573    -2.382    -0.191    -8.035
434 3JVS_09_bbn                             -0.276    -0.536     0.260    48.424
435 3JVS_10_bbn                             -0.455    -1.080     0.625    57.892
436 3JVS_11_bbn                             -0.365    -0.457     0.092    20.118
437 3JVS_12_bbn                             -2.129    -2.491     0.362    14.523
438 3JVS_13_bbn                             -0.848    -1.033     0.185    17.952
439 3JVS_14_phe                             -7.002    -7.727     0.725     9.380
442 3JVS_17_ile                             -2.680    -3.698     1.018    27.539
444 3JVS_19_tyr                             -0.891    -1.071     0.180    16.820
445 3JVS_20_ala                             -0.667    -0.589    -0.078   -13.162
447 3JVS_22_leu                             -1.913    -1.646    -0.267   -16.191
==========================================================================================
RMSE                0.671   kcal/mol
MUE                 0.505   kcal/mol
------------------------------------------------------------------------------------------
MSE                 0.425   kcal/mol
min                -1.281   kcal/mol
max                 3.185   kcal/mol
range               4.466   kcal/mol
min abs             0.006   kcal/mol
max abs             3.185   kcal/mol
==========================================================================================
RMSE             1985.577   %
MUE               181.798   %
MSE               159.764   %
min              -740.662   %
max             29757.395   %
range           30498.057   %
min abs             0.394   %
max abs         29757.395   %
------------------------------------------------------------------------------------------
RMSE/|avg|         29.699   %
MUE/|avg|          22.330   %
==========================================================================================
Statistics for groups:
neutral-neutral(225)RMSE      0.671   MSE       0.425   kcal/mol
charged-neutral(0)  RMSE        NaN   MSE         NaN   kcal/mol
charged-charged(0)  RMSE        NaN   MSE         NaN   kcal/mol
--------------------------------------------------------------------------------
neutral-neutralRMSE/|avg|     29.70 %
charged-neutralRMSE/|avg|     NaN %
charged-chargedRMSE/|avg|     NaN %
==========================================================================================
