# Supplementary material for: PM6-ML: The Synergy of Semiempirical Quantum Chemistry and Machine Learning Transformed into a Practical Computational Method
Source: J Chem Theory Comput. 2025 Jan 3;21(2):678–90. doi: 10.1021/acs.jctc.4c01330 (PMC11780751; doi:10.1021/acs.jctc.4c01330)
Supplement: Supplementary file 2 — ct4c01330_si_002.zip [file ct4c01330_si_002.zip › SI_validation_outputs/MACE-OFF23/MPCONF]

        _______  
       /\______\ 
      / /      / 
     / / Cuby /   Dataset calculation
     \/______/   
                 
==========================================================================================
name                                             E      Eref     error  error(%)
------------------------------------------------------------------------------------------
1a FGG_114                                  -0.053     0.264    -0.317  -120.005
1b FGG_215                                  -0.331    -0.806     0.475    58.934
1c FGG_224                                   0.909     0.345     0.564   163.552
1d FGG_252                                   1.075     0.890     0.185    20.797
1e FGG_300                                  -0.898    -0.365    -0.533  -146.054
1f FGG_357                                  -1.158    -0.644    -0.514   -79.806
1g FGG_366                                  -0.595    -0.470    -0.125   -26.512
1h FGG_380                                   0.722     0.635     0.087    13.645
1I FGG_412                                   0.760     0.538     0.222    41.229
1j FGG_444                                  -0.646    -1.509     0.863    57.164
1k FGG_470                                   0.429     0.645    -0.216   -33.489
1l FGG_55                                    0.684     0.900    -0.216   -24.010
1m FGG_691                                   0.825     0.400     0.425   106.208
1n FGG_80                                    0.388     0.962    -0.574   -59.661
1o FGG_99                                   -2.111    -1.785    -0.326   -18.249
2a GFA_01                                    0.466     0.901    -0.435   -48.242
2b GFA_02                                   -0.069     0.524    -0.593  -113.199
2c GFA_03                                    0.446     0.791    -0.345   -43.607
2d GFA_04                                   -0.307     0.438    -0.745  -170.121
2e GFA_05                                   -0.331     0.522    -0.853  -163.506
2f GFA_06                                    0.322    -0.212     0.534   252.097
2g GFA_07                                   -0.411    -0.738     0.327    44.347
2h GFA_08                                    0.324    -0.173     0.497   287.006
2I GFA_09                                   -0.840    -0.539    -0.301   -55.844
2j GFA_10                                   -0.871    -0.635    -0.236   -37.094
2k GFA_11                                    0.326    -0.217     0.543   250.203
2l GFA_12                                    0.040    -0.439     0.479   109.068
2m GFA_13                                    0.346     0.108     0.238   220.347
2n GFA_14                                    0.701    -0.171     0.872   509.957
2o GFA_15                                   -0.765    -0.855     0.090    10.473
2p GFA_16                                    0.623     0.695    -0.072   -10.304
3a GGF_01                                    0.735     0.540     0.195    36.133
3b GGF_02                                    1.270     0.943     0.327    34.659
3c GGF_03                                    0.937     0.760     0.177    23.313
3d GGF_04                                    0.783     0.702     0.081    11.470
3e GGF_05                                    0.062     1.244    -1.182   -95.030
3f GGF_06                                    1.021     0.797     0.224    28.162
3g GGF_07                                    0.298     0.464    -0.166   -35.698
3h GGF_08                                    0.471     0.481    -0.010    -2.147
3I GGF_09                                    0.581     0.491     0.090    18.361
3j GGF_10                                   -0.298     0.015    -0.313 -2083.471
3k GGF_11                                   -0.618    -0.665     0.047     7.063
3l GGF_12                                   -0.894    -0.924     0.030     3.299
3m GGF_13                                   -1.035    -1.263     0.228    18.023
3n GGF_14                                   -1.367    -1.560     0.193    12.354
3o GGF_15                                   -1.946    -2.025     0.079     3.881
4a WG_01                                    -1.572    -1.748     0.176    10.085
4b WG_02                                    -1.375    -1.271    -0.104    -8.200
4c WG_03                                    -0.758    -0.731    -0.027    -3.639
4d WG_04                                    -0.203    -0.507     0.304    59.887
4e WG_05                                    -0.550    -0.446    -0.104   -23.264
4f WG_06                                    -0.746    -0.389    -0.357   -91.777
4g WG_07                                     0.411     0.190     0.221   116.488
4h WG_08                                     0.715     0.560     0.155    27.705
4I WG_09                                    -0.360     0.206    -0.566  -275.045
4j WG_10                                     0.085     0.272    -0.187   -68.611
4k WG_11                                     1.074     0.531     0.543   102.246
4l WG_12                                     0.359     0.743    -0.384   -51.649
4m WG_13                                     0.535     0.735    -0.200   -27.223
4n WG_14                                     0.317     0.816    -0.499   -61.160
4o WG_15                                     2.069     1.041     1.028    98.781
5a WGG_01                                   -2.059    -2.805     0.746    26.592
5b WGG_02                                   -2.923    -2.138    -0.785   -36.711
5c WGG_03                                   -0.636    -0.597    -0.039    -6.478
5d WGG_04                                   -0.326    -0.367     0.041    11.187
5e WGG_05                                    0.215    -0.359     0.574   160.020
5f WGG_06                                   -0.218    -0.130    -0.088   -67.449
5g WGG_07                                    0.431     0.063     0.368   584.335
5h WGG_08                                   -0.022     0.189    -0.211  -111.820
5I WGG_09                                   -0.077     0.357    -0.434  -121.686
5j WGG_10                                    0.519     0.570    -0.051    -8.966
5k WGG_11                                    0.272     1.290    -1.018   -78.877
5l WGG_12                                    1.942     1.495     0.447    29.908
5m WGG_13                                    1.896     1.775     0.121     6.830
5n WGG_14                                    0.438     0.072     0.366   507.646
5o WGG_15                                    0.547     0.585    -0.038    -6.464
6a CAMVES_a                                -21.782   -21.801     0.019     0.089
6b CAMVES_b                                 -7.255    -9.384     2.129    22.686
6c CAMVES_c                                  3.856     5.370    -1.514   -28.188
6d CAMVES_d                                  9.632    10.640    -1.008    -9.477
6e CAMVES_e                                 -7.110    -8.479     1.369    16.144
6f CAMVES_f                                 -5.364    -5.713     0.349     6.104
6g CAMVES_g                                 -9.653   -10.149     0.496     4.890
6h CAMVES_h                                  2.801     2.718     0.083     3.059
6I CAMVES_I                                 15.885    17.332    -1.447    -8.349
6j CAMVES_j                                  1.630     1.896    -0.266   -14.041
6k CAMVES_k                                  0.086     0.254    -0.168   -66.191
6l CAMVES_l                                  8.707     7.599     1.108    14.587
6m CAMVES_m                                  9.806     9.948    -0.142    -1.424
6n CAMVES_n                                 -5.691    -5.090    -0.601   -11.810
6o CAMVES_o                                  4.453     4.861    -0.408    -8.388
7a CHPSAR_a                                 -9.269    -8.727    -0.542    -6.208
7b CHPSAR_b                                -10.776   -11.846     1.070     9.030
7c CHPSAR_c                                 -6.702    -6.362    -0.340    -5.340
7d CHPSAR_d                                 -4.782    -4.703    -0.079    -1.689
7e CHPSAR_e                                 -0.725    -0.013    -0.712 -5501.807
7f CHPSAR_f                                 -1.746    -4.721     2.975    63.016
7g CHPSAR_g                                 -4.000    -4.708     0.708    15.036
7h CHPSAR_h                                  0.621     1.231    -0.610   -49.535
7I CHPSAR_I                                 -5.126    -5.071    -0.055    -1.085
7j CHPSAR_j                                 -5.410    -6.052     0.642    10.603
7k CHPSAR_k                                  1.220     2.221    -1.001   -45.061
7l CHPSAR_l                                 11.579    11.258     0.320     2.847
7m CHPSAR_m                                 17.005    18.544    -1.539    -8.299
7n CHPSAR_n                                  5.389     6.765    -1.376   -20.339
7o CHPSAR_o                                 12.722    12.183     0.538     4.420
8a COHVAW_a                                 -7.118    -7.374     0.256     3.466
8b COHVAW_b                                  0.597     1.080    -0.483   -44.737
8c COHVAW_c                                 -7.092    -6.386    -0.706   -11.055
8d COHVAW_d                                 -1.315    -0.502    -0.813  -161.949
8e COHVAW_e                                 -2.773    -3.467     0.694    20.017
8f COHVAW_f                                 -2.009    -2.311     0.302    13.070
8g COHVAW_g                                 -0.685     0.427    -1.112  -260.392
8h COHVAW_h                                  0.998     0.511     0.487    95.280
8I COHVAW_I                                  2.567     2.094     0.473    22.606
8j COHVAW_j                                  1.485     0.960     0.525    54.698
8k COHVAW_k                                  0.188    -0.386     0.574   148.719
8l COHVAW_l                                 -2.206    -2.878     0.672    23.367
8m COHVAW_m                                  3.317     4.400    -1.083   -24.619
8n COHVAW_n                                  7.176     7.288    -0.112    -1.533
8o COHVAW_o                                  6.870     6.544     0.326     4.974
9a GS464992_a                              -14.412   -15.161     0.749     4.939
9b GS464992_b                               -4.041    -5.540     1.499    27.063
9c GS464992_c                               -5.250    -6.376     1.126    17.653
9d GS464992_d                               -5.151    -4.756    -0.395    -8.315
9e GS464992_e                               -2.594    -3.227     0.633    19.628
9f GS464992_f                                4.226     3.917     0.309     7.883
9g GS464992_g                                2.159     1.320     0.839    63.580
9h GS464992_h                               -3.211    -4.898     1.687    34.433
9I GS464992_I                                2.971     4.535    -1.564   -34.483
9j GS464992_j                                1.519     1.677    -0.158    -9.416
9k GS464992_k                                8.809     8.908    -0.099    -1.111
9l GS464992_l                               14.008    16.636    -2.628   -15.797
9m GS464992_m                                1.465     1.594    -0.129    -8.103
9n GS464992_n                                0.698     1.314    -0.616   -46.888
9o GS464992_o                               -1.196     0.056    -1.252 -2233.298
10a GS557577_a                              -7.782    -7.499    -0.283    -3.773
10b GS557577_b                              -5.679    -6.312     0.633    10.036
10c GS557577_c                              -1.123     0.707    -1.830  -258.910
10d GS557577_d                              -5.999    -6.362     0.363     5.704
10e GS557577_e                               1.955     1.410     0.545    38.642
10f GS557577_f                              -5.529    -5.531     0.002     0.036
10g GS557577_g                               1.002    -1.377     2.379   172.757
10h GS557577_h                               3.613     4.765    -1.152   -24.186
10I GS557577_I                              -3.200    -2.080    -1.120   -53.840
10j GS557577_j                              11.864    12.379    -0.515    -4.160
10k GS557577_k                               8.036     8.419    -0.383    -4.545
10l GS557577_l                              11.563    10.590     0.973     9.189
10m GS557577_m                               2.010     0.410     1.600   390.306
10n GS557577_n                               1.079     1.894    -0.815   -43.040
10o GS557577_o                             -11.809   -11.412    -0.397    -3.479
11a POXTRD_a                                -7.713    -7.644    -0.069    -0.905
11b POXTRD_b                                -5.304    -5.103    -0.201    -3.934
11c POXTRD_c                               -11.252   -11.524     0.272     2.359
11d POXTRD_d                                -5.529    -5.902     0.373     6.325
11e POXTRD_e                                 4.942     5.918    -0.976   -16.491
11f POXTRD_f                                -5.355    -5.415     0.060     1.108
11g POXTRD_g                                 3.355     3.724    -0.369    -9.900
11h POXTRD_h                                 2.212     1.753     0.460    26.216
11I POXTRD_I                                 3.494     3.777    -0.283    -7.491
11j POXTRD_j                                 0.738     1.498    -0.760   -50.716
11k POXTRD_k                                 1.876     1.834     0.042     2.279
11l POXTRD_l                                 3.091     3.206    -0.115    -3.578
11m POXTRD_m                                 4.037     3.723     0.314     8.446
11n POXTRD_n                                 6.288     5.676     0.612    10.791
11o POXTRD_o                                 5.119     4.481     0.638    14.246
12a SANGLI_a                               -18.125   -17.397    -0.728    -4.186
12b SANGLI_b                                -3.503    -3.408    -0.095    -2.795
12c SANGLI_c                                -6.853    -8.122     1.269    15.626
12d SANGLI_d                                 4.887     1.409     3.478   246.800
12e SANGLI_e                                 3.353     2.485     0.868    34.920
12f SANGLI_f                                10.328    12.799    -2.471   -19.307
12g SANGLI_g                                 7.877     9.846    -1.969   -19.993
12h SANGLI_h                                 5.056     5.416    -0.360    -6.641
12I SANGLI_I                                 2.349     1.788     0.561    31.370
12j SANGLI_j                                -1.327     0.012    -1.339-11099.859
12k SANGLI_k                                 0.663    -0.701     1.364   194.609
12l SANGLI_l                                -5.017    -4.189    -0.828   -19.775
12m SANGLI_m                                -3.739    -3.555    -0.184    -5.172
12n SANGLI_n                                 9.200    10.157    -0.957    -9.427
12o SANGLI_o                                -5.148    -6.541     1.392    21.289
13a YIVNOG_a                                -3.297    -3.001    -0.296    -9.854
13b YIVNOG_b                                -9.608    -8.861    -0.747    -8.432
13c YIVNOG_c                                -1.531    -0.725    -0.806  -111.160
13d YIVNOG_d                                 9.308    11.275    -1.967   -17.449
13e YIVNOG_e                                 6.617     6.225     0.392     6.298
13f YIVNOG_f                               -11.627   -13.363     1.736    12.989
13g YIVNOG_g                                -1.355    -1.475     0.121     8.171
13h YIVNOG_h                                 5.220     3.675     1.545    42.054
13I YIVNOG_I                                 1.112    -1.783     2.895   162.375
13j YIVNOG_j                                12.701    12.156     0.545     4.487
13k YIVNOG_k                                -3.677    -2.645    -1.032   -39.007
13l YIVNOG_l                                -5.557    -6.951     1.394    20.058
13m YIVNOG_m                                -0.500     0.814    -1.314  -161.384
13n YIVNOG_n                                 9.006     8.967     0.039     0.438
13o YIVNOG_o                                -6.813    -4.307    -2.506   -58.193
==========================================================================================
RMSE                0.891   kcal/mol
MUE                 0.643   kcal/mol
------------------------------------------------------------------------------------------
MSE                 0.000   kcal/mol
min                -2.628   kcal/mol
max                 3.478   kcal/mol
range               6.106   kcal/mol
min abs             0.002   kcal/mol
max abs             3.478   kcal/mol
==========================================================================================
RMSE              917.297   %
MUE               160.525   %
MSE               -96.063   %
min            -11099.859   %
max               584.335   %
range           11684.195   %
min abs             0.036   %
max abs         11099.859   %
------------------------------------------------------------------------------------------
RMSE/|avg|         23.803   %
MUE/|avg|          17.174   %
==========================================================================================
Statistics for groups:
FGG            (15) RMSE      0.428   MSE       0.000   kcal/mol
GFA            (16) RMSE      0.505   MSE      -0.000   kcal/mol
GGF            (15) RMSE      0.352   MSE      -0.000   kcal/mol
WG             (15) RMSE      0.407   MSE       0.000   kcal/mol
WGG            (15) RMSE      0.467   MSE       0.000   kcal/mol
CAMVES         (15) RMSE      0.968   MSE      -0.000   kcal/mol
CHPSAR         (15) RMSE      1.091   MSE      -0.000   kcal/mol
COHVAW         (15) RMSE      0.637   MSE       0.000   kcal/mol
GS464992       (15) RMSE      1.144   MSE      -0.000   kcal/mol
GS557577       (15) RMSE      1.072   MSE      -0.000   kcal/mol
POXTRD         (15) RMSE      0.456   MSE      -0.000   kcal/mol
SANGLI         (15) RMSE      1.475   MSE       0.000   kcal/mol
YIVNOG         (15) RMSE      1.424   MSE       0.000   kcal/mol
--------------------------------------------------------------------------------
FGG            RMSE/|avg|     57.59 %
GFA            RMSE/|avg|     101.57 %
GGF            RMSE/|avg|     41.05 %
WG             RMSE/|avg|     60.00 %
WGG            RMSE/|avg|     54.75 %
CAMVES         RMSE/|avg|     11.98 %
CHPSAR         RMSE/|avg|     15.68 %
COHVAW         RMSE/|avg|     20.49 %
GS464992       RMSE/|avg|     21.47 %
GS557577       RMSE/|avg|     19.82 %
POXTRD         RMSE/|avg|     9.60 %
SANGLI         RMSE/|avg|     25.20 %
YIVNOG         RMSE/|avg|     24.78 %
------------------------------------------------------------------------------------------
Averages over multiple groups:
Small           |RMSE|      0.432 kcal/mol
Medium-sized    |RMSE|      0.859 kcal/mol
Large           |RMSE|      1.324 kcal/mol
==========================================================================================
