# Supplementary material for: PM6-ML: The Synergy of Semiempirical Quantum Chemistry and Machine Learning Transformed into a Practical Computational Method
Source: J Chem Theory Comput. 2025 Jan 3;21(2):678–90. doi: 10.1021/acs.jctc.4c01330 (PMC11780751; doi:10.1021/acs.jctc.4c01330)
Supplement: Supplementary file 2 — ct4c01330_si_002.zip [file ct4c01330_si_002.zip › SI_validation_outputs/MACE-OFF23/SCONF]

        _______  
       /\______\ 
      / /      / 
     / / Cuby /   Dataset calculation
     \/______/   
                 
==========================================================================================
name                                             E      Eref     error  error(%)
------------------------------------------------------------------------------------------
1                                            0.768     0.860    -0.092   -10.663
2                                            2.370     2.280     0.090     3.955
3                                            3.134     3.080     0.054     1.746
4                                            3.488     4.600    -1.112   -24.172
5                                            3.769     4.870    -1.101   -22.615
6                                            4.235     4.160     0.075     1.797
7                                            4.394     4.380     0.014     0.310
8                                            5.163     6.190    -1.027   -16.597
9                                            5.213     6.180    -0.967   -15.640
10                                           5.609     5.650    -0.041    -0.720
11                                           5.572     5.590    -0.018    -0.326
12                                           4.673     5.930    -1.257   -21.201
13                                           5.245     6.310    -1.065   -16.879
14                                           5.306     6.220    -0.914   -14.702
15                                           0.104     0.200    -0.096   -47.951
16                                           4.686     6.160    -1.474   -23.926
17                                           4.163     5.540    -1.377   -24.847
==========================================================================================
RMSE                0.843   kcal/mol
MUE                 0.634   kcal/mol
------------------------------------------------------------------------------------------
MSE                -0.606   kcal/mol
min                -1.474   kcal/mol
max                 0.090   kcal/mol
range               1.564   kcal/mol
min abs             0.014   kcal/mol
max abs             1.474   kcal/mol
==========================================================================================
RMSE               19.085   %
MUE                14.591   %
MSE               -13.672   %
min               -47.951   %
max                 3.955   %
range              51.905   %
min abs             0.310   %
max abs            47.951   %
------------------------------------------------------------------------------------------
RMSE/|avg|         18.336   %
MUE/|avg|          13.776   %
==========================================================================================
