# Supplementary material for: PM6-ML: The Synergy of Semiempirical Quantum Chemistry and Machine Learning Transformed into a Practical Computational Method
Source: J Chem Theory Comput. 2025 Jan 3;21(2):678–90. doi: 10.1021/acs.jctc.4c01330 (PMC11780751; doi:10.1021/acs.jctc.4c01330)
Supplement: Supplementary file 2 — ct4c01330_si_002.zip [file ct4c01330_si_002.zip › SI_validation_outputs/MACE-OFF23/Amino20x4]

        _______  
       /\______\ 
      / /      / 
     / / Cuby /   Dataset calculation
     \/______/   
                 
==========================================================================================
name                                             E      Eref     error  error(%)
------------------------------------------------------------------------------------------
1                                            1.273     1.169     0.104     8.860
2                                            2.789     3.049    -0.260    -8.530
3                                            3.173     3.319    -0.146    -4.385
4                                            5.048     5.044     0.004     0.072
5                                            1.943     1.576     0.367    23.300
6                                            2.637     2.529     0.108     4.286
7                                            2.574     2.800    -0.226    -8.082
8                                            6.265     6.459    -0.194    -3.000
9                                           -0.464     0.388    -0.852  -219.527
10                                           3.524     4.109    -0.585   -14.231
11                                           4.688     4.760    -0.072    -1.506
12                                           6.131     6.532    -0.401    -6.144
13                                           0.441     0.157     0.284   180.980
14                                           2.777     1.974     0.803    40.699
15                                           3.817     2.897     0.920    31.742
16                                           3.661     3.113     0.548    17.594
17                                           0.434     0.277     0.157    56.538
18                                           1.294     0.979     0.315    32.190
19                                           1.339     0.992     0.347    34.974
20                                           2.340     2.373    -0.033    -1.402
21                                           0.565     0.424     0.141    33.141
22                                           3.458     3.272     0.186     5.682
23                                           4.359     4.045     0.314     7.773
24                                           4.326     4.152     0.174     4.198
25                                           1.277     1.335    -0.058    -4.351
26                                           1.575     1.545     0.030     1.966
27                                           3.122     2.939     0.183     6.243
28                                           4.811     5.216    -0.405    -7.768
29                                           0.781     1.091    -0.310   -28.406
30                                           2.270     2.627    -0.357   -13.575
31                                           2.244     2.743    -0.499   -18.209
32                                           3.437     4.086    -0.649   -15.892
33                                           1.839     2.769    -0.930   -33.594
34                                           2.570     2.992    -0.422   -14.117
35                                           6.052     7.318    -1.266   -17.297
36                                           6.362     7.370    -1.008   -13.680
37                                           0.348     0.187     0.161    85.971
38                                           0.585     0.595    -0.010    -1.692
39                                           0.883     0.963    -0.080    -8.267
40                                           0.982     0.995    -0.013    -1.305
41                                           0.240     0.338    -0.098   -29.122
42                                           1.332     1.524    -0.192   -12.597
43                                           1.410     1.686    -0.276   -16.345
44                                           1.582     1.952    -0.370   -18.934
45                                          -0.056     0.058    -0.114  -195.936
46                                           0.149     0.199    -0.050   -24.951
47                                           0.435     0.456    -0.021    -4.614
48                                           0.520     0.540    -0.020    -3.622
49                                           1.867     1.814     0.053     2.905
50                                           2.153     2.459    -0.306   -12.439
51                                           2.031     2.466    -0.435   -17.653
52                                           2.716     2.896    -0.180    -6.214
53                                           1.536     0.872     0.664    76.114
54                                           2.157     1.719     0.438    25.462
55                                           2.257     1.840     0.417    22.675
56                                           2.083     1.889     0.194    10.280
57                                           1.362     1.396    -0.034    -2.446
58                                           2.481     3.211    -0.730   -22.746
59                                           3.446     4.187    -0.741   -17.703
60                                           5.408     6.014    -0.606   -10.079
61                                           2.897     3.026    -0.129    -4.273
62                                           3.049     3.103    -0.054    -1.725
63                                           3.434     3.513    -0.079    -2.246
64                                           3.770     4.183    -0.413    -9.883
65                                           1.504     1.339     0.165    12.305
66                                           2.883     3.080    -0.197    -6.412
67                                           3.077     3.506    -0.429   -12.233
68                                           4.084     4.224    -0.140    -3.317
69                                           1.911     1.293     0.618    47.786
70                                           2.910     2.828     0.082     2.913
71                                           3.616     3.244     0.372    11.457
72                                           3.680     4.057    -0.377    -9.284
73                                           0.081     0.093    -0.012   -13.396
74                                           1.561     0.903     0.658    72.859
75                                           2.083     1.707     0.376    22.038
76                                           2.199     1.772     0.427    24.069
77                                           0.745     0.849    -0.104   -12.293
78                                           0.747     0.860    -0.113   -13.155
79                                           1.238     1.355    -0.117    -8.609
80                                           1.347     1.484    -0.137    -9.238
==========================================================================================
RMSE                0.411   kcal/mol
MUE                 0.311   kcal/mol
------------------------------------------------------------------------------------------
MSE                -0.071   kcal/mol
min                -1.266   kcal/mol
max                 0.920   kcal/mol
range               2.185   kcal/mol
min abs             0.004   kcal/mol
max abs             1.266   kcal/mol
==========================================================================================
RMSE               44.976   %
MUE                23.169   %
MSE                -0.492   %
min              -219.527   %
max               180.980   %
range             400.507   %
min abs             0.072   %
max abs           219.527   %
------------------------------------------------------------------------------------------
RMSE/|avg|         16.843   %
MUE/|avg|          12.742   %
==========================================================================================
