# Supplementary material for: PM6-ML: The Synergy of Semiempirical Quantum Chemistry and Machine Learning Transformed into a Practical Computational Method
Source: J Chem Theory Comput. 2025 Jan 3;21(2):678–90. doi: 10.1021/acs.jctc.4c01330 (PMC11780751; doi:10.1021/acs.jctc.4c01330)
Supplement: Supplementary file 2 — ct4c01330_si_002.zip [file ct4c01330_si_002.zip › SI_validation_outputs/MACE-OFF23/Torsions]

        _______  
       /\______\ 
      / /      / 
     / / Cuby /   Dataset calculation
     \/______/   
                 
==========================================================================================
name                                             E      Eref     error  error(%)
------------------------------------------------------------------------------------------
01 butane -170                               0.207     0.204     0.003     1.481
01 butane -160                               0.779     0.769     0.010     1.247
01 butane -150                               1.583     1.567     0.016     1.030
01 butane -140                               2.416     2.394     0.022     0.898
01 butane -130                               3.048     3.025     0.023     0.771
01 butane -120                               3.297     3.274     0.023     0.703
01 butane -110                               3.079     3.061     0.018     0.577
01 butane -100                               2.461     2.461    -0.000    -0.013
01 butane -090                               1.669     1.692    -0.023    -1.375
01 butane -080                               0.995     1.034    -0.039    -3.753
01 butane -070                               0.637     0.672    -0.035    -5.218
01 butane -060                               0.638     0.657    -0.019    -2.933
01 butane -050                               1.020     1.044    -0.024    -2.257
01 butane -040                               1.795     1.854    -0.059    -3.189
01 butane -030                               2.846     2.958    -0.112    -3.772
01 butane -020                               3.945     4.120    -0.175    -4.237
01 butane -010                               4.790     5.036    -0.246    -4.893
01 butane 000                                5.100     5.389    -0.289    -5.356
01 butane 010                                4.790     5.036    -0.246    -4.886
01 butane 020                                3.945     4.120    -0.175    -4.244
01 butane 030                                2.846     2.958    -0.112    -3.783
01 butane 040                                1.795     1.854    -0.059    -3.189
01 butane 050                                1.021     1.044    -0.023    -2.214
01 butane 060                                0.638     0.657    -0.019    -2.872
01 butane 070                                0.637     0.672    -0.035    -5.215
01 butane 080                                0.996     1.034    -0.038    -3.705
01 butane 090                                1.669     1.692    -0.023    -1.370
01 butane 100                                2.462     2.461     0.001     0.035
01 butane 110                                3.079     3.061     0.018     0.583
01 butane 120                                3.297     3.274     0.023     0.702
01 butane 130                                3.049     3.025     0.024     0.780
01 butane 140                                2.415     2.394     0.021     0.868
01 butane 150                                1.584     1.567     0.017     1.059
01 butane 160                                0.779     0.769     0.010     1.247
01 butane 170                                0.207     0.204     0.003     1.384
01 butane 180                                0.000     0.000     0.000     0.000
02 E_pentene -170                            1.826     1.944    -0.118    -6.081
02 E_pentene -160                            1.405     1.514    -0.109    -7.232
02 E_pentene -150                            0.890     0.977    -0.087    -8.897
02 E_pentene -140                            0.426     0.486    -0.060   -12.374
02 E_pentene -130                            0.110     0.142    -0.032   -22.450
02 E_pentene -120                            0.000     0.000     0.000     0.000
02 E_pentene -110                            0.105     0.075     0.030    40.396
02 E_pentene -100                            0.413     0.357     0.056    15.552
02 E_pentene -090                            0.870     0.800     0.070     8.781
02 E_pentene -080                            1.387     1.323     0.064     4.814
02 E_pentene -070                            1.824     1.805     0.019     1.033
02 E_pentene -060                            2.057     2.105    -0.048    -2.266
02 E_pentene -050                            2.023     2.120    -0.097    -4.562
02 E_pentene -040                            1.717     1.825    -0.108    -5.893
02 E_pentene -030                            1.233     1.317    -0.084    -6.396
02 E_pentene -020                            0.727     0.781    -0.054    -6.902
02 E_pentene -010                            0.357     0.387    -0.030    -7.798
02 E_pentene 000                             0.224     0.244    -0.020    -8.373
02 E_pentene 010                             0.356     0.387    -0.031    -7.905
02 E_pentene 020                             0.726     0.781    -0.055    -7.022
02 E_pentene 030                             1.233     1.317    -0.084    -6.364
02 E_pentene 040                             1.717     1.825    -0.108    -5.927
02 E_pentene 050                             2.024     2.120    -0.096    -4.547
02 E_pentene 060                             2.059     2.105    -0.046    -2.200
02 E_pentene 070                             1.824     1.805     0.019     1.058
02 E_pentene 080                             1.386     1.323     0.063     4.769
02 E_pentene 090                             0.870     0.800     0.070     8.737
02 E_pentene 100                             0.414     0.357     0.057    16.011
02 E_pentene 110                             0.105     0.075     0.030    39.739
02 E_pentene 120                             0.002     0.000     0.002       Inf
02 E_pentene 130                             0.111     0.142    -0.031   -21.732
02 E_pentene 140                             0.426     0.486    -0.060   -12.382
02 E_pentene 150                             0.889     0.977    -0.088    -8.972
02 E_pentene 160                             1.406     1.514    -0.108    -7.120
02 E_pentene 170                             1.825     1.944    -0.119    -6.129
02 E_pentene 180                             1.989     2.109    -0.120    -5.678
03 4_Me_pentene -170                         1.944     1.962    -0.018    -0.937
03 4_Me_pentene -160                         1.502     1.495     0.007     0.445
03 4_Me_pentene -150                         0.973     0.951     0.022     2.270
03 4_Me_pentene -140                         0.481     0.466     0.015     3.229
03 4_Me_pentene -130                         0.137     0.132     0.005     3.855
03 4_Me_pentene -120                         0.000     0.000     0.000     0.000
03 4_Me_pentene -110                         0.081     0.081    -0.000    -0.371
03 4_Me_pentene -100                         0.369     0.366     0.003     0.935
03 4_Me_pentene -090                         0.821     0.815     0.006     0.795
03 4_Me_pentene -080                         1.344     1.348    -0.004    -0.312
03 4_Me_pentene -070                         1.817     1.844    -0.027    -1.484
03 4_Me_pentene -060                         2.116     2.161    -0.045    -2.084
03 4_Me_pentene -050                         2.168     2.207    -0.039    -1.785
03 4_Me_pentene -040                         1.951     1.962    -0.011    -0.557
03 4_Me_pentene -030                         1.520     1.494     0.026     1.767
03 4_Me_pentene -020                         1.013     0.967     0.046     4.715
03 4_Me_pentene -010                         0.604     0.555     0.049     8.825
03 4_Me_pentene 000                          0.402     0.374     0.028     7.382
03 4_Me_pentene 010                          0.456     0.466    -0.010    -2.190
03 4_Me_pentene 020                          0.760     0.808    -0.048    -5.895
03 4_Me_pentene 030                          1.243     1.315    -0.072    -5.505
03 4_Me_pentene 040                          1.752     1.837    -0.085    -4.615
03 4_Me_pentene 050                          2.127     2.217    -0.090    -4.042
03 4_Me_pentene 060                          2.280     2.373    -0.093    -3.919
03 4_Me_pentene 070                          2.219     2.308    -0.089    -3.877
03 4_Me_pentene 080                          1.939     2.020    -0.081    -3.995
03 4_Me_pentene 090                          1.473     1.544    -0.071    -4.572
03 4_Me_pentene 100                          0.963     1.012    -0.049    -4.891
03 4_Me_pentene 110                          0.569     0.587    -0.018    -3.111
03 4_Me_pentene 120                          0.395     0.380     0.015     3.921
03 4_Me_pentene 130                          0.477     0.444     0.033     7.515
03 4_Me_pentene 140                          0.802     0.770     0.032     4.186
03 4_Me_pentene 150                          1.291     1.277     0.014     1.087
03 4_Me_pentene 160                          1.790     1.806    -0.016    -0.900
03 4_Me_pentene 170                          2.118     2.156    -0.038    -1.779
03 4_Me_pentene 180                          2.167     2.207    -0.040    -1.791
04 3_Me_pentene -170                         3.006     3.227    -0.221    -6.841
04 3_Me_pentene -160                         2.272     2.391    -0.119    -4.976
04 3_Me_pentene -150                         1.437     1.482    -0.045    -3.037
04 3_Me_pentene -140                         0.712     0.718    -0.006    -0.826
04 3_Me_pentene -130                         0.218     0.212     0.006     2.877
04 3_Me_pentene -120                         0.000     0.000     0.000     0.000
04 3_Me_pentene -110                         0.037     0.046    -0.009   -20.432
04 3_Me_pentene -100                         0.133     0.144    -0.011    -7.865
04 3_Me_pentene -090                         0.463     0.460     0.003     0.580
04 3_Me_pentene -080                         0.984     0.960     0.024     2.544
04 3_Me_pentene -070                         1.554     1.520     0.034     2.231
04 3_Me_pentene -060                         1.935     1.923     0.012     0.646
04 3_Me_pentene -050                         1.965     1.989    -0.024    -1.227
04 3_Me_pentene -040                         1.627     1.680    -0.053    -3.134
04 3_Me_pentene -030                         1.060     1.134    -0.074    -6.508
04 3_Me_pentene -020                         0.495     0.580    -0.085   -14.601
04 3_Me_pentene -010                         0.108     0.195    -0.087   -44.434
04 3_Me_pentene 000                         -0.051     0.034    -0.085  -249.673
04 3_Me_pentene 010                          0.107     0.195    -0.088   -44.955
04 3_Me_pentene 020                          0.497     0.580    -0.083   -14.371
04 3_Me_pentene 030                          1.060     1.134    -0.074    -6.524
04 3_Me_pentene 040                          1.628     1.680    -0.052    -3.096
04 3_Me_pentene 050                          1.963     1.989    -0.026    -1.291
04 3_Me_pentene 060                          1.936     1.923     0.013     0.671
04 3_Me_pentene 070                          1.554     1.520     0.034     2.206
04 3_Me_pentene 080                          0.983     0.960     0.023     2.435
04 3_Me_pentene 090                          0.463     0.460     0.003     0.592
04 3_Me_pentene 100                          0.133     0.144    -0.011    -7.549
04 3_Me_pentene 110                          0.035     0.046    -0.011   -23.499
04 3_Me_pentene 120                          0.001     0.000     0.001       Inf
04 3_Me_pentene 130                          0.217     0.212     0.005     2.554
04 3_Me_pentene 140                          0.713     0.718    -0.005    -0.676
04 3_Me_pentene 150                          1.436     1.482    -0.046    -3.081
04 3_Me_pentene 160                          2.273     2.391    -0.118    -4.945
04 3_Me_pentene 170                          3.006     3.227    -0.221    -6.847
04 3_Me_pentene 180                          3.274     3.580    -0.306    -8.558
05 ethane_diol -170                          2.910     2.723     0.187     6.867
05 ethane_diol -160                          3.361     3.135     0.226     7.207
05 ethane_diol -150                          4.024     3.776     0.248     6.579
05 ethane_diol -140                          4.741     4.496     0.245     5.439
05 ethane_diol -130                          5.269     5.067     0.202     3.991
05 ethane_diol -120                          4.884     5.087    -0.203    -3.992
05 ethane_diol -110                          4.250     4.477    -0.227    -5.067
05 ethane_diol -100                          3.232     3.440    -0.208    -6.054
05 ethane_diol -090                          2.055     2.214    -0.159    -7.194
05 ethane_diol -080                          0.964     1.071    -0.107    -9.989
05 ethane_diol -070                          0.206     0.259    -0.053   -20.507
05 ethane_diol -060                          0.000     0.000     0.000     0.000
05 ethane_diol -050                          0.466     0.448     0.018     4.127
05 ethane_diol -040                          1.569     1.570    -0.001    -0.079
05 ethane_diol -030                          3.063     3.113    -0.050    -1.606
05 ethane_diol -020                          3.915     4.094    -0.179    -4.366
05 ethane_diol -010                          4.701     4.924    -0.223    -4.533
05 ethane_diol 000                           5.070     5.323    -0.253    -4.753
05 ethane_diol 010                           4.700     4.924    -0.224    -4.539
05 ethane_diol 020                           3.915     4.094    -0.179    -4.375
05 ethane_diol 030                           3.062     3.113    -0.051    -1.631
05 ethane_diol 040                           1.570     1.570     0.000     0.004
05 ethane_diol 050                           0.467     0.448     0.019     4.324
05 ethane_diol 060                          -0.000     0.000    -0.000      -Inf
05 ethane_diol 070                           0.205     0.259    -0.054   -20.828
05 ethane_diol 080                           0.963     1.071    -0.108   -10.099
05 ethane_diol 090                           2.054     2.214    -0.160    -7.208
05 ethane_diol 100                           3.232     3.440    -0.208    -6.058
05 ethane_diol 110                           4.250     4.477    -0.227    -5.079
05 ethane_diol 120                           4.884     5.087    -0.203    -3.998
05 ethane_diol 130                           5.269     5.067     0.202     3.996
05 ethane_diol 140                           4.741     4.496     0.245     5.445
05 ethane_diol 150                           4.024     3.776     0.248     6.569
05 ethane_diol 160                           3.361     3.135     0.226     7.201
05 ethane_diol 170                           2.910     2.723     0.187     6.881
05 ethane_diol 180                           2.703     2.535     0.168     6.620
06 meo_methanol -170                         2.561     2.751    -0.190    -6.893
06 meo_methanol -160                         2.922     3.122    -0.200    -6.422
06 meo_methanol -150                         3.343     3.556    -0.213    -6.004
06 meo_methanol -140                         3.654     3.883    -0.229    -5.893
06 meo_methanol -130                         3.715     3.955    -0.240    -6.080
06 meo_methanol -120                         3.440     3.679    -0.239    -6.497
06 meo_methanol -110                         2.838     3.052    -0.214    -7.015
06 meo_methanol -100                         2.001     2.166    -0.165    -7.604
06 meo_methanol -090                         1.101     1.206    -0.105    -8.682
06 meo_methanol -080                         0.358     0.405    -0.047   -11.688
06 meo_methanol -070                         0.000     0.000     0.000     0.000
06 meo_methanol -060                         0.186     0.163     0.023    13.871
06 meo_methanol -050                         0.913     0.924    -0.011    -1.214
06 meo_methanol -040                         2.067     2.180    -0.113    -5.201
06 meo_methanol -030                         3.426     3.694    -0.268    -7.255
06 meo_methanol -020                         4.725     5.165    -0.440    -8.526
06 meo_methanol -010                         5.720     6.323    -0.603    -9.532
06 meo_methanol 000                          6.247     6.938    -0.691    -9.964
06 meo_methanol 010                          5.720     6.323    -0.603    -9.532
06 meo_methanol 020                          4.723     5.165    -0.442    -8.555
06 meo_methanol 030                          3.428     3.694    -0.266    -7.194
06 meo_methanol 040                          2.067     2.180    -0.113    -5.169
06 meo_methanol 050                          0.914     0.924    -0.010    -1.131
06 meo_methanol 060                          0.185     0.163     0.022    13.690
06 meo_methanol 070                         -0.000     0.000    -0.000      -Inf
06 meo_methanol 080                          0.357     0.405    -0.048   -11.751
06 meo_methanol 090                          1.101     1.206    -0.105    -8.678
06 meo_methanol 100                          2.001     2.166    -0.165    -7.640
06 meo_methanol 110                          2.838     3.052    -0.214    -7.010
06 meo_methanol 120                          3.440     3.679    -0.239    -6.498
06 meo_methanol 130                          3.714     3.955    -0.241    -6.092
06 meo_methanol 140                          3.654     3.883    -0.229    -5.900
06 meo_methanol 150                          3.342     3.556    -0.214    -6.007
06 meo_methanol 160                          2.922     3.122    -0.200    -6.408
06 meo_methanol 170                          2.560     2.751    -0.191    -6.927
06 meo_methanol 180                          2.400     2.580    -0.180    -6.973
07 fluoropropane -170                        0.451     0.380     0.071    18.807
07 fluoropropane -160                        1.003     0.942     0.061     6.492
07 fluoropropane -150                        1.771     1.740     0.031     1.768
07 fluoropropane -140                        2.554     2.575    -0.021    -0.811
07 fluoropropane -130                        3.130     3.214    -0.084    -2.611
07 fluoropropane -120                        3.323     3.463    -0.140    -4.044
07 fluoropropane -110                        3.062     3.229    -0.167    -5.169
07 fluoropropane -100                        2.404     2.566    -0.162    -6.319
07 fluoropropane -090                        1.520     1.656    -0.136    -8.229
07 fluoropropane -080                        0.666     0.764    -0.098   -12.785
07 fluoropropane -070                        0.097     0.148    -0.051   -34.219
07 fluoropropane -060                        0.000     0.000     0.000     0.000
07 fluoropropane -050                        0.420     0.390     0.030     7.771
07 fluoropropane -040                        1.275     1.253     0.022     1.722
07 fluoropropane -030                        2.366     2.379    -0.013    -0.563
07 fluoropropane -020                        3.433     3.492    -0.059    -1.700
07 fluoropropane -010                        4.207     4.305    -0.098    -2.271
07 fluoropropane 000                         4.490     4.604    -0.114    -2.468
07 fluoropropane 010                         4.208     4.305    -0.097    -2.265
07 fluoropropane 020                         3.433     3.492    -0.059    -1.684
07 fluoropropane 030                         2.365     2.379    -0.014    -0.572
07 fluoropropane 040                         1.275     1.253     0.022     1.716
07 fluoropropane 050                         0.420     0.390     0.030     7.814
07 fluoropropane 060                         0.000     0.000     0.000       Inf
07 fluoropropane 070                         0.097     0.148    -0.051   -34.454
07 fluoropropane 080                         0.666     0.764    -0.098   -12.888
07 fluoropropane 090                         1.520     1.656    -0.136    -8.236
07 fluoropropane 100                         2.404     2.566    -0.162    -6.331
07 fluoropropane 110                         3.062     3.229    -0.167    -5.183
07 fluoropropane 120                         3.322     3.463    -0.141    -4.062
07 fluoropropane 130                         3.130     3.214    -0.084    -2.609
07 fluoropropane 140                         2.554     2.575    -0.021    -0.829
07 fluoropropane 150                         1.771     1.740     0.031     1.756
07 fluoropropane 160                         1.003     0.942     0.061     6.493
07 fluoropropane 170                         0.452     0.380     0.072    18.873
07 fluoropropane 180                         0.250     0.176     0.074    42.289
08 fluorobutane -170                         0.432     0.427     0.005     1.161
08 fluorobutane -160                         0.944     0.947    -0.003    -0.306
08 fluorobutane -150                         1.656     1.685    -0.029    -1.710
08 fluorobutane -140                         2.381     2.458    -0.077    -3.113
08 fluorobutane -130                         2.912     3.045    -0.133    -4.378
08 fluorobutane -120                         3.084     3.261    -0.177    -5.436
08 fluorobutane -110                         2.825     3.021    -0.196    -6.477
08 fluorobutane -100                         2.192     2.376    -0.184    -7.737
08 fluorobutane -090                         1.355     1.506    -0.151   -10.016
08 fluorobutane -080                         0.559     0.666    -0.107   -16.096
08 fluorobutane -070                         0.049     0.104    -0.055   -52.455
08 fluorobutane -060                         0.000     0.000     0.000     0.000
08 fluorobutane -050                         0.450     0.415     0.035     8.537
08 fluorobutane -040                         1.309     1.276     0.033     2.550
08 fluorobutane -030                         2.391     2.384     0.007     0.278
08 fluorobutane -020                         3.444     3.473    -0.029    -0.824
08 fluorobutane -010                         4.210     4.267    -0.057    -1.344
08 fluorobutane 000                          4.488     4.557    -0.069    -1.506
08 fluorobutane 010                          4.209     4.267    -0.058    -1.355
08 fluorobutane 020                          3.444     3.473    -0.029    -0.839
08 fluorobutane 030                          2.391     2.384     0.007     0.309
08 fluorobutane 040                          1.310     1.276     0.034     2.671
08 fluorobutane 050                          0.450     0.415     0.035     8.375
08 fluorobutane 060                         -0.000     0.000    -0.000      -Inf
08 fluorobutane 070                          0.050     0.104    -0.054   -51.940
08 fluorobutane 080                          0.559     0.666    -0.107   -16.139
08 fluorobutane 090                          1.356     1.506    -0.150    -9.958
08 fluorobutane 100                          2.193     2.376    -0.183    -7.686
08 fluorobutane 110                          2.826     3.021    -0.195    -6.467
08 fluorobutane 120                          3.083     3.261    -0.178    -5.455
08 fluorobutane 130                          2.912     3.045    -0.133    -4.372
08 fluorobutane 140                          2.381     2.458    -0.077    -3.119
08 fluorobutane 150                          1.655     1.685    -0.030    -1.781
08 fluorobutane 160                          0.944     0.947    -0.003    -0.307
08 fluorobutane 170                          0.432     0.427     0.005     1.119
08 fluorobutane 180                          0.245     0.237     0.008     3.470
09 difluorobutane -170                       0.308     0.295     0.013     4.367
09 difluorobutane -160                       1.004     1.015    -0.011    -1.124
09 difluorobutane -150                       1.935     1.984    -0.049    -2.453
09 difluorobutane -140                       2.873     2.951    -0.078    -2.655
09 difluorobutane -130                       3.563     3.658    -0.095    -2.604
09 difluorobutane -120                       3.824     3.922    -0.098    -2.504
09 difluorobutane -110                       3.601     3.686    -0.085    -2.296
09 difluorobutane -100                       2.951     3.022    -0.071    -2.353
09 difluorobutane -090                       2.040     2.103    -0.063    -3.016
09 difluorobutane -080                       1.105     1.173    -0.068    -5.795
09 difluorobutane -070                       0.397     0.471    -0.074   -15.606
09 difluorobutane -060                       0.099     0.178    -0.079   -44.356
09 difluorobutane -050                       0.300     0.371    -0.071   -19.239
09 difluorobutane -040                       0.936     0.995    -0.059    -5.880
09 difluorobutane -030                       1.845     1.898    -0.053    -2.813
09 difluorobutane -020                       2.783     2.841    -0.058    -2.044
09 difluorobutane -010                       3.503     3.581    -0.078    -2.168
09 difluorobutane 000                        3.819     3.915    -0.096    -2.442
09 difluorobutane 010                        3.648     3.750    -0.102    -2.719
09 difluorobutane 020                        3.035     3.123    -0.088    -2.816
09 difluorobutane 030                        2.139     2.198    -0.059    -2.682
09 difluorobutane 040                        1.194     1.215    -0.021    -1.718
09 difluorobutane 050                        0.435     0.427     0.008     1.897
09 difluorobutane 060                        0.031     0.026     0.005    20.078
09 difluorobutane 070                        0.065     0.097    -0.032   -32.794
09 difluorobutane 080                        0.510     0.608    -0.098   -16.073
09 difluorobutane 090                        1.216     1.390    -0.174   -12.532
09 difluorobutane 100                        1.964     2.218    -0.254   -11.458
09 difluorobutane 110                        2.534     2.855    -0.321   -11.251
09 difluorobutane 120                        2.765     3.112    -0.347   -11.165
09 difluorobutane 130                        2.602     2.931    -0.329   -11.229
09 difluorobutane 140                        2.088     2.356    -0.268   -11.389
09 difluorobutane 150                        1.364     1.554    -0.190   -12.209
09 difluorobutane 160                        0.641     0.754    -0.113   -14.983
09 difluorobutane 170                        0.133     0.178    -0.045   -25.555
09 difluorobutane 180                        0.000     0.000     0.000     0.000
10 trifluorobutane -170                      0.230     0.244    -0.014    -5.825
10 trifluorobutane -160                      0.848     0.911    -0.063    -6.952
10 trifluorobutane -150                      1.687     1.819    -0.132    -7.239
10 trifluorobutane -140                      2.512     2.723    -0.211    -7.747
10 trifluorobutane -130                      3.107     3.378    -0.271    -8.037
10 trifluorobutane -120                      3.313     3.610    -0.297    -8.232
10 trifluorobutane -110                      3.083     3.358    -0.275    -8.187
10 trifluorobutane -100                      2.478     2.687    -0.209    -7.792
10 trifluorobutane -090                      1.650     1.783    -0.133    -7.485
10 trifluorobutane -080                      0.822     0.885    -0.063    -7.089
10 trifluorobutane -070                      0.219     0.234    -0.015    -6.271
10 trifluorobutane -060                      0.000     0.000     0.000     0.000
10 trifluorobutane -050                      0.227     0.241    -0.014    -5.981
10 trifluorobutane -040                      0.835     0.895    -0.060    -6.703
10 trifluorobutane -030                      1.663     1.792    -0.129    -7.210
10 trifluorobutane -020                      2.488     2.696    -0.208    -7.724
10 trifluorobutane -010                      3.093     3.365    -0.272    -8.075
10 trifluorobutane 000                       3.315     3.611    -0.296    -8.211
10 trifluorobutane 010                       3.093     3.365    -0.272    -8.089
10 trifluorobutane 020                       2.489     2.696    -0.207    -7.664
10 trifluorobutane 030                       1.663     1.792    -0.129    -7.187
10 trifluorobutane 040                       0.835     0.895    -0.060    -6.740
10 trifluorobutane 050                       0.226     0.241    -0.015    -6.090
10 trifluorobutane 060                       0.000     0.000     0.000       Inf
10 trifluorobutane 070                       0.219     0.234    -0.015    -6.523
10 trifluorobutane 080                       0.823     0.885    -0.062    -7.018
10 trifluorobutane 090                       1.650     1.783    -0.133    -7.471
10 trifluorobutane 100                       2.475     2.687    -0.212    -7.882
10 trifluorobutane 110                       3.084     3.358    -0.274    -8.172
10 trifluorobutane 120                       3.313     3.610    -0.297    -8.221
10 trifluorobutane 130                       3.106     3.378    -0.272    -8.057
10 trifluorobutane 140                       2.513     2.723    -0.210    -7.730
10 trifluorobutane 150                       1.687     1.819    -0.132    -7.264
10 trifluorobutane 160                       0.849     0.911    -0.062    -6.825
10 trifluorobutane 170                       0.230     0.244    -0.014    -5.899
10 trifluorobutane 180                       0.001     0.003    -0.002   -54.773
11 me_acetamide -170                         0.211     0.171     0.040    23.302
11 me_acetamide -160                         0.783     0.737     0.046     6.303
11 me_acetamide -150                         1.945     1.866     0.079     4.245
11 me_acetamide -140                         3.680     3.546     0.134     3.768
11 me_acetamide -130                         5.888     5.677     0.211     3.725
11 me_acetamide -120                         8.428     8.113     0.315     3.886
11 me_acetamide -110                        11.132    10.687     0.445     4.164
11 me_acetamide -100                        13.764    13.198     0.566     4.292
11 me_acetamide -090                        12.634    12.021     0.613     5.100
11 me_acetamide -080                        10.450     9.976     0.474     4.754
11 me_acetamide -070                         8.440     8.118     0.322     3.968
11 me_acetamide -060                         6.675     6.576     0.099     1.511
11 me_acetamide -050                         4.982     4.952     0.030     0.598
11 me_acetamide -040                         3.671     3.732    -0.061    -1.635
11 me_acetamide -030                         2.795     2.941    -0.146    -4.948
11 me_acetamide -020                         2.306     2.530    -0.224    -8.843
11 me_acetamide -010                         2.124     2.412    -0.288   -11.952
11 me_acetamide 000                          2.129     2.458    -0.329   -13.369
11 me_acetamide 010                          2.124     2.412    -0.288   -11.947
11 me_acetamide 020                          2.306     2.530    -0.224    -8.852
11 me_acetamide 030                          2.796     2.941    -0.145    -4.941
11 me_acetamide 040                          3.671     3.732    -0.061    -1.644
11 me_acetamide 050                          4.980     4.952     0.028     0.573
11 me_acetamide 060                          6.676     6.576     0.100     1.518
11 me_acetamide 070                          8.440     8.118     0.322     3.967
11 me_acetamide 080                         10.451     9.976     0.475     4.758
11 me_acetamide 090                         12.636    12.021     0.615     5.113
11 me_acetamide 100                         13.764    13.198     0.566     4.287
11 me_acetamide 110                         11.130    10.687     0.443     4.147
11 me_acetamide 120                          8.429     8.113     0.316     3.897
11 me_acetamide 130                          5.887     5.677     0.210     3.701
11 me_acetamide 140                          3.680     3.546     0.134     3.775
11 me_acetamide 150                          1.945     1.866     0.079     4.210
11 me_acetamide 160                          0.784     0.737     0.047     6.347
11 me_acetamide 170                          0.211     0.171     0.040    23.466
11 me_acetamide 180                          0.000     0.000     0.000     0.000
12 me_acetate -170                           0.027     0.073    -0.046   -62.539
12 me_acetate -160                           1.016     1.042    -0.026    -2.504
12 me_acetate -150                           2.631     2.649    -0.018    -0.661
12 me_acetate -140                           4.697     4.714    -0.017    -0.366
12 me_acetate -130                           6.934     6.953    -0.019    -0.279
12 me_acetate -120                           9.046     9.061    -0.015    -0.162
12 me_acetate -110                          10.810    10.822    -0.012    -0.109
12 me_acetate -100                          12.027    12.064    -0.037    -0.304
12 me_acetate -090                          12.617    12.712    -0.095    -0.746
12 me_acetate -080                          12.643    12.812    -0.169    -1.317
12 me_acetate -070                          12.595    12.809    -0.214    -1.668
12 me_acetate -060                          11.167    11.557    -0.390    -3.374
12 me_acetate -050                           9.981    10.378    -0.397    -3.821
12 me_acetate -040                           8.847     9.245    -0.398    -4.305
12 me_acetate -030                           7.925     8.319    -0.394    -4.734
12 me_acetate -020                           7.272     7.663    -0.391    -5.103
12 me_acetate -010                           6.912     7.292    -0.380    -5.208
12 me_acetate 000                            6.812     7.151    -0.339    -4.741
12 me_acetate 010                            6.913     7.292    -0.379    -5.198
12 me_acetate 020                            7.272     7.663    -0.391    -5.103
12 me_acetate 030                            7.924     8.319    -0.395    -4.742
12 me_acetate 040                            8.848     9.245    -0.397    -4.295
12 me_acetate 050                            9.982    10.378    -0.396    -3.811
12 me_acetate 060                           11.168    11.557    -0.389    -3.368
12 me_acetate 070                           12.594    12.809    -0.215    -1.679
12 me_acetate 080                           12.644    12.812    -0.168    -1.314
12 me_acetate 090                           12.617    12.712    -0.095    -0.747
12 me_acetate 100                           12.027    12.064    -0.037    -0.306
12 me_acetate 110                           10.809    10.822    -0.013    -0.116
12 me_acetate 120                            9.046     9.061    -0.015    -0.168
12 me_acetate 130                            6.934     6.953    -0.019    -0.279
12 me_acetate 140                            4.698     4.714    -0.016    -0.334
12 me_acetate 150                            2.633     2.649    -0.016    -0.621
12 me_acetate 160                            1.014     1.042    -0.028    -2.710
12 me_acetate 170                            0.027     0.073    -0.046   -63.351
12 me_acetate 180                            0.000     0.000     0.000     0.000
13 dimethylurea -170                         0.000     0.000     0.000     0.000
13 dimethylurea -160                         0.258     0.217     0.041    19.023
13 dimethylurea -150                         1.059     0.974     0.085     8.678
13 dimethylurea -140                         2.323     2.183     0.140     6.424
13 dimethylurea -130                         3.949     3.740     0.209     5.576
13 dimethylurea -120                         5.811     5.525     0.286     5.172
13 dimethylurea -110                         7.788     7.421     0.367     4.943
13 dimethylurea -100                         7.470     7.016     0.454     6.469
13 dimethylurea -090                         6.557     6.225     0.332     5.329
13 dimethylurea -080                         5.490     5.295     0.195     3.678
13 dimethylurea -070                         4.367     4.301     0.066     1.544
13 dimethylurea -060                         3.301     3.329    -0.028    -0.826
13 dimethylurea -050                         2.356     2.451    -0.095    -3.865
13 dimethylurea -040                         1.589     1.726    -0.137    -7.940
13 dimethylurea -030                         1.058     1.238    -0.180   -14.515
13 dimethylurea -020                         0.808     1.052    -0.244   -23.194
13 dimethylurea -010                         0.813     1.141    -0.328   -28.747
13 dimethylurea 000                          0.895     1.306    -0.411   -31.456
13 dimethylurea 010                          0.813     1.141    -0.328   -28.757
13 dimethylurea 020                          0.809     1.052    -0.243   -23.143
13 dimethylurea 030                          1.057     1.238    -0.181   -14.581
13 dimethylurea 040                          1.588     1.726    -0.138    -8.009
13 dimethylurea 050                          2.357     2.451    -0.094    -3.843
13 dimethylurea 060                          3.301     3.329    -0.028    -0.835
13 dimethylurea 070                          4.369     4.301     0.068     1.580
13 dimethylurea 080                          5.491     5.295     0.196     3.710
13 dimethylurea 090                          6.556     6.225     0.331     5.324
13 dimethylurea 100                          7.469     7.016     0.453     6.453
13 dimethylurea 110                          7.790     7.421     0.369     4.968
13 dimethylurea 120                          5.811     5.525     0.286     5.172
13 dimethylurea 130                          3.947     3.740     0.207     5.543
13 dimethylurea 140                          2.323     2.183     0.140     6.422
13 dimethylurea 150                          1.059     0.974     0.085     8.753
13 dimethylurea 160                          0.259     0.217     0.042    19.416
13 dimethylurea 170                         -0.001     0.000    -0.001      -Inf
13 dimethylurea 180                          0.312     0.366    -0.054   -14.621
14 Et_acetamide -170                         0.614     0.622    -0.008    -1.344
14 Et_acetamide -160                         0.598     0.606    -0.008    -1.320
14 Et_acetamide -150                         0.586     0.594    -0.008    -1.422
14 Et_acetamide -140                         0.573     0.574    -0.001    -0.110
14 Et_acetamide -130                         0.541     0.531     0.010     1.835
14 Et_acetamide -120                         0.474     0.458     0.016     3.474
14 Et_acetamide -110                         0.358     0.348     0.010     2.785
14 Et_acetamide -100                         0.212     0.210     0.002     1.125
14 Et_acetamide -090                         0.064     0.066    -0.002    -2.631
14 Et_acetamide -080                         0.000     0.000     0.000     0.000
14 Et_acetamide -070                         0.166     0.163     0.003     2.032
14 Et_acetamide -060                         0.688     0.693    -0.005    -0.738
14 Et_acetamide -050                         1.566     1.586    -0.020    -1.270
14 Et_acetamide -040                         2.654     2.684    -0.030    -1.101
14 Et_acetamide -030                         3.702     3.747    -0.045    -1.204
14 Et_acetamide -020                         4.499     4.612    -0.113    -2.440
14 Et_acetamide -010                         4.966     5.199    -0.233    -4.476
14 Et_acetamide 000                          5.055     5.384    -0.329    -6.116
14 Et_acetamide 010                          4.966     5.199    -0.233    -4.485
14 Et_acetamide 020                          4.500     4.612    -0.112    -2.421
14 Et_acetamide 030                          3.703     3.747    -0.044    -1.173
14 Et_acetamide 040                          2.655     2.684    -0.029    -1.083
14 Et_acetamide 050                          1.565     1.586    -0.021    -1.306
14 Et_acetamide 060                          0.688     0.693    -0.005    -0.777
14 Et_acetamide 070                          0.166     0.163     0.003     1.845
14 Et_acetamide 080                         -0.000     0.000    -0.000      -Inf
14 Et_acetamide 090                          0.064     0.066    -0.002    -3.161
14 Et_acetamide 100                          0.212     0.210     0.002     1.094
14 Et_acetamide 110                          0.358     0.348     0.010     2.757
14 Et_acetamide 120                          0.474     0.458     0.016     3.452
14 Et_acetamide 130                          0.541     0.531     0.010     1.797
14 Et_acetamide 140                          0.573     0.574    -0.001    -0.217
14 Et_acetamide 150                          0.587     0.594    -0.007    -1.203
14 Et_acetamide 160                          0.598     0.606    -0.008    -1.360
14 Et_acetamide 170                          0.613     0.622    -0.009    -1.507
14 Et_acetamide 180                          0.623     0.634    -0.011    -1.740
15 Et_Me_acetamide -170                      2.337     2.216     0.121     5.444
15 Et_Me_acetamide -160                      1.882     1.790     0.092     5.151
15 Et_Me_acetamide -150                      1.510     1.457     0.053     3.641
15 Et_Me_acetamide -140                      1.155     1.180    -0.025    -2.144
15 Et_Me_acetamide -130                      0.819     0.921    -0.102   -11.073
15 Et_Me_acetamide -120                      0.501     0.625    -0.124   -19.788
15 Et_Me_acetamide -110                      0.239     0.360    -0.121   -33.559
15 Et_Me_acetamide -100                      0.055     0.154    -0.099   -64.520
15 Et_Me_acetamide -090                     -0.046     0.012    -0.058  -484.223
15 Et_Me_acetamide -080                      0.000     0.000     0.000     0.000
15 Et_Me_acetamide -070                      0.360     0.296     0.064    21.739
15 Et_Me_acetamide -060                      1.283     1.150     0.133    11.532
15 Et_Me_acetamide -050                      2.704     2.511     0.193     7.687
15 Et_Me_acetamide -040                      4.079     3.912     0.167     4.271
15 Et_Me_acetamide -030                      4.758     4.769    -0.011    -0.235
15 Et_Me_acetamide -020                      5.303     5.416    -0.113    -2.081
15 Et_Me_acetamide -010                      5.621     5.854    -0.233    -3.972
15 Et_Me_acetamide 000                       5.729     6.068    -0.339    -5.589
15 Et_Me_acetamide 010                       5.622     5.854    -0.232    -3.972
15 Et_Me_acetamide 020                       5.303     5.416    -0.113    -2.087
15 Et_Me_acetamide 030                       4.757     4.769    -0.012    -0.242
15 Et_Me_acetamide 040                       4.079     3.912     0.167     4.269
15 Et_Me_acetamide 050                       2.706     2.511     0.195     7.748
15 Et_Me_acetamide 060                       1.285     1.150     0.135    11.752
15 Et_Me_acetamide 070                       0.361     0.296     0.065    22.021
15 Et_Me_acetamide 080                       0.001     0.000     0.001       Inf
15 Et_Me_acetamide 090                      -0.045     0.012    -0.057  -472.454
15 Et_Me_acetamide 100                       0.054     0.154    -0.100   -64.703
15 Et_Me_acetamide 110                       0.237     0.360    -0.123   -34.070
15 Et_Me_acetamide 120                       0.502     0.625    -0.123   -19.691
15 Et_Me_acetamide 130                       0.819     0.921    -0.102   -11.100
15 Et_Me_acetamide 140                       1.156     1.180    -0.024    -2.066
15 Et_Me_acetamide 150                       1.510     1.457     0.053     3.604
15 Et_Me_acetamide 160                       1.883     1.790     0.093     5.222
15 Et_Me_acetamide 170                       2.337     2.216     0.121     5.478
15 Et_Me_acetamide 180                       2.866     2.750     0.116     4.200
16 N_me_sulfonamide -170                     1.858     1.857     0.001     0.042
16 N_me_sulfonamide -160                     1.521     1.467     0.054     3.703
16 N_me_sulfonamide -150                     1.288     1.201     0.087     7.278
16 N_me_sulfonamide -140                     1.065     0.978     0.087     8.908
16 N_me_sulfonamide -130                     0.791     0.739     0.052     7.014
16 N_me_sulfonamide -120                     0.486     0.472     0.014     2.893
16 N_me_sulfonamide -110                     0.200     0.200    -0.000    -0.103
16 N_me_sulfonamide -100                     0.000     0.000     0.000     0.000
16 N_me_sulfonamide -090                    -0.004     0.022    -0.026  -116.660
16 N_me_sulfonamide -080                     0.347     0.461    -0.114   -24.732
16 N_me_sulfonamide -070                     0.228     0.564    -0.336   -59.527
16 N_me_sulfonamide -060                     0.262     0.572    -0.310   -54.231
16 N_me_sulfonamide -050                     0.753     1.093    -0.340   -31.094
16 N_me_sulfonamide -040                     1.696     2.089    -0.393   -18.817
16 N_me_sulfonamide -030                     3.032     3.462    -0.430   -12.419
16 N_me_sulfonamide -020                     4.552     5.023    -0.471    -9.371
16 N_me_sulfonamide -010                     5.996     6.522    -0.526    -8.061
16 N_me_sulfonamide 000                      7.080     7.672    -0.592    -7.713
16 N_me_sulfonamide 010                      5.996     6.522    -0.526    -8.064
16 N_me_sulfonamide 020                      4.554     5.023    -0.469    -9.338
16 N_me_sulfonamide 030                      3.032     3.462    -0.430   -12.418
16 N_me_sulfonamide 040                      1.699     2.089    -0.390   -18.681
16 N_me_sulfonamide 050                      0.753     1.093    -0.340   -31.087
16 N_me_sulfonamide 060                      0.264     0.572    -0.308   -53.930
16 N_me_sulfonamide 070                      0.227     0.564    -0.337   -59.664
16 N_me_sulfonamide 080                      0.346     0.461    -0.115   -24.885
16 N_me_sulfonamide 090                     -0.006     0.022    -0.028  -125.873
16 N_me_sulfonamide 100                      0.000     0.000     0.000       Inf
16 N_me_sulfonamide 110                      0.199     0.200    -0.001    -0.293
16 N_me_sulfonamide 120                      0.488     0.472     0.016     3.340
16 N_me_sulfonamide 130                      0.793     0.739     0.054     7.315
16 N_me_sulfonamide 140                      1.064     0.978     0.086     8.779
16 N_me_sulfonamide 150                      1.291     1.201     0.090     7.498
16 N_me_sulfonamide 160                      1.523     1.467     0.056     3.795
16 N_me_sulfonamide 170                      1.858     1.857     0.001     0.075
16 N_me_sulfonamide 180                      2.391     2.434    -0.043    -1.772
17 ethylbenzene -170                         0.839     0.962    -0.123   -12.814
17 ethylbenzene -160                         0.840     0.983    -0.143   -14.571
17 ethylbenzene -150                         0.835     0.984    -0.149   -15.177
17 ethylbenzene -140                         0.735     0.865    -0.130   -15.026
17 ethylbenzene -130                         0.516     0.610    -0.094   -15.358
17 ethylbenzene -120                         0.292     0.351    -0.059   -16.895
17 ethylbenzene -110                         0.125     0.155    -0.030   -19.525
17 ethylbenzene -100                         0.036     0.044    -0.008   -17.170
17 ethylbenzene -090                         0.000     0.000     0.000     0.000
17 ethylbenzene -080                         0.022     0.026    -0.004   -14.400
17 ethylbenzene -070                         0.127     0.150    -0.023   -15.022
17 ethylbenzene -060                         0.323     0.376    -0.053   -14.199
17 ethylbenzene -050                         0.548     0.643    -0.095   -14.840
17 ethylbenzene -040                         0.709     0.850    -0.141   -16.600
17 ethylbenzene -030                         0.786     0.940    -0.154   -16.332
17 ethylbenzene -020                         0.798     0.941    -0.143   -15.176
17 ethylbenzene -010                         0.783     0.909    -0.126   -13.838
17 ethylbenzene 000                          0.773     0.891    -0.118   -13.225
17 ethylbenzene 010                          0.783     0.909    -0.126   -13.838
17 ethylbenzene 020                          0.798     0.941    -0.143   -15.176
17 ethylbenzene 030                          0.786     0.940    -0.154   -16.332
17 ethylbenzene 040                          0.709     0.850    -0.141   -16.600
17 ethylbenzene 050                          0.548     0.643    -0.095   -14.840
17 ethylbenzene 060                          0.323     0.376    -0.053   -14.199
17 ethylbenzene 070                          0.127     0.150    -0.023   -15.022
17 ethylbenzene 080                          0.022     0.026    -0.004   -14.400
17 ethylbenzene 090                          0.000     0.000     0.000     0.000
17 ethylbenzene 100                          0.036     0.044    -0.008   -17.170
17 ethylbenzene 110                          0.125     0.155    -0.030   -19.525
17 ethylbenzene 120                          0.292     0.351    -0.059   -16.895
17 ethylbenzene 130                          0.516     0.610    -0.094   -15.358
17 ethylbenzene 140                          0.735     0.865    -0.130   -15.026
17 ethylbenzene 150                          0.835     0.984    -0.149   -15.177
17 ethylbenzene 160                          0.840     0.983    -0.143   -14.571
17 ethylbenzene 170                          0.839     0.962    -0.123   -12.814
17 ethylbenzene 180                          0.781     0.898    -0.117   -13.037
18 N_me_aniline -170                         0.166     0.149     0.017    11.397
18 N_me_aniline -160                         0.022     0.031    -0.009   -29.237
18 N_me_aniline -150                         0.226     0.260    -0.034   -13.265
18 N_me_aniline -140                         0.755     0.785    -0.030    -3.873
18 N_me_aniline -130                         1.401     1.364     0.037     2.735
18 N_me_aniline -120                         2.094     1.915     0.179     9.368
18 N_me_aniline -110                         2.810     2.457     0.353    14.386
18 N_me_aniline -100                         3.562     3.028     0.534    17.646
18 N_me_aniline -090                         4.294     3.615     0.679    18.788
18 N_me_aniline -080                         3.513     2.990     0.523    17.482
18 N_me_aniline -070                         2.699     2.360     0.339    14.350
18 N_me_aniline -060                         1.958     1.801     0.157     8.703
18 N_me_aniline -050                         1.303     1.273     0.030     2.390
18 N_me_aniline -040                         0.711     0.723    -0.012    -1.714
18 N_me_aniline -030                         0.239     0.250    -0.011    -4.367
18 N_me_aniline -020                         0.000     0.000     0.000     0.000
18 N_me_aniline -010                         0.076     0.075     0.001     1.132
18 N_me_aniline 000                          0.573     0.595    -0.022    -3.657
18 N_me_aniline 010                          0.075     0.075    -0.000    -0.562
18 N_me_aniline 020                          0.000     0.000     0.000       Inf
18 N_me_aniline 030                          0.239     0.250    -0.011    -4.454
18 N_me_aniline 040                          0.711     0.723    -0.012    -1.645
18 N_me_aniline 050                          1.304     1.273     0.031     2.439
18 N_me_aniline 060                          1.958     1.801     0.157     8.712
18 N_me_aniline 070                          2.698     2.360     0.338    14.312
18 N_me_aniline 080                          3.512     2.990     0.522    17.443
18 N_me_aniline 090                          4.294     3.615     0.679    18.771
18 N_me_aniline 100                          3.562     3.028     0.534    17.635
18 N_me_aniline 110                          2.812     2.457     0.355    14.438
18 N_me_aniline 120                          2.095     1.915     0.180     9.384
18 N_me_aniline 130                          1.403     1.364     0.039     2.854
18 N_me_aniline 140                          0.757     0.785    -0.028    -3.623
18 N_me_aniline 150                          0.225     0.260    -0.035   -13.295
18 N_me_aniline 160                          0.023     0.031    -0.008   -25.299
18 N_me_aniline 170                          0.164     0.149     0.015    10.218
18 N_me_aniline 180                          0.614     0.593     0.021     3.459
19 anisole -170                              0.134     0.150    -0.016   -10.619
19 anisole -160                              0.536     0.595    -0.059    -9.839
19 anisole -150                              1.084     1.205    -0.121   -10.009
19 anisole -140                              1.715     1.882    -0.167    -8.888
19 anisole -130                              2.300     2.439    -0.139    -5.696
19 anisole -120                              2.683     2.724    -0.041    -1.487
19 anisole -110                              2.912     2.851     0.061     2.129
19 anisole -100                              3.062     2.923     0.139     4.754
19 anisole -090                              3.112     2.950     0.162     5.483
19 anisole -080                              3.046     2.924     0.122     4.172
19 anisole -070                              2.872     2.835     0.037     1.301
19 anisole -060                              2.608     2.680    -0.072    -2.677
19 anisole -050                              2.206     2.354    -0.148    -6.277
19 anisole -040                              1.640     1.787    -0.147    -8.235
19 anisole -030                              1.031     1.133    -0.102    -8.992
19 anisole -020                              0.510     0.561    -0.051    -9.114
19 anisole -010                              0.119     0.135    -0.016   -11.909
19 anisole 000                               0.000     0.000     0.000     0.000
19 anisole 010                               0.120     0.135    -0.015   -11.385
19 anisole 020                               0.512     0.561    -0.049    -8.792
19 anisole 030                               1.031     1.133    -0.102    -8.969
19 anisole 040                               1.640     1.787    -0.147    -8.230
19 anisole 050                               2.207     2.354    -0.147    -6.259
19 anisole 060                               2.608     2.680    -0.072    -2.680
19 anisole 070                               2.871     2.835     0.036     1.280
19 anisole 080                               3.047     2.924     0.123     4.195
19 anisole 090                               3.113     2.950     0.163     5.514
19 anisole 100                               3.060     2.923     0.137     4.676
19 anisole 110                               2.912     2.851     0.061     2.143
19 anisole 120                               2.682     2.724    -0.042    -1.560
19 anisole 130                               2.299     2.439    -0.140    -5.721
19 anisole 140                               1.715     1.882    -0.167    -8.863
19 anisole 150                               1.084     1.205    -0.121   -10.062
19 anisole 160                               0.536     0.595    -0.059    -9.848
19 anisole 170                               0.135     0.150    -0.015    -9.940
19 anisole 180                               0.002     0.000     0.002       Inf
20 2_MeO_Me_pyridine -170                    0.067     0.090    -0.023   -25.915
20 2_MeO_Me_pyridine -160                    0.236     0.306    -0.070   -23.036
20 2_MeO_Me_pyridine -150                    0.270     0.433    -0.163   -37.597
20 2_MeO_Me_pyridine -140                    0.412     0.543    -0.131   -24.170
20 2_MeO_Me_pyridine -130                    0.616     0.693    -0.077   -11.126
20 2_MeO_Me_pyridine -120                    0.852     0.854    -0.002    -0.270
20 2_MeO_Me_pyridine -110                    1.108     1.033     0.075     7.286
20 2_MeO_Me_pyridine -100                    1.385     1.254     0.131    10.441
20 2_MeO_Me_pyridine -090                    1.697     1.551     0.146     9.417
20 2_MeO_Me_pyridine -080                    2.057     1.955     0.102     5.213
20 2_MeO_Me_pyridine -070                    2.387     2.396    -0.009    -0.366
20 2_MeO_Me_pyridine -060                    2.568     2.632    -0.064    -2.420
20 2_MeO_Me_pyridine -050                    2.620     2.791    -0.171    -6.137
20 2_MeO_Me_pyridine -040                    2.712     2.967    -0.255    -8.596
20 2_MeO_Me_pyridine -030                    2.825     3.130    -0.305    -9.751
20 2_MeO_Me_pyridine -020                    2.957     3.276    -0.319    -9.732
20 2_MeO_Me_pyridine -010                    3.093     3.408    -0.315    -9.253
20 2_MeO_Me_pyridine 000                     3.205     3.514    -0.309    -8.786
20 2_MeO_Me_pyridine 010                     3.093     3.408    -0.315    -9.251
20 2_MeO_Me_pyridine 020                     2.958     3.276    -0.318    -9.693
20 2_MeO_Me_pyridine 030                     2.824     3.130    -0.306    -9.779
20 2_MeO_Me_pyridine 040                     2.711     2.967    -0.256    -8.638
20 2_MeO_Me_pyridine 050                     2.621     2.791    -0.170    -6.081
20 2_MeO_Me_pyridine 060                     2.570     2.632    -0.062    -2.361
20 2_MeO_Me_pyridine 070                     2.388     2.396    -0.008    -0.339
20 2_MeO_Me_pyridine 080                     2.058     1.955     0.103     5.273
20 2_MeO_Me_pyridine 090                     1.697     1.551     0.146     9.393
20 2_MeO_Me_pyridine 100                     1.384     1.254     0.130    10.368
20 2_MeO_Me_pyridine 110                     1.109     1.033     0.076     7.337
20 2_MeO_Me_pyridine 120                     0.851     0.854    -0.003    -0.330
20 2_MeO_Me_pyridine 130                     0.615     0.693    -0.078   -11.245
20 2_MeO_Me_pyridine 140                     0.412     0.543    -0.131   -24.044
20 2_MeO_Me_pyridine 150                     0.271     0.433    -0.162   -37.493
20 2_MeO_Me_pyridine 160                     0.236     0.306    -0.070   -22.919
20 2_MeO_Me_pyridine 170                     0.066     0.090    -0.024   -26.438
20 2_MeO_Me_pyridine 180                     0.000     0.000     0.000     0.000
21 pyridinyl_ethanone -170                   6.070     5.855     0.215     3.666
21 pyridinyl_ethanone -160                   6.130     5.963     0.167     2.793
21 pyridinyl_ethanone -150                   6.286     6.179     0.107     1.735
21 pyridinyl_ethanone -140                   6.528     6.469     0.059     0.911
21 pyridinyl_ethanone -130                   6.766     6.752     0.014     0.207
21 pyridinyl_ethanone -120                   6.961     7.013    -0.052    -0.748
21 pyridinyl_ethanone -110                   7.098     7.216    -0.118    -1.640
21 pyridinyl_ethanone -100                   7.064     7.217    -0.153    -2.120
21 pyridinyl_ethanone -090                   6.721     6.885    -0.164    -2.387
21 pyridinyl_ethanone -080                   6.029     6.179    -0.150    -2.430
21 pyridinyl_ethanone -070                   5.030     5.165    -0.135    -2.605
21 pyridinyl_ethanone -060                   3.904     4.017    -0.113    -2.806
21 pyridinyl_ethanone -050                   2.792     2.892    -0.100    -3.445
21 pyridinyl_ethanone -040                   1.816     1.903    -0.087    -4.558
21 pyridinyl_ethanone -030                   1.035     1.098    -0.063    -5.734
21 pyridinyl_ethanone -020                   0.467     0.502    -0.035    -7.030
21 pyridinyl_ethanone -010                   0.123     0.133    -0.010    -7.753
21 pyridinyl_ethanone 000                    0.000     0.000     0.000     0.000
21 pyridinyl_ethanone 010                    0.124     0.133    -0.009    -6.491
21 pyridinyl_ethanone 020                    0.466     0.502    -0.036    -7.184
21 pyridinyl_ethanone 030                    1.034     1.098    -0.064    -5.801
21 pyridinyl_ethanone 040                    1.816     1.903    -0.087    -4.558
21 pyridinyl_ethanone 050                    2.793     2.892    -0.099    -3.425
21 pyridinyl_ethanone 060                    3.905     4.017    -0.112    -2.795
21 pyridinyl_ethanone 070                    5.031     5.165    -0.134    -2.597
21 pyridinyl_ethanone 080                    6.028     6.179    -0.151    -2.441
21 pyridinyl_ethanone 090                    6.721     6.885    -0.164    -2.388
21 pyridinyl_ethanone 100                    7.065     7.217    -0.152    -2.112
21 pyridinyl_ethanone 110                    7.096     7.216    -0.120    -1.658
21 pyridinyl_ethanone 120                    6.960     7.013    -0.053    -0.750
21 pyridinyl_ethanone 130                    6.767     6.752     0.015     0.227
21 pyridinyl_ethanone 140                    6.529     6.469     0.060     0.922
21 pyridinyl_ethanone 150                    6.283     6.179     0.104     1.688
21 pyridinyl_ethanone 160                    6.126     5.963     0.163     2.740
21 pyridinyl_ethanone 170                    6.072     5.855     0.217     3.704
21 pyridinyl_ethanone 180                    6.052     5.818     0.234     4.020
22 pyrrollyethanone -170                     4.236     4.528    -0.292    -6.452
22 pyrrollyethanone -160                     4.756     5.013    -0.257    -5.118
22 pyrrollyethanone -150                     5.597     5.799    -0.202    -3.492
22 pyrrollyethanone -140                     6.700     6.846    -0.146    -2.136
22 pyrrollyethanone -130                     8.023     8.120    -0.097    -1.197
22 pyrrollyethanone -120                     9.476     9.549    -0.073    -0.769
22 pyrrollyethanone -110                    10.937    11.032    -0.095    -0.864
22 pyrrollyethanone -100                    12.193    12.365    -0.172    -1.391
22 pyrrollyethanone -090                    13.023    13.030    -0.007    -0.050
22 pyrrollyethanone -080                    11.657    11.275     0.382     3.392
22 pyrrollyethanone -070                     9.500     8.967     0.533     5.946
22 pyrrollyethanone -060                     7.198     6.667     0.531     7.968
22 pyrrollyethanone -050                     5.087     4.626     0.461     9.963
22 pyrrollyethanone -040                     3.299     2.942     0.357    12.125
22 pyrrollyethanone -030                     1.885     1.645     0.240    14.587
22 pyrrollyethanone -020                     0.869     0.730     0.139    18.979
22 pyrrollyethanone -010                     0.234     0.181     0.053    29.337
22 pyrrollyethanone 000                      0.000     0.000     0.000     0.000
22 pyrrollyethanone 010                      0.234     0.181     0.053    29.337
22 pyrrollyethanone 020                      0.869     0.730     0.139    18.979
22 pyrrollyethanone 030                      1.885     1.645     0.240    14.587
22 pyrrollyethanone 040                      3.299     2.942     0.357    12.125
22 pyrrollyethanone 050                      5.087     4.626     0.461     9.963
22 pyrrollyethanone 060                      7.198     6.667     0.531     7.968
22 pyrrollyethanone 070                      9.500     8.967     0.533     5.946
22 pyrrollyethanone 080                     11.657    11.275     0.382     3.392
22 pyrrollyethanone 090                     13.023    13.030    -0.007    -0.050
22 pyrrollyethanone 100                     12.193    12.365    -0.172    -1.391
22 pyrrollyethanone 110                     10.937    11.032    -0.095    -0.864
22 pyrrollyethanone 120                      9.476     9.549    -0.073    -0.769
22 pyrrollyethanone 130                      8.023     8.120    -0.097    -1.197
22 pyrrollyethanone 140                      6.700     6.846    -0.146    -2.136
22 pyrrollyethanone 150                      5.597     5.799    -0.202    -3.492
22 pyrrollyethanone 160                      4.756     5.013    -0.257    -5.118
22 pyrrollyethanone 170                      4.236     4.528    -0.292    -6.452
22 pyrrollyethanone 180                      4.055     4.359    -0.304    -6.963
23 furanylethanone -170                      0.157     0.147     0.010     6.757
23 furanylethanone -160                      0.615     0.577     0.038     6.623
23 furanylethanone -150                      1.363     1.288     0.075     5.821
23 furanylethanone -140                      2.385     2.269     0.116     5.124
23 furanylethanone -130                      3.643     3.493     0.150     4.281
23 furanylethanone -120                      5.079     4.912     0.167     3.395
23 furanylethanone -110                      6.590     6.441     0.149     2.318
23 furanylethanone -100                      8.004     7.918     0.086     1.088
23 furanylethanone -090                      8.903     8.991    -0.088    -0.984
23 furanylethanone -080                      8.989     8.819     0.170     1.931
23 furanylethanone -070                      7.908     7.540     0.368     4.880
23 furanylethanone -060                      6.469     6.070     0.399     6.581
23 furanylethanone -050                      5.032     4.688     0.344     7.341
23 furanylethanone -040                      3.767     3.516     0.251     7.129
23 furanylethanone -030                      2.737     2.591     0.146     5.638
23 furanylethanone -020                      1.966     1.912     0.054     2.845
23 furanylethanone -010                      1.477     1.491    -0.014    -0.955
23 furanylethanone 000                       1.300     1.344    -0.044    -3.247
23 furanylethanone 010                       1.477     1.491    -0.014    -0.955
23 furanylethanone 020                       1.966     1.912     0.054     2.845
23 furanylethanone 030                       2.737     2.591     0.146     5.638
23 furanylethanone 040                       3.767     3.516     0.251     7.129
23 furanylethanone 050                       5.032     4.688     0.344     7.341
23 furanylethanone 060                       6.469     6.070     0.399     6.581
23 furanylethanone 070                       7.908     7.540     0.368     4.880
23 furanylethanone 080                       8.989     8.819     0.170     1.931
23 furanylethanone 090                       8.903     8.991    -0.088    -0.984
23 furanylethanone 100                       8.004     7.918     0.086     1.088
23 furanylethanone 110                       6.590     6.441     0.149     2.318
23 furanylethanone 120                       5.079     4.912     0.167     3.395
23 furanylethanone 130                       3.643     3.493     0.150     4.281
23 furanylethanone 140                       2.385     2.269     0.116     5.124
23 furanylethanone 150                       1.363     1.288     0.075     5.821
23 furanylethanone 160                       0.615     0.577     0.038     6.623
23 furanylethanone 170                       0.157     0.147     0.010     6.757
23 furanylethanone 180                       0.000     0.000     0.000     0.000
24 thiophenylethanone -170                   1.083     0.775     0.308    39.703
24 thiophenylethanone -160                   1.513     1.153     0.360    31.237
24 thiophenylethanone -150                   2.219     1.802     0.417    23.167
24 thiophenylethanone -140                   3.177     2.710     0.467    17.233
24 thiophenylethanone -130                   4.316     3.829     0.487    12.717
24 thiophenylethanone -120                   5.536     5.080     0.456     8.973
24 thiophenylethanone -110                   6.668     6.313     0.355     5.628
24 thiophenylethanone -100                   7.491     7.315     0.176     2.402
24 thiophenylethanone -090                   7.872     7.843     0.029     0.374
24 thiophenylethanone -080                   7.678     7.457     0.221     2.958
24 thiophenylethanone -070                   6.691     6.335     0.356     5.619
24 thiophenylethanone -060                   5.333     4.957     0.376     7.582
24 thiophenylethanone -050                   3.941     3.604     0.337     9.353
24 thiophenylethanone -040                   2.661     2.410     0.251    10.434
24 thiophenylethanone -030                   1.579     1.421     0.158    11.123
24 thiophenylethanone -020                   0.741     0.663     0.078    11.803
24 thiophenylethanone -010                   0.198     0.174     0.024    13.752
24 thiophenylethanone 000                    0.000     0.000     0.000     0.000
24 thiophenylethanone 010                    0.198     0.174     0.024    13.752
24 thiophenylethanone 020                    0.741     0.663     0.078    11.803
24 thiophenylethanone 030                    1.579     1.421     0.158    11.123
24 thiophenylethanone 040                    2.661     2.410     0.251    10.434
24 thiophenylethanone 050                    3.941     3.604     0.337     9.353
24 thiophenylethanone 060                    5.333     4.957     0.376     7.582
24 thiophenylethanone 070                    6.691     6.335     0.356     5.619
24 thiophenylethanone 080                    7.678     7.457     0.221     2.958
24 thiophenylethanone 090                    7.872     7.843     0.029     0.374
24 thiophenylethanone 100                    7.491     7.315     0.176     2.402
24 thiophenylethanone 110                    6.668     6.313     0.355     5.628
24 thiophenylethanone 120                    5.536     5.080     0.456     8.973
24 thiophenylethanone 130                    4.316     3.829     0.487    12.717
24 thiophenylethanone 140                    3.177     2.710     0.467    17.233
24 thiophenylethanone 150                    2.219     1.802     0.417    23.167
24 thiophenylethanone 160                    1.513     1.153     0.360    31.237
24 thiophenylethanone 170                    1.083     0.775     0.308    39.703
24 thiophenylethanone 180                    0.927     0.653     0.274    41.951
25 imidazolylethanone -170                   8.056     8.189    -0.133    -1.621
25 imidazolylethanone -160                   8.423     8.568    -0.145    -1.691
25 imidazolylethanone -150                   8.984     9.156    -0.172    -1.882
25 imidazolylethanone -140                   9.695     9.904    -0.209    -2.114
25 imidazolylethanone -130                  10.456    10.730    -0.274    -2.553
25 imidazolylethanone -120                  11.166    11.533    -0.367    -3.182
25 imidazolylethanone -110                  11.659    12.162    -0.503    -4.137
25 imidazolylethanone -100                  11.815    12.409    -0.594    -4.791
25 imidazolylethanone -090                  11.579    12.053    -0.474    -3.934
25 imidazolylethanone -080                  10.595    10.827    -0.232    -2.139
25 imidazolylethanone -070                   8.969     9.001    -0.032    -0.350
25 imidazolylethanone -060                   7.016     6.943     0.073     1.050
25 imidazolylethanone -050                   5.048     4.946     0.102     2.070
25 imidazolylethanone -040                   3.269     3.183     0.086     2.713
25 imidazolylethanone -030                   1.842     1.785     0.057     3.214
25 imidazolylethanone -020                   0.815     0.787     0.028     3.620
25 imidazolylethanone -010                   0.197     0.191     0.006     3.231
25 imidazolylethanone 000                    0.000     0.000     0.000     0.000
25 imidazolylethanone 010                    0.197     0.191     0.006     3.096
25 imidazolylethanone 020                    0.815     0.787     0.028     3.576
25 imidazolylethanone 030                    1.844     1.785     0.059     3.329
25 imidazolylethanone 040                    3.269     3.183     0.086     2.704
25 imidazolylethanone 050                    5.053     4.946     0.107     2.167
25 imidazolylethanone 060                    7.016     6.943     0.073     1.051
25 imidazolylethanone 070                    8.970     9.001    -0.031    -0.344
25 imidazolylethanone 080                   10.596    10.827    -0.231    -2.136
25 imidazolylethanone 090                   11.580    12.053    -0.473    -3.924
25 imidazolylethanone 100                   11.813    12.409    -0.596    -4.802
25 imidazolylethanone 110                   11.658    12.162    -0.504    -4.144
25 imidazolylethanone 120                   11.164    11.533    -0.369    -3.200
25 imidazolylethanone 130                   10.457    10.730    -0.273    -2.543
25 imidazolylethanone 140                    9.694     9.904    -0.210    -2.116
25 imidazolylethanone 150                    8.982     9.156    -0.174    -1.899
25 imidazolylethanone 160                    8.425     8.568    -0.143    -1.670
25 imidazolylethanone 170                    8.056     8.189    -0.133    -1.619
25 imidazolylethanone 180                    7.935     8.058    -0.123    -1.525
26 me_imidazolylethanone -170                9.849    10.270    -0.421    -4.102
26 me_imidazolylethanone -160                9.669    10.228    -0.559    -5.468
26 me_imidazolylethanone -150                9.538    10.268    -0.730    -7.111
26 me_imidazolylethanone -140                9.576    10.477    -0.901    -8.602
26 me_imidazolylethanone -130                9.802    10.848    -1.046    -9.643
26 me_imidazolylethanone -120               10.058    11.019    -0.961    -8.726
26 me_imidazolylethanone -110               10.106    11.093    -0.987    -8.894
26 me_imidazolylethanone -100               10.316    11.186    -0.870    -7.781
26 me_imidazolylethanone -090                9.943    10.664    -0.721    -6.763
26 me_imidazolylethanone -080                8.934     9.396    -0.462    -4.916
26 me_imidazolylethanone -070                7.391     7.651    -0.260    -3.397
26 me_imidazolylethanone -060                5.630     5.776    -0.146    -2.534
26 me_imidazolylethanone -050                3.937     4.026    -0.089    -2.203
26 me_imidazolylethanone -040                2.483     2.545    -0.062    -2.434
26 me_imidazolylethanone -030                1.367     1.407    -0.040    -2.837
26 me_imidazolylethanone -020                0.601     0.618    -0.017    -2.814
26 me_imidazolylethanone -010                0.148     0.155    -0.007    -4.753
26 me_imidazolylethanone 000                 0.000     0.000     0.000     0.000
26 me_imidazolylethanone 010                 0.148     0.155    -0.007    -4.753
26 me_imidazolylethanone 020                 0.601     0.618    -0.017    -2.814
26 me_imidazolylethanone 030                 1.367     1.407    -0.040    -2.837
26 me_imidazolylethanone 040                 2.483     2.545    -0.062    -2.434
26 me_imidazolylethanone 050                 3.937     4.026    -0.089    -2.203
26 me_imidazolylethanone 060                 5.630     5.776    -0.146    -2.534
26 me_imidazolylethanone 070                 7.391     7.651    -0.260    -3.397
26 me_imidazolylethanone 080                 8.934     9.396    -0.462    -4.916
26 me_imidazolylethanone 090                 9.943    10.664    -0.721    -6.763
26 me_imidazolylethanone 100                10.316    11.186    -0.870    -7.781
26 me_imidazolylethanone 110                10.106    11.093    -0.987    -8.894
26 me_imidazolylethanone 120                10.058    11.019    -0.961    -8.726
26 me_imidazolylethanone 130                 9.802    10.848    -1.046    -9.643
26 me_imidazolylethanone 140                 9.576    10.477    -0.901    -8.602
26 me_imidazolylethanone 150                 9.538    10.268    -0.730    -7.111
26 me_imidazolylethanone 160                 9.669    10.228    -0.559    -5.468
26 me_imidazolylethanone 170                 9.849    10.270    -0.421    -4.102
26 me_imidazolylethanone 180                 9.946    10.291    -0.345    -3.350
27 oxazolylethanone -170                     2.600     2.565     0.035     1.347
27 oxazolylethanone -160                     2.873     2.849     0.024     0.856
27 oxazolylethanone -150                     3.319     3.313     0.006     0.170
27 oxazolylethanone -140                     3.906     3.939    -0.033    -0.838
27 oxazolylethanone -130                     4.581     4.677    -0.096    -2.054
27 oxazolylethanone -120                     5.283     5.465    -0.182    -3.325
27 oxazolylethanone -110                     5.892     6.182    -0.290    -4.688
27 oxazolylethanone -100                     6.262     6.670    -0.408    -6.117
27 oxazolylethanone -090                     6.326     6.775    -0.449    -6.630
27 oxazolylethanone -080                     6.012     6.346    -0.334    -5.270
27 oxazolylethanone -070                     5.243     5.431    -0.188    -3.466
27 oxazolylethanone -060                     4.204     4.280    -0.076    -1.773
27 oxazolylethanone -050                     3.064     3.090    -0.026    -0.836
27 oxazolylethanone -040                     2.004     2.012    -0.008    -0.414
27 oxazolylethanone -030                     1.134     1.140    -0.006    -0.517
27 oxazolylethanone -020                     0.503     0.508    -0.005    -1.048
27 oxazolylethanone -010                     0.123     0.127    -0.004    -3.215
27 oxazolylethanone 000                      0.000     0.000     0.000     0.000
27 oxazolylethanone 010                      0.123     0.127    -0.004    -3.215
27 oxazolylethanone 020                      0.503     0.508    -0.005    -1.048
27 oxazolylethanone 030                      1.134     1.140    -0.006    -0.517
27 oxazolylethanone 040                      2.004     2.012    -0.008    -0.414
27 oxazolylethanone 050                      3.064     3.090    -0.026    -0.836
27 oxazolylethanone 060                      4.204     4.280    -0.076    -1.773
27 oxazolylethanone 070                      5.243     5.431    -0.188    -3.466
27 oxazolylethanone 080                      6.012     6.346    -0.334    -5.270
27 oxazolylethanone 090                      6.326     6.775    -0.449    -6.630
27 oxazolylethanone 100                      6.262     6.670    -0.408    -6.117
27 oxazolylethanone 110                      5.892     6.182    -0.290    -4.688
27 oxazolylethanone 120                      5.283     5.465    -0.182    -3.325
27 oxazolylethanone 130                      4.581     4.677    -0.096    -2.054
27 oxazolylethanone 140                      3.906     3.939    -0.033    -0.838
27 oxazolylethanone 150                      3.319     3.313     0.006     0.170
27 oxazolylethanone 160                      2.873     2.849     0.024     0.856
27 oxazolylethanone 170                      2.600     2.565     0.035     1.347
27 oxazolylethanone 180                      2.497     2.461     0.036     1.474
28 thiazolylethanone -170                    5.579     5.279     0.300     5.677
28 thiazolylethanone -160                    5.822     5.500     0.322     5.861
28 thiazolylethanone -150                    6.204     5.887     0.317     5.389
28 thiazolylethanone -140                    6.700     6.431     0.269     4.186
28 thiazolylethanone -130                    7.236     7.068     0.168     2.377
28 thiazolylethanone -120                    7.701     7.698     0.003     0.036
28 thiazolylethanone -110                    7.987     8.195    -0.208    -2.533
28 thiazolylethanone -100                    8.045     8.425    -0.380    -4.507
28 thiazolylethanone -090                    7.826     8.237    -0.411    -4.984
28 thiazolylethanone -080                    7.246     7.544    -0.298    -3.949
28 thiazolylethanone -070                    6.264     6.431    -0.167    -2.595
28 thiazolylethanone -060                    5.032     5.104    -0.072    -1.410
28 thiazolylethanone -050                    3.715     3.741    -0.026    -0.704
28 thiazolylethanone -040                    2.472     2.483    -0.011    -0.436
28 thiazolylethanone -030                    1.434     1.440    -0.006    -0.414
28 thiazolylethanone -020                    0.647     0.656    -0.009    -1.315
28 thiazolylethanone -010                    0.164     0.170    -0.006    -3.533
28 thiazolylethanone 000                     0.000     0.000     0.000     0.000
28 thiazolylethanone 010                     0.164     0.170    -0.006    -3.533
28 thiazolylethanone 020                     0.647     0.656    -0.009    -1.315
28 thiazolylethanone 030                     1.434     1.440    -0.006    -0.414
28 thiazolylethanone 040                     2.472     2.483    -0.011    -0.436
28 thiazolylethanone 050                     3.715     3.741    -0.026    -0.704
28 thiazolylethanone 060                     5.032     5.104    -0.072    -1.410
28 thiazolylethanone 070                     6.264     6.431    -0.167    -2.595
28 thiazolylethanone 080                     7.246     7.544    -0.298    -3.949
28 thiazolylethanone 090                     7.826     8.237    -0.411    -4.984
28 thiazolylethanone 100                     8.045     8.425    -0.380    -4.507
28 thiazolylethanone 110                     7.987     8.195    -0.208    -2.533
28 thiazolylethanone 120                     7.701     7.698     0.003     0.036
28 thiazolylethanone 130                     7.236     7.068     0.168     2.377
28 thiazolylethanone 140                     6.700     6.431     0.269     4.186
28 thiazolylethanone 150                     6.204     5.887     0.317     5.389
28 thiazolylethanone 160                     5.822     5.500     0.322     5.861
28 thiazolylethanone 170                     5.579     5.279     0.300     5.677
28 thiazolylethanone 180                     5.489     5.211     0.278     5.335
29 sulfonylthiazole -170                     4.775     5.035    -0.260    -5.162
29 sulfonylthiazole -160                     4.649     4.946    -0.297    -6.003
29 sulfonylthiazole -150                     4.445     4.757    -0.312    -6.550
29 sulfonylthiazole -140                     4.158     4.455    -0.297    -6.667
29 sulfonylthiazole -130                     3.758     4.012    -0.254    -6.330
29 sulfonylthiazole -120                     3.207     3.421    -0.214    -6.257
29 sulfonylthiazole -110                     2.534     2.706    -0.172    -6.349
29 sulfonylthiazole -100                     1.831     1.955    -0.124    -6.322
29 sulfonylthiazole -090                     1.173     1.254    -0.081    -6.441
29 sulfonylthiazole -080                     0.640     0.676    -0.036    -5.286
29 sulfonylthiazole -070                     0.259     0.261    -0.002    -0.849
29 sulfonylthiazole -060                     0.039     0.029     0.010    34.756
29 sulfonylthiazole -050                     0.000     0.000     0.000     0.000
29 sulfonylthiazole -040                     0.113     0.137    -0.024   -17.400
29 sulfonylthiazole -030                     0.331     0.380    -0.049   -12.870
29 sulfonylthiazole -020                     0.577     0.648    -0.071   -11.014
29 sulfonylthiazole -010                     0.772     0.857    -0.085    -9.945
29 sulfonylthiazole 000                      0.851     0.937    -0.086    -9.125
29 sulfonylthiazole 010                      0.771     0.857    -0.086   -10.045
29 sulfonylthiazole 020                      0.580     0.648    -0.068   -10.558
29 sulfonylthiazole 030                      0.331     0.380    -0.049   -12.883
29 sulfonylthiazole 040                      0.113     0.137    -0.024   -17.499
29 sulfonylthiazole 050                      0.000     0.000     0.000       Inf
29 sulfonylthiazole 060                      0.038     0.029     0.009    32.742
29 sulfonylthiazole 070                      0.257     0.261    -0.004    -1.708
29 sulfonylthiazole 080                      0.643     0.676    -0.033    -4.949
29 sulfonylthiazole 090                      1.176     1.254    -0.078    -6.209
29 sulfonylthiazole 100                      1.829     1.955    -0.126    -6.462
29 sulfonylthiazole 110                      2.536     2.706    -0.170    -6.294
29 sulfonylthiazole 120                      3.209     3.421    -0.212    -6.210
29 sulfonylthiazole 130                      3.758     4.012    -0.254    -6.324
29 sulfonylthiazole 140                      4.156     4.455    -0.299    -6.706
29 sulfonylthiazole 150                      4.441     4.757    -0.316    -6.633
29 sulfonylthiazole 160                      4.647     4.946    -0.299    -6.054
29 sulfonylthiazole 170                      4.776     5.035    -0.259    -5.150
29 sulfonylthiazole 180                      4.788     5.031    -0.243    -4.833
30 sulfonamide -170                          3.417     4.484    -1.067   -23.803
30 sulfonamide -160                          3.616     3.889    -0.273    -7.008
30 sulfonamide -150                          2.941     3.290    -0.349   -10.602
30 sulfonamide -140                          2.405     2.802    -0.397   -14.160
30 sulfonamide -130                          2.040     2.452    -0.412   -16.805
30 sulfonamide -120                          1.326     1.798    -0.472   -26.240
30 sulfonamide -110                          0.690     0.902    -0.212   -23.518
30 sulfonamide -100                          0.208     0.266    -0.058   -21.940
30 sulfonamide -090                          0.000     0.000     0.000     0.000
30 sulfonamide -080                          0.166     0.170    -0.004    -2.566
30 sulfonamide -070                          0.715     0.819    -0.104   -12.647
30 sulfonamide -060                          1.447     1.815    -0.368   -20.266
30 sulfonamide -050                          2.116     2.537    -0.421   -16.583
30 sulfonamide -040                          2.564     2.952    -0.388   -13.135
30 sulfonamide -030                          3.161     3.481    -0.320    -9.186
30 sulfonamide -020                          3.841     4.070    -0.229    -5.616
30 sulfonamide -010                          3.420     4.481    -1.061   -23.670
30 sulfonamide 000                           3.498     4.559    -1.061   -23.283
30 sulfonamide 010                           3.423     4.481    -1.058   -23.603
30 sulfonamide 020                           3.843     4.070    -0.227    -5.567
30 sulfonamide 030                           3.160     3.481    -0.321    -9.222
30 sulfonamide 040                           2.564     2.952    -0.388   -13.153
30 sulfonamide 050                           2.118     2.537    -0.419   -16.499
30 sulfonamide 060                           1.445     1.815    -0.370   -20.397
30 sulfonamide 070                           0.712     0.819    -0.107   -13.029
30 sulfonamide 080                           0.166     0.170    -0.004    -2.530
30 sulfonamide 090                           0.001     0.000     0.001       Inf
30 sulfonamide 100                           0.208     0.266    -0.058   -21.904
30 sulfonamide 110                           0.693     0.902    -0.209   -23.190
30 sulfonamide 120                           1.326     1.798    -0.472   -26.237
30 sulfonamide 130                           2.036     2.452    -0.416   -16.953
30 sulfonamide 140                           2.405     2.802    -0.397   -14.177
30 sulfonamide 150                           2.941     3.290    -0.349   -10.603
30 sulfonamide 160                           3.619     3.889    -0.270    -6.950
30 sulfonamide 170                           3.421     4.484    -1.063   -23.713
30 sulfonamide 180                           3.495     4.557    -1.062   -23.312
31 N_phenylacetamide -170                    0.073     0.066     0.007    11.233
31 N_phenylacetamide -160                    0.162     0.153     0.009     6.127
31 N_phenylacetamide -150                    0.384     0.372     0.012     3.296
31 N_phenylacetamide -140                    0.726     0.720     0.006     0.872
31 N_phenylacetamide -130                    1.150     1.178    -0.028    -2.348
31 N_phenylacetamide -120                    1.714     1.758    -0.044    -2.491
31 N_phenylacetamide -110                    2.347     2.402    -0.055    -2.306
31 N_phenylacetamide -100                    2.199     2.604    -0.405   -15.552
31 N_phenylacetamide -090                    2.389     2.808    -0.419   -14.911
31 N_phenylacetamide -080                    2.189     2.596    -0.407   -15.669
31 N_phenylacetamide -070                    2.009     2.398    -0.389   -16.213
31 N_phenylacetamide -060                    1.662     1.715    -0.053    -3.081
31 N_phenylacetamide -050                    1.073     1.104    -0.031    -2.831
31 N_phenylacetamide -040                    0.647     0.641     0.006     0.979
31 N_phenylacetamide -030                    0.316     0.305     0.011     3.591
31 N_phenylacetamide -020                    0.096     0.085     0.011    12.601
31 N_phenylacetamide -010                    0.000     0.000     0.000     0.000
31 N_phenylacetamide 000                     0.091     0.091     0.000     0.249
31 N_phenylacetamide 010                     0.001     0.000     0.001       Inf
31 N_phenylacetamide 020                     0.096     0.085     0.011    12.381
31 N_phenylacetamide 030                     0.315     0.305     0.010     3.391
31 N_phenylacetamide 040                     0.648     0.641     0.007     1.159
31 N_phenylacetamide 050                     1.071     1.104    -0.033    -2.999
31 N_phenylacetamide 060                     1.664     1.715    -0.051    -2.984
31 N_phenylacetamide 070                     2.008     2.398    -0.390   -16.262
31 N_phenylacetamide 080                     2.189     2.596    -0.407   -15.694
31 N_phenylacetamide 090                     2.389     2.808    -0.419   -14.937
31 N_phenylacetamide 100                     2.199     2.604    -0.405   -15.570
31 N_phenylacetamide 110                     2.345     2.402    -0.057    -2.356
31 N_phenylacetamide 120                     1.714     1.758    -0.044    -2.484
31 N_phenylacetamide 130                     1.150     1.178    -0.028    -2.372
31 N_phenylacetamide 140                     0.727     0.720     0.007     1.014
31 N_phenylacetamide 150                     0.385     0.372     0.013     3.413
31 N_phenylacetamide 160                     0.164     0.153     0.011     7.245
31 N_phenylacetamide 170                     0.072     0.066     0.006     8.845
31 N_phenylacetamide 180                     0.056     0.061    -0.005    -8.489
32 benzamide -170                            1.970     1.679     0.291    17.319
32 benzamide -160                            0.893     0.699     0.194    27.799
32 benzamide -150                            0.246     0.150     0.096    64.304
32 benzamide -140                            0.000     0.000     0.000     0.000
32 benzamide -130                            0.072     0.150    -0.078   -51.860
32 benzamide -120                            0.315     0.458    -0.143   -31.206
32 benzamide -110                            0.606     0.788    -0.182   -23.101
32 benzamide -100                            0.826     1.036    -0.210   -20.308
32 benzamide -090                            0.852     1.088    -0.236   -21.695
32 benzamide -080                            0.775     0.961    -0.186   -19.382
32 benzamide -070                            0.519     0.672    -0.153   -22.823
32 benzamide -060                            0.212     0.321    -0.109   -34.049
32 benzamide -050                            0.010     0.055    -0.045   -81.673
32 benzamide -040                            0.073     0.029     0.044   151.157
32 benzamide -030                            0.523     0.369     0.154    41.865
32 benzamide -020                            1.403     1.131     0.272    24.065
32 benzamide -010                            2.683     2.301     0.382    16.604
32 benzamide 000                             4.267     3.795     0.472    12.435
32 benzamide 010                             2.683     2.301     0.382    16.617
32 benzamide 020                             1.404     1.131     0.273    24.139
32 benzamide 030                             0.524     0.369     0.155    42.039
32 benzamide 040                             0.072     0.029     0.043   149.411
32 benzamide 050                             0.011     0.055    -0.044   -80.243
32 benzamide 060                             0.213     0.321    -0.108   -33.715
32 benzamide 070                             0.517     0.672    -0.155   -23.078
32 benzamide 080                             0.774     0.961    -0.187   -19.481
32 benzamide 090                             0.851     1.088    -0.237   -21.813
32 benzamide 100                             0.825     1.036    -0.211   -20.384
32 benzamide 110                             0.604     0.788    -0.184   -23.335
32 benzamide 120                             0.316     0.458    -0.142   -30.898
32 benzamide 130                             0.072     0.150    -0.078   -51.833
32 benzamide 140                            -0.000     0.000    -0.000      -Inf
32 benzamide 150                             0.245     0.150     0.095    63.132
32 benzamide 160                             0.891     0.699     0.192    27.492
32 benzamide 170                             1.971     1.679     0.292    17.402
32 benzamide 180                             3.441     3.055     0.386    12.644
33 pyridinyl_acetamide -170                  0.088     0.078     0.010    13.033
33 pyridinyl_acetamide -160                  0.363     0.330     0.033     9.894
33 pyridinyl_acetamide -150                  0.821     0.755     0.066     8.798
33 pyridinyl_acetamide -140                  1.479     1.374     0.105     7.623
33 pyridinyl_acetamide -130                  2.328     2.197     0.131     5.971
33 pyridinyl_acetamide -120                  3.346     3.215     0.131     4.090
33 pyridinyl_acetamide -110                  4.480     4.379     0.101     2.313
33 pyridinyl_acetamide -100                  5.637     5.590     0.047     0.837
33 pyridinyl_acetamide -090                  6.697     6.703    -0.006    -0.086
33 pyridinyl_acetamide -080                  7.067     7.239    -0.172    -2.371
33 pyridinyl_acetamide -070                  6.186     6.369    -0.183    -2.871
33 pyridinyl_acetamide -060                  5.369     5.590    -0.221    -3.950
33 pyridinyl_acetamide -050                  4.708     4.973    -0.265    -5.325
33 pyridinyl_acetamide -040                  4.255     4.550    -0.295    -6.494
33 pyridinyl_acetamide -030                  3.985     4.298    -0.313    -7.283
33 pyridinyl_acetamide -020                  3.863     4.184    -0.321    -7.678
33 pyridinyl_acetamide -010                  3.827     4.149    -0.322    -7.765
33 pyridinyl_acetamide 000                   3.815     4.132    -0.317    -7.680
33 pyridinyl_acetamide 010                   3.827     4.149    -0.322    -7.765
33 pyridinyl_acetamide 020                   3.863     4.184    -0.321    -7.678
33 pyridinyl_acetamide 030                   3.985     4.298    -0.313    -7.283
33 pyridinyl_acetamide 040                   4.255     4.550    -0.295    -6.494
33 pyridinyl_acetamide 050                   4.708     4.973    -0.265    -5.325
33 pyridinyl_acetamide 060                   5.369     5.590    -0.221    -3.950
33 pyridinyl_acetamide 070                   6.186     6.369    -0.183    -2.871
33 pyridinyl_acetamide 080                   7.067     7.239    -0.172    -2.371
33 pyridinyl_acetamide 090                   6.697     6.703    -0.006    -0.086
33 pyridinyl_acetamide 100                   5.637     5.590     0.047     0.837
33 pyridinyl_acetamide 110                   4.480     4.379     0.101     2.315
33 pyridinyl_acetamide 120                   3.346     3.215     0.131     4.083
33 pyridinyl_acetamide 130                   2.328     2.197     0.131     5.971
33 pyridinyl_acetamide 140                   1.479     1.374     0.105     7.623
33 pyridinyl_acetamide 150                   0.821     0.755     0.066     8.798
33 pyridinyl_acetamide 160                   0.363     0.330     0.033     9.894
33 pyridinyl_acetamide 170                   0.088     0.078     0.010    13.033
33 pyridinyl_acetamide 180                   0.000     0.000     0.000     0.000
34 pyrimidinyl_acetamide -170                0.042     0.036     0.006    17.935
34 pyrimidinyl_acetamide -160                0.267     0.227     0.040    17.839
34 pyrimidinyl_acetamide -150                0.740     0.650     0.090    13.891
34 pyrimidinyl_acetamide -140                1.427     1.286     0.141    10.974
34 pyrimidinyl_acetamide -130                2.344     2.151     0.193     8.970
34 pyrimidinyl_acetamide -120                3.485     3.243     0.242     7.463
34 pyrimidinyl_acetamide -110                4.789     4.513     0.276     6.120
34 pyrimidinyl_acetamide -100                6.180     5.880     0.300     5.098
34 pyrimidinyl_acetamide -090                7.389     7.097     0.292     4.111
34 pyrimidinyl_acetamide -080                5.974     5.653     0.321     5.683
34 pyrimidinyl_acetamide -070                4.513     4.215     0.298     7.059
34 pyrimidinyl_acetamide -060                3.185     2.934     0.251     8.563
34 pyrimidinyl_acetamide -050                2.084     1.889     0.195    10.305
34 pyrimidinyl_acetamide -040                1.232     1.097     0.135    12.269
34 pyrimidinyl_acetamide -030                0.612     0.533     0.079    14.775
34 pyrimidinyl_acetamide -020                0.199     0.168     0.031    18.615
34 pyrimidinyl_acetamide -010                0.033     0.029     0.004    12.155
34 pyrimidinyl_acetamide 000                 0.000     0.000     0.000     0.000
34 pyrimidinyl_acetamide 010                 0.033     0.029     0.004    12.155
34 pyrimidinyl_acetamide 020                 0.199     0.168     0.031    18.615
34 pyrimidinyl_acetamide 030                 0.612     0.533     0.079    14.775
34 pyrimidinyl_acetamide 040                 1.232     1.097     0.135    12.269
34 pyrimidinyl_acetamide 050                 2.084     1.889     0.195    10.305
34 pyrimidinyl_acetamide 060                 3.185     2.934     0.251     8.563
34 pyrimidinyl_acetamide 070                 4.513     4.215     0.298     7.059
34 pyrimidinyl_acetamide 080                 5.974     5.653     0.321     5.683
34 pyrimidinyl_acetamide 090                 7.389     7.097     0.292     4.111
34 pyrimidinyl_acetamide 100                 6.180     5.880     0.300     5.098
34 pyrimidinyl_acetamide 110                 4.789     4.513     0.276     6.120
34 pyrimidinyl_acetamide 120                 3.485     3.243     0.242     7.463
34 pyrimidinyl_acetamide 130                 2.344     2.151     0.193     8.970
34 pyrimidinyl_acetamide 140                 1.427     1.286     0.141    10.974
34 pyrimidinyl_acetamide 150                 0.740     0.650     0.090    13.891
34 pyrimidinyl_acetamide 160                 0.267     0.227     0.040    17.839
34 pyrimidinyl_acetamide 170                 0.042     0.036     0.006    17.935
34 pyrimidinyl_acetamide 180                 0.004     0.003     0.001    47.145
35 pyridinyl_urea -170                       1.966     1.903     0.063     3.294
35 pyridinyl_urea -160                       2.103     2.015     0.088     4.386
35 pyridinyl_urea -150                       2.423     2.285     0.138     6.033
35 pyridinyl_urea -140                       2.944     2.749     0.195     7.082
35 pyridinyl_urea -130                       3.682     3.440     0.242     7.036
35 pyridinyl_urea -120                       4.616     4.360     0.256     5.881
35 pyridinyl_urea -110                       5.699     5.463     0.236     4.311
35 pyridinyl_urea -100                       6.842     6.647     0.195     2.929
35 pyridinyl_urea -090                       7.363     7.554    -0.191    -2.534
35 pyridinyl_urea -080                       5.716     5.481     0.235     4.291
35 pyridinyl_urea -070                       4.213     4.001     0.212     5.305
35 pyridinyl_urea -060                       2.892     2.719     0.173     6.363
35 pyridinyl_urea -050                       1.822     1.696     0.126     7.419
35 pyridinyl_urea -040                       1.015     0.929     0.086     9.215
35 pyridinyl_urea -030                       0.451     0.401     0.050    12.488
35 pyridinyl_urea -020                       0.092     0.074     0.018    24.213
35 pyridinyl_urea -010                       0.000     0.000     0.000     0.000
35 pyridinyl_urea 000                        0.061     0.026     0.035   136.325
35 pyridinyl_urea 010                        0.001     0.000     0.001       Inf
35 pyridinyl_urea 020                        0.091     0.074     0.017    23.294
35 pyridinyl_urea 030                        0.452     0.401     0.051    12.617
35 pyridinyl_urea 040                        1.016     0.929     0.087     9.372
35 pyridinyl_urea 050                        1.825     1.696     0.129     7.583
35 pyridinyl_urea 060                        2.892     2.719     0.173     6.359
35 pyridinyl_urea 070                        4.214     4.001     0.213     5.318
35 pyridinyl_urea 080                        5.716     5.481     0.235     4.280
35 pyridinyl_urea 090                        7.366     7.554    -0.188    -2.492
35 pyridinyl_urea 100                        6.841     6.647     0.194     2.926
35 pyridinyl_urea 110                        5.700     5.463     0.237     4.332
35 pyridinyl_urea 120                        4.616     4.360     0.256     5.878
35 pyridinyl_urea 130                        3.681     3.440     0.241     6.992
35 pyridinyl_urea 140                        2.944     2.749     0.195     7.094
35 pyridinyl_urea 150                        2.424     2.285     0.139     6.080
35 pyridinyl_urea 160                        2.106     2.015     0.091     4.497
35 pyridinyl_urea 170                        1.967     1.903     0.064     3.382
35 pyridinyl_urea 180                        2.114     2.326    -0.212    -9.107
36 pyrrollyacetamide -170                    0.164     0.164     0.000     0.225
36 pyrrollyacetamide -160                    0.509     0.553    -0.044    -7.902
36 pyrrollyacetamide -150                    1.038     1.160    -0.122   -10.476
36 pyrrollyacetamide -140                    1.731     1.957    -0.226   -11.538
36 pyrrollyacetamide -130                    2.526     2.842    -0.316   -11.117
36 pyrrollyacetamide -120                    3.304     3.655    -0.351    -9.603
36 pyrrollyacetamide -110                    3.708     3.954    -0.246    -6.210
36 pyrrollyacetamide -100                    3.469     3.734    -0.265    -7.093
36 pyrrollyacetamide -090                    3.344     3.605    -0.261    -7.250
36 pyrrollyacetamide -080                    3.325     3.556    -0.231    -6.489
36 pyrrollyacetamide -070                    3.432     3.640    -0.208    -5.724
36 pyrrollyacetamide -060                    3.689     3.884    -0.195    -5.028
36 pyrrollyacetamide -050                    4.093     4.283    -0.190    -4.439
36 pyrrollyacetamide -040                    4.639     4.826    -0.187    -3.866
36 pyrrollyacetamide -030                    5.289     5.478    -0.189    -3.445
36 pyrrollyacetamide -020                    5.990     6.197    -0.207    -3.345
36 pyrrollyacetamide -010                    5.975     6.503    -0.528    -8.112
36 pyrrollyacetamide 000                     6.073     6.570    -0.497    -7.562
36 pyrrollyacetamide 010                     5.975     6.503    -0.528    -8.112
36 pyrrollyacetamide 020                     5.988     6.197    -0.209    -3.371
36 pyrrollyacetamide 030                     5.289     5.478    -0.189    -3.445
36 pyrrollyacetamide 040                     4.639     4.826    -0.187    -3.866
36 pyrrollyacetamide 050                     4.093     4.283    -0.190    -4.439
36 pyrrollyacetamide 060                     3.689     3.884    -0.195    -5.028
36 pyrrollyacetamide 070                     3.432     3.640    -0.208    -5.724
36 pyrrollyacetamide 080                     3.325     3.556    -0.231    -6.489
36 pyrrollyacetamide 090                     3.344     3.605    -0.261    -7.250
36 pyrrollyacetamide 100                     3.469     3.734    -0.265    -7.093
36 pyrrollyacetamide 110                     3.708     3.954    -0.246    -6.210
36 pyrrollyacetamide 120                     3.304     3.655    -0.351    -9.603
36 pyrrollyacetamide 130                     2.526     2.842    -0.316   -11.117
36 pyrrollyacetamide 140                     1.731     1.957    -0.226   -11.538
36 pyrrollyacetamide 150                     1.038     1.160    -0.122   -10.476
36 pyrrollyacetamide 160                     0.509     0.553    -0.044    -7.902
36 pyrrollyacetamide 170                     0.164     0.164     0.000     0.225
36 pyrrollyacetamide 180                     0.000     0.000     0.000     0.000
37 furanylacetamide -170                     5.747     5.689     0.058     1.027
37 furanylacetamide -160                     5.244     5.107     0.137     2.673
37 furanylacetamide -150                     4.626     4.426     0.200     4.529
37 furanylacetamide -140                     4.052     3.795     0.257     6.770
37 furanylacetamide -130                     3.593     3.283     0.310     9.443
37 furanylacetamide -120                     3.264     2.923     0.341    11.683
37 furanylacetamide -110                     3.067     2.708     0.359    13.253
37 furanylacetamide -100                     2.964     2.616     0.348    13.297
37 furanylacetamide -090                     2.902     2.606     0.296    11.365
37 furanylacetamide -080                     2.833     2.620     0.213     8.129
37 furanylacetamide -070                     2.682     2.583     0.099     3.849
37 furanylacetamide -060                     2.367     2.379    -0.012    -0.515
37 furanylacetamide -050                     1.879     1.945    -0.066    -3.391
37 furanylacetamide -040                     1.329     1.376    -0.047    -3.422
37 furanylacetamide -030                     0.813     0.825    -0.012    -1.471
37 furanylacetamide -020                     0.395     0.394     0.001     0.305
37 furanylacetamide -010                     0.114     0.119    -0.005    -3.922
37 furanylacetamide 000                      0.000     0.000     0.000     0.000
37 furanylacetamide 010                      0.114     0.119    -0.005    -3.922
37 furanylacetamide 020                      0.395     0.394     0.001     0.305
37 furanylacetamide 030                      0.813     0.825    -0.012    -1.471
37 furanylacetamide 040                      1.329     1.376    -0.047    -3.422
37 furanylacetamide 050                      1.879     1.945    -0.066    -3.391
37 furanylacetamide 060                      2.367     2.379    -0.012    -0.515
37 furanylacetamide 070                      2.682     2.583     0.099     3.849
37 furanylacetamide 080                      2.833     2.620     0.213     8.129
37 furanylacetamide 090                      2.902     2.606     0.296    11.365
37 furanylacetamide 100                      2.964     2.616     0.348    13.297
37 furanylacetamide 110                      3.067     2.708     0.359    13.253
37 furanylacetamide 120                      3.264     2.923     0.341    11.683
37 furanylacetamide 130                      3.593     3.283     0.310     9.443
37 furanylacetamide 140                      4.052     3.795     0.257     6.770
37 furanylacetamide 150                      4.626     4.426     0.200     4.529
37 furanylacetamide 160                      5.244     5.107     0.137     2.673
37 furanylacetamide 170                      5.747     5.689     0.058     1.027
37 furanylacetamide 180                      5.938     5.943    -0.005    -0.082
38 thiophenylacetamide -170                  0.126     0.184    -0.058   -31.473
38 thiophenylacetamide -160                  0.423     0.544    -0.121   -22.269
38 thiophenylacetamide -150                  0.916     1.166    -0.250   -21.414
38 thiophenylacetamide -140                  1.488     1.840    -0.352   -19.109
38 thiophenylacetamide -130                  1.998     2.279    -0.281   -12.339
38 thiophenylacetamide -120                  1.669     1.975    -0.306   -15.505
38 thiophenylacetamide -110                  1.437     1.770    -0.333   -18.809
38 thiophenylacetamide -100                  1.270     1.644    -0.374   -22.725
38 thiophenylacetamide -090                  1.168     1.554    -0.386   -24.841
38 thiophenylacetamide -080                  1.164     1.559    -0.395   -25.365
38 thiophenylacetamide -070                  1.278     1.668    -0.390   -23.395
38 thiophenylacetamide -060                  1.526     1.881    -0.355   -18.852
38 thiophenylacetamide -050                  1.907     2.191    -0.284   -12.980
38 thiophenylacetamide -040                  1.831     2.057    -0.226   -10.996
38 thiophenylacetamide -030                  1.604     1.724    -0.120    -6.936
38 thiophenylacetamide -020                  1.455     1.487    -0.032    -2.126
38 thiophenylacetamide -010                  1.399     1.367     0.032     2.351
38 thiophenylacetamide 000                   1.408     1.328     0.080     6.010
38 thiophenylacetamide 010                   1.397     1.367     0.030     2.223
38 thiophenylacetamide 020                   1.454     1.487    -0.033    -2.247
38 thiophenylacetamide 030                   1.603     1.724    -0.121    -7.044
38 thiophenylacetamide 040                   1.834     2.057    -0.223   -10.865
38 thiophenylacetamide 050                   1.908     2.191    -0.283   -12.905
38 thiophenylacetamide 060                   1.524     1.881    -0.357   -18.994
38 thiophenylacetamide 070                   1.276     1.668    -0.392   -23.489
38 thiophenylacetamide 080                   1.162     1.559    -0.397   -25.441
38 thiophenylacetamide 090                   1.167     1.554    -0.387   -24.924
38 thiophenylacetamide 100                   1.268     1.644    -0.376   -22.848
38 thiophenylacetamide 110                   1.433     1.770    -0.337   -19.060
38 thiophenylacetamide 120                   1.671     1.975    -0.304   -15.416
38 thiophenylacetamide 130                   1.997     2.279    -0.282   -12.391
38 thiophenylacetamide 140                   1.488     1.840    -0.352   -19.111
38 thiophenylacetamide 150                   0.920     1.166    -0.246   -21.063
38 thiophenylacetamide 160                   0.423     0.544    -0.121   -22.219
38 thiophenylacetamide 170                   0.125     0.184    -0.059   -32.200
38 thiophenylacetamide 180                   0.000     0.000     0.000     0.000
39 imidazolylacetamide -170                  0.201     0.203    -0.002    -1.184
39 imidazolylacetamide -160                  0.651     0.679    -0.028    -4.157
39 imidazolylacetamide -150                  1.362     1.444    -0.082    -5.706
39 imidazolylacetamide -140                  2.323     2.478    -0.155    -6.264
39 imidazolylacetamide -130                  3.470     3.709    -0.239    -6.455
39 imidazolylacetamide -120                  4.649     5.003    -0.354    -7.067
39 imidazolylacetamide -110                  5.745     6.178    -0.433    -7.015
39 imidazolylacetamide -100                  6.712     7.130    -0.418    -5.863
39 imidazolylacetamide -090                  7.195     7.820    -0.625    -7.992
39 imidazolylacetamide -080                  7.118     7.667    -0.549    -7.163
39 imidazolylacetamide -070                  7.068     7.548    -0.480    -6.353
39 imidazolylacetamide -060                  7.048     7.503    -0.455    -6.061
39 imidazolylacetamide -050                  7.084     7.541    -0.457    -6.061
39 imidazolylacetamide -040                  7.161     7.639    -0.478    -6.255
39 imidazolylacetamide -030                  7.281     7.790    -0.509    -6.534
39 imidazolylacetamide -020                  7.458     7.988    -0.530    -6.629
39 imidazolylacetamide -010                  7.674     8.214    -0.540    -6.573
39 imidazolylacetamide 000                   7.910     8.429    -0.519    -6.162
39 imidazolylacetamide 010                   7.674     8.214    -0.540    -6.573
39 imidazolylacetamide 020                   7.458     7.988    -0.530    -6.629
39 imidazolylacetamide 030                   7.281     7.790    -0.509    -6.534
39 imidazolylacetamide 040                   7.161     7.639    -0.478    -6.255
39 imidazolylacetamide 050                   7.084     7.541    -0.457    -6.061
39 imidazolylacetamide 060                   7.048     7.503    -0.455    -6.061
39 imidazolylacetamide 070                   7.068     7.548    -0.480    -6.353
39 imidazolylacetamide 080                   7.118     7.667    -0.549    -7.163
39 imidazolylacetamide 090                   7.194     7.820    -0.626    -8.005
39 imidazolylacetamide 100                   6.712     7.130    -0.418    -5.863
39 imidazolylacetamide 110                   5.745     6.178    -0.433    -7.015
39 imidazolylacetamide 120                   4.649     5.003    -0.354    -7.067
39 imidazolylacetamide 130                   3.470     3.709    -0.239    -6.455
39 imidazolylacetamide 140                   2.323     2.478    -0.155    -6.264
39 imidazolylacetamide 150                   1.362     1.444    -0.082    -5.706
39 imidazolylacetamide 160                   0.651     0.679    -0.028    -4.157
39 imidazolylacetamide 170                   0.201     0.203    -0.002    -1.184
39 imidazolylacetamide 180                   0.000     0.000     0.000     0.000
40 me_imidazolylacetamide -170               3.426     3.550    -0.124    -3.490
40 me_imidazolylacetamide -160               2.556     2.563    -0.007    -0.254
40 me_imidazolylacetamide -150               1.570     1.502     0.068     4.534
40 me_imidazolylacetamide -140               0.760     0.657     0.103    15.618
40 me_imidazolylacetamide -130               0.190     0.161     0.029    18.231
40 me_imidazolylacetamide -120               0.000     0.000     0.000     0.000
40 me_imidazolylacetamide -110               0.206     0.233    -0.027   -11.511
40 me_imidazolylacetamide -100               0.784     0.832    -0.048    -5.769
40 me_imidazolylacetamide -090               1.638     1.712    -0.074    -4.304
40 me_imidazolylacetamide -080               1.712     2.004    -0.292   -14.577
40 me_imidazolylacetamide -070               1.774     2.021    -0.247   -12.207
40 me_imidazolylacetamide -060               1.760     2.050    -0.290   -14.164
40 me_imidazolylacetamide -050               1.829     2.135    -0.306   -14.347
40 me_imidazolylacetamide -040               1.945     2.273    -0.328   -14.427
40 me_imidazolylacetamide -030               2.131     2.473    -0.342   -13.817
40 me_imidazolylacetamide -020               2.379     2.731    -0.352   -12.873
40 me_imidazolylacetamide -010               2.667     3.030    -0.363   -11.985
40 me_imidazolylacetamide 000                2.914     3.303    -0.389   -11.773
40 me_imidazolylacetamide 010                2.667     3.030    -0.363   -11.985
40 me_imidazolylacetamide 020                2.379     2.731    -0.352   -12.873
40 me_imidazolylacetamide 030                2.131     2.473    -0.342   -13.817
40 me_imidazolylacetamide 040                1.945     2.273    -0.328   -14.427
40 me_imidazolylacetamide 050                1.829     2.135    -0.306   -14.347
40 me_imidazolylacetamide 060                1.760     2.050    -0.290   -14.166
40 me_imidazolylacetamide 070                1.774     2.021    -0.247   -12.207
40 me_imidazolylacetamide 080                1.712     2.004    -0.292   -14.577
40 me_imidazolylacetamide 090                1.638     1.712    -0.074    -4.304
40 me_imidazolylacetamide 100                0.784     0.832    -0.048    -5.769
40 me_imidazolylacetamide 110                0.206     0.233    -0.027   -11.511
40 me_imidazolylacetamide 120                0.000     0.000     0.000     0.000
40 me_imidazolylacetamide 130                0.190     0.161     0.029    18.231
40 me_imidazolylacetamide 140                0.760     0.657     0.103    15.618
40 me_imidazolylacetamide 150                1.570     1.502     0.068     4.534
40 me_imidazolylacetamide 160                2.556     2.563    -0.007    -0.254
40 me_imidazolylacetamide 170                3.426     3.550    -0.124    -3.490
40 me_imidazolylacetamide 180                3.688     3.969    -0.281    -7.083
41 oxazolylacetamide -170                    1.358     1.331     0.027     1.999
41 oxazolylacetamide -160                    1.341     1.328     0.013     0.979
41 oxazolylacetamide -150                    1.386     1.379     0.007     0.497
41 oxazolylacetamide -140                    1.533     1.525     0.008     0.522
41 oxazolylacetamide -130                    1.783     1.764     0.019     1.102
41 oxazolylacetamide -120                    2.112     2.078     0.034     1.654
41 oxazolylacetamide -110                    2.504     2.450     0.054     2.214
41 oxazolylacetamide -100                    2.914     2.856     0.058     2.021
41 oxazolylacetamide -090                    3.232     3.230     0.002     0.075
41 oxazolylacetamide -080                    2.973     3.093    -0.120    -3.873
41 oxazolylacetamide -070                    2.403     2.495    -0.092    -3.697
41 oxazolylacetamide -060                    1.794     1.874    -0.080    -4.273
41 oxazolylacetamide -050                    1.202     1.272    -0.070    -5.515
41 oxazolylacetamide -040                    0.698     0.756    -0.058    -7.640
41 oxazolylacetamide -030                    0.330     0.375    -0.045   -11.894
41 oxazolylacetamide -020                    0.158     0.189    -0.031   -16.508
41 oxazolylacetamide -010                    0.069     0.084    -0.015   -18.230
41 oxazolylacetamide 000                     0.000     0.000     0.000     0.000
41 oxazolylacetamide 010                     0.069     0.084    -0.015   -18.230
41 oxazolylacetamide 020                     0.158     0.189    -0.031   -16.508
41 oxazolylacetamide 030                     0.330     0.375    -0.045   -11.894
41 oxazolylacetamide 040                     0.698     0.756    -0.058    -7.640
41 oxazolylacetamide 050                     1.202     1.272    -0.070    -5.515
41 oxazolylacetamide 060                     1.794     1.874    -0.080    -4.273
41 oxazolylacetamide 070                     2.403     2.495    -0.092    -3.697
41 oxazolylacetamide 080                     2.973     3.093    -0.120    -3.873
41 oxazolylacetamide 090                     3.232     3.230     0.002     0.075
41 oxazolylacetamide 100                     2.914     2.856     0.058     2.021
41 oxazolylacetamide 110                     2.504     2.450     0.054     2.214
41 oxazolylacetamide 120                     2.112     2.078     0.034     1.654
41 oxazolylacetamide 130                     1.783     1.764     0.019     1.102
41 oxazolylacetamide 140                     1.533     1.525     0.008     0.522
41 oxazolylacetamide 150                     1.386     1.379     0.007     0.497
41 oxazolylacetamide 160                     1.341     1.328     0.013     0.979
41 oxazolylacetamide 170                     1.358     1.331     0.027     1.999
41 oxazolylacetamide 180                     1.153     1.120     0.033     2.916
42 thiazolylacetamide -170                   0.243     0.209     0.034    16.273
42 thiazolylacetamide -160                   0.687     0.712    -0.025    -3.539
42 thiazolylacetamide -150                   1.448     1.534    -0.086    -5.626
42 thiazolylacetamide -140                   2.408     2.578    -0.170    -6.600
42 thiazolylacetamide -130                   3.448     3.717    -0.269    -7.245
42 thiazolylacetamide -120                   4.422     4.808    -0.386    -8.037
42 thiazolylacetamide -110                   5.254     5.749    -0.495    -8.617
42 thiazolylacetamide -100                   5.941     6.506    -0.565    -8.679
42 thiazolylacetamide -090                   6.010     6.822    -0.812   -11.898
42 thiazolylacetamide -080                   5.925     6.681    -0.756   -11.316
42 thiazolylacetamide -070                   5.739     6.427    -0.688   -10.700
42 thiazolylacetamide -060                   5.533     6.161    -0.628   -10.193
42 thiazolylacetamide -050                   5.247     5.812    -0.565    -9.717
42 thiazolylacetamide -040                   4.907     5.417    -0.510    -9.411
42 thiazolylacetamide -030                   4.656     5.120    -0.464    -9.069
42 thiazolylacetamide -020                   4.534     4.951    -0.417    -8.416
42 thiazolylacetamide -010                   4.462     4.748    -0.286    -6.015
42 thiazolylacetamide 000                    4.547     4.854    -0.307    -6.335
42 thiazolylacetamide 010                    4.462     4.748    -0.286    -6.015
42 thiazolylacetamide 020                    4.534     4.951    -0.417    -8.416
42 thiazolylacetamide 030                    4.656     5.120    -0.464    -9.069
42 thiazolylacetamide 040                    4.907     5.417    -0.510    -9.411
42 thiazolylacetamide 050                    5.247     5.812    -0.565    -9.717
42 thiazolylacetamide 060                    5.533     6.161    -0.628   -10.193
42 thiazolylacetamide 070                    5.739     6.427    -0.688   -10.700
42 thiazolylacetamide 080                    5.925     6.681    -0.756   -11.316
42 thiazolylacetamide 090                    6.010     6.822    -0.812   -11.898
42 thiazolylacetamide 100                    5.941     6.506    -0.565    -8.679
42 thiazolylacetamide 110                    5.254     5.749    -0.495    -8.617
42 thiazolylacetamide 120                    4.422     4.808    -0.386    -8.037
42 thiazolylacetamide 130                    3.448     3.717    -0.269    -7.245
42 thiazolylacetamide 140                    2.408     2.578    -0.170    -6.600
42 thiazolylacetamide 150                    1.448     1.534    -0.086    -5.626
42 thiazolylacetamide 160                    0.687     0.712    -0.025    -3.539
42 thiazolylacetamide 170                    0.243     0.209     0.034    16.273
42 thiazolylacetamide 180                    0.000     0.000     0.000     0.000
43 biphenyl -170                             2.131     1.863     0.268    14.364
43 biphenyl -160                             1.113     0.923     0.190    20.545
43 biphenyl -150                             0.320     0.231     0.089    38.581
43 biphenyl -140                             0.000     0.000     0.000     0.000
43 biphenyl -130                             0.113     0.206    -0.093   -45.071
43 biphenyl -120                             0.533     0.720    -0.187   -26.000
43 biphenyl -110                             1.079     1.346    -0.267   -19.821
43 biphenyl -100                             1.543     1.871    -0.328   -17.547
43 biphenyl -090                             1.703     2.068    -0.365   -17.632
43 biphenyl -080                             1.551     1.877    -0.326   -17.365
43 biphenyl -070                             1.084     1.351    -0.267   -19.735
43 biphenyl -060                             0.538     0.724    -0.186   -25.660
43 biphenyl -050                             0.114     0.207    -0.093   -44.951
43 biphenyl -040                             0.011     0.006     0.005    80.009
43 biphenyl -030                             0.358     0.263     0.095    36.303
43 biphenyl -020                             1.197     0.994     0.203    20.396
43 biphenyl -010                             2.233     1.938     0.295    15.208
43 biphenyl 000                              2.969     2.633     0.336    12.748
43 biphenyl 010                              2.233     1.938     0.295    15.208
43 biphenyl 020                              1.197     0.994     0.203    20.396
43 biphenyl 030                              0.358     0.263     0.095    36.303
43 biphenyl 040                              0.011     0.006     0.005    80.009
43 biphenyl 050                              0.114     0.207    -0.093   -44.951
43 biphenyl 060                              0.538     0.724    -0.186   -25.660
43 biphenyl 070                              1.084     1.351    -0.267   -19.735
43 biphenyl 080                              1.551     1.877    -0.326   -17.365
43 biphenyl 090                              1.703     2.068    -0.365   -17.632
43 biphenyl 100                              1.543     1.871    -0.328   -17.547
43 biphenyl 110                              1.079     1.346    -0.267   -19.821
43 biphenyl 120                              0.533     0.720    -0.187   -26.000
43 biphenyl 130                              0.113     0.206    -0.093   -45.071
43 biphenyl 140                              0.000     0.000     0.000     0.000
43 biphenyl 150                              0.320     0.231     0.089    38.581
43 biphenyl 160                              1.113     0.923     0.190    20.545
43 biphenyl 170                              2.131     1.863     0.268    14.364
43 biphenyl 180                              2.826     2.529     0.297    11.736
44 phenylpyridine -170                       0.357     0.277     0.080    28.712
44 phenylpyridine -160                       0.059     0.007     0.052   738.910
44 phenylpyridine -150                       0.000     0.000     0.000     0.000
44 phenylpyridine -140                       0.259     0.328    -0.069   -20.921
44 phenylpyridine -130                       0.846     0.989    -0.143   -14.486
44 phenylpyridine -120                       1.628     1.860    -0.232   -12.482
44 phenylpyridine -110                       2.428     2.737    -0.309   -11.273
44 phenylpyridine -100                       3.023     3.397    -0.374   -11.012
44 phenylpyridine -090                       3.231     3.634    -0.403   -11.078
44 phenylpyridine -080                       3.008     3.384    -0.376   -11.117
44 phenylpyridine -070                       2.407     2.723    -0.316   -11.600
44 phenylpyridine -060                       1.620     1.854    -0.234   -12.642
44 phenylpyridine -050                       0.842     0.991    -0.149   -15.052
44 phenylpyridine -040                       0.265     0.334    -0.069   -20.602
44 phenylpyridine -030                       0.008     0.012    -0.004   -29.909
44 phenylpyridine -020                       0.095     0.048     0.047    97.913
44 phenylpyridine -010                       0.417     0.334     0.083    24.885
44 phenylpyridine 000                        0.718     0.618     0.100    16.106
44 phenylpyridine 010                        0.417     0.334     0.083    24.885
44 phenylpyridine 020                        0.095     0.048     0.047    97.913
44 phenylpyridine 030                        0.008     0.012    -0.004   -29.909
44 phenylpyridine 040                        0.265     0.334    -0.069   -20.602
44 phenylpyridine 050                        0.842     0.991    -0.149   -15.052
44 phenylpyridine 060                        1.620     1.854    -0.234   -12.642
44 phenylpyridine 070                        2.407     2.723    -0.316   -11.600
44 phenylpyridine 080                        3.008     3.384    -0.376   -11.117
44 phenylpyridine 090                        3.231     3.634    -0.403   -11.078
44 phenylpyridine 100                        3.023     3.397    -0.374   -11.012
44 phenylpyridine 110                        2.428     2.737    -0.309   -11.273
44 phenylpyridine 120                        1.628     1.860    -0.232   -12.482
44 phenylpyridine 130                        0.846     0.989    -0.143   -14.486
44 phenylpyridine 140                        0.259     0.328    -0.069   -20.921
44 phenylpyridine 150                        0.000     0.000     0.000     0.000
44 phenylpyridine 160                        0.059     0.007     0.052   738.910
44 phenylpyridine 170                        0.357     0.277     0.080    28.712
44 phenylpyridine 180                        0.660     0.562     0.098    17.427
45 phenylpyrimidine -170                     0.224     0.207     0.017     8.307
45 phenylpyrimidine -160                     0.402     0.392     0.010     2.603
45 phenylpyrimidine -150                     0.914     0.918    -0.004    -0.434
45 phenylpyrimidine -140                     1.727     1.746    -0.019    -1.086
45 phenylpyrimidine -130                     2.777     2.830    -0.053    -1.857
45 phenylpyrimidine -120                     3.959     4.056    -0.097    -2.393
45 phenylpyrimidine -110                     5.073     5.211    -0.138    -2.651
45 phenylpyrimidine -100                     5.902     6.052    -0.150    -2.483
45 phenylpyrimidine -090                     6.188     6.348    -0.160    -2.519
45 phenylpyrimidine -080                     5.897     6.053    -0.156    -2.580
45 phenylpyrimidine -070                     5.096     5.230    -0.134    -2.559
45 phenylpyrimidine -060                     3.984     4.084    -0.100    -2.447
45 phenylpyrimidine -050                     2.802     2.858    -0.056    -1.945
45 phenylpyrimidine -040                     1.740     1.759    -0.019    -1.069
45 phenylpyrimidine -030                     0.919     0.920    -0.001    -0.116
45 phenylpyrimidine -020                     0.403     0.392     0.011     2.710
45 phenylpyrimidine -010                     0.252     0.235     0.017     7.171
45 phenylpyrimidine 000                      0.003     0.001     0.002   154.571
45 phenylpyrimidine 010                      0.253     0.235     0.018     7.517
45 phenylpyrimidine 020                      0.401     0.392     0.009     2.308
45 phenylpyrimidine 030                      0.921     0.920     0.001     0.142
45 phenylpyrimidine 040                      1.741     1.759    -0.018    -0.999
45 phenylpyrimidine 050                      2.804     2.858    -0.054    -1.890
45 phenylpyrimidine 060                      3.985     4.084    -0.099    -2.428
45 phenylpyrimidine 070                      5.097     5.230    -0.133    -2.547
45 phenylpyrimidine 080                      5.898     6.053    -0.155    -2.564
45 phenylpyrimidine 090                      6.188     6.348    -0.160    -2.517
45 phenylpyrimidine 100                      5.903     6.052    -0.149    -2.470
45 phenylpyrimidine 110                      5.073     5.211    -0.138    -2.645
45 phenylpyrimidine 120                      3.954     4.056    -0.102    -2.508
45 phenylpyrimidine 130                      2.776     2.830    -0.054    -1.912
45 phenylpyrimidine 140                      1.731     1.746    -0.015    -0.872
45 phenylpyrimidine 150                      0.914     0.918    -0.004    -0.398
45 phenylpyrimidine 160                      0.402     0.392     0.010     2.438
45 phenylpyrimidine 170                      0.223     0.207     0.016     7.944
45 phenylpyrimidine 180                      0.000     0.000     0.000     0.000
46 bipyridine -170                           0.175     0.161     0.014     8.498
46 bipyridine -160                           0.491     0.471     0.020     4.296
46 bipyridine -150                           1.082     1.062     0.020     1.873
46 bipyridine -140                           1.950     1.958    -0.008    -0.386
46 bipyridine -130                           3.044     3.108    -0.064    -2.050
46 bipyridine -120                           4.217     4.374    -0.157    -3.591
46 bipyridine -110                           5.291     5.568    -0.277    -4.975
46 bipyridine -100                           6.114     6.496    -0.382    -5.886
46 bipyridine -090                           6.543     7.004    -0.461    -6.581
46 bipyridine -080                           6.562     7.068    -0.506    -7.162
46 bipyridine -070                           6.302     6.806    -0.504    -7.399
46 bipyridine -060                           5.919     6.392    -0.473    -7.400
46 bipyridine -050                           5.635     6.040    -0.405    -6.701
46 bipyridine -040                           5.596     5.916    -0.320    -5.408
46 bipyridine -030                           5.865     6.108    -0.243    -3.986
46 bipyridine -020                           6.409     6.586    -0.177    -2.684
46 bipyridine -010                           7.024     7.160    -0.136    -1.895
46 bipyridine 000                            7.141     7.290    -0.149    -2.039
46 bipyridine 010                            7.028     7.160    -0.132    -1.843
46 bipyridine 020                            6.409     6.586    -0.177    -2.682
46 bipyridine 030                            5.863     6.108    -0.245    -4.017
46 bipyridine 040                            5.598     5.916    -0.318    -5.373
46 bipyridine 050                            5.636     6.040    -0.404    -6.692
46 bipyridine 060                            5.919     6.392    -0.473    -7.401
46 bipyridine 070                            6.302     6.806    -0.504    -7.408
46 bipyridine 080                            6.562     7.068    -0.506    -7.165
46 bipyridine 090                            6.540     7.004    -0.464    -6.618
46 bipyridine 100                            6.113     6.496    -0.383    -5.891
46 bipyridine 110                            5.293     5.568    -0.275    -4.934
46 bipyridine 120                            4.219     4.374    -0.155    -3.553
46 bipyridine 130                            3.046     3.108    -0.062    -1.982
46 bipyridine 140                            1.950     1.958    -0.008    -0.395
46 bipyridine 150                            1.080     1.062     0.018     1.678
46 bipyridine 160                            0.494     0.471     0.023     4.960
46 bipyridine 170                            0.173     0.161     0.012     7.696
46 bipyridine 180                            0.000     0.000     0.000     0.000
47 fluorobiphenyl -170                       3.066     2.624     0.442    16.857
47 fluorobiphenyl -160                       1.640     1.379     0.261    18.942
47 fluorobiphenyl -150                       0.569     0.447     0.122    27.269
47 fluorobiphenyl -140                       0.000     0.000     0.000     0.000
47 fluorobiphenyl -130                      -0.084     0.030    -0.114  -379.033
47 fluorobiphenyl -120                       0.179     0.409    -0.230   -56.239
47 fluorobiphenyl -110                       0.592     0.921    -0.329   -35.737
47 fluorobiphenyl -100                       0.952     1.355    -0.403   -29.777
47 fluorobiphenyl -090                       1.066     1.508    -0.442   -29.321
47 fluorobiphenyl -080                       0.943     1.337    -0.394   -29.491
47 fluorobiphenyl -070                       0.561     0.878    -0.317   -36.104
47 fluorobiphenyl -060                       0.142     0.354    -0.212   -59.928
47 fluorobiphenyl -050                      -0.100     0.002    -0.102 -5094.360
47 fluorobiphenyl -040                       0.066     0.049     0.017    35.194
47 fluorobiphenyl -030                       0.752     0.597     0.155    25.909
47 fluorobiphenyl -020                       1.911     1.584     0.327    20.617
47 fluorobiphenyl -010                       3.286     2.779     0.507    18.257
47 fluorobiphenyl 000                        4.356     3.718     0.638    17.170
47 fluorobiphenyl 010                        3.290     2.779     0.511    18.392
47 fluorobiphenyl 020                        1.905     1.584     0.321    20.296
47 fluorobiphenyl 030                        0.754     0.597     0.157    26.367
47 fluorobiphenyl 040                        0.067     0.049     0.018    36.428
47 fluorobiphenyl 050                       -0.098     0.002    -0.100 -4985.381
47 fluorobiphenyl 060                        0.141     0.354    -0.213   -60.127
47 fluorobiphenyl 070                        0.561     0.878    -0.317   -36.080
47 fluorobiphenyl 080                        0.944     1.337    -0.393   -29.385
47 fluorobiphenyl 090                        1.065     1.508    -0.443   -29.350
47 fluorobiphenyl 100                        0.956     1.355    -0.399   -29.480
47 fluorobiphenyl 110                        0.594     0.921    -0.327   -35.530
47 fluorobiphenyl 120                        0.179     0.409    -0.230   -56.154
47 fluorobiphenyl 130                       -0.087     0.030    -0.117  -389.768
47 fluorobiphenyl 140                       -0.003     0.000    -0.003      -Inf
47 fluorobiphenyl 150                        0.571     0.447     0.124    27.692
47 fluorobiphenyl 160                        1.642     1.379     0.263    19.060
47 fluorobiphenyl 170                        3.069     2.624     0.445    16.956
47 fluorobiphenyl 180                        4.225     3.634     0.591    16.271
48 fluorophenyl_pyridine -170                0.808     0.561     0.247    44.041
48 fluorophenyl_pyridine -160                0.283     0.159     0.124    77.677
48 fluorophenyl_pyridine -150                0.000     0.000     0.000     0.000
48 fluorophenyl_pyridine -140                0.076     0.205    -0.129   -62.962
48 fluorophenyl_pyridine -130                0.515     0.765    -0.250   -32.649
48 fluorophenyl_pyridine -120                1.160     1.544    -0.384   -24.896
48 fluorophenyl_pyridine -110                1.847     2.344    -0.497   -21.200
48 fluorophenyl_pyridine -100                2.373     2.949    -0.576   -19.526
48 fluorophenyl_pyridine -090                2.587     3.208    -0.621   -19.361
48 fluorophenyl_pyridine -080                2.498     3.108    -0.610   -19.637
48 fluorophenyl_pyridine -070                2.197     2.775    -0.578   -20.846
48 fluorophenyl_pyridine -060                1.874     2.407    -0.533   -22.140
48 fluorophenyl_pyridine -050                1.737     2.225    -0.488   -21.927
48 fluorophenyl_pyridine -040                1.954     2.395    -0.441   -18.406
48 fluorophenyl_pyridine -030                2.607     2.987    -0.380   -12.738
48 fluorophenyl_pyridine -020                3.622     3.929    -0.307    -7.817
48 fluorophenyl_pyridine -010                4.790     5.013    -0.223    -4.455
48 fluorophenyl_pyridine 000                 5.092     5.282    -0.190    -3.591
48 fluorophenyl_pyridine 010                 4.789     5.013    -0.224    -4.459
48 fluorophenyl_pyridine 020                 3.619     3.929    -0.310    -7.890
48 fluorophenyl_pyridine 030                 2.606     2.987    -0.381   -12.756
48 fluorophenyl_pyridine 040                 1.954     2.395    -0.441   -18.404
48 fluorophenyl_pyridine 050                 1.735     2.225    -0.490   -22.024
48 fluorophenyl_pyridine 060                 1.874     2.407    -0.533   -22.146
48 fluorophenyl_pyridine 070                 2.198     2.775    -0.577   -20.797
48 fluorophenyl_pyridine 080                 2.496     3.108    -0.612   -19.675
48 fluorophenyl_pyridine 090                 2.587     3.208    -0.621   -19.354
48 fluorophenyl_pyridine 100                 2.374     2.949    -0.575   -19.483
48 fluorophenyl_pyridine 110                 1.847     2.344    -0.497   -21.187
48 fluorophenyl_pyridine 120                 1.161     1.544    -0.383   -24.820
48 fluorophenyl_pyridine 130                 0.513     0.765    -0.252   -32.999
48 fluorophenyl_pyridine 140                 0.078     0.205    -0.127   -62.132
48 fluorophenyl_pyridine 150                -0.003     0.000    -0.003      -Inf
48 fluorophenyl_pyridine 160                 0.284     0.159     0.125    78.741
48 fluorophenyl_pyridine 170                 0.808     0.561     0.247    44.039
48 fluorophenyl_pyridine 180                 0.780     0.485     0.295    60.785
49 phenylfuran -170                          0.143     0.158    -0.015    -9.378
49 phenylfuran -160                          0.172     0.230    -0.058   -25.062
49 phenylfuran -150                          0.386     0.497    -0.111   -22.328
49 phenylfuran -140                          0.801     0.970    -0.169   -17.448
49 phenylfuran -130                          1.400     1.633    -0.233   -14.251
49 phenylfuran -120                          2.119     2.430    -0.311   -12.780
49 phenylfuran -110                          2.830     3.237    -0.407   -12.585
49 phenylfuran -100                          3.358     3.859    -0.501   -12.986
49 phenylfuran -090                          3.562     4.096    -0.534   -13.042
49 phenylfuran -080                          3.401     3.875    -0.474   -12.235
49 phenylfuran -070                          2.904     3.284    -0.380   -11.568
49 phenylfuran -060                          2.218     2.503    -0.285   -11.386
49 phenylfuran -050                          1.501     1.710    -0.209   -12.241
49 phenylfuran -040                          0.864     1.018    -0.154   -15.106
49 phenylfuran -030                          0.406     0.513    -0.107   -20.883
49 phenylfuran -020                          0.172     0.233    -0.061   -26.197
49 phenylfuran -010                          0.189     0.205    -0.016    -7.933
49 phenylfuran 000                           0.000     0.000     0.000     0.000
49 phenylfuran 010                           0.189     0.205    -0.016    -7.933
49 phenylfuran 020                           0.172     0.233    -0.061   -26.197
49 phenylfuran 030                           0.406     0.513    -0.107   -20.883
49 phenylfuran 040                           0.864     1.018    -0.154   -15.106
49 phenylfuran 050                           1.501     1.710    -0.209   -12.241
49 phenylfuran 060                           2.218     2.503    -0.285   -11.386
49 phenylfuran 070                           2.904     3.284    -0.380   -11.568
49 phenylfuran 080                           3.401     3.875    -0.474   -12.235
49 phenylfuran 090                           3.562     4.096    -0.534   -13.042
49 phenylfuran 100                           3.358     3.859    -0.501   -12.986
49 phenylfuran 110                           2.830     3.237    -0.407   -12.585
49 phenylfuran 120                           2.119     2.430    -0.311   -12.780
49 phenylfuran 130                           1.400     1.633    -0.233   -14.251
49 phenylfuran 140                           0.801     0.970    -0.169   -17.448
49 phenylfuran 150                           0.386     0.497    -0.111   -22.328
49 phenylfuran 160                           0.172     0.230    -0.058   -25.062
49 phenylfuran 170                           0.143     0.158    -0.015    -9.378
49 phenylfuran 180                           0.256     0.244     0.012     5.046
50 furanylpyridine -170                      2.694     2.818    -0.124    -4.388
50 furanylpyridine -160                      2.759     2.922    -0.163    -5.580
50 furanylpyridine -150                      2.963     3.186    -0.223    -6.996
50 furanylpyridine -140                      3.337     3.634    -0.297    -8.163
50 furanylpyridine -130                      3.889     4.267    -0.378    -8.854
50 furanylpyridine -120                      4.553     5.020    -0.467    -9.300
50 furanylpyridine -110                      5.235     5.800    -0.565    -9.738
50 furanylpyridine -100                      5.773     6.431    -0.658   -10.229
50 furanylpyridine -090                      6.006     6.700    -0.694   -10.359
50 furanylpyridine -080                      5.827     6.416    -0.589    -9.177
50 furanylpyridine -070                      5.187     5.608    -0.421    -7.515
50 furanylpyridine -060                      4.204     4.500    -0.296    -6.589
50 furanylpyridine -050                      3.112     3.317    -0.205    -6.180
50 furanylpyridine -040                      2.074     2.211    -0.137    -6.182
50 furanylpyridine -030                      1.196     1.280    -0.084    -6.578
50 furanylpyridine -020                      0.547     0.590    -0.043    -7.258
50 furanylpyridine -010                      0.143     0.161    -0.018   -10.904
50 furanylpyridine 000                       0.000     0.000     0.000     0.000
50 furanylpyridine 010                       0.143     0.161    -0.018   -10.904
50 furanylpyridine 020                       0.547     0.590    -0.043    -7.258
50 furanylpyridine 030                       1.196     1.280    -0.084    -6.578
50 furanylpyridine 040                       2.074     2.211    -0.137    -6.182
50 furanylpyridine 050                       3.112     3.317    -0.205    -6.180
50 furanylpyridine 060                       4.204     4.500    -0.296    -6.589
50 furanylpyridine 070                       5.187     5.608    -0.421    -7.515
50 furanylpyridine 080                       5.827     6.416    -0.589    -9.177
50 furanylpyridine 090                       6.006     6.700    -0.694   -10.359
50 furanylpyridine 100                       5.773     6.431    -0.658   -10.229
50 furanylpyridine 110                       5.235     5.800    -0.565    -9.738
50 furanylpyridine 120                       4.553     5.020    -0.467    -9.300
50 furanylpyridine 130                       3.889     4.267    -0.378    -8.854
50 furanylpyridine 140                       3.337     3.634    -0.297    -8.163
50 furanylpyridine 150                       2.963     3.186    -0.223    -6.996
50 furanylpyridine 160                       2.759     2.922    -0.163    -5.580
50 furanylpyridine 170                       2.695     2.818    -0.123    -4.357
50 furanylpyridine 180                       2.625     2.736    -0.111    -4.049
51 phenylthiophene -170                      0.531     0.404     0.127    31.522
51 phenylthiophene -160                      0.192     0.124     0.068    55.186
51 phenylthiophene -150                      0.000     0.000     0.000     0.000
51 phenylthiophene -140                      0.031     0.107    -0.076   -70.981
51 phenylthiophene -130                      0.303     0.457    -0.154   -33.677
51 phenylthiophene -120                      0.727     0.991    -0.264   -26.675
51 phenylthiophene -110                      1.199     1.586    -0.387   -24.427
51 phenylthiophene -100                      1.572     2.058    -0.486   -23.639
51 phenylthiophene -090                      1.698     2.237    -0.539   -24.095
51 phenylthiophene -080                      1.573     2.061    -0.488   -23.685
51 phenylthiophene -070                      1.230     1.609    -0.379   -23.559
51 phenylthiophene -060                      0.775     1.026    -0.251   -24.472
51 phenylthiophene -050                      0.333     0.481    -0.148   -30.801
51 phenylthiophene -040                      0.036     0.108    -0.072   -66.943
51 phenylthiophene -030                     -0.003     0.004    -0.007  -181.944
51 phenylthiophene -020                      0.266     0.196     0.070    35.859
51 phenylthiophene -010                      0.727     0.569     0.158    27.787
51 phenylthiophene 000                       1.083     0.877     0.206    23.529
51 phenylthiophene 010                       0.727     0.569     0.158    27.787
51 phenylthiophene 020                       0.266     0.196     0.070    35.859
51 phenylthiophene 030                      -0.003     0.004    -0.007  -181.944
51 phenylthiophene 040                       0.036     0.108    -0.072   -66.943
51 phenylthiophene 050                       0.333     0.481    -0.148   -30.801
51 phenylthiophene 060                       0.775     1.026    -0.251   -24.472
51 phenylthiophene 070                       1.230     1.609    -0.379   -23.559
51 phenylthiophene 080                       1.573     2.061    -0.488   -23.685
51 phenylthiophene 090                       1.698     2.237    -0.539   -24.095
51 phenylthiophene 100                       1.572     2.058    -0.486   -23.639
51 phenylthiophene 110                       1.199     1.586    -0.387   -24.427
51 phenylthiophene 120                       0.727     0.991    -0.264   -26.675
51 phenylthiophene 130                       0.303     0.457    -0.154   -33.677
51 phenylthiophene 140                       0.031     0.107    -0.076   -70.981
51 phenylthiophene 150                       0.000     0.000     0.000     0.000
51 phenylthiophene 160                       0.192     0.124     0.068    55.186
51 phenylthiophene 170                       0.531     0.404     0.127    31.522
51 phenylthiophene 180                       0.851     0.661     0.190    28.689
52 thiophenylpyridine -170                   0.036     0.057    -0.021   -37.502
52 thiophenylpyridine -160                   0.273     0.340    -0.067   -19.836
52 thiophenylpyridine -150                   0.690     0.818    -0.128   -15.619
52 thiophenylpyridine -140                   1.315     1.511    -0.196   -12.967
52 thiophenylpyridine -130                   2.099     2.372    -0.273   -11.499
52 thiophenylpyridine -120                   2.942     3.313    -0.371   -11.196
52 thiophenylpyridine -110                   3.700     4.203    -0.503   -11.974
52 thiophenylpyridine -100                   4.262     4.877    -0.615   -12.612
52 thiophenylpyridine -090                   4.476     5.166    -0.690   -13.366
52 thiophenylpyridine -080                   4.318     4.966    -0.648   -13.043
52 thiophenylpyridine -070                   3.858     4.360    -0.502   -11.505
52 thiophenylpyridine -060                   3.178     3.529    -0.351    -9.939
52 thiophenylpyridine -050                   2.396     2.647    -0.251    -9.470
52 thiophenylpyridine -040                   1.676     1.850    -0.174    -9.399
52 thiophenylpyridine -030                   1.100     1.221    -0.121    -9.887
52 thiophenylpyridine -020                   0.771     0.835    -0.064    -7.680
52 thiophenylpyridine -010                   0.709     0.729    -0.020    -2.748
52 thiophenylpyridine 000                    0.760     0.729     0.031     4.206
52 thiophenylpyridine 010                    0.709     0.729    -0.020    -2.748
52 thiophenylpyridine 020                    0.771     0.835    -0.064    -7.680
52 thiophenylpyridine 030                    1.100     1.221    -0.121    -9.887
52 thiophenylpyridine 040                    1.676     1.850    -0.174    -9.399
52 thiophenylpyridine 050                    2.396     2.647    -0.251    -9.470
52 thiophenylpyridine 060                    3.178     3.529    -0.351    -9.939
52 thiophenylpyridine 070                    3.858     4.360    -0.502   -11.505
52 thiophenylpyridine 080                    4.318     4.966    -0.648   -13.043
52 thiophenylpyridine 090                    4.476     5.166    -0.690   -13.366
52 thiophenylpyridine 100                    4.262     4.877    -0.615   -12.612
52 thiophenylpyridine 110                    3.700     4.203    -0.503   -11.974
52 thiophenylpyridine 120                    2.942     3.313    -0.371   -11.196
52 thiophenylpyridine 130                    2.099     2.372    -0.273   -11.499
52 thiophenylpyridine 140                    1.315     1.511    -0.196   -12.967
52 thiophenylpyridine 150                    0.690     0.818    -0.128   -15.619
52 thiophenylpyridine 160                    0.273     0.340    -0.067   -19.836
52 thiophenylpyridine 170                    0.036     0.057    -0.021   -37.502
52 thiophenylpyridine 180                    0.000     0.000     0.000     0.000
53 phenyloxazole -170                        0.120     0.143    -0.023   -16.193
53 phenyloxazole -160                        0.384     0.455    -0.071   -15.505
53 phenyloxazole -150                        0.860     0.993    -0.133   -13.370
53 phenyloxazole -140                        1.543     1.749    -0.206   -11.807
53 phenyloxazole -130                        2.372     2.675    -0.303   -11.310
53 phenyloxazole -120                        3.272     3.689    -0.417   -11.308
53 phenyloxazole -110                        4.093     4.636    -0.543   -11.720
53 phenyloxazole -100                        4.669     5.328    -0.659   -12.366
53 phenyloxazole -090                        4.899     5.589    -0.690   -12.343
53 phenyloxazole -080                        4.711     5.342    -0.631   -11.807
53 phenyloxazole -070                        4.160     4.677    -0.517   -11.055
53 phenyloxazole -060                        3.361     3.761    -0.400   -10.630
53 phenyloxazole -050                        2.475     2.766    -0.291   -10.537
53 phenyloxazole -040                        1.617     1.820    -0.203   -11.140
53 phenyloxazole -030                        0.908     1.035    -0.127   -12.314
53 phenyloxazole -020                        0.402     0.471    -0.069   -14.552
53 phenyloxazole -010                        0.160     0.186    -0.026   -13.886
53 phenyloxazole 000                         0.000     0.000     0.000     0.000
53 phenyloxazole 010                         0.160     0.186    -0.026   -13.886
53 phenyloxazole 020                         0.402     0.471    -0.069   -14.552
53 phenyloxazole 030                         0.908     1.035    -0.127   -12.314
53 phenyloxazole 040                         1.617     1.820    -0.203   -11.140
53 phenyloxazole 050                         2.475     2.766    -0.291   -10.537
53 phenyloxazole 060                         3.361     3.761    -0.400   -10.630
53 phenyloxazole 070                         4.160     4.677    -0.517   -11.055
53 phenyloxazole 080                         4.711     5.342    -0.631   -11.807
53 phenyloxazole 090                         4.899     5.589    -0.690   -12.343
53 phenyloxazole 100                         4.669     5.328    -0.659   -12.366
53 phenyloxazole 110                         4.093     4.636    -0.543   -11.720
53 phenyloxazole 120                         3.272     3.689    -0.417   -11.308
53 phenyloxazole 130                         2.372     2.675    -0.303   -11.310
53 phenyloxazole 140                         1.543     1.749    -0.206   -11.807
53 phenyloxazole 150                         0.860     0.993    -0.133   -13.370
53 phenyloxazole 160                         0.384     0.455    -0.071   -15.505
53 phenyloxazole 170                         0.120     0.143    -0.023   -16.193
53 phenyloxazole 180                         0.002     0.003    -0.001   -33.575
54 pyridinyloxazole -170                     0.096     0.120    -0.024   -20.308
54 pyridinyloxazole -160                     0.364     0.438    -0.074   -16.793
54 pyridinyloxazole -150                     0.808     0.958    -0.150   -15.641
54 pyridinyloxazole -140                     1.444     1.682    -0.238   -14.153
54 pyridinyloxazole -130                     2.210     2.559    -0.349   -13.627
54 pyridinyloxazole -120                     3.045     3.507    -0.462   -13.175
54 pyridinyloxazole -110                     3.844     4.416    -0.572   -12.948
54 pyridinyloxazole -100                     4.486     5.156    -0.670   -12.993
54 pyridinyloxazole -090                     4.863     5.587    -0.724   -12.959
54 pyridinyloxazole -080                     4.923     5.622    -0.699   -12.433
54 pyridinyloxazole -070                     4.640     5.273    -0.633   -12.010
54 pyridinyloxazole -060                     4.137     4.673    -0.536   -11.473
54 pyridinyloxazole -050                     3.539     3.980    -0.441   -11.072
54 pyridinyloxazole -040                     2.990     3.332    -0.342   -10.259
54 pyridinyloxazole -030                     2.569     2.821    -0.252    -8.930
54 pyridinyloxazole -020                     2.291     2.472    -0.181    -7.322
54 pyridinyloxazole -010                     2.162     2.290    -0.128    -5.592
54 pyridinyloxazole 000                      2.077     2.183    -0.106    -4.842
54 pyridinyloxazole 010                      2.162     2.290    -0.128    -5.592
54 pyridinyloxazole 020                      2.291     2.472    -0.181    -7.322
54 pyridinyloxazole 030                      2.567     2.821    -0.254    -9.003
54 pyridinyloxazole 040                      2.990     3.332    -0.342   -10.259
54 pyridinyloxazole 050                      3.539     3.980    -0.441   -11.072
54 pyridinyloxazole 060                      4.137     4.673    -0.536   -11.473
54 pyridinyloxazole 070                      4.640     5.273    -0.633   -12.010
54 pyridinyloxazole 080                      4.923     5.622    -0.699   -12.433
54 pyridinyloxazole 090                      4.863     5.587    -0.724   -12.959
54 pyridinyloxazole 100                      4.486     5.156    -0.670   -12.993
54 pyridinyloxazole 110                      3.844     4.416    -0.572   -12.948
54 pyridinyloxazole 120                      3.045     3.507    -0.462   -13.175
54 pyridinyloxazole 130                      2.210     2.559    -0.349   -13.627
54 pyridinyloxazole 140                      1.444     1.682    -0.238   -14.153
54 pyridinyloxazole 150                      0.808     0.958    -0.150   -15.641
54 pyridinyloxazole 160                      0.364     0.438    -0.074   -16.793
54 pyridinyloxazole 170                      0.096     0.120    -0.024   -20.308
54 pyridinyloxazole 180                      0.000     0.000     0.000     0.000
55 phenylthiazole -170                       0.000     0.000     0.000     0.000
55 phenylthiazole -160                       0.074     0.101    -0.027   -26.713
55 phenylthiazole -150                       0.309     0.387    -0.078   -20.065
55 phenylthiazole -140                       0.740     0.892    -0.152   -17.047
55 phenylthiazole -130                       1.328     1.594    -0.266   -16.711
55 phenylthiazole -120                       2.003     2.425    -0.422   -17.386
55 phenylthiazole -110                       2.643     3.249    -0.606   -18.641
55 phenylthiazole -100                       3.105     3.857    -0.752   -19.494
55 phenylthiazole -090                       3.270     4.090    -0.820   -20.040
55 phenylthiazole -080                       3.098     3.863    -0.765   -19.793
55 phenylthiazole -070                       2.669     3.266    -0.597   -18.283
55 phenylthiazole -060                       2.057     2.460    -0.403   -16.380
55 phenylthiazole -050                       1.381     1.628    -0.247   -15.160
55 phenylthiazole -040                       0.754     0.906    -0.152   -16.816
55 phenylthiazole -030                       0.319     0.406    -0.087   -21.460
55 phenylthiazole -020                       0.158     0.192    -0.034   -17.514
55 phenylthiazole -010                       0.262     0.245     0.017     7.142
55 phenylthiazole 000                        0.351     0.303     0.048    15.792
55 phenylthiazole 010                        0.262     0.245     0.017     7.142
55 phenylthiazole 020                        0.158     0.192    -0.034   -17.514
55 phenylthiazole 030                        0.319     0.406    -0.087   -21.460
55 phenylthiazole 040                        0.754     0.906    -0.152   -16.816
55 phenylthiazole 050                        1.381     1.628    -0.247   -15.160
55 phenylthiazole 060                        2.057     2.460    -0.403   -16.380
55 phenylthiazole 070                        2.669     3.266    -0.597   -18.283
55 phenylthiazole 080                        3.098     3.863    -0.765   -19.793
55 phenylthiazole 090                        3.270     4.090    -0.820   -20.040
55 phenylthiazole 100                        3.105     3.857    -0.752   -19.494
55 phenylthiazole 110                        2.643     3.249    -0.606   -18.641
55 phenylthiazole 120                        2.003     2.425    -0.422   -17.386
55 phenylthiazole 130                        1.328     1.594    -0.266   -16.711
55 phenylthiazole 140                        0.740     0.892    -0.152   -17.047
55 phenylthiazole 150                        0.309     0.387    -0.078   -20.065
55 phenylthiazole 160                        0.074     0.101    -0.027   -26.713
55 phenylthiazole 170                        0.000     0.000     0.000     0.000
55 phenylthiazole 180                        0.231     0.191     0.040    21.070
56 pyridinylthiazole -170                    0.204     0.217    -0.013    -6.027
56 pyridinylthiazole -160                    0.731     0.777    -0.046    -5.980
56 pyridinylthiazole -150                    1.538     1.640    -0.102    -6.234
56 pyridinylthiazole -140                    2.559     2.741    -0.182    -6.637
56 pyridinylthiazole -130                    3.681     3.987    -0.306    -7.684
56 pyridinylthiazole -120                    4.777     5.252    -0.475    -9.036
56 pyridinylthiazole -110                    5.699     6.385    -0.686   -10.747
56 pyridinylthiazole -100                    6.384     7.259    -0.875   -12.055
56 pyridinylthiazole -090                    6.767     7.754    -0.987   -12.729
56 pyridinylthiazole -080                    6.840     7.833    -0.993   -12.683
56 pyridinylthiazole -070                    6.676     7.566    -0.890   -11.761
56 pyridinylthiazole -060                    6.387     7.126    -0.739   -10.372
56 pyridinylthiazole -050                    6.081     6.676    -0.595    -8.909
56 pyridinylthiazole -040                    5.869     6.349    -0.480    -7.565
56 pyridinylthiazole -030                    5.821     6.203    -0.382    -6.155
56 pyridinylthiazole -020                    5.942     6.243    -0.301    -4.820
56 pyridinylthiazole -010                    6.117     6.350    -0.233    -3.672
56 pyridinylthiazole 000                     5.982     6.197    -0.215    -3.468
56 pyridinylthiazole 010                     6.117     6.350    -0.233    -3.672
56 pyridinylthiazole 020                     5.942     6.243    -0.301    -4.820
56 pyridinylthiazole 030                     5.821     6.203    -0.382    -6.155
56 pyridinylthiazole 040                     5.869     6.349    -0.480    -7.565
56 pyridinylthiazole 050                     6.081     6.676    -0.595    -8.909
56 pyridinylthiazole 060                     6.387     7.126    -0.739   -10.372
56 pyridinylthiazole 070                     6.676     7.566    -0.890   -11.761
56 pyridinylthiazole 080                     6.840     7.833    -0.993   -12.683
56 pyridinylthiazole 090                     6.767     7.754    -0.987   -12.729
56 pyridinylthiazole 100                     6.384     7.259    -0.875   -12.055
56 pyridinylthiazole 110                     5.699     6.385    -0.686   -10.747
56 pyridinylthiazole 120                     4.777     5.252    -0.475    -9.036
56 pyridinylthiazole 130                     3.681     3.987    -0.306    -7.684
56 pyridinylthiazole 140                     2.559     2.741    -0.182    -6.637
56 pyridinylthiazole 150                     1.538     1.640    -0.102    -6.234
56 pyridinylthiazole 160                     0.731     0.777    -0.046    -5.980
56 pyridinylthiazole 170                     0.204     0.217    -0.013    -6.027
56 pyridinylthiazole 180                     0.000     0.000     0.000     0.000
57 phenylpyrrole -170                        0.393     0.375     0.018     4.748
57 phenylpyrrole -160                        0.096     0.085     0.011    13.261
57 phenylpyrrole -150                        0.021     0.011     0.010    94.022
57 phenylpyrrole -140                        0.198     0.201    -0.003    -1.292
57 phenylpyrrole -130                        0.623     0.646    -0.023    -3.583
57 phenylpyrrole -120                        1.206     1.276    -0.070    -5.490
57 phenylpyrrole -110                        1.827     1.966    -0.139    -7.056
57 phenylpyrrole -100                        2.298     2.520    -0.222    -8.826
57 phenylpyrrole -090                        2.466     2.737    -0.271    -9.887
57 phenylpyrrole -080                        2.316     2.516    -0.200    -7.954
57 phenylpyrrole -070                        1.862     1.971    -0.109    -5.522
57 phenylpyrrole -060                        1.257     1.295    -0.038    -2.917
57 phenylpyrrole -050                        0.652     0.659    -0.007    -1.117
57 phenylpyrrole -040                        0.203     0.196     0.007     3.444
57 phenylpyrrole -030                        0.000     0.000     0.000     0.000
57 phenylpyrrole -020                        0.135     0.128     0.007     5.616
57 phenylpyrrole -010                        0.473     0.452     0.021     4.608
57 phenylpyrrole 000                         0.789     0.768     0.021     2.790
57 phenylpyrrole 010                         0.473     0.452     0.021     4.608
57 phenylpyrrole 020                         0.135     0.128     0.007     5.616
57 phenylpyrrole 030                         0.000     0.000     0.000     0.000
57 phenylpyrrole 040                         0.203     0.196     0.007     3.444
57 phenylpyrrole 050                         0.652     0.659    -0.007    -1.117
57 phenylpyrrole 060                         1.257     1.295    -0.038    -2.917
57 phenylpyrrole 070                         1.862     1.971    -0.109    -5.522
57 phenylpyrrole 080                         2.316     2.516    -0.200    -7.954
57 phenylpyrrole 090                         2.466     2.737    -0.271    -9.887
57 phenylpyrrole 100                         2.298     2.520    -0.222    -8.826
57 phenylpyrrole 110                         1.827     1.966    -0.139    -7.056
57 phenylpyrrole 120                         1.206     1.276    -0.070    -5.490
57 phenylpyrrole 130                         0.623     0.646    -0.023    -3.583
57 phenylpyrrole 140                         0.198     0.201    -0.003    -1.292
57 phenylpyrrole 150                         0.021     0.011     0.010    94.022
57 phenylpyrrole 160                         0.096     0.085     0.011    13.261
57 phenylpyrrole 170                         0.393     0.375     0.018     4.748
57 phenylpyrrole 180                         0.653     0.645     0.008     1.177
58 pyrrollypyridine -170                     0.217     0.206     0.011     5.127
58 pyrrollypyridine -160                     0.738     0.716     0.022     3.058
58 pyrrollypyridine -150                     1.583     1.560     0.023     1.500
58 pyrrollypyridine -140                     2.726     2.712     0.014     0.523
58 pyrrollypyridine -130                     4.084     4.109    -0.025    -0.605
58 pyrrollypyridine -120                     5.552     5.649    -0.097    -1.710
58 pyrrollypyridine -110                     6.937     7.153    -0.216    -3.022
58 pyrrollypyridine -100                     8.038     8.396    -0.358    -4.267
58 pyrrollypyridine -090                     8.606     9.112    -0.506    -5.557
58 pyrrollypyridine -080                     8.569     9.043    -0.474    -5.244
58 pyrrollypyridine -070                     8.062     8.409    -0.347    -4.132
58 pyrrollypyridine -060                     7.231     7.506    -0.275    -3.662
58 pyrrollypyridine -050                     6.327     6.570    -0.243    -3.697
58 pyrrollypyridine -040                     5.504     5.753    -0.249    -4.333
58 pyrrollypyridine -030                     4.876     5.152    -0.276    -5.351
58 pyrrollypyridine -020                     4.508     4.810    -0.302    -6.288
58 pyrrollypyridine -010                     4.390     4.722    -0.332    -7.023
58 pyrrollypyridine 000                      4.188     4.547    -0.359    -7.906
58 pyrrollypyridine 010                      4.393     4.722    -0.329    -6.963
58 pyrrollypyridine 020                      4.508     4.810    -0.302    -6.274
58 pyrrollypyridine 030                      4.874     5.152    -0.278    -5.396
58 pyrrollypyridine 040                      5.504     5.753    -0.249    -4.323
58 pyrrollypyridine 050                      6.326     6.570    -0.244    -3.710
58 pyrrollypyridine 060                      7.235     7.506    -0.271    -3.612
58 pyrrollypyridine 070                      8.061     8.409    -0.348    -4.143
58 pyrrollypyridine 080                      8.570     9.043    -0.473    -5.231
58 pyrrollypyridine 090                      8.607     9.112    -0.505    -5.537
58 pyrrollypyridine 100                      8.035     8.396    -0.361    -4.296
58 pyrrollypyridine 110                      6.934     7.153    -0.219    -3.055
58 pyrrollypyridine 120                      5.548     5.649    -0.101    -1.789
58 pyrrollypyridine 130                      4.087     4.109    -0.022    -0.534
58 pyrrollypyridine 140                      2.722     2.712     0.010     0.377
58 pyrrollypyridine 150                      1.585     1.560     0.025     1.598
58 pyrrollypyridine 160                      0.738     0.716     0.022     3.086
58 pyrrollypyridine 170                      0.213     0.206     0.007     3.385
58 pyrrollypyridine 180                      0.000     0.000     0.000     0.000
59 phenylimidazole -170                      0.156     0.152     0.004     2.318
59 phenylimidazole -160                      0.115     0.123    -0.008    -6.173
59 phenylimidazole -150                      0.305     0.338    -0.033    -9.620
59 phenylimidazole -140                      0.751     0.808    -0.057    -7.089
59 phenylimidazole -130                      1.392     1.496    -0.104    -6.962
59 phenylimidazole -120                      2.136     2.314    -0.178    -7.682
59 phenylimidazole -110                      2.842     3.121    -0.279    -8.928
59 phenylimidazole -100                      3.344     3.724    -0.380   -10.215
59 phenylimidazole -090                      3.516     3.955    -0.439   -11.107
59 phenylimidazole -080                      3.349     3.745    -0.396   -10.571
59 phenylimidazole -070                      2.831     3.141    -0.310    -9.877
59 phenylimidazole -060                      2.123     2.336    -0.213    -9.123
59 phenylimidazole -050                      1.372     1.506    -0.134    -8.930
59 phenylimidazole -040                      0.731     0.802    -0.071    -8.840
59 phenylimidazole -030                      0.296     0.328    -0.032    -9.799
59 phenylimidazole -020                      0.140     0.145    -0.005    -3.536
59 phenylimidazole -010                      0.256     0.233     0.023     9.987
59 phenylimidazole 000                       0.371     0.337     0.034     9.965
59 phenylimidazole 010                       0.256     0.233     0.023     9.886
59 phenylimidazole 020                       0.144     0.145    -0.001    -0.450
59 phenylimidazole 030                       0.295     0.328    -0.033   -10.025
59 phenylimidazole 040                       0.733     0.802    -0.069    -8.597
59 phenylimidazole 050                       1.372     1.506    -0.134    -8.871
59 phenylimidazole 060                       2.126     2.336    -0.210    -8.985
59 phenylimidazole 070                       2.829     3.141    -0.312    -9.927
59 phenylimidazole 080                       3.346     3.745    -0.399   -10.663
59 phenylimidazole 090                       3.512     3.955    -0.443   -11.208
59 phenylimidazole 100                       3.347     3.724    -0.377   -10.125
59 phenylimidazole 110                       2.843     3.121    -0.278    -8.899
59 phenylimidazole 120                       2.136     2.314    -0.178    -7.696
59 phenylimidazole 130                       1.393     1.496    -0.103    -6.877
59 phenylimidazole 140                       0.750     0.808    -0.058    -7.127
59 phenylimidazole 150                       0.309     0.338    -0.029    -8.672
59 phenylimidazole 160                       0.113     0.123    -0.010    -7.941
59 phenylimidazole 170                       0.157     0.152     0.005     3.261
59 phenylimidazole 180                       0.000     0.000     0.000     0.000
60 imidazolylpyridine -170                   0.253     0.250     0.003     1.201
60 imidazolylpyridine -160                   0.932     0.934    -0.002    -0.216
60 imidazolylpyridine -150                   2.003     2.020    -0.017    -0.832
60 imidazolylpyridine -140                   3.386     3.436    -0.050    -1.456
60 imidazolylpyridine -130                   4.938     5.057    -0.119    -2.347
60 imidazolylpyridine -120                   6.516     6.740    -0.224    -3.320
60 imidazolylpyridine -110                   7.924     8.289    -0.365    -4.399
60 imidazolylpyridine -100                   9.025     9.540    -0.515    -5.393
60 imidazolylpyridine -090                   9.692    10.344    -0.652    -6.300
60 imidazolylpyridine -080                   9.889    10.600    -0.711    -6.711
60 imidazolylpyridine -070                   9.760    10.448    -0.688    -6.580
60 imidazolylpyridine -060                   9.410    10.057    -0.647    -6.434
60 imidazolylpyridine -050                   9.022     9.626    -0.604    -6.279
60 imidazolylpyridine -040                   8.735     9.306    -0.571    -6.139
60 imidazolylpyridine -030                   8.639     9.186    -0.547    -5.956
60 imidazolylpyridine -020                   8.755     9.292    -0.537    -5.775
60 imidazolylpyridine -010                   8.998     9.512    -0.514    -5.405
60 imidazolylpyridine 000                    8.923     9.442    -0.519    -5.500
60 imidazolylpyridine 010                    8.988     9.512    -0.524    -5.510
60 imidazolylpyridine 020                    8.755     9.292    -0.537    -5.779
60 imidazolylpyridine 030                    8.638     9.186    -0.548    -5.967
60 imidazolylpyridine 040                    8.736     9.306    -0.570    -6.129
60 imidazolylpyridine 050                    9.023     9.626    -0.603    -6.267
60 imidazolylpyridine 060                    9.410    10.057    -0.647    -6.435
60 imidazolylpyridine 070                    9.757    10.448    -0.691    -6.611
60 imidazolylpyridine 080                    9.887    10.600    -0.713    -6.725
60 imidazolylpyridine 090                    9.692    10.344    -0.652    -6.301
60 imidazolylpyridine 100                    9.022     9.540    -0.518    -5.426
60 imidazolylpyridine 110                    7.926     8.289    -0.363    -4.385
60 imidazolylpyridine 120                    6.519     6.740    -0.221    -3.284
60 imidazolylpyridine 130                    4.942     5.057    -0.115    -2.265
60 imidazolylpyridine 140                    3.387     3.436    -0.049    -1.428
60 imidazolylpyridine 150                    2.004     2.020    -0.016    -0.786
60 imidazolylpyridine 160                    0.930     0.934    -0.004    -0.381
60 imidazolylpyridine 170                    0.249     0.250    -0.001    -0.327
60 imidazolylpyridine 180                    0.000     0.000     0.000     0.000
61 me_phenylimidazole -170                   1.495     1.202     0.293    24.335
61 me_phenylimidazole -160                   0.784     0.556     0.228    40.967
61 me_phenylimidazole -150                   0.222     0.101     0.121   120.189
61 me_phenylimidazole -140                   0.000     0.000     0.000     0.000
61 me_phenylimidazole -130                   0.133     0.252    -0.119   -47.075
61 me_phenylimidazole -120                   0.530     0.767    -0.237   -30.842
61 me_phenylimidazole -110                   1.033     1.388    -0.355   -25.562
61 me_phenylimidazole -100                   1.511     1.874    -0.363   -19.358
61 me_phenylimidazole -090                   1.642     2.058    -0.416   -20.226
61 me_phenylimidazole -080                   1.520     1.881    -0.361   -19.217
61 me_phenylimidazole -070                   1.063     1.419    -0.356   -25.102
61 me_phenylimidazole -060                   0.592     0.836    -0.244   -29.136
61 me_phenylimidazole -050                   0.188     0.321    -0.133   -41.317
61 me_phenylimidazole -040                  -0.000     0.026    -0.026  -101.377
61 me_phenylimidazole -030                   0.158     0.074     0.084   113.991
61 me_phenylimidazole -020                   0.706     0.512     0.194    37.899
61 me_phenylimidazole -010                   1.486     1.200     0.286    23.869
61 me_phenylimidazole 000                    2.039     1.720     0.319    18.544
61 me_phenylimidazole 010                    1.484     1.200     0.284    23.663
61 me_phenylimidazole 020                    0.709     0.512     0.197    38.385
61 me_phenylimidazole 030                    0.162     0.074     0.088   118.467
61 me_phenylimidazole 040                    0.001     0.026    -0.025   -96.801
61 me_phenylimidazole 050                    0.186     0.321    -0.135   -42.011
61 me_phenylimidazole 060                    0.590     0.836    -0.246   -29.453
61 me_phenylimidazole 070                    1.064     1.419    -0.355   -25.013
61 me_phenylimidazole 080                    1.522     1.881    -0.359   -19.108
61 me_phenylimidazole 090                    1.644     2.058    -0.414   -20.132
61 me_phenylimidazole 100                    1.513     1.874    -0.361   -19.257
61 me_phenylimidazole 110                    1.033     1.388    -0.355   -25.582
61 me_phenylimidazole 120                    0.530     0.767    -0.237   -30.838
61 me_phenylimidazole 130                    0.134     0.252    -0.118   -46.769
61 me_phenylimidazole 140                    0.000     0.000     0.000       Inf
61 me_phenylimidazole 150                    0.222     0.101     0.121   119.429
61 me_phenylimidazole 160                    0.782     0.556     0.226    40.580
61 me_phenylimidazole 170                    1.494     1.202     0.292    24.307
61 me_phenylimidazole 180                    1.821     1.532     0.289    18.887
62 me_imidazolylpyridine -170                0.080     0.102    -0.022   -21.825
62 me_imidazolylpyridine -160                0.256     0.325    -0.069   -21.238
62 me_imidazolylpyridine -150                0.618     0.769    -0.151   -19.606
62 me_imidazolylpyridine -140                1.255     1.498    -0.243   -16.236
62 me_imidazolylpyridine -130                2.149     2.500    -0.351   -14.021
62 me_imidazolylpyridine -120                3.231     3.701    -0.470   -12.701
62 me_imidazolylpyridine -110                4.367     4.983    -0.616   -12.366
62 me_imidazolylpyridine -100                5.386     6.173    -0.787   -12.751
62 me_imidazolylpyridine -090                6.117     7.044    -0.927   -13.158
62 me_imidazolylpyridine -080                6.474     7.468    -0.994   -13.313
62 me_imidazolylpyridine -070                6.452     7.539    -1.087   -14.420
62 me_imidazolylpyridine -060                6.355     7.388    -1.033   -13.985
62 me_imidazolylpyridine -050                6.328     7.288    -0.960   -13.166
62 me_imidazolylpyridine -040                6.555     7.416    -0.861   -11.615
62 me_imidazolylpyridine -030                7.136     7.875    -0.739    -9.384
62 me_imidazolylpyridine -020                8.054     8.666    -0.612    -7.063
62 me_imidazolylpyridine -010                9.128     9.641    -0.513    -5.323
62 me_imidazolylpyridine 000                 9.667    10.172    -0.505    -4.967
62 me_imidazolylpyridine 010                 9.128     9.641    -0.513    -5.320
62 me_imidazolylpyridine 020                 8.051     8.666    -0.615    -7.092
62 me_imidazolylpyridine 030                 7.133     7.875    -0.742    -9.419
62 me_imidazolylpyridine 040                 6.555     7.416    -0.861   -11.608
62 me_imidazolylpyridine 050                 6.329     7.288    -0.959   -13.161
62 me_imidazolylpyridine 060                 6.353     7.388    -1.035   -14.011
62 me_imidazolylpyridine 070                 6.450     7.539    -1.089   -14.446
62 me_imidazolylpyridine 080                 6.469     7.468    -0.999   -13.376
62 me_imidazolylpyridine 090                 6.118     7.044    -0.926   -13.141
62 me_imidazolylpyridine 100                 5.386     6.173    -0.787   -12.749
62 me_imidazolylpyridine 110                 4.364     4.983    -0.619   -12.424
62 me_imidazolylpyridine 120                 3.230     3.701    -0.471   -12.728
62 me_imidazolylpyridine 130                 2.154     2.500    -0.346   -13.823
62 me_imidazolylpyridine 140                 1.253     1.498    -0.245   -16.325
62 me_imidazolylpyridine 150                 0.616     0.769    -0.153   -19.931
62 me_imidazolylpyridine 160                 0.254     0.325    -0.071   -21.814
62 me_imidazolylpyridine 170                 0.082     0.102    -0.020   -19.958
62 me_imidazolylpyridine 180                 0.000     0.000     0.000     0.000
==========================================================================================
RMSE                0.286   kcal/mol
MUE                 0.200   kcal/mol
------------------------------------------------------------------------------------------
MSE                -0.122   kcal/mol
min                -1.089   kcal/mol
max                 0.679   kcal/mol
range               1.768   kcal/mol
min abs             0.000   kcal/mol
max abs             1.089   kcal/mol
==========================================================================================
RMSE                  Inf   %
MUE                   Inf   %
MSE                   NaN   %
min                  -Inf   %
max                   Inf   %
range                 Inf   %
min abs             0.000   %
max abs               Inf   %
------------------------------------------------------------------------------------------
RMSE/|avg|          9.804   %
MUE/|avg|           6.863   %
==========================================================================================
Statistics for groups:
01_butane      (36) RMSE      0.093   MSE      -0.042   kcal/mol
02_E_pentene   (36) RMSE      0.072   MSE      -0.036   kcal/mol
03_4_Me_pentene(36) RMSE      0.044   MSE      -0.018   kcal/mol
04_3_Me_pentene(36) RMSE      0.089   MSE      -0.047   kcal/mol
05_ethane_diol (36) RMSE      0.176   MSE      -0.018   kcal/mol
06_meo_methanol(36) RMSE      0.266   MSE      -0.205   kcal/mol
07_fluoropropane(36) RMSE      0.090   MSE      -0.046   kcal/mol
08_fluorobutane(36) RMSE      0.098   MSE      -0.064   kcal/mol
09_difluorobutane(36) RMSE      0.137   MSE      -0.100   kcal/mol
10_trifluorobutane(36) RMSE      0.175   MSE      -0.140   kcal/mol
11_me_acetamide(36) RMSE      0.300   MSE       0.138   kcal/mol
12_me_acetate  (36) RMSE      0.243   MSE      -0.177   kcal/mol
13_dimethylurea(36) RMSE      0.231   MSE       0.052   kcal/mol
14_Et_acetamide(36) RMSE      0.083   MSE      -0.033   kcal/mol
15_Et_Me_acetamide(36) RMSE      0.129   MSE      -0.009   kcal/mol
16_N_me_sulfonamide(36) RMSE      0.276   MSE      -0.165   kcal/mol
17_ethylbenzene(36) RMSE      0.104   MSE      -0.088   kcal/mol
18_N_me_aniline(36) RMSE      0.271   MSE       0.153   kcal/mol
19_anisole     (36) RMSE      0.104   MSE      -0.031   kcal/mol
20_2_MeO_Me_pyridine(36) RMSE      0.175   MSE      -0.089   kcal/mol
21_pyridinyl_ethanone(36) RMSE      0.120   MSE      -0.028   kcal/mol
22_pyrrollyethanone(36) RMSE      0.283   MSE       0.067   kcal/mol
23_furanylethanone(36) RMSE      0.188   MSE       0.133   kcal/mol
24_thiophenylethanone(36) RMSE      0.315   MSE       0.277   kcal/mol
25_imidazolylethanone(36) RMSE      0.263   MSE      -0.158   kcal/mol
26_me_imidazolylethanone(36) RMSE      0.600   MSE      -0.470   kcal/mol
27_oxazolylethanone(36) RMSE      0.190   MSE      -0.112   kcal/mol
28_thiazolylethanone(36) RMSE      0.225   MSE      -0.004   kcal/mol
29_sulfonylthiazole(36) RMSE      0.175   MSE      -0.135   kcal/mol
30_sulfonamide (36) RMSE      0.517   MSE      -0.400   kcal/mol
31_N_phenylacetamide(36) RMSE      0.193   MSE      -0.098   kcal/mol
32_benzamide   (36) RMSE      0.210   MSE       0.029   kcal/mol
33_pyridinyl_acetamide(36) RMSE      0.195   MSE      -0.091   kcal/mol
34_pyrimidinyl_acetamide(36) RMSE      0.196   MSE       0.161   kcal/mol
35_pyridinyl_urea(36) RMSE      0.167   MSE       0.113   kcal/mol
36_pyrrollyacetamide(36) RMSE      0.256   MSE      -0.223   kcal/mol
37_furanylacetamide(36) RMSE      0.203   MSE       0.138   kcal/mol
38_thiophenylacetamide(36) RMSE      0.275   MSE      -0.233   kcal/mol
39_imidazolylacetamide(36) RMSE      0.416   MSE      -0.366   kcal/mol
40_me_imidazolylacetamide(36) RMSE      0.231   MSE      -0.163   kcal/mol
41_oxazolylacetamide(36) RMSE      0.053   MSE      -0.015   kcal/mol
42_thiazolylacetamide(36) RMSE      0.473   MSE      -0.402   kcal/mol
43_biphenyl    (36) RMSE      0.227   MSE      -0.036   kcal/mol
44_phenylpyridine(36) RMSE      0.214   MSE      -0.129   kcal/mol
45_phenylpyrimidine(36) RMSE      0.087   MSE      -0.057   kcal/mol
46_bipyridine  (36) RMSE      0.297   MSE      -0.229   kcal/mol
47_fluorobiphenyl(36) RMSE      0.324   MSE      -0.005   kcal/mol
48_fluorophenyl_pyridine(36) RMSE      0.411   MSE      -0.311   kcal/mol
49_phenylfuran (36) RMSE      0.282   MSE      -0.223   kcal/mol
50_furanylpyridine(36) RMSE      0.370   MSE      -0.301   kcal/mol
51_phenylthiophene(36) RMSE      0.273   MSE      -0.146   kcal/mol
52_thiophenylpyridine(36) RMSE      0.356   MSE      -0.277   kcal/mol
53_phenyloxazole(36) RMSE      0.373   MSE      -0.295   kcal/mol
54_pyridinyloxazole(36) RMSE      0.430   MSE      -0.363   kcal/mol
55_phenylthiazole(36) RMSE      0.414   MSE      -0.297   kcal/mol
56_pyridinylthiazole(36) RMSE      0.568   MSE      -0.466   kcal/mol
57_phenylpyrrole(36) RMSE      0.106   MSE      -0.055   kcal/mol
58_pyrrollypyridine(36) RMSE      0.271   MSE      -0.212   kcal/mol
59_phenylimidazole(36) RMSE      0.209   MSE      -0.144   kcal/mol
60_imidazolylpyridine(36) RMSE      0.470   MSE      -0.390   kcal/mol
61_me_phenylimidazole(36) RMSE      0.259   MSE      -0.061   kcal/mol
62_me_imidazolylpyridine(36) RMSE      0.688   MSE      -0.594   kcal/mol
--------------------------------------------------------------------------------
01_butane      RMSE/|avg|     4.34 %
02_E_pentene   RMSE/|avg|     6.76 %
03_4_Me_penteneRMSE/|avg|     3.58 %
04_3_Me_penteneRMSE/|avg|     7.79 %
05_ethane_diol RMSE/|avg|     5.88 %
06_meo_methanolRMSE/|avg|     9.39 %
07_fluoropropaneRMSE/|avg|     4.64 %
08_fluorobutaneRMSE/|avg|     5.25 %
09_difluorobutaneRMSE/|avg|     7.36 %
10_trifluorobutaneRMSE/|avg|     9.71 %
11_me_acetamideRMSE/|avg|     5.48 %
12_me_acetate  RMSE/|avg|     3.05 %
13_dimethylureaRMSE/|avg|     7.61 %
14_Et_acetamideRMSE/|avg|     5.84 %
15_Et_Me_acetamideRMSE/|avg|     6.26 %
16_N_me_sulfonamideRMSE/|avg|     15.63 %
17_ethylbenzeneRMSE/|avg|     17.50 %
18_N_me_anilineRMSE/|avg|     20.60 %
19_anisole     RMSE/|avg|     5.82 %
20_2_MeO_Me_pyridineRMSE/|avg|     10.13 %
21_pyridinyl_ethanoneRMSE/|avg|     2.56 %
22_pyrrollyethanoneRMSE/|avg|     4.42 %
23_furanylethanoneRMSE/|avg|     4.62 %
24_thiophenylethanoneRMSE/|avg|     8.83 %
25_imidazolylethanoneRMSE/|avg|     3.47 %
26_me_imidazolylethanoneRMSE/|avg|     8.13 %
27_oxazolylethanoneRMSE/|avg|     5.14 %
28_thiazolylethanoneRMSE/|avg|     4.36 %
29_sulfonylthiazoleRMSE/|avg|     8.20 %
30_sulfonamide RMSE/|avg|     20.78 %
31_N_phenylacetamideRMSE/|avg|     16.52 %
32_benzamide   RMSE/|avg|     24.73 %
33_pyridinyl_acetamideRMSE/|avg|     5.17 %
34_pyrimidinyl_acetamideRMSE/|avg|     8.50 %
35_pyridinyl_ureaRMSE/|avg|     5.69 %
36_pyrrollyacetamideRMSE/|avg|     7.27 %
37_furanylacetamideRMSE/|avg|     7.55 %
38_thiophenylacetamideRMSE/|avg|     17.99 %
39_imidazolylacetamideRMSE/|avg|     7.43 %
40_me_imidazolylacetamideRMSE/|avg|     12.38 %
41_oxazolylacetamideRMSE/|avg|     3.32 %
42_thiazolylacetamideRMSE/|avg|     10.58 %
43_biphenyl    RMSE/|avg|     21.33 %
44_phenylpyridineRMSE/|avg|     16.42 %
45_phenylpyrimidineRMSE/|avg|     3.18 %
46_bipyridine  RMSE/|avg|     6.22 %
47_fluorobiphenylRMSE/|avg|     29.26 %
48_fluorophenyl_pyridineRMSE/|avg|     18.76 %
49_phenylfuran RMSE/|avg|     16.60 %
50_furanylpyridineRMSE/|avg|     10.05 %
51_phenylthiopheneRMSE/|avg|     33.20 %
52_thiophenylpyridineRMSE/|avg|     14.87 %
53_phenyloxazoleRMSE/|avg|     14.83 %
54_pyridinyloxazoleRMSE/|avg|     13.82 %
55_phenylthiazoleRMSE/|avg|     24.98 %
56_pyridinylthiazoleRMSE/|avg|     10.93 %
57_phenylpyrroleRMSE/|avg|     10.75 %
58_pyrrollypyridineRMSE/|avg|     5.21 %
59_phenylimidazoleRMSE/|avg|     13.24 %
60_imidazolylpyridineRMSE/|avg|     6.54 %
61_me_phenylimidazoleRMSE/|avg|     28.94 %
62_me_imidazolylpyridineRMSE/|avg|     12.97 %
==========================================================================================
