# Supplementary material for: PM6-ML: The Synergy of Semiempirical Quantum Chemistry and Machine Learning Transformed into a Practical Computational Method
Source: J Chem Theory Comput. 2025 Jan 3;21(2):678–90. doi: 10.1021/acs.jctc.4c01330 (PMC11780751; doi:10.1021/acs.jctc.4c01330)
Supplement: Supplementary file 2 — ct4c01330_si_002.zip [file ct4c01330_si_002.zip › SI_validation_outputs/wB97M-D3BJ_def2-TZVPPD/D442]

        _______  
       /\______\ 
      / /      / 
     / / Cuby /   Dataset calculation
     \/______/   
                 
Selected 26 out of 4420 data set entries
==========================================================================================
name                                             E      Eref     error  error(%)
------------------------------------------------------------------------------------------
1.02.18 hydrogen--butadyine 1.00            -0.518    -0.461    -0.057   -12.289
1.06.43 toluene--cyclohexane 1.00           -4.014    -3.652    -0.362    -9.909
1.06.58 neohexane--propyne 1.00             -2.888    -2.541    -0.347   -13.675
1.07.45 benzene--nitrogen 1.00              -1.595    -1.518    -0.077    -5.051
1.07.78 cyclohexane--nitrogen 1.00          -1.002    -0.938    -0.064    -6.791
2.02.06 hydrogen--thioacetone 1.00          -1.052    -0.847    -0.205   -24.259
2.03.10 23dimethylbutane--diphosphine...    -3.210    -2.740    -0.470   -17.142
2.03.18 neopentane--phosphine 1.00          -1.461    -1.278    -0.183   -14.288
2.03.57 propyne--diphosphene 1.00           -2.367    -2.114    -0.253   -11.955
2.04.14 cyclohexane--dimethylsulfide ...    -2.834    -2.552    -0.282   -11.041
2.04.38 ethene--carbondisulfide 1.00        -1.618    -1.599    -0.019    -1.181
2.06.20 135triazine--sulfur 1.00            -4.251    -4.343     0.092     2.121
2.12.14 phosphorus4--thiophene 1.00         -4.034    -4.006    -0.028    -0.711
2.12.24 diphosphene--trithiane 1.00         -4.034    -3.947    -0.087    -2.207
2.13.08 trithiane--trithiane 1.00           -6.510    -7.018     0.508     7.239
3.04.02 hydrogen--diiodomethane 1.00        -0.531    -0.528    -0.003    -0.480
3.05.14 butadyine--tetrafluoromethane...    -1.112    -1.307     0.195    14.938
3.09.04 methylamine--trifluoromethane...    -1.275    -1.339     0.064     4.800
3.09.08 diazene--fluorine 1.00              -0.430    -0.504     0.074    14.593
3.09.10 diazomethane--fluorine 1.00         -0.874    -0.930     0.056     5.997
3.11.04 hydrazine--tetrabromomethane ...    -2.622    -2.540    -0.082    -3.232
3.13.02 diacetonediperoxide--tetraflu...    -3.923    -4.482     0.559    12.468
3.23.06 phosphorus4--bromine 1.00           -2.245    -2.678     0.433    16.164
3.27.10 carbondisulfide--bromine 1.00       -1.728    -2.208     0.480    21.758
3.29.03 fluorine--trifluoromethane 1.00     -0.354    -0.631     0.277    43.858
3.30.01 tetrafluoromethane--tetrachlo...    -1.162    -1.490     0.328    22.043
==========================================================================================
RMSE                0.274   kcal/mol
MUE                 0.215   kcal/mol
------------------------------------------------------------------------------------------
MSE                 0.021   kcal/mol
min                -0.470   kcal/mol
max                 0.559   kcal/mol
range               1.028   kcal/mol
min abs             0.003   kcal/mol
max abs             0.559   kcal/mol
==========================================================================================
RMSE               14.843   %
MUE                11.546   %
MSE                 1.222   %
min               -24.259   %
max                43.858   %
range              68.117   %
min abs             0.480   %
max abs            43.858   %
------------------------------------------------------------------------------------------
RMSE/|avg|         12.243   %
MUE/|avg|           9.596   %
==========================================================================================
Statistics for groups:
HBCNO          (5)  RMSE      0.230   MSE      -0.181   kcal/mol
PS             (10) RMSE      0.267   MSE      -0.093   kcal/mol
Halogens       (11) RMSE      0.297   MSE       0.216   kcal/mol
NobleGases     (0)  RMSE        NaN   MSE         NaN   kcal/mol
--------------------------------------------------------------------------------
HBCNO          RMSE/|avg|     12.63 %
PS             RMSE/|avg|     8.78 %
Halogens       RMSE/|avg|     17.55 %
NobleGases     RMSE/|avg|     NaN %
==========================================================================================
Errors along the curve, total
       x      RMSE       MUE       MSE
    1.00     0.274     0.215     0.021
==========================================================================================
