# Supplementary material for: PM6-ML: The Synergy of Semiempirical Quantum Chemistry and Machine Learning Transformed into a Practical Computational Method
Source: J Chem Theory Comput. 2025 Jan 3;21(2):678–90. doi: 10.1021/acs.jctc.4c01330 (PMC11780751; doi:10.1021/acs.jctc.4c01330)
Supplement: Supplementary file 2 — ct4c01330_si_002.zip [file ct4c01330_si_002.zip › SI_validation_outputs/wB97M-D3BJ_def2-TZVPPD/HB375]

        _______  
       /\______\ 
      / /      / 
     / / Cuby /   Dataset calculation
     \/______/   
                 
Selected 50 out of 3750 data set entries
==========================================================================================
name                                             E      Eref     error  error(%)
------------------------------------------------------------------------------------------
1.001 acetic acid ... acetaldehyde 1.00    -10.788   -10.810     0.022     0.202
1.002 acetic acid ... acetamide 1.00       -19.257   -19.325     0.068     0.353
1.004 acetic acid ... dimethylcarbona...   -12.099   -12.218     0.119     0.976
1.007 acetic acid ... furan 1.00            -6.700    -7.110     0.410     5.764
1.011 acetic acid ... nitromethane 1.00     -8.938    -9.112     0.174     1.915
1.014 acetic acid ... water 1.00           -11.170   -11.155    -0.015    -0.133
1.017 methanol ... acetic acid 1.00         -6.657    -6.691     0.034     0.509
1.023 methanol ... methanol 1.00            -5.745    -5.871     0.126     2.151
1.037 phenol ... methanol 1.00              -8.147    -8.391     0.244     2.906
1.039 phenol ... nitromethane 1.00          -7.969    -7.818    -0.151    -1.928
1.040 phenol ... nitrosomethane 1.00        -5.957    -5.795    -0.162    -2.790
1.053 water ... methylacetate 1.00          -6.787    -6.760    -0.027    -0.400
1.055 water ... nitrosomethane 1.00         -4.474    -4.412    -0.062    -1.411
2.008 1H-pyrrole ... methanol 1.00          -5.997    -6.262     0.265     4.230
2.010 1H-pyrrole ... nitromethane 1.00      -4.839    -5.179     0.340     6.560
2.013 1H-pyrrole ... water 1.00             -5.085    -5.319     0.234     4.397
2.015 ammonia ... acetamide 1.00            -5.068    -4.973    -0.095    -1.906
2.049 methylamine ... acetamide 1.00        -5.346    -5.275    -0.071    -1.353
3.001 acetic acid ... acetonitrile 1.00     -9.193    -9.052    -0.141    -1.561
3.006 acetic acid ... methylamine 1.00     -13.655   -13.707     0.052     0.381
3.009 acetic acid ... nitrosomethane ...    -8.576    -8.624     0.048     0.552
3.013 methanol ... acetonitrile 1.00        -5.137    -5.198     0.061     1.176
3.014 methanol ... ammonia 1.00             -6.977    -6.853    -0.124    -1.809
3.016 methanol ... dimethylamine 1.00       -8.300    -8.344     0.044     0.522
3.017 methanol ... dimethyldiazene 1.00     -6.438    -6.351    -0.087    -1.365
3.019 methanol ... methylazide 1.00         -4.950    -4.958     0.008     0.167
3.032 phenol ... N-methyl-2-propanimi...   -12.814   -12.827     0.013     0.101
3.035 water ... acetonitrile 1.00           -4.986    -4.879    -0.107    -2.201
4.004 1H-pyrrole ... dimethylamine 1.00     -8.190    -8.373     0.183     2.184
4.008 1H-pyrrole ... N-methyl-2-propa...    -9.152    -9.228     0.076     0.825
4.013 ammonia ... dimethyldiazene 1.00      -3.381    -3.295    -0.086    -2.614
4.018 aniline ... ammonia 1.00              -5.333    -5.272    -0.061    -1.151
4.023 aniline ... methylcyanate 1.00        -9.260    -8.672    -0.588    -6.780
4.038 methylamine ... dimethylamine 1.00    -4.432    -4.335    -0.097    -2.235
4.044 N-methylacetamide ... acetonitr...    -5.883    -6.024     0.141     2.347
4.046 N-methylacetamide ... aniline 1.00    -7.279    -7.129    -0.150    -2.099
5.003 ethyne ... acetic acid 1.00           -3.718    -3.574    -0.144    -4.029
5.006 ethyne ... dimethylether 1.00         -3.545    -3.485    -0.060    -1.725
5.014 ethyne ... water 1.00                 -2.822    -2.848     0.026     0.902
5.018 nitromethane ... N-methylacetam...    -8.127    -8.477     0.350     4.132
6.001 ethyne ... acetonitrile 1.00          -3.065    -3.092     0.027     0.873
6.004 ethyne ... dimethylamine 1.00         -4.795    -4.599    -0.196    -4.255
6.012 methylcyanate ... ammonia 1.00        -5.972    -5.725    -0.247    -4.316
7.009 ammonia ... nitromethane 1.00         -5.348    -5.249    -0.099    -1.890
7.053 ethene ... ammonia 1.00               -1.408    -1.343    -0.065    -4.869
7.069 ethene ... N-methyl-2-propanimi...    -3.118    -2.796    -0.322   -11.518
7.074 ethene ... water 1.00                 -2.889    -2.529    -0.360   -14.233
7.083 methane ... ammonia 1.00              -0.806    -0.760    -0.046    -6.027
7.085 methane ... dimethylamine 1.00        -1.686    -1.567    -0.119    -7.618
7.105 methanol ... methylisocyanide 1.00    -4.471    -4.354    -0.117    -2.688
==========================================================================================
RMSE                0.181   kcal/mol
MUE                 0.137   kcal/mol
------------------------------------------------------------------------------------------
MSE                -0.015   kcal/mol
min                -0.588   kcal/mol
max                 0.410   kcal/mol
range               0.998   kcal/mol
min abs             0.008   kcal/mol
max abs             0.588   kcal/mol
==========================================================================================
RMSE                3.946   %
MUE                 2.781   %
MSE                -1.016   %
min               -14.233   %
max                 6.560   %
range              20.792   %
min abs             0.101   %
max abs            14.233   %
------------------------------------------------------------------------------------------
RMSE/|avg|          2.778   %
MUE/|avg|           2.106   %
==========================================================================================
Statistics for groups:
OH-O           (13) RMSE      0.164   MSE       0.060   kcal/mol
NH-O           (5)  RMSE      0.226   MSE       0.134   kcal/mol
OH-N           (10) RMSE      0.081   MSE      -0.023   kcal/mol
NH-N           (8)  RMSE      0.237   MSE      -0.073   kcal/mol
CH-N           (3)  RMSE      0.183   MSE      -0.139   kcal/mol
CH-O           (4)  RMSE      0.192   MSE       0.043   kcal/mol
noHB           (7)  RMSE      0.199   MSE      -0.161   kcal/mol
--------------------------------------------------------------------------------
OH-O           RMSE/|avg|     1.84 %
NH-O           RMSE/|avg|     4.18 %
OH-N           RMSE/|avg|     1.00 %
NH-N           RMSE/|avg|     3.62 %
CH-N           RMSE/|avg|     4.08 %
CH-O           RMSE/|avg|     4.18 %
noHB           RMSE/|avg|     7.49 %
==========================================================================================
Errors along the curve, total
       x      RMSE       MUE       MSE
    1.00     0.181     0.137    -0.015
==========================================================================================
