# Supplementary material for: PM6-ML: The Synergy of Semiempirical Quantum Chemistry and Machine Learning Transformed into a Practical Computational Method
Source: J Chem Theory Comput. 2025 Jan 3;21(2):678–90. doi: 10.1021/acs.jctc.4c01330 (PMC11780751; doi:10.1021/acs.jctc.4c01330)
Supplement: Supplementary file 2 — ct4c01330_si_002.zip [file ct4c01330_si_002.zip › SI_validation_outputs/wB97M-D3BJ_def2-TZVPPD/HB300SPX]

        _______  
       /\______\ 
      / /      / 
     / / Cuby /   Dataset calculation
     \/______/   
                 
Selected 50 out of 3000 data set entries
==========================================================================================
name                                             E      Eref     error  error(%)
------------------------------------------------------------------------------------------
1.01 phosphine ... ammonia 1.00             -1.052    -1.082     0.030     2.758
1.04 phosphine ... trimethylamine 1.00      -2.145    -2.143    -0.002    -0.081
1.06 methanethiol ... methylamine 1.00      -3.852    -3.886     0.034     0.878
1.22 hydrogenchloride ... ammonia 1.00      -9.895    -9.680    -0.215    -2.223
1.29 hydrogenbromide ... methylazide ...    -4.918    -5.051     0.133     2.640
1.33 hydrogeniodide ... methylazide 1.00    -3.367    -3.765     0.398    10.561
2.01 difluorophosphine ... acetone 1.00     -3.622    -3.794     0.172     4.526
2.04 sulfane ... acetamide 1.00             -4.510    -4.586     0.076     1.652
2.09 sulfane ... N-methylacetamide 1.00     -4.659    -4.769     0.110     2.309
2.16 hydrogenfluoride ... dimethylsul...   -11.620   -11.186    -0.434    -3.876
2.19 hydrogenfluoride ... phosphoric ...    -9.259    -9.159    -0.100    -1.094
2.20 hydrogenfluoride ... sulfur diox...    -4.697    -4.527    -0.170    -3.766
2.22 hydrogenchloride ... acetamide 1.00   -11.836   -11.776    -0.060    -0.509
2.24 hydrogenchloride ... dimethylsul...    -7.963    -7.777    -0.186    -2.397
2.26 hydrogenchloride ... methanol 1.00     -6.784    -6.861     0.077     1.126
2.29 hydrogenchloride ... sulfur diox...    -2.762    -2.816     0.054     1.927
2.32 hydrogenbromide ... acetone 1.00       -6.864    -6.867     0.003     0.041
2.33 hydrogenbromide ... chloric acid...    -2.474    -2.684     0.210     7.821
2.44 hydrogeniodide ... bromic acid 1.00    -2.049    -2.694     0.645    23.924
3.07 ammonia ... trimethylphosphine 1.00    -3.426    -3.253    -0.173    -5.315
3.34 hydrogenchloride ... phosphaalke...    -4.666    -4.782     0.116     2.419
3.42 hydrogenbromide ... phosphaalkyn...    -3.770    -3.415    -0.355   -10.385
4.04 ethyne ... tetrahydrothiophene 1.00    -3.929    -3.650    -0.279    -7.647
4.11 methylamine ... dimethylsulfide ...    -4.403    -4.238    -0.165    -3.885
4.13 N-methylacetamide ... dimethyldi...    -5.115    -4.946    -0.169    -3.416
4.17 acetic acid ... thioacetone 1.00       -7.792    -7.742    -0.050    -0.639
4.51 hydrogeniodide ... methanethiol ...    -3.711    -4.039     0.328     8.128
5.02 dimethylsulfone ... difluorophos...    -7.043    -6.993    -0.050    -0.716
5.07 methanethiol ... difluorophosphi...    -4.631    -4.514    -0.117    -2.594
5.08 methylcyanate ... difluorophosph...    -5.593    -5.603     0.010     0.184
5.18 acetic acid ... fluorine 1.00          -1.455    -1.717     0.262    15.268
5.22 methanol ... fluorine 1.00             -0.710    -0.839     0.129    15.391
5.27 difluorophosphine ... fluorine 1.00    -0.528    -0.672     0.144    21.373
5.33 hydrogenfluoride ... tetrafluoro...    -1.191    -1.263     0.072     5.738
5.40 hydrogeniodide ... hydrogenfluor...    -1.523    -1.658     0.135     8.153
6.05 acetic acid ... chlorine 1.00          -4.007    -4.311     0.304     7.062
6.06 acetic acid ... hydrogenchloride...    -2.327    -2.452     0.125     5.106
6.08 acetic acid ... phosphorus trich...    -2.409    -2.567     0.158     6.142
6.11 methanol ... phosphorus trichlor...    -2.751    -2.656    -0.095    -3.572
6.26 hydrogenbromide ... methylchlori...    -3.197    -3.355     0.158     4.721
6.28 hydrogenbromide ... disulfur dic...    -2.243    -2.578     0.335    13.002
6.32 hydrogeniodide ... disulfur dich...    -1.900    -2.451     0.551    22.474
7.01 N-methylacetamide ... methylbrom...    -4.432    -4.224    -0.208    -4.917
7.03 acetic acid ... hydrogenbromide ...    -2.769    -3.089     0.320    10.355
7.14 hydrogenbromide ... methylbromid...    -3.143    -3.433     0.290     8.446
8.02 acetic acid ... iodine 1.00            -6.049    -6.554     0.505     7.711
8.04 chloric acid ... hydrogeniodide ...    -3.610    -4.006     0.396     9.873
8.10 hydrogenfluoride ... hydrogeniod...    -2.698    -2.512    -0.186    -7.395
8.17 hydrogenbromide ... methyliodide...    -2.971    -3.332     0.361    10.820
8.18 hydrogeniodide ... iodine 1.00         -1.409    -2.001     0.592    29.573
==========================================================================================
RMSE                0.257   kcal/mol
MUE                 0.205   kcal/mol
------------------------------------------------------------------------------------------
MSE                 0.084   kcal/mol
min                -0.434   kcal/mol
max                 0.645   kcal/mol
range               1.078   kcal/mol
min abs             0.002   kcal/mol
max abs             0.645   kcal/mol
==========================================================================================
RMSE                9.372   %
MUE                 6.731   %
MSE                 4.153   %
min               -10.385   %
max                29.573   %
range              39.959   %
min abs             0.041   %
max abs            29.573   %
------------------------------------------------------------------------------------------
RMSE/|avg|          6.007   %
MUE/|avg|           4.789   %
==========================================================================================
Statistics for groups:
XH-N           (6)  RMSE      0.193   MSE       0.063   kcal/mol
XH-O           (13) RMSE      0.245   MSE       0.030   kcal/mol
XH-P           (3)  RMSE      0.237   MSE      -0.137   kcal/mol
XH-S           (5)  RMSE      0.221   MSE      -0.067   kcal/mol
XH-F           (8)  RMSE      0.135   MSE       0.073   kcal/mol
XH-Cl          (7)  RMSE      0.289   MSE       0.220   kcal/mol
XH-Br          (3)  RMSE      0.277   MSE       0.134   kcal/mol
XH-I           (5)  RMSE      0.430   MSE       0.333   kcal/mol
--------------------------------------------------------------------------------
XH-N           RMSE/|avg|     4.53 %
XH-O           RMSE/|avg|     4.01 %
XH-P           RMSE/|avg|     6.22 %
XH-S           RMSE/|avg|     4.49 %
XH-F           RMSE/|avg|     4.64 %
XH-Cl          RMSE/|avg|     9.92 %
XH-Br          RMSE/|avg|     7.72 %
XH-I           RMSE/|avg|     11.69 %
==========================================================================================
Errors along the curve, total
       x      RMSE       MUE       MSE
    1.00     0.257     0.205     0.084
==========================================================================================
