# Supplementary material for: PM6-ML: The Synergy of Semiempirical Quantum Chemistry and Machine Learning Transformed into a Practical Computational Method
Source: J Chem Theory Comput. 2025 Jan 3;21(2):678–90. doi: 10.1021/acs.jctc.4c01330 (PMC11780751; doi:10.1021/acs.jctc.4c01330)
Supplement: Supplementary file 2 — ct4c01330_si_002.zip [file ct4c01330_si_002.zip › SI_validation_outputs/wB97M-D3BJ_def2-TZVPPD/R739]

        _______  
       /\______\ 
      / /      / 
     / / Cuby /   Dataset calculation
     \/______/   
                 
Selected 22 out of 3695 data set entries
==========================================================================================
name                                             E      Eref     error  error(%)
------------------------------------------------------------------------------------------
001.03 dihydrogen ... dihydrogen 1.00        2.661     2.825    -0.164    -5.815
001.15 methane(H) ... methane(H) 1.00        2.863     2.856     0.007     0.234
004.20 nitromethane ... methane(H) 1.00      1.956     1.682     0.274    16.271
004.24 pyridine ... hydrogen fluoride...     3.444     3.210     0.234     7.292
006.05 methylamine ... hydrogen cyani...     2.350     2.340     0.010     0.440
007.13 methanol ... ethyne(H) 1.00           2.447     2.330     0.117     5.011
008.06 furan ... ethyne(C) 1.00              2.395     2.157     0.238    11.022
009.10 nitromethane ... acetone 1.00         1.510     0.547     0.963   176.090
009.13 pyridine ... acetone 1.00             2.542     2.235     0.307    13.740
010.09 water ... methanol 1.00               2.384     2.225     0.159     7.131
015.02 phosphine ... CH3PCH2 1.00            2.693     2.666     0.027     1.020
016.09 methanethiol ... hydrogen fluo...     3.488     3.598    -0.110    -3.062
017.15 thiophene ... ethyne(C) 1.00          2.509     2.270     0.239    10.529
018.03 methanethiol ... ammonia 1.00         2.430     2.392     0.038     1.570
019.12 thiophene ... methanol 1.00           2.710     2.315     0.395    17.061
025.03 methanol ... cyanogen fluoride...     1.704     1.194     0.510    42.693
028.02 methylfluoride ... cyanogen fl...     1.799     1.101     0.698    63.430
033.03 phosphine ... cyanogen chlorid...     2.723     2.345     0.378    16.107
037.07 methylbromide ... dihydrogen 1.00     2.479     2.403     0.076     3.171
037.10 methylbromide ... methane(H) 1.00     2.593     2.320     0.273    11.772
039.05 methylbromide ... hydrogen cya...     2.316     2.053     0.263    12.808
053.02 methylchloride ... cyanogen io...     3.115     2.354     0.761    32.330
==========================================================================================
RMSE                0.377   kcal/mol
MUE                 0.284   kcal/mol
------------------------------------------------------------------------------------------
MSE                 0.259   kcal/mol
min                -0.164   kcal/mol
max                 0.963   kcal/mol
range               1.127   kcal/mol
min abs             0.007   kcal/mol
max abs             0.963   kcal/mol
==========================================================================================
RMSE               42.439   %
MUE                20.845   %
MSE                20.038   %
min                -5.815   %
max               176.090   %
range             181.905   %
min abs             0.234   %
max abs           176.090   %
------------------------------------------------------------------------------------------
RMSE/|avg|         16.767   %
MUE/|avg|          12.628   %
==========================================================================================
Statistics for groups:
HCNO           (10) RMSE      0.357   MSE       0.214   kcal/mol
PS             (5)  RMSE      0.213   MSE       0.118   kcal/mol
Halogens       (7)  RMSE      0.481   MSE       0.423   kcal/mol
NobleGases     (0)  RMSE        NaN   MSE         NaN   kcal/mol
--------------------------------------------------------------------------------
HCNO           RMSE/|avg|     15.93 %
PS             RMSE/|avg|     8.05 %
Halogens       RMSE/|avg|     24.45 %
NobleGases     RMSE/|avg|     NaN %
==========================================================================================
Errors along the curve, total
       x      RMSE       MUE       MSE
    1.00     0.377     0.284     0.259
==========================================================================================
