# Supplementary material for: PM6-ML: The Synergy of Semiempirical Quantum Chemistry and Machine Learning Transformed into a Practical Computational Method
Source: J Chem Theory Comput. 2025 Jan 3;21(2):678–90. doi: 10.1021/acs.jctc.4c01330 (PMC11780751; doi:10.1021/acs.jctc.4c01330)
Supplement: Supplementary file 2 — ct4c01330_si_002.zip [file ct4c01330_si_002.zip › SI_validation_outputs/wB97M-D3BJ_def2-TZVPPD/SH250]

        _______  
       /\______\ 
      / /      / 
     / / Cuby /   Dataset calculation
     \/______/   
                 
Selected 43 out of 2500 data set entries
==========================================================================================
name                                             E      Eref     error  error(%)
------------------------------------------------------------------------------------------
1.2.07 chlorobenzene ... trimethylami...    -1.778    -2.258     0.480    21.240
1.2.08 chlorine ... trimethylamine 1.00    -12.892   -14.518     1.626    11.199
1.3.01 trifluorochloromethane ... ace...    -2.519    -2.873     0.354    12.319
1.3.02 chlorine ... acetone 1.00            -3.948    -4.244     0.296     6.964
1.3.03 trifluorochloromethane ... fur...    -1.514    -1.927     0.413    21.453
1.3.07 chlorine ... nitromethane 1.00       -2.352    -2.813     0.461    16.378
1.4.03 chlorine ... dimethylthioether...    -8.102    -9.062     0.960    10.594
1.5.01 chlorine ... fluorine 1.00           -0.464    -0.657     0.193    29.312
1.7.01 chlorine ... bromine 1.00            -1.190    -1.777     0.587    33.027
2.1.01 bromine ... benzene 1.00             -3.676    -4.221     0.545    12.904
2.2.01 bromine ... pyrazine 1.00            -7.047    -8.920     1.873    20.997
2.2.06 bromobenzene ... trimethylamin...    -2.978    -3.959     0.981    24.782
2.3.04 bromomethane ... acetone 1.00        -1.302    -1.771     0.469    26.479
2.3.05 bromine ... furan 1.00               -2.853    -3.552     0.699    19.684
2.3.08 bromomethane ... furan 1.00          -1.136    -1.577     0.441    27.946
2.3.10 trifluorobromomethane ... nitr...    -2.271    -2.938     0.667    22.700
2.5.01 bromine ... fluorine 1.00            -0.564    -0.775     0.211    27.264
3.1.02 iodomethane ... benzene 1.00         -2.261    -2.603     0.342    13.157
3.2.01 iodine ... acetonitrile 1.00         -4.989    -5.453     0.464     8.503
3.2.06 iodobenzene ... pyrazine 1.00        -3.090    -3.987     0.897    22.503
3.3.04 trifluoroiodomethane ... furan...    -2.868    -3.439     0.571    16.612
3.3.10 iodine ... nitromethane 1.00         -3.818    -4.419     0.601    13.594
3.3.11 iodobenzene ... nitromethane 1.00    -2.507    -2.968     0.461    15.518
3.4.01 trifluoroiodomethane ... dimet...    -5.431    -6.344     0.913    14.398
3.4.03 iodine ... dimethylthioether 1.00    -9.308   -10.823     1.515    14.002
3.6.01 trifluoroiodomethane ... chlor...    -1.338    -1.837     0.499    27.145
3.7.01 trifluoroiodomethane ... bromi...    -1.505    -2.237     0.732    32.740
3.7.02 iodomethane ... bromine 1.00         -3.278    -5.021     1.743    34.722
3.8.02 iodomethane ... iodine 1.00          -1.159    -2.005     0.846    42.194
4.1.09 sulfurdifluoride ... pyrazine ...    -8.390    -8.968     0.578     6.448
4.1.15 12thiazole ... trimethylamine ...    -5.113    -5.115     0.002     0.029
4.2.04 sulfurdifluoride ... acetone 1.00    -6.696    -6.715     0.019     0.286
4.2.07 difluorothioformaldehyde ... f...    -1.440    -1.738     0.298    17.148
4.2.09 sulfurdifluoride ... nitrometh...    -4.128    -4.503     0.375     8.323
4.2.10 carbonylsulfide ... pyridine-N...    -2.861    -3.144     0.283     8.991
4.2.15 thiophene3one ... pyridine-N-o...    -5.163    -5.573     0.410     7.352
6.1.03 fluorophosphine ... acetonitri...    -5.142    -5.173     0.031     0.595
6.1.09 tricyanophosphine ... pyrazine...   -11.652   -11.619    -0.033    -0.281
6.1.11 bis(difluorophosphanyl)thioeth...   -10.948   -11.745     0.797     6.783
6.2.03 fluorobromocyanophosphine ... ...    -8.720    -8.403    -0.317    -3.768
6.2.14 fluorophosphine ... nitrometha...    -4.715    -4.709    -0.006    -0.124
6.2.16 bis(difluorophosphanyl)thioeth...    -9.931   -10.420     0.489     4.690
6.2.18 fluorophosphine ... pyridine-N...    -9.188    -9.186    -0.002    -0.027
==========================================================================================
RMSE                0.722   kcal/mol
MUE                 0.569   kcal/mol
------------------------------------------------------------------------------------------
MSE                 0.553   kcal/mol
min                -0.317   kcal/mol
max                 1.873   kcal/mol
range               2.190   kcal/mol
min abs             0.002   kcal/mol
max abs             1.873   kcal/mol
==========================================================================================
RMSE               18.796   %
MUE                15.469   %
MSE                15.274   %
min                -3.768   %
max                42.194   %
range              45.962   %
min abs             0.027   %
max abs            42.194   %
------------------------------------------------------------------------------------------
RMSE/|avg|         14.378   %
MUE/|avg|          11.333   %
==========================================================================================
Statistics for groups:
Cl             (9)  RMSE      0.728   MSE       0.597   kcal/mol
Br             (8)  RMSE      0.877   MSE       0.736   kcal/mol
I              (12) RMSE      0.899   MSE       0.799   kcal/mol
S              (7)  RMSE      0.341   MSE       0.281   kcal/mol
Se             (0)  RMSE        NaN   MSE         NaN   kcal/mol
P              (7)  RMSE      0.373   MSE       0.137   kcal/mol
As             (0)  RMSE        NaN   MSE         NaN   kcal/mol
--------------------------------------------------------------------------------
Cl             RMSE/|avg|     16.33 %
Br             RMSE/|avg|     25.33 %
I              RMSE/|avg|     21.11 %
S              RMSE/|avg|     6.67 %
Se             RMSE/|avg|     NaN %
P              RMSE/|avg|     4.27 %
As             RMSE/|avg|     NaN %
==========================================================================================
Errors along the curve, total
       x      RMSE       MUE       MSE
    1.00     0.722     0.569     0.553
==========================================================================================
