# Supplementary material for: PM6-ML: The Synergy of Semiempirical Quantum Chemistry and Machine Learning Transformed into a Practical Computational Method
Source: J Chem Theory Comput. 2025 Jan 3;21(2):678–90. doi: 10.1021/acs.jctc.4c01330 (PMC11780751; doi:10.1021/acs.jctc.4c01330)
Supplement: Supplementary file 2 — ct4c01330_si_002.zip [file ct4c01330_si_002.zip › SI_validation_outputs/wB97M-D3BJ_def2-TZVPPD/IHB100]

        _______  
       /\______\ 
      / /      / 
     / / Cuby /   Dataset calculation
     \/______/   
                 
Selected 50 out of 1000 data set entries
==========================================================================================
name                                             E      Eref     error  error(%)
------------------------------------------------------------------------------------------
02.001 ammonium ... acetaldehyde 1.00      -27.296   -26.207    -1.089    -4.157
02.002 ammonium ... dimethylcarbonate...   -37.815   -37.009    -0.806    -2.178
02.003 ammonium ... dimethylether 1.00     -27.650   -27.408    -0.242    -0.883
02.004 ammonium ... nitromethane 1.00      -25.545   -24.849    -0.696    -2.800
02.006 imidazolium ... acetone 1.00        -22.547   -22.184    -0.363    -1.639
02.008 imidazolium ... phenol 1.00         -17.521   -17.640     0.119     0.676
02.009 trimethylammonium ... acetalde...   -20.453   -19.996    -0.457    -2.285
02.010 trimethylammonium ... acetamid...   -28.441   -28.028    -0.413    -1.475
02.012 trimethylammonium ... nitrosom...   -16.592   -16.062    -0.530    -3.297
02.013 guanidinium ... acetamide 1.00      -29.014   -29.140     0.126     0.431
02.015 guanidinium ... nitromethane 1.00   -20.387   -20.600     0.213     1.035
03.001 ammonium ... methylazide 1.00       -18.787   -18.915     0.128     0.676
03.002 ammonium ... methylcyanate 1.00     -32.579   -31.698    -0.881    -2.781
03.003 guanidinium ... ammonia 1.00        -18.326   -18.269    -0.057    -0.312
03.004 guanidinium ... dimethyldiazen...   -16.340   -16.121    -0.219    -1.360
03.007 trimethylammonium ... acetonit...   -23.020   -22.640    -0.380    -1.680
03.011 trimethylammonium ... methylam...   -23.911   -23.550    -0.361    -1.535
03.012 trimethylammonium ... methylaz...   -15.723   -15.332    -0.391    -2.550
03.014 guanidinium ... methylcyanate ...   -24.436   -24.301    -0.135    -0.554
03.015 guanidinium ... N-methyl-2-pro...   -27.276   -26.790    -0.486    -1.816
04.003 trimethylammonium ... methylis...   -22.496   -22.983     0.487     2.120
05.001 water ... oxalate 1.00              -30.608   -30.569    -0.039    -0.128
05.004 methanol ... acetate 1.00           -20.917   -21.227     0.310     1.460
05.009 phenol ... benzoate 1.00            -27.116   -28.015     0.899     3.209
05.011 phenol ... nitrite 1.00             -28.184   -28.596     0.412     1.441
05.012 water ... hydroxide 1.00            -40.998   -40.928    -0.070    -0.171
05.015 water ... benzoate 1.00             -19.201   -19.213     0.012     0.060
06.001 acetic acid ... cyanide 1.00        -30.943   -30.752    -0.191    -0.622
06.002 phenol ... cyanide 1.00             -29.252   -29.131    -0.121    -0.414
08.001 ammonia ... carbonate 1.00          -25.956   -26.108     0.152     0.584
08.006 ammonia ... acetate 1.00             -9.871    -9.801    -0.070    -0.715
08.007 ammonia ... benzoate 1.00           -10.199   -10.237     0.038     0.375
08.008 aniline ... benzoate 1.00           -18.525   -19.722     1.197     6.067
08.010 dimethylamine ... acetate 1.00      -13.718   -14.080     0.362     2.568
08.011 dimethylamine ... hydroxide 1.00    -22.036   -22.556     0.520     2.304
08.013 methylamine ... benzoate 1.00       -11.366   -11.577     0.211     1.827
08.015 methylamine ... nitrite 1.00        -11.376   -11.355    -0.021    -0.185
09.002 ammonia ... cyanide 1.00             -9.233    -9.007    -0.226    -2.506
09.003 aniline ... cyanide 1.00            -18.600   -18.631     0.031     0.168
10.002 aniline ... cyanide 1.00            -17.805   -18.156     0.351     1.935
10.003 dimethylamine ... cyanide 1.00      -11.291   -11.221    -0.070    -0.627
11.001 ethyne ... oxalate 1.00             -22.982   -22.296    -0.686    -3.075
11.002 ethene ... oxalate 1.00             -11.423   -11.823     0.400     3.381
11.005 ethene ... hydroxide 1.00           -10.309   -10.479     0.170     1.627
11.007 ethyne ... acetate 1.00             -12.717   -12.541    -0.176    -1.405
11.008 ethyne ... nitrate 1.00              -9.961    -9.943    -0.018    -0.178
11.009 methane ... acetate 1.00             -3.383    -3.509     0.126     3.605
11.013 benzene ... acetate 1.00            -10.573   -11.225     0.652     5.805
11.015 ethene ... acetate 1.00              -7.034    -7.378     0.344     4.662
13.001 methane ... cyanide 1.00             -2.768    -2.593    -0.175    -6.754
==========================================================================================
RMSE                0.436   kcal/mol
MUE                 0.333   kcal/mol
------------------------------------------------------------------------------------------
MSE                -0.042   kcal/mol
min                -1.089   kcal/mol
max                 1.197   kcal/mol
range               2.286   kcal/mol
min abs             0.012   kcal/mol
max abs             1.197   kcal/mol
==========================================================================================
RMSE                2.455   %
MUE                 1.882   %
MSE                -0.041   %
min                -6.754   %
max                 6.067   %
range              12.821   %
min abs             0.060   %
max abs             6.754   %
------------------------------------------------------------------------------------------
RMSE/|avg|          2.197   %
MUE/|avg|           1.676   %
==========================================================================================
Statistics for groups:
OHk-O          (0)  RMSE        NaN   MSE         NaN   kcal/mol
NHk-O          (11) RMSE      0.543   MSE      -0.376   kcal/mol
NHk-N          (9)  RMSE      0.412   MSE      -0.309   kcal/mol
NHk-C          (1)  RMSE      0.487   MSE       0.487   kcal/mol
OH-Oa          (6)  RMSE      0.424   MSE       0.254   kcal/mol
OH-Na          (2)  RMSE      0.160   MSE      -0.156   kcal/mol
OH-Ca          (0)  RMSE        NaN   MSE         NaN   kcal/mol
NH-Oa          (8)  RMSE      0.488   MSE       0.299   kcal/mol
NH-Na          (2)  RMSE      0.161   MSE      -0.097   kcal/mol
NH-Ca          (2)  RMSE      0.253   MSE       0.141   kcal/mol
CH-Oa          (8)  RMSE      0.395   MSE       0.102   kcal/mol
CH-Na          (0)  RMSE        NaN   MSE         NaN   kcal/mol
CH-Ca          (1)  RMSE      0.175   MSE      -0.175   kcal/mol
--------------------------------------------------------------------------------
OHk-O          RMSE/|avg|     NaN %
NHk-O          RMSE/|avg|     2.22 %
NHk-N          RMSE/|avg|     1.88 %
NHk-C          RMSE/|avg|     2.12 %
OH-Oa          RMSE/|avg|     1.51 %
OH-Na          RMSE/|avg|     0.53 %
OH-Ca          RMSE/|avg|     NaN %
NH-Oa          RMSE/|avg|     3.11 %
NH-Na          RMSE/|avg|     1.17 %
NH-Ca          RMSE/|avg|     1.73 %
CH-Oa          RMSE/|avg|     3.54 %
CH-Na          RMSE/|avg|     NaN %
CH-Ca          RMSE/|avg|     6.75 %
==========================================================================================
Errors along the curve, total
       x      RMSE       MUE       MSE
    1.00     0.436     0.333    -0.042
==========================================================================================
