# Supplementary material for: PM6-ML: The Synergy of Semiempirical Quantum Chemistry and Machine Learning Transformed into a Practical Computational Method
Source: J Chem Theory Comput. 2025 Jan 3;21(2):678–90. doi: 10.1021/acs.jctc.4c01330 (PMC11780751; doi:10.1021/acs.jctc.4c01330)
Supplement: Supplementary file 2 — ct4c01330_si_002.zip [file ct4c01330_si_002.zip › SI_validation_outputs/wB97M-D3BJ_def2-TZVPPD/S66]

        _______  
       /\______\ 
      / /      / 
     / / Cuby /   Dataset calculation
     \/______/   
                 
==========================================================================================
name                                             E      Eref     error  error(%)
------------------------------------------------------------------------------------------
01 Water ... Water                          -4.929    -5.011     0.082     1.643
02 Water ... MeOH                           -5.580    -5.701     0.121     2.116
03 Water ... MeNH2                          -7.092    -7.036    -0.056    -0.801
04 Water ... Peptide                        -8.205    -8.220     0.015     0.177
05 MeOH ... MeOH                            -5.702    -5.851     0.149     2.548
06 MeOH ... MeNH2                           -7.721    -7.666    -0.055    -0.720
07 MeOH ... Peptide                         -8.367    -8.337    -0.030    -0.365
08 MeOH ... Water                           -4.966    -5.087     0.121     2.383
09 MeNH2 ... MeOH                           -3.090    -3.113     0.023     0.728
10 MeNH2 ... MeNH2                          -4.299    -4.223    -0.076    -1.788
11 MeNH2 ... Peptide                        -5.583    -5.480    -0.103    -1.882
12 MeNH2 ... Water                          -7.399    -7.402     0.003     0.044
13 Peptide ... MeOH                         -6.107    -6.282     0.175     2.786
14 Peptide ... MeNH2                        -7.599    -7.561    -0.038    -0.497
15 Peptide ... Peptide                      -8.741    -8.721    -0.020    -0.233
16 Peptide ... Water                        -4.967    -5.199     0.232     4.453
17 Uracil ... Uracil (BP)                  -17.087   -17.448     0.361     2.070
18 Water ... Pyridine                       -6.975    -6.975     0.000     0.003
19 MeOH ... Pyridine                        -7.477    -7.510     0.033     0.441
20 AcOH ... AcOH                           -19.486   -19.415    -0.071    -0.366
21 AcNH2 ... AcNH2                         -16.222   -16.525     0.303     1.832
22 AcOH ... Uracil                         -19.622   -19.783     0.161     0.816
23 AcNH2 ... Uracil                        -19.166   -19.467     0.301     1.545
24 Benzene ... Benzene (pi-pi)              -2.960    -2.724    -0.236    -8.673
25 Pyridine ... Pyridine (pi-pi)            -4.073    -3.801    -0.272    -7.168
26 Uracil ... Uracil (pi-pi)               -10.034    -9.752    -0.282    -2.890
27 Benzene ... Pyridine (pi-pi)             -3.610    -3.342    -0.268    -8.007
28 Benzene ... Uracil (pi-pi)               -5.826    -5.593    -0.233    -4.159
29 Pyridine ... Uracil (pi-pi)              -6.906    -6.701    -0.205    -3.057
30 Benzene ... Ethene                       -1.585    -1.364    -0.221   -16.213
31 Uracil ... Ethene                        -3.641    -3.329    -0.312    -9.380
32 Uracil ... Ethyne                        -3.959    -3.693    -0.266    -7.200
33 Pyridine ... Ethene                      -2.032    -1.805    -0.227   -12.552
34 Pentane ... Pentane                      -4.354    -3.764    -0.590   -15.681
35 Neopentane ... Pentane                   -2.976    -2.604    -0.372   -14.269
36 Neopentane ... Neopentane                -1.993    -1.764    -0.229   -12.968
37 Cyclopentane ... Neopentane              -2.758    -2.397    -0.361   -15.056
38 Cyclopentane ... Cyclopentane            -3.311    -2.986    -0.325   -10.868
39 Benzene ... Cyclopentane                 -3.937    -3.514    -0.423   -12.030
40 Benzene ... Neopentane                   -3.185    -2.849    -0.336   -11.802
41 Uracil ... Pentane                       -5.192    -4.811    -0.381    -7.922
42 Uracil ... Cyclopentane                  -4.319    -4.091    -0.228    -5.582
43 Uracil ... Neopentane                    -3.973    -3.689    -0.284    -7.701
44 Ethene ... Pentane                       -2.334    -1.993    -0.341   -17.111
45 Ethyne ... Pentane                       -1.943    -1.715    -0.228   -13.283
46 Peptide ... Pentane                      -4.653    -4.256    -0.397    -9.324
47 Benzene ... Benzene (TS)                 -3.084    -2.828    -0.256    -9.044
48 Pyridine ... Pyridine (TS)               -3.690    -3.506    -0.184    -5.246
49 Benzene ... Pyridine (TS)                -3.602    -3.293    -0.309    -9.371
50 Benzene ... Ethyne (CH-pi)               -3.224    -2.857    -0.367   -12.831
51 Ethyne ... Ethyne (TS)                   -1.713    -1.539    -0.174   -11.313
52 Benzene ... AcOH (OH-pi)                 -5.023    -4.726    -0.297    -6.276
53 Benzene ... AcNH2 (NH-pi)                -4.550    -4.405    -0.145    -3.294
54 Benzene ... Water (OH-pi)                -3.677    -3.288    -0.389   -11.816
55 Benzene ... MeOH (OH-pi)                 -4.597    -4.168    -0.429   -10.286
56 Benzene ... MeNH2 (NH-pi)                -3.636    -3.199    -0.437   -13.662
57 Benzene ... Peptide (NH-pi)              -5.796    -5.255    -0.541   -10.301
58 Pyridine ... Pyridine (CH-N)             -3.934    -4.237     0.303     7.151
59 Ethyne ... Water (CH-O)                  -2.864    -2.927     0.063     2.155
60 Ethyne ... AcOH (OH-pi)                  -5.288    -4.966    -0.322    -6.479
61 Pentane ... AcOH                         -3.118    -2.906    -0.212    -7.291
62 Pentane ... AcNH2                        -3.805    -3.528    -0.277    -7.860
63 Benzene ... AcOH                         -4.093    -3.747    -0.346    -9.224
64 Peptide ... Ethene                       -3.201    -3.001    -0.200    -6.677
65 Pyridine ... Ethyne                      -4.156    -4.104    -0.052    -1.259
66 MeNH2 ... Pyridine                       -4.106    -3.966    -0.140    -3.537
==========================================================================================
RMSE                0.265   kcal/mol
MUE                 0.227   kcal/mol
------------------------------------------------------------------------------------------
MSE                -0.153   kcal/mol
min                -0.590   kcal/mol
max                 0.361   kcal/mol
range               0.951   kcal/mol
min abs             0.000   kcal/mol
max abs             0.590   kcal/mol
==========================================================================================
RMSE                8.018   %
MUE                 6.336   %
MSE                -5.340   %
min               -17.111   %
max                 7.151   %
range              24.262   %
min abs             0.003   %
max abs            17.111   %
------------------------------------------------------------------------------------------
RMSE/|avg|          4.810   %
MUE/|avg|           4.128   %
==========================================================================================
Statistics for groups:
H-bonds        (23) RMSE      0.149   MSE       0.071   kcal/mol
dispersion     (23) RMSE      0.317   MSE      -0.305   kcal/mol
others         (20) RMSE      0.299   MSE      -0.235   kcal/mol
--------------------------------------------------------------------------------
H-bonds        RMSE/|avg|     1.65 %
dispersion     RMSE/|avg|     8.84 %
others         RMSE/|avg|     8.26 %
==========================================================================================
