# Supplementary material for: PM6-ML: The Synergy of Semiempirical Quantum Chemistry and Machine Learning Transformed into a Practical Computational Method
Source: J Chem Theory Comput. 2025 Jan 3;21(2):678–90. doi: 10.1021/acs.jctc.4c01330 (PMC11780751; doi:10.1021/acs.jctc.4c01330)
Supplement: Supplementary file 2 — ct4c01330_si_002.zip [file ct4c01330_si_002.zip › SI_validation_outputs/wB97M-D3BJ_def2-TZVPPD/X40]

        _______  
       /\______\ 
      / /      / 
     / / Cuby /   Dataset calculation
     \/______/   
                 
==========================================================================================
name                                             E      Eref     error  error(%)
------------------------------------------------------------------------------------------
01 methane ... F2                           -0.351    -0.491     0.140    28.429
02 methane ... Cl2                          -1.022    -1.079     0.057     5.299
03 methane ... Br2                          -1.264    -1.300     0.036     2.791
04 methane ... I2                           -1.347    -1.346    -0.001    -0.076
05 fluoromethane ... methane                -0.833    -0.751    -0.082   -10.943
06 chloromethane ... methane                -1.088    -0.980    -0.108   -11.011
07 trifluoromethane ... methane             -0.603    -0.691     0.088    12.788
08 trichloromethane ... methane             -1.170    -1.146    -0.024    -2.066
09 fluoromethane dimer                      -1.403    -1.648     0.245    14.865
10 chloromethane dimer                      -1.153    -1.338     0.185    13.841
11 trifluorobenzene ... benzene             -4.605    -4.405    -0.200    -4.547
12 hexafuorobenzene ... benzene             -6.203    -6.121    -0.082    -1.347
13 chloromethane ... formaldehyde           -1.002    -1.170     0.168    14.319
14 bromomethane ... formaldehyde            -1.384    -1.722     0.338    19.604
15 iodomethane ... formaldehyde             -2.186    -2.382     0.196     8.212
16 trifluorochloromethane ... formald...    -1.989    -2.246     0.257    11.429
17 trifluorobromomethane ... formalde...    -2.568    -3.103     0.535    17.227
18 trifluoroiodomethane ... formaldehyde    -3.786    -4.080     0.294     7.207
19 chlorobenzene ... acetone                -1.163    -1.489     0.326    21.917
20 bromobenzene ... acetone                 -1.831    -2.426     0.595    24.506
21 iodobenzene ... acetone                  -3.117    -3.460     0.343     9.916
22 chlorobenzene ... trimethylamine         -1.776    -2.113     0.337    15.950
23 bromobenzene ... trimethylamine          -2.899    -3.778     0.879    23.275
24 iodobenzene ... trimethylamine           -5.064    -5.807     0.743    12.791
25 bromobenzene ... methanethiol            -1.828    -2.316     0.488    21.068
26 iodobenzene ... methanethiol             -2.686    -3.078     0.392    12.747
27 bromomethane ... benzene                 -1.454    -1.814     0.360    19.857
28 iodomethane ... benzene                  -2.230    -2.483     0.253    10.193
29 trifluorobromomethane ... benzene        -2.715    -3.110     0.395    12.709
30 trifluoroiodomethane ... benzene         -3.648    -3.915     0.267     6.813
31 trifluoromethanol ... water              -9.513    -9.669     0.156     1.610
32 trichloromethanol ... water             -10.391   -10.405     0.014     0.133
33 HF ... methanol                          -9.564    -9.593     0.029     0.301
34 HCl ... methanol                         -6.112    -6.300     0.188     2.978
35 HBr ... methanol                         -5.282    -5.356     0.074     1.386
36 HI ... methanol                          -3.724    -3.971     0.247     6.221
37 HF ... methylamine                      -14.514   -14.318    -0.196    -1.371
38 HCl ... methylamine                     -11.458   -11.419    -0.039    -0.342
39 methanol ... fluoromethane               -3.647    -3.893     0.246     6.308
40 methanol ... chloromethane               -3.675    -3.778     0.103     2.723
==========================================================================================
RMSE                0.311   kcal/mol
MUE                 0.243   kcal/mol
------------------------------------------------------------------------------------------
MSE                 0.206   kcal/mol
min                -0.200   kcal/mol
max                 0.879   kcal/mol
range               1.080   kcal/mol
min abs             0.001   kcal/mol
max abs             0.879   kcal/mol
==========================================================================================
RMSE               12.626   %
MUE                10.028   %
MSE                 8.443   %
min               -11.011   %
max                28.429   %
range              39.440   %
min abs             0.076   %
max abs            28.429   %
------------------------------------------------------------------------------------------
RMSE/|avg|          8.276   %
MUE/|avg|           6.449   %
==========================================================================================
Statistics for groups:
dispersion     (4)  RMSE      0.078   MSE       0.058   kcal/mol
induction      (4)  RMSE      0.082   MSE      -0.031   kcal/mol
dipole_dipole  (2)  RMSE      0.217   MSE       0.215   kcal/mol
stack          (2)  RMSE      0.153   MSE      -0.141   kcal/mol
X-bond         (14) RMSE      0.465   MSE       0.421   kcal/mol
X-pi           (4)  RMSE      0.324   MSE       0.319   kcal/mol
H-bond         (10) RMSE      0.154   MSE       0.082   kcal/mol
--------------------------------------------------------------------------------
dispersion     RMSE/|avg|     7.36 %
induction      RMSE/|avg|     9.17 %
dipole_dipole  RMSE/|avg|     14.54 %
stack          RMSE/|avg|     2.91 %
X-bond         RMSE/|avg|     16.62 %
X-pi           RMSE/|avg|     11.46 %
H-bond         RMSE/|avg|     1.96 %
==========================================================================================
