# Supplementary material for: PM6-ML: The Synergy of Semiempirical Quantum Chemistry and Machine Learning Transformed into a Practical Computational Method
Source: J Chem Theory Comput. 2025 Jan 3;21(2):678–90. doi: 10.1021/acs.jctc.4c01330 (PMC11780751; doi:10.1021/acs.jctc.4c01330)
Supplement: Supplementary file 2 — ct4c01330_si_002.zip [file ct4c01330_si_002.zip › SI_validation_outputs/wB97M-D3BJ_def2-TZVPPD/L7]

        _______  
       /\______\ 
      / /      / 
     / / Cuby /   Dataset calculation
     \/______/   
                 
==========================================================================================
name                                             E      Eref     error  error(%)
------------------------------------------------------------------------------------------
01 octadecane dimer                        -12.127   -11.000    -1.127   -10.242
02 guanine trimer                           -2.195    -2.080    -0.115    -5.509
03 GCGC base pair stack                    -15.453   -13.540    -1.913   -14.129
04 circumcoronene ... adenine              -16.679   -17.490     0.811     4.639
05 circumcoronene ... GC                   -29.140   -29.240     0.100     0.343
06 coronene dimer                          -20.779   -20.930     0.151     0.723
07 phenylalanine trimer                    -25.976   -25.460    -0.516    -2.027
==========================================================================================
RMSE                0.918   kcal/mol
MUE                 0.676   kcal/mol
------------------------------------------------------------------------------------------
MSE                -0.373   kcal/mol
min                -1.913   kcal/mol
max                 0.811   kcal/mol
range               2.724   kcal/mol
min abs             0.100   kcal/mol
max abs             1.913   kcal/mol
==========================================================================================
RMSE                7.183   %
MUE                 5.373   %
MSE                -3.743   %
min               -14.129   %
max                 4.639   %
range              18.768   %
min abs             0.343   %
max abs            14.129   %
------------------------------------------------------------------------------------------
RMSE/|avg|          5.367   %
MUE/|avg|           3.953   %
==========================================================================================
Statistics for groups:
dispersion     (6)  RMSE      0.969   MSE      -0.349   kcal/mol
mixed          (1)  RMSE      0.516   MSE      -0.516   kcal/mol
--------------------------------------------------------------------------------
dispersion     RMSE/|avg|     6.17 %
mixed          RMSE/|avg|     2.03 %
==========================================================================================
