# Supplementary material for: PM6-ML: The Synergy of Semiempirical Quantum Chemistry and Machine Learning Transformed into a Practical Computational Method
Source: J Chem Theory Comput. 2025 Jan 3;21(2):678–90. doi: 10.1021/acs.jctc.4c01330 (PMC11780751; doi:10.1021/acs.jctc.4c01330)
Supplement: Supplementary file 2 — ct4c01330_si_002.zip [file ct4c01330_si_002.zip › SI_validation_outputs/wB97M-D3BJ_def2-TZVPPD/S12L]

        _______  
       /\______\ 
      / /      / 
     / / Cuby /   Dataset calculation
     \/______/   
                 
Selected 6 out of 12 data set entries
==========================================================================================
name                                             E      Eref     error  error(%)
------------------------------------------------------------------------------------------
2a tetracyanoquinone ... tweezer           -37.966   -32.370    -5.596   -17.289
2b dicyanobenzene ... tweezer              -24.694   -20.600    -4.094   -19.873
4a fullerene C60 ... catcher               -35.591   -41.120     5.529    13.447
5a glycine anhydride ... macrocyle         -45.909   -36.700    -9.209   -25.092
6a butylammonium ... cucurbit[6]uril       -91.779   -85.080    -6.699    -7.874
7b hydroxyadamantane ... cucurbit[7]uril   -30.590   -28.060    -2.530    -9.018
==========================================================================================
RMSE                5.982   kcal/mol
MUE                 5.610   kcal/mol
------------------------------------------------------------------------------------------
MSE                -3.767   kcal/mol
min                -9.209   kcal/mol
max                 5.529   kcal/mol
range              14.738   kcal/mol
min abs             2.530   kcal/mol
max abs             9.209   kcal/mol
==========================================================================================
RMSE               16.571   %
MUE                15.432   %
MSE               -10.950   %
min               -25.092   %
max                13.447   %
range              38.538   %
min abs             7.874   %
max abs            25.092   %
------------------------------------------------------------------------------------------
RMSE/|avg|         14.715   %
MUE/|avg|          13.798   %
==========================================================================================
Statistics for groups:
dispersion     (3)  RMSE      5.120   MSE      -1.387   kcal/mol
H-bonds        (2)  RMSE      6.753   MSE      -5.870   kcal/mol
charged        (1)  RMSE      6.699   MSE      -6.699   kcal/mol
--------------------------------------------------------------------------------
dispersion     RMSE/|avg|     16.33 %
H-bonds        RMSE/|avg|     20.86 %
charged        RMSE/|avg|     7.87 %
==========================================================================================
