# Supplementary material for: PM6-ML: The Synergy of Semiempirical Quantum Chemistry and Machine Learning Transformed into a Practical Computational Method
Source: J Chem Theory Comput. 2025 Jan 3;21(2):678–90. doi: 10.1021/acs.jctc.4c01330 (PMC11780751; doi:10.1021/acs.jctc.4c01330)
Supplement: Supplementary file 2 — ct4c01330_si_002.zip [file ct4c01330_si_002.zip › SI_validation_outputs/wB97M-D3BJ_def2-TZVPPD/PLFragNN]

        _______  
       /\______\ 
      / /      / 
     / / Cuby /   Dataset calculation
     \/______/   
                 
Selected 225 out of 547 data set entries
==========================================================================================
name                                             E      Eref     error  error(%)
------------------------------------------------------------------------------------------
49 2FVD_01_bbn                              -1.074    -1.071    -0.003    -0.283
50 2FVD_02_bbn                              -1.056    -0.993    -0.063    -6.370
51 2FVD_03_bbn                              -0.788    -0.802     0.014     1.745
52 2FVD_04_bbn                              -0.506    -0.422    -0.084   -19.961
53 2FVD_05_bbn                              -5.695    -5.863     0.168     2.859
54 2FVD_06_bbn                              -3.483    -3.338    -0.145    -4.336
55 2FVD_07_bbn                              -7.933    -8.131     0.198     2.433
56 2FVD_08_bbn                              -2.478    -2.300    -0.178    -7.720
57 2FVD_09_bbn                              -8.240    -7.877    -0.363    -4.603
58 2FVD_10_bbn                               1.655     1.604     0.051     3.156
59 2FVD_11_bbn                              -1.484    -1.444    -0.040    -2.770
60 2FVD_12_bbn                               0.211     0.235    -0.024   -10.018
61 2FVD_13_bbn                              -3.570    -3.477    -0.093    -2.685
62 2FVD_14_bbn                               0.090     0.073     0.017    23.930
63 2FVD_15_bbn                              -0.316    -0.301    -0.015    -5.132
64 2FVD_16_bbn                              -3.076    -3.018    -0.058    -1.920
65 2FVD_17_ile                              -3.952    -3.780    -0.172    -4.552
66 2FVD_18_val                              -2.654    -2.692     0.038     1.407
67 2FVD_19_ala                              -2.035    -1.773    -0.262   -14.763
69 2FVD_21_val                              -1.136    -1.148     0.012     1.079
70 2FVD_22_phe                              -1.946    -2.355     0.409    17.353
72 2FVD_24_phe                              -2.910    -3.086     0.176     5.702
73 2FVD_25_leu                              -1.076    -1.099     0.023     2.096
74 2FVD_26_hie                              -0.521    -0.527     0.006     1.070
75 2FVD_27_gln                              -3.678    -3.566    -0.112    -3.132
78 2FVD_30_asn                              -4.523    -4.527     0.004     0.086
79 2FVD_31_leu                              -4.523    -4.344    -0.179    -4.124
80 2FVD_32_ala                              -1.141    -1.161     0.020     1.732
176 2VW5_01_bbn                             -1.487    -1.602     0.115     7.157
177 2VW5_02_bbn                             -1.900    -2.012     0.112     5.559
178 2VW5_03_bbn                             -0.171    -0.165    -0.006    -3.695
179 2VW5_04_bbn                             -0.282    -0.347     0.065    18.684
180 2VW5_05_bbn                             -1.522    -1.513    -0.009    -0.567
181 2VW5_06_bbn                              0.076     0.010     0.066   663.961
182 2VW5_07_bbn                             -0.059    -0.062     0.003     5.119
183 2VW5_08_bbn                             -0.263    -0.306     0.043    14.032
184 2VW5_09_bbn                             -1.808    -1.959     0.151     7.701
185 2VW5_10_bbn                             -0.776    -0.747    -0.029    -3.889
186 2VW5_11_bbn                             -3.705    -3.942     0.237     6.025
187 2VW5_12_bbn                              0.175     0.092     0.083    90.096
188 2VW5_13_bbn                             -7.708    -7.609    -0.099    -1.295
189 2VW5_14_bbn                             -2.775    -2.653    -0.122    -4.596
190 2VW5_15_bbn                              0.137     0.119     0.018    15.522
191 2VW5_16_asn                             -6.093    -6.153     0.060     0.979
192 2VW5_17_ala                             -0.472    -0.437    -0.035    -7.949
194 2VW5_19_ala                             -1.728    -1.574    -0.154    -9.802
197 2VW5_22_ile                             -1.011    -0.966    -0.045    -4.708
198 2VW5_23_met                             -6.084    -5.847    -0.237    -4.047
200 2VW5_25_asn                             -2.040    -1.838    -0.202   -10.980
201 2VW5_26_leu                             -1.382    -1.397     0.015     1.050
202 2VW5_28_val                             -0.584    -0.688     0.104    15.181
203 2VW5_29_phe                             -3.599    -3.685     0.086     2.339
204 2VW5_30_tyr                             -1.180    -1.319     0.139    10.552
205 2VW5_31_val                             -0.433    -0.469     0.036     7.611
206 2VW5_32_thr                             -4.671    -4.575    -0.096    -2.104
207 2VW5_33_leu                             -0.819    -0.905     0.086     9.554
241 2YKI_01_bbn                              0.179     0.150     0.029    19.094
242 2YKI_02_bbn                             -0.301    -0.223    -0.078   -34.919
243 2YKI_03_bbn                             -0.805    -0.885     0.080     9.057
244 2YKI_04_bbn                             -0.535    -0.501    -0.034    -6.834
245 2YKI_05_bbn                             -1.064    -1.095     0.031     2.858
246 2YKI_06_bbn                             -0.819    -0.852     0.033     3.857
247 2YKI_07_bbn                             -0.965    -1.001     0.036     3.617
248 2YKI_08_bbn                             -9.789   -10.123     0.334     3.295
249 2YKI_09_bbn                              0.231    -0.006     0.237  3951.601
250 2YKI_10_bbn                             -0.947    -1.105     0.158    14.278
251 2YKI_11_bbn                             -4.246    -4.313     0.067     1.562
252 2YKI_12_bbn                             -1.016    -1.057     0.041     3.907
253 2YKI_13_bbn                             -0.397    -0.391    -0.006    -1.552
254 2YKI_14_bbn                             -1.833    -1.846     0.013     0.707
255 2YKI_15_bbn                             -0.366    -0.336    -0.030    -8.836
256 2YKI_16_bbn                             -0.226    -0.240     0.014     5.958
257 2YKI_17_bbn                             -2.501    -2.670     0.169     6.341
258 2YKI_18_bbn                             -1.793    -1.851     0.058     3.126
259 2YKI_19_bbn                              0.093     0.096    -0.003    -2.758
260 2YKI_20_bbn                              0.195     0.160     0.035    22.137
261 2YKI_21_bbn                             -0.032    -0.036     0.004    10.207
262 2YKI_22_phe                             -1.911    -2.016     0.105     5.207
263 2YKI_23_gln                             -0.719    -0.677    -0.042    -6.220
264 2YKI_24_ile                             -1.026    -1.114     0.088     7.941
265 2YKI_25_leu                             -0.394    -0.415     0.021     4.983
266 2YKI_26_asn                             -7.469    -7.324    -0.145    -1.976
267 2YKI_27_ser                              0.052     0.118    -0.066   -56.097
268 2YKI_28_ala                             -0.356    -0.284    -0.072   -25.385
270 2YKI_30_ile                             -0.375    -0.373    -0.002    -0.446
271 2YKI_31_met                             -7.151    -7.012    -0.139    -1.976
272 2YKI_32_leu                             -1.646    -1.697     0.051     2.992
273 2YKI_33_ile                             -0.345    -0.356     0.011     3.022
274 2YKI_34_leu                             -6.254    -5.688    -0.566    -9.950
275 2YKI_35_ile                             -1.145    -1.195     0.050     4.190
276 2YKI_36_ala                             -1.640    -1.598    -0.042    -2.636
277 2YKI_37_val                             -0.726    -0.790     0.064     8.091
278 2YKI_38_phe                             -8.274    -8.399     0.125     1.487
279 2YKI_40_val                             -1.682    -1.733     0.051     2.931
280 2YKI_41_trp                             -5.838    -6.213     0.375     6.042
281 2YKI_42_phe                             -2.513    -2.736     0.223     8.157
282 2YKI_43_thr                             -3.859    -3.713    -0.146    -3.935
283 2YKI_44_val                             -0.939    -0.972     0.033     3.414
307 3G0W_01_bbn                             -0.264    -0.280     0.016     5.848
308 3G0W_02_bbn                             -3.152    -3.220     0.068     2.114
309 3G0W_03_bbn                              0.010     0.001     0.009   922.527
310 3G0W_04_bbn                             -0.053    -0.022    -0.031  -140.134
311 3G0W_05_bbn                             -0.628    -0.757     0.129    16.991
312 3G0W_06_bbn                              0.353     0.348     0.005     1.296
313 3G0W_07_bbn                             -0.824    -0.797    -0.027    -3.363
314 3G0W_08_bbn                             -0.153    -0.335     0.182    54.410
315 3G0W_09_bbn                             -1.053    -1.026    -0.027    -2.656
316 3G0W_10_bbn                             -0.200     1.077    -1.277  -118.613
317 3G0W_11_bbn                              2.758     2.491     0.267    10.734
318 3G0W_12_bbn                             -0.498    -0.473    -0.025    -5.290
319 3G0W_13_bbn                             -1.929    -1.851    -0.078    -4.224
320 3G0W_14_bbn                             -0.896    -0.879    -0.017    -1.988
321 3G0W_15_bbn                             -0.107    -0.077    -0.030   -39.213
322 3G0W_16_leu                             -1.749    -1.582    -0.167   -10.586
323 3G0W_17_leu                             -4.156    -4.177     0.021     0.513
324 3G0W_18_asn                            -14.312   -15.230     0.918     6.029
325 3G0W_19_leu                             -2.811    -2.527    -0.284   -11.230
326 3G0W_20_gln                              0.822     0.770     0.052     6.697
327 3G0W_21_trp                             -1.056    -1.224     0.168    13.714
328 3G0W_22_met                             -2.671    -2.943     0.272     9.244
329 3G0W_23_met                             -4.840    -6.038     1.198    19.836
330 3G0W_24_val                             -1.038    -2.021     0.983    48.655
331 3G0W_25_met                             -2.652    -2.591    -0.061    -2.347
333 3G0W_27_phe                             -3.833    -3.633    -0.200    -5.509
334 3G0W_28_met                             -2.333    -2.138    -0.195    -9.126
335 3G0W_29_met                             -0.895    -0.973     0.078     8.065
336 3G0W_30_leu                             -1.980    -1.954    -0.026    -1.353
337 3G0W_31_phe                             -0.763    -0.746    -0.017    -2.227
338 3G0W_32_thr                             -4.414    -4.362    -0.052    -1.189
339 3G0W_33_leu                             -0.885    -0.959     0.074     7.705
340 3G0W_34_phe                             -2.314    -2.385     0.071     2.961
341 3G0W_35_met                             -0.567    -0.625     0.058     9.305
342 3G0W_36_ile                             -0.398    -0.474     0.076    16.030
343 3GCU_01_bbn                             -0.301    -0.282    -0.019    -6.692
344 3GCU_02_bbn                             -3.136    -3.124    -0.012    -0.386
345 3GCU_03_bbn                             -1.401    -1.441     0.040     2.775
346 3GCU_04_bbn                             -0.997    -1.028     0.031     3.052
347 3GCU_05_bbn                             -0.711    -0.689    -0.022    -3.242
348 3GCU_06_bbn                             -0.367    -0.328    -0.039   -11.836
349 3GCU_07_bbn                             -1.785    -1.867     0.082     4.401
350 3GCU_08_bbn                             -0.033    -0.029    -0.004   -12.344
351 3GCU_09_bbn                             -1.500    -1.389    -0.111    -8.005
352 3GCU_10_bbn                             -0.494    -0.503     0.009     1.736
353 3GCU_11_bbn                             -1.190    -1.166    -0.024    -2.047
354 3GCU_12_bbn                             -0.153    -0.152    -0.001    -0.575
355 3GCU_13_bbn                             -1.171    -1.220     0.049     3.988
356 3GCU_14_bbn                             -1.258    -1.261     0.003     0.199
357 3GCU_15_bbn                             -0.648    -0.618    -0.030    -4.840
358 3GCU_16_bbn                             -2.420    -2.654     0.234     8.834
359 3GCU_17_bbn                             -8.489    -8.222    -0.267    -3.252
360 3GCU_18_bbn                             -1.910    -2.033     0.123     6.049
361 3GCU_19_bbn                             -0.350    -0.332    -0.018    -5.419
362 3GCU_20_bbn                             -0.242    -0.237    -0.005    -2.183
363 3GCU_21_bbn                             -1.543    -1.341    -0.202   -15.040
364 3GCU_22_bbn                             -8.665    -8.470    -0.195    -2.305
365 3GCU_23_bbn                             -3.117    -3.359     0.242     7.213
366 3GCU_24_val                             -1.702    -1.617    -0.085    -5.264
367 3GCU_25_tyr                             -0.272    -0.332     0.060    18.172
368 3GCU_26_val                             -2.868    -2.777    -0.091    -3.272
369 3GCU_27_ala                             -2.198    -1.853    -0.345   -18.611
374 3GCU_32_leu                             -1.637    -1.619    -0.018    -1.127
375 3GCU_33_leu                             -3.794    -3.539    -0.255    -7.219
376 3GCU_34_met                             -1.357    -1.363     0.006     0.438
377 3GCU_35_val                             -0.879    -0.854    -0.025    -2.980
378 3GCU_36_ile                             -3.269    -3.419     0.150     4.382
379 3GCU_37_leu                             -1.693    -1.666    -0.027    -1.634
380 3GCU_38_thr                             -6.188    -6.012    -0.176    -2.923
381 3GCU_39_leu                             -1.664    -1.675     0.011     0.680
382 3GCU_40_met                             -1.623    -1.631     0.008     0.472
383 3GCU_41_ile                             -1.336    -1.316    -0.020    -1.494
384 3GCU_42_ile                             -0.555    -0.576     0.021     3.680
385 3GCU_43_hie                             -2.088    -2.070    -0.018    -0.868
386 3GCU_44_ile                             -0.545    -0.486    -0.059   -12.229
387 3GCU_45_leu                             -3.522    -3.753     0.231     6.150
389 3GCU_47_phe                             -4.013    -3.750    -0.263    -7.009
390 3GCU_48_leu                             -0.606    -0.619     0.013     2.098
391 3GNW_01_pro                             -1.956    -1.763    -0.193   -10.936
392 3GNW_02_bbn                             -0.166    -1.277     1.111    86.989
393 3GNW_03_bbn                             -3.250    -3.254     0.004     0.137
394 3GNW_04_bbn                             -2.668    -2.857     0.189     6.629
395 3GNW_05_bbn                             -0.482    -0.513     0.031     6.116
396 3GNW_06_bbn                             -0.199    -0.230     0.031    13.437
397 3GNW_07_bbn                             -1.701    -1.752     0.051     2.913
398 3GNW_08_bbn                             -0.258    -0.221    -0.037   -16.858
399 3GNW_09_bbn                             -0.970    -1.049     0.079     7.509
400 3GNW_10_bbn                             -0.795    -0.798     0.003     0.412
401 3GNW_11_bbn                             -2.282    -2.458     0.176     7.165
402 3GNW_12_bbn                             -0.640    -0.729     0.089    12.164
403 3GNW_13_bbn                             -7.954    -7.914    -0.040    -0.506
404 3GNW_14_bbn                             -8.056    -7.893    -0.163    -2.061
405 3GNW_15_bbn                             -8.813    -8.705    -0.108    -1.243
406 3GNW_16_bbn                             -2.760    -2.751    -0.009    -0.335
408 3GNW_18_phe                             -0.913    -1.633     0.720    44.084
410 3GNW_20_asn                             -2.022    -1.994    -0.028    -1.392
412 3GNW_22_cys                             -4.557    -4.152    -0.405    -9.748
413 3GNW_23_ser                             -8.366    -8.521     0.155     1.815
414 3GNW_24_ser                             -1.543    -1.549     0.006     0.363
415 3GNW_25_leu                             -2.346    -2.381     0.035     1.461
417 3GNW_27_ser                             -0.541    -0.516    -0.025    -4.781
418 3GNW_28_asn                             -1.439    -1.264    -0.175   -13.832
419 3GNW_29_met                             -6.303    -6.025    -0.278    -4.618
420 3GNW_30_tyr                             -4.191    -4.562     0.371     8.135
421 3GNW_31_gln                             -0.228    -0.305     0.077    25.091
422 3GNW_32_ile                             -0.778    -0.859     0.081     9.447
423 3GNW_33_tyr                             -6.037    -6.613     0.576     8.709
424 3GNW_34_hie                             -0.156    -0.146    -0.010    -7.168
425 3GNW_35_ser                             -5.204    -4.733    -0.471    -9.961
426 3JVS_01_bbn                             -1.915    -1.960     0.045     2.308
427 3JVS_02_bbn                            -12.567   -13.696     1.129     8.241
428 3JVS_03_bbn                             -0.899    -1.071     0.172    16.027
429 3JVS_04_bbn                             -1.213    -0.504    -0.709  -140.628
430 3JVS_05_bbn                            -12.526   -12.381    -0.145    -1.168
431 3JVS_06_pro                             -5.046    -4.961    -0.085    -1.705
432 3JVS_07_bbn                              0.733     0.651     0.082    12.551
433 3JVS_08_pro                             -2.166    -2.382     0.216     9.081
434 3JVS_09_bbn                             -0.597    -0.536    -0.061   -11.387
435 3JVS_10_bbn                             -1.162    -1.080    -0.082    -7.581
436 3JVS_11_bbn                             -0.471    -0.457    -0.014    -3.013
437 3JVS_12_bbn                             -2.867    -2.491    -0.376   -15.100
438 3JVS_13_bbn                             -1.107    -1.033    -0.074    -7.200
439 3JVS_14_phe                             -7.918    -7.727    -0.191    -2.469
442 3JVS_17_ile                             -3.389    -3.698     0.309     8.346
444 3JVS_19_tyr                             -0.985    -1.071     0.086     8.026
445 3JVS_20_ala                             -0.749    -0.589    -0.160   -27.090
447 3JVS_22_leu                             -2.146    -1.646    -0.500   -30.388
==========================================================================================
RMSE                0.243   kcal/mol
MUE                 0.134   kcal/mol
------------------------------------------------------------------------------------------
MSE                 0.016   kcal/mol
min                -1.277   kcal/mol
max                 1.198   kcal/mol
range               2.475   kcal/mol
min abs             0.001   kcal/mol
max abs             1.277   kcal/mol
==========================================================================================
RMSE              274.915   %
MUE                34.456   %
MSE                24.300   %
min              -140.628   %
max              3951.601   %
range            4092.229   %
min abs             0.086   %
max abs          3951.601   %
------------------------------------------------------------------------------------------
RMSE/|avg|         10.741   %
MUE/|avg|           5.951   %
==========================================================================================
Statistics for groups:
neutral-neutral(225)RMSE      0.243   MSE       0.016   kcal/mol
charged-neutral(0)  RMSE        NaN   MSE         NaN   kcal/mol
charged-charged(0)  RMSE        NaN   MSE         NaN   kcal/mol
--------------------------------------------------------------------------------
neutral-neutralRMSE/|avg|     10.74 %
charged-neutralRMSE/|avg|     NaN %
charged-chargedRMSE/|avg|     NaN %
==========================================================================================
