# Supplementary material for: PM6-ML: The Synergy of Semiempirical Quantum Chemistry and Machine Learning Transformed into a Practical Computational Method
Source: J Chem Theory Comput. 2025 Jan 3;21(2):678–90. doi: 10.1021/acs.jctc.4c01330 (PMC11780751; doi:10.1021/acs.jctc.4c01330)
Supplement: Supplementary file 2 — ct4c01330_si_002.zip [file ct4c01330_si_002.zip › SI_validation_outputs/wB97M-D3BJ_def2-TZVPPD/PLFragCN]

        _______  
       /\______\ 
      / /      / 
     / / Cuby /   Dataset calculation
     \/______/   
                 
Selected 280 out of 547 data set entries
==========================================================================================
name                                             E      Eref     error  error(%)
------------------------------------------------------------------------------------------
01 10GS_01_bbn                              -2.201    -2.184    -0.017    -0.785
02 10GS_02_bbn                              -0.110    -0.132     0.022    16.458
03 10GS_03_bbn                               0.440     0.428     0.012     2.834
04 10GS_04_bbn                               4.949     4.504     0.445     9.872
05 10GS_05_bbn                             -11.712   -11.437    -0.275    -2.404
06 10GS_06_pro                              -6.610    -6.883     0.273     3.971
07 10GS_07_bbn                              -6.212    -6.112    -0.100    -1.640
08 10GS_08_bbn                             -14.379   -14.282    -0.097    -0.682
09 10GS_09_bbn                              -4.171    -4.063    -0.108    -2.666
10 10GS_10_bbn                              -4.126    -3.957    -0.169    -4.282
11 10GS_11_bbn                              -0.770    -0.762    -0.008    -1.027
12 10GS_12_tyr                              -7.783    -7.821     0.038     0.489
13 10GS_13_phe                              -6.029    -5.857    -0.172    -2.931
14 10GS_14_val                              -1.427    -1.308    -0.119    -9.096
16 10GS_16_val                              -0.588    -0.618     0.030     4.801
17 10GS_17_trp                             -19.461   -19.558     0.097     0.497
19 10GS_19_gln                             -33.023   -32.038    -0.985    -3.073
20 10GS_20_leu                              -1.248    -1.287     0.039     3.040
21 10GS_21_gln                             -11.387   -10.897    -0.490    -4.499
22 10GS_22_ser                             -11.309   -11.270    -0.039    -0.345
23 10GS_23_tyr                              -1.432    -1.617     0.185    11.431
26 2CET_01_bbn                               0.211     0.231    -0.020    -8.649
27 2CET_02_bbn                              -0.912    -0.814    -0.098   -11.993
28 2CET_03_ala                              -0.298    -0.260    -0.038   -14.704
29 2CET_04_gln                             -10.080    -9.867    -0.213    -2.157
31 2CET_06_hie                              -1.176    -1.059    -0.117   -11.077
32 2CET_07_trp                              -4.771    -5.045     0.274     5.433
33 2CET_08_asn                              -2.464    -2.421    -0.043    -1.766
35 2CET_10_val                              -2.256    -2.021    -0.235   -11.636
36 2CET_11_val                              -0.603    -0.645     0.042     6.536
37 2CET_12_hie                               1.043    -0.152     1.195   786.170
38 2CET_13_asn                              -0.573    -0.471    -0.102   -21.694
39 2CET_14_asn                               3.303     3.300     0.003     0.086
40 2CET_15_tyr                              -6.886    -6.712    -0.174    -2.585
41 2CET_16_met                              -0.663    -0.626    -0.037    -5.838
42 2CET_17_trp                              -4.528    -4.775     0.247     5.172
44 2CET_19_trp                              -9.865    -9.608    -0.257    -2.670
45 2CET_20_asn                               0.248     0.300    -0.052   -17.291
47 2CET_22_trp                              -2.217    -2.321     0.104     4.464
48 2CET_23_phe                              -5.743    -5.529    -0.214    -3.875
68 2FVD_20_lys                              -4.671    -5.495     0.824    14.996
71 2FVD_23_glu                              -1.396    -1.405     0.009     0.631
76 2FVD_28_asp                              -9.872    -9.816    -0.056    -0.572
77 2FVD_29_lys                             -19.694   -18.966    -0.728    -3.841
81 2FVD_33_asp                              -9.508    -9.472    -0.036    -0.385
82 2OBF_01_bbn                              -0.541    -0.518    -0.023    -4.486
83 2OBF_02_bbn                              -7.638    -7.805     0.167     2.145
84 2OBF_03_bbn                               0.812     0.825    -0.013    -1.559
85 2OBF_04_bbn                              -3.693    -3.767     0.074     1.965
86 2OBF_05_bbn                              -0.385    -0.402     0.017     4.181
87 2OBF_06_bbn                              -1.032    -0.817    -0.215   -26.305
88 2OBF_07_pro                              -0.930    -1.039     0.109    10.503
89 2OBF_08_bbn                               0.360     0.362    -0.002    -0.611
90 2OBF_09_bbn                              -0.545    -0.473    -0.072   -15.145
91 2OBF_10_bbn                              -5.761    -5.683    -0.078    -1.375
92 2OBF_11_bbn                               0.684     0.668     0.016     2.322
93 2OBF_12_bbn                               1.836     1.836     0.000     0.010
94 2OBF_13_bbn                              -3.130    -2.971    -0.159    -5.351
95 2OBF_14_tyr                              -6.836    -6.909     0.073     1.059
96 2OBF_15_asn                              -7.192    -7.005    -0.187    -2.674
97 2OBF_16_tyr                              -6.150    -5.912    -0.238    -4.017
99 2OBF_18_leu                              -0.518    -0.537     0.019     3.579
100 2OBF_19_val                             -2.593    -2.422    -0.171    -7.052
101 2OBF_20_ala                             -1.007    -0.973    -0.034    -3.541
102 2OBF_21_leu                             -1.133    -1.240     0.107     8.620
103 2OBF_22_tyr                             -3.789    -3.891     0.102     2.621
104 2OBF_23_tyr                             -2.946    -2.925    -0.021    -0.706
105 2OBF_24_phe                            -10.241    -9.337    -0.904    -9.682
106 2OBF_25_ala                             -0.585    -0.605     0.020     3.329
107 2OBF_26_ala                             -1.703    -1.585    -0.118    -7.475
109 2OBF_28_tyr                             -9.348    -8.661    -0.687    -7.935
110 2OBF_29_val                             -0.988    -0.943    -0.045    -4.787
111 2OBF_30_met                             -0.399    -0.341    -0.058   -16.902
113 2OBF_32_val                             -2.009    -1.915    -0.094    -4.884
114 2OBF_33_val                             -1.470    -1.506     0.036     2.396
115 2P4Y_01_bbn                              0.645     0.633     0.012     1.934
116 2P4Y_02_bbn                             -3.162    -3.158    -0.004    -0.120
117 2P4Y_03_bbn                             -1.335    -1.621     0.286    17.639
118 2P4Y_04_bbn                             -0.194    -0.504     0.310    61.412
119 2P4Y_05_bbn                             -3.206    -3.285     0.079     2.414
120 2P4Y_06_bbn                             -1.267    -1.259    -0.008    -0.609
121 2P4Y_07_bbn                             -2.755    -1.965    -0.790   -40.198
122 2P4Y_08_bbn                             -1.960    -1.945    -0.015    -0.761
123 2P4Y_09_bbn                             -0.745    -0.814     0.069     8.474
124 2P4Y_10_bbn                             -0.921    -1.060     0.139    13.114
125 2P4Y_11_bbn                             -1.472    -1.549     0.077     4.990
126 2P4Y_12_bbn                             -1.547    -1.648     0.101     6.156
127 2P4Y_13_bbn                              0.427     0.388     0.039    10.168
128 2P4Y_14_bbn                             -6.960    -7.223     0.263     3.644
129 2P4Y_15_bbn                            -22.176   -22.002    -0.174    -0.792
130 2P4Y_16_bbn                             -6.483    -6.373    -0.110    -1.731
131 2P4Y_17_phe                             -0.266    -0.118    -0.148  -125.659
132 2P4Y_18_ile                             -0.968    -0.958    -0.010    -1.041
133 2P4Y_19_cys                             -5.666    -5.376    -0.290    -5.386
134 2P4Y_20_phe                             -1.406    -1.502     0.096     6.410
136 2P4Y_22_ser                             -1.897    -1.952     0.055     2.807
137 2P4Y_23_ala                             -2.209    -2.010    -0.199    -9.908
139 2P4Y_25_ile                             -1.169    -1.935     0.766    39.603
140 2P4Y_26_ile                             -2.720    -2.787     0.067     2.415
141 2P4Y_27_tyr                             -1.684    -1.841     0.157     8.521
142 2P4Y_28_met                             -2.611    -2.641     0.030     1.146
143 2P4Y_29_leu                             -4.513    -4.607     0.094     2.034
144 2P4Y_30_leu                             -2.603    -2.673     0.070     2.636
145 2P4Y_31_val                             -1.455    -1.593     0.138     8.657
146 2P4Y_32_ile                             -7.696    -7.524    -0.172    -2.283
147 2P4Y_33_ser                             -3.676    -3.787     0.111     2.929
148 2P4Y_34_met                             -2.022    -2.077     0.055     2.625
149 2P4Y_35_leu                             -1.286    -1.370     0.084     6.098
150 2P4Y_36_phe                             -1.287    -1.510     0.223    14.769
151 2P4Y_37_met                             -2.880    -3.066     0.186     6.051
153 2P4Y_39_hie                             -1.100    -1.154     0.054     4.716
154 2VOT_01_bbn                              2.425     2.471    -0.046    -1.865
155 2VOT_02_bbn                              0.814     0.834    -0.020    -2.407
156 2VOT_03_bbn                              1.839     1.814     0.025     1.395
157 2VOT_04_trp                             -1.777    -1.855     0.078     4.193
159 2VOT_06_trp                             -1.268    -0.130    -1.138  -875.155
161 2VOT_08_trp                             -1.689    -1.687    -0.002    -0.133
162 2VOT_09_cys                             -1.746    -1.784     0.038     2.118
163 2VOT_10_asn                             -3.768    -3.554    -0.214    -6.023
166 2VOT_13_trp                             -0.429    -0.448     0.019     4.270
167 2VOT_14_trp                              0.430     0.355     0.075    21.135
169 2VOT_16_trp                             -7.726    -7.689    -0.037    -0.486
170 2VOT_17_tyr                             -4.319    -4.084    -0.235    -5.761
172 2VOT_19_ser                              0.636     0.657    -0.021    -3.213
173 2VOT_20_ser                             -1.333    -1.306    -0.027    -2.049
174 2VOT_21_trp                            -14.468   -14.338    -0.130    -0.908
175 2VOT_22_trp                             -7.303    -7.156    -0.147    -2.061
193 2VW5_18_asp                            -27.530   -27.702     0.172     0.623
195 2VW5_20_lys                            -17.849   -16.841    -1.008    -5.984
196 2VW5_21_asp                            -20.493   -20.676     0.183     0.884
199 2VW5_24_glu                             -6.683    -6.855     0.172     2.512
208 2XB8_01_bbn                              3.186     2.947     0.239     8.114
209 2XB8_02_bbn                             -3.587    -3.648     0.061     1.671
210 2XB8_03_bbn                             -2.350    -2.281    -0.069    -3.007
211 2XB8_04_bbn                             -3.196    -3.228     0.032     1.005
212 2XB8_05_bbn                             -1.736    -1.707    -0.029    -1.720
213 2XB8_06_bbn                              1.894     1.795     0.099     5.536
214 2XB8_07_bbn                              0.783     0.743     0.040     5.328
215 2XB8_08_bbn                             -8.674    -8.427    -0.247    -2.926
216 2XB8_09_bbn                             -4.704    -4.519    -0.185    -4.098
217 2XB8_10_bbn                             -1.952    -1.881    -0.071    -3.787
218 2XB8_11_bbn                             -3.759    -3.191    -0.568   -17.787
219 2XB8_12_bbn                            -18.593   -18.509    -0.084    -0.454
220 2XB8_13_bbn                            -18.837   -18.726    -0.111    -0.592
221 2XB8_14_bbn                              3.178     3.105     0.073     2.339
222 2XB8_15_bbn                             -1.121    -1.108    -0.013    -1.151
223 2XB8_16_asn                              0.364     0.457    -0.093   -20.336
224 2XB8_17_leu                             -4.462    -4.157    -0.305    -7.336
226 2XB8_19_leu                             -0.508    -0.451    -0.057   -12.589
228 2XB8_21_tyr                             -8.512    -7.905    -0.607    -7.675
229 2XB8_22_asn                             -9.010    -9.067     0.057     0.630
230 2XB8_23_thr                             -1.223    -1.159    -0.064    -5.552
231 2XB8_24_hid                             -4.693    -4.787     0.094     1.957
232 2XB8_25_hie                              3.103     3.033     0.070     2.298
233 2XB8_26_ile                             -3.543    -3.670     0.127     3.468
234 2XB8_27_ser                            -13.165   -13.012    -0.153    -1.176
235 2XB8_28_val                             -1.526    -1.439    -0.087    -6.068
238 2XB8_31_val                             -0.673    -0.697     0.024     3.414
269 2YKI_29_asp                            -25.548   -25.837     0.289     1.119
284 2ZX6_01_bbn                              2.545     2.718    -0.173    -6.347
285 2ZX6_02_bbn                             -0.357    -0.331    -0.026    -7.716
286 2ZX6_03_bbn                             -0.387    -0.366    -0.021    -5.834
287 2ZX6_04_bbn                              1.688     1.694    -0.006    -0.375
288 2ZX6_05_phe                             -2.601    -2.454    -0.147    -6.006
289 2ZX6_06_hid                            -21.726   -21.607    -0.119    -0.552
290 2ZX6_07_leu                             -1.388    -1.413     0.025     1.743
291 2ZX6_08_tyr                             -3.497    -3.321    -0.176    -5.302
293 2ZX6_10_trp                             -0.962    -1.055     0.093     8.788
294 2ZX6_11_hie                             -1.203    -1.054    -0.149   -14.095
295 2ZX6_12_hid                            -18.033   -18.071     0.038     0.208
296 2ZX6_13_tyr                             -0.095    -0.065    -0.030   -46.555
297 2ZX6_14_leu                             -0.242    -0.230    -0.012    -5.144
298 2ZX6_15_trp                             -3.786    -3.758    -0.028    -0.738
300 2ZX6_17_met                             -4.204    -4.204     0.000     0.004
303 2ZX6_20_val                             -1.097    -1.102     0.005     0.426
304 2ZX6_21_asn                             -6.038    -5.871    -0.167    -2.847
305 2ZX6_22_thr                             -2.582    -2.562    -0.020    -0.796
306 2ZX6_23_phe                             -8.843    -8.275    -0.568    -6.864
332 3G0W_26_arg                            -19.574   -18.754    -0.820    -4.370
370 3GCU_28_lys                             -2.131    -1.564    -0.567   -36.244
371 3GCU_29_arg                              0.977     1.022    -0.045    -4.379
372 3GCU_30_arg                             -0.342    -0.302    -0.040   -13.342
373 3GCU_31_glu                            -40.405   -40.107    -0.298    -0.744
388 3GCU_46_asp                             -3.460    -3.510     0.050     1.435
407 3GNW_17_arg                             -1.466    -1.153    -0.313   -27.140
409 3GNW_19_arg                             -7.107    -5.693    -1.414   -24.833
411 3GNW_21_asp                             -4.861    -4.875     0.014     0.292
416 3GNW_26_arg                              3.990     3.776     0.214     5.655
440 3JVS_15_asp                             -7.358    -7.306    -0.052    -0.718
441 3JVS_16_arg                             -0.452    -0.422    -0.030    -7.019
443 3JVS_18_glu                             -7.115    -8.054     0.939    11.664
446 3JVS_21_glu                             -3.885    -3.715    -0.170    -4.570
448 3NOX_01_bbn                              0.711     0.798    -0.087   -10.901
449 3NOX_02_bbn                             -6.315    -6.207    -0.108    -1.739
450 3NOX_03_bbn                              0.721     0.757    -0.036    -4.793
451 3NOX_04_bbn                             -1.908    -1.971     0.063     3.211
452 3NOX_05_bbn                              1.369     1.333     0.036     2.719
453 3NOX_06_bbn                             -1.392    -1.433     0.041     2.865
457 3NOX_10_tyr                             -4.329    -4.538     0.209     4.613
458 3NOX_11_trp                             -0.500    -0.699     0.199    28.539
459 3NOX_12_ser                             -6.395    -6.327    -0.068    -1.075
460 3NOX_13_tyr                             -2.284    -2.286     0.002     0.102
461 3NOX_14_val                             -0.224    -0.341     0.117    34.420
462 3NOX_15_trp                             -2.121    -2.227     0.106     4.739
463 3NOX_16_tyr                            -16.132   -16.022    -0.110    -0.687
465 3NOX_18_tyr                             -8.739    -8.583    -0.156    -1.816
466 3NOX_19_asn                             -4.618    -4.442    -0.176    -3.952
467 3NOX_20_val                             -1.715    -1.718     0.003     0.197
468 3NOX_21_hid                             -7.991    -8.313     0.322     3.876
469 3PE2_01_bbn                             -3.198    -3.063    -0.135    -4.421
470 3PE2_02_bbn                             -0.233    -0.120    -0.113   -94.100
471 3PE2_03_bbn                             -1.695    -1.582    -0.113    -7.134
472 3PE2_04_bbn                             -1.169    -1.140    -0.029    -2.566
473 3PE2_05_bbn                             -2.215    -2.152    -0.063    -2.939
474 3PE2_06_bbn                             -2.184    -2.152    -0.032    -1.510
475 3PE2_07_bbn                             -1.489    -1.632     0.143     8.760
476 3PE2_08_bbn                             -8.709    -8.648    -0.061    -0.704
477 3PE2_09_bbn                              0.285     0.102     0.183   179.547
478 3PE2_10_bbn                             -1.704    -1.706     0.002     0.091
479 3PE2_11_bbn                             -3.472    -3.556     0.084     2.354
480 3PE2_12_bbn                            -18.486   -18.392    -0.094    -0.510
481 3PE2_13_bbn                             -6.707    -6.612    -0.095    -1.432
482 3PE2_14_leu                             -3.285    -3.361     0.076     2.248
484 3PE2_16_val                             -4.279    -5.128     0.849    16.548
485 3PE2_17_val                             -3.944    -3.574    -0.370   -10.355
487 3PE2_19_ile                             -3.136    -3.154     0.018     0.578
488 3PE2_20_phe                             -2.853    -2.992     0.139     4.642
489 3PE2_21_hid                             -1.618    -1.757     0.139     7.907
490 3PE2_22_val                             -1.094    -1.155     0.061     5.296
491 3PE2_23_asn                             -0.851    -0.799    -0.052    -6.493
492 3PE2_24_hid                             -2.535    -2.844     0.309    10.853
493 3PE2_25_met                             -3.846    -4.093     0.247     6.033
494 3PE2_26_ile                             -5.534    -5.304    -0.230    -4.345
496 3PE2_28_trp                             -3.500    -4.656     1.156    24.821
497 4GID_01_bbn                             -1.953    -2.050     0.097     4.756
498 4GID_02_bbn                              1.499     1.595    -0.096    -6.040
499 4GID_03_bbn                             -2.007    -1.725    -0.282   -16.354
500 4GID_04_bbn                             -5.451    -5.236    -0.215    -4.100
501 4GID_05_bbn                              0.192     0.112     0.080    71.812
502 4GID_06_bbn                              2.540     2.493     0.047     1.866
503 4GID_07_bbn                            -14.308   -14.417     0.109     0.754
504 4GID_08_bbn                             -0.147    -0.097    -0.050   -51.111
505 4GID_09_pro                             -1.026    -1.047     0.021     2.053
506 4GID_10_bbn                             -3.832    -4.144     0.312     7.541
507 4GID_11_bbn                             -1.975    -2.179     0.204     9.362
508 4GID_12_bbn                             -2.794    -2.931     0.137     4.672
509 4GID_13_bbn                             -5.429    -5.824     0.395     6.779
510 4GID_14_bbn                             -1.848    -2.012     0.164     8.151
511 4GID_15_bbn                             -1.865    -1.966     0.101     5.160
512 4GID_16_bbn                             -4.088    -4.380     0.292     6.663
513 4GID_17_bbn                              0.768     0.779    -0.011    -1.395
514 4GID_18_bbn                             -3.400    -3.432     0.032     0.946
515 4GID_19_bbn                             -1.643    -1.652     0.009     0.566
516 4GID_20_bbn                             -0.248    -0.379     0.131    34.458
517 4GID_21_bbn                            -18.317   -18.166    -0.151    -0.830
518 4GID_22_bbn                             -7.056    -6.907    -0.149    -2.160
519 4GID_23_bbn                             -5.758    -5.857     0.099     1.694
520 4GID_24_bbn                              0.541     0.454     0.087    19.085
521 4GID_25_ser                              0.298     0.291     0.007     2.363
522 4GID_26_gln                             -1.708    -1.744     0.036     2.060
523 4GID_27_tyr                             -0.370    -0.498     0.128    25.608
524 4GID_28_leu                             -2.535    -2.591     0.056     2.145
526 4GID_30_ser                              0.639     0.726    -0.087   -11.970
527 4GID_31_val                             -0.910    -0.830    -0.080    -9.584
528 4GID_32_tyr                             -8.225    -8.307     0.082     0.993
529 4GID_33_thr                             -1.076    -1.485     0.409    27.509
530 4GID_34_gln                             -2.649    -2.954     0.305    10.315
531 4GID_35_phe                             -2.522    -2.732     0.210     7.676
532 4GID_36_ile                             -1.513    -1.625     0.112     6.915
533 4GID_37_trp                             -2.634    -3.718     1.084    29.163
534 4GID_38_ile                             -1.864    -1.892     0.028     1.476
535 4GID_39_ile                             -1.328    -1.303    -0.025    -1.956
537 4GID_41_tyr                             -3.842    -4.078     0.236     5.788
538 4GID_42_ile                             -1.310    -1.315     0.005     0.410
540 4GID_44_thr                             -6.769    -6.629    -0.140    -2.107
541 4GID_45_thr                             -4.577    -4.836     0.259     5.364
542 4GID_46_asn                             -5.262    -5.295     0.033     0.629
545 4GID_49_ser                              0.231     0.084     0.147   175.385
546 4GID_50_val                             -1.389    -1.455     0.066     4.566
547 4GID_51_ala                             -0.514    -0.385    -0.129   -33.418
==========================================================================================
RMSE                0.280   kcal/mol
MUE                 0.165   kcal/mol
------------------------------------------------------------------------------------------
MSE                -0.012   kcal/mol
min                -1.414   kcal/mol
max                 1.195   kcal/mol
range               2.609   kcal/mol
min abs             0.000   kcal/mol
max abs             1.414   kcal/mol
==========================================================================================
RMSE               73.435   %
MUE                14.712   %
MSE                 0.394   %
min              -875.155   %
max               786.170   %
range            1661.325   %
min abs             0.004   %
max abs           875.155   %
------------------------------------------------------------------------------------------
RMSE/|avg|          6.561   %
MUE/|avg|           3.872   %
==========================================================================================
Statistics for groups:
neutral-neutral(0)  RMSE        NaN   MSE         NaN   kcal/mol
charged-neutral(280)RMSE      0.280   MSE      -0.012   kcal/mol
charged-charged(0)  RMSE        NaN   MSE         NaN   kcal/mol
--------------------------------------------------------------------------------
neutral-neutralRMSE/|avg|     NaN %
charged-neutralRMSE/|avg|     6.56 %
charged-chargedRMSE/|avg|     NaN %
==========================================================================================
