# Supplementary material for: PM6-ML: The Synergy of Semiempirical Quantum Chemistry and Machine Learning Transformed into a Practical Computational Method
Source: J Chem Theory Comput. 2025 Jan 3;21(2):678–90. doi: 10.1021/acs.jctc.4c01330 (PMC11780751; doi:10.1021/acs.jctc.4c01330)
Supplement: Supplementary file 2 — ct4c01330_si_002.zip [file ct4c01330_si_002.zip › SI_validation_outputs/wB97M-D3BJ_def2-TZVPPD/PLFragCC]

        _______  
       /\______\ 
      / /      / 
     / / Cuby /   Dataset calculation
     \/______/   
                 
Selected 42 out of 547 data set entries
==========================================================================================
name                                             E      Eref     error  error(%)
------------------------------------------------------------------------------------------
15 10GS_15_arg                             -53.862   -53.819    -0.043    -0.079
18 10GS_18_lys                             -88.374   -89.344     0.970     1.085
24 10GS_24_asp                              19.583    19.608    -0.025    -0.128
25 10GS_25_asp                             -15.093   -14.741    -0.352    -2.386
30 2CET_05_arg                              34.866    34.922    -0.056    -0.160
34 2CET_09_glu                            -102.632  -103.150     0.518     0.502
43 2CET_18_glu                             -92.615   -92.916     0.301     0.324
46 2CET_21_glu                            -110.309  -110.346     0.037     0.033
98 2OBF_17_arg                              40.771    41.108    -0.337    -0.821
108 2OBF_27_glu                           -135.479  -135.109    -0.370    -0.274
112 2OBF_31_asp                            -82.990   -82.912    -0.078    -0.094
135 2P4Y_21_arg                            -71.562   -70.559    -1.003    -1.421
138 2P4Y_24_glu                             19.720    19.435     0.285     1.468
152 2P4Y_38_lys                            -28.931   -28.948     0.017     0.057
158 2VOT_05_asp                           -108.488  -108.715     0.227     0.209
160 2VOT_07_arg                             41.147    41.149    -0.002    -0.004
164 2VOT_11_glu                           -108.899  -109.350     0.451     0.413
165 2VOT_12_glu                            -45.400   -45.354    -0.046    -0.101
168 2VOT_15_hip                             52.443    52.496    -0.053    -0.102
171 2VOT_18_glu                           -111.735  -111.797     0.062     0.056
225 2XB8_18_arg                            -24.559   -24.340    -0.219    -0.898
227 2XB8_20_arg                            -19.995   -19.929    -0.066    -0.334
236 2XB8_29_arg                            -51.485   -51.470    -0.015    -0.028
237 2XB8_30_arg                            -59.055   -58.856    -0.199    -0.337
239 2XB8_32_asp                             29.141    28.727     0.414     1.440
240 2XB8_33_glu                             22.392    22.273     0.119     0.534
292 2ZX6_09_glu                            -80.130   -80.174     0.044     0.055
299 2ZX6_16_asp                           -109.685  -110.036     0.351     0.319
301 2ZX6_18_arg                             54.402    55.564    -1.162    -2.091
302 2ZX6_19_glu                           -112.637  -111.740    -0.897    -0.803
454 3NOX_07_arg                             45.393    45.802    -0.409    -0.893
455 3NOX_08_glu                           -111.700  -111.564    -0.136    -0.122
456 3NOX_09_glu                           -122.781  -122.376    -0.405    -0.331
464 3NOX_17_asp                            -62.695   -62.357    -0.338    -0.542
483 3PE2_15_arg                            -22.685   -22.648    -0.037    -0.163
486 3PE2_18_lys                           -102.022  -101.837    -0.185    -0.182
495 3PE2_27_asp                             57.660    57.516     0.144     0.250
525 4GID_29_asp                            -79.774   -79.976     0.202     0.253
536 4GID_40_arg                             28.105    28.317    -0.212    -0.749
539 4GID_43_asp                           -114.095  -114.321     0.226     0.197
543 4GID_47_arg                             27.233    27.645    -0.412    -1.489
544 4GID_48_lys                             23.891    23.587     0.304     1.287
==========================================================================================
RMSE                0.394   kcal/mol
MUE                 0.279   kcal/mol
------------------------------------------------------------------------------------------
MSE                -0.057   kcal/mol
min                -1.162   kcal/mol
max                 0.970   kcal/mol
range               2.131   kcal/mol
min abs             0.002   kcal/mol
max abs             1.162   kcal/mol
==========================================================================================
RMSE                0.799   %
MUE                 0.548   %
MSE                -0.144   %
min                -2.386   %
max                 1.468   %
range               3.853   %
min abs             0.004   %
max abs             2.386   %
------------------------------------------------------------------------------------------
RMSE/|avg|          0.607   %
MUE/|avg|           0.430   %
==========================================================================================
Statistics for groups:
neutral-neutral(0)  RMSE        NaN   MSE         NaN   kcal/mol
charged-neutral(0)  RMSE        NaN   MSE         NaN   kcal/mol
charged-charged(42) RMSE      0.394   MSE      -0.057   kcal/mol
--------------------------------------------------------------------------------
neutral-neutralRMSE/|avg|     NaN %
charged-neutralRMSE/|avg|     NaN %
charged-chargedRMSE/|avg|     0.61 %
==========================================================================================
