# Supplementary material for: PM6-ML: The Synergy of Semiempirical Quantum Chemistry and Machine Learning Transformed into a Practical Computational Method
Source: J Chem Theory Comput. 2025 Jan 3;21(2):678–90. doi: 10.1021/acs.jctc.4c01330 (PMC11780751; doi:10.1021/acs.jctc.4c01330)
Supplement: Supplementary file 2 — ct4c01330_si_002.zip [file ct4c01330_si_002.zip › SI_validation_outputs/wB97M-D3BJ_def2-TZVPPD/MPCONF]

        _______  
       /\______\ 
      / /      / 
     / / Cuby /   Dataset calculation
     \/______/   
                 
==========================================================================================
name                                             E      Eref     error  error(%)
------------------------------------------------------------------------------------------
1a FGG_114                                  -0.352     0.264    -0.616  -233.216
1b FGG_215                                  -0.597    -0.806     0.209    25.912
1c FGG_224                                   0.596     0.345     0.251    72.728
1d FGG_252                                   1.155     0.890     0.265    29.816
1e FGG_300                                  -0.194    -0.365     0.171    46.768
1f FGG_357                                  -1.178    -0.644    -0.534   -82.843
1g FGG_366                                  -0.174    -0.470     0.296    63.029
1h FGG_380                                   0.872     0.635     0.237    37.299
1I FGG_412                                   0.482     0.538    -0.056   -10.365
1j FGG_444                                  -1.210    -1.509     0.299    19.797
1k FGG_470                                   0.400     0.645    -0.245   -38.055
1l FGG_55                                    0.878     0.900    -0.022    -2.389
1m FGG_691                                   0.649     0.400     0.249    62.243
1n FGG_80                                    0.312     0.962    -0.650   -67.553
1o FGG_99                                   -1.640    -1.785     0.145     8.132
2a GFA_01                                    0.709     0.901    -0.192   -21.345
2b GFA_02                                   -0.050     0.524    -0.574  -109.457
2c GFA_03                                    0.614     0.791    -0.177   -22.429
2d GFA_04                                    0.126     0.438    -0.312   -71.298
2e GFA_05                                    0.180     0.522    -0.342   -65.448
2f GFA_06                                   -0.137    -0.212     0.075    35.334
2g GFA_07                                   -0.726    -0.738     0.012     1.600
2h GFA_08                                    0.116    -0.173     0.289   166.955
2I GFA_09                                   -0.774    -0.539    -0.235   -43.692
2j GFA_10                                   -0.851    -0.635    -0.216   -34.046
2k GFA_11                                    0.097    -0.217     0.314   144.793
2l GFA_12                                   -0.219    -0.439     0.220    50.004
2m GFA_13                                    0.611     0.108     0.503   465.517
2n GFA_14                                    0.546    -0.171     0.717   419.132
2o GFA_15                                   -0.869    -0.855    -0.014    -1.616
2p GFA_16                                    0.629     0.695    -0.066    -9.499
3a GGF_01                                    0.066     0.540    -0.474   -87.692
3b GGF_02                                    1.124     0.943     0.181    19.180
3c GGF_03                                    0.701     0.760    -0.059    -7.734
3d GGF_04                                    0.499     0.702    -0.203   -28.986
3e GGF_05                                    0.654     1.244    -0.590   -47.418
3f GGF_06                                    0.672     0.797    -0.125   -15.622
3g GGF_07                                    0.439     0.464    -0.025    -5.427
3h GGF_08                                    0.753     0.481     0.272    56.595
3I GGF_09                                    0.740     0.491     0.249    50.673
3j GGF_10                                    0.103     0.015     0.088   583.355
3k GGF_11                                   -0.942    -0.665    -0.277   -41.696
3l GGF_12                                   -0.264    -0.924     0.660    71.397
3m GGF_13                                   -1.138    -1.263     0.125     9.932
3n GGF_14                                   -1.392    -1.560     0.168    10.755
3o GGF_15                                   -2.015    -2.025     0.010     0.510
4a WG_01                                    -1.661    -1.748     0.087     4.974
4b WG_02                                    -1.169    -1.271     0.102     8.021
4c WG_03                                    -0.525    -0.731     0.206    28.218
4d WG_04                                    -0.473    -0.507     0.034     6.632
4e WG_05                                    -0.399    -0.446     0.047    10.620
4f WG_06                                    -0.291    -0.389     0.098    25.249
4g WG_07                                     0.209     0.190     0.019    10.138
4h WG_08                                     0.496     0.560    -0.064   -11.396
4I WG_09                                     0.045     0.206    -0.160   -77.950
4j WG_10                                     0.254     0.272    -0.018    -6.516
4k WG_11                                     0.671     0.531     0.140    26.338
4l WG_12                                     0.640     0.743    -0.103   -13.830
4m WG_13                                     0.353     0.735    -0.382   -52.023
4n WG_14                                     0.634     0.816    -0.182   -22.297
4o WG_15                                     1.216     1.041     0.175    16.849
5a WGG_01                                   -2.331    -2.805     0.474    16.896
5b WGG_02                                   -2.521    -2.138    -0.383   -17.924
5c WGG_03                                   -0.326    -0.597     0.271    45.371
5d WGG_04                                   -0.254    -0.367     0.113    30.881
5e WGG_05                                   -0.231    -0.359     0.128    35.727
5f WGG_06                                    0.193    -0.130     0.323   248.481
5g WGG_07                                   -0.033     0.063    -0.096  -152.307
5h WGG_08                                    0.445     0.189     0.256   135.362
5I WGG_09                                   -0.067     0.357    -0.424  -118.639
5j WGG_10                                    0.818     0.570     0.248    43.431
5k WGG_11                                    0.718     1.290    -0.572   -44.342
5l WGG_12                                    1.153     1.495    -0.342   -22.876
5m WGG_13                                    1.631     1.775    -0.144    -8.127
5n WGG_14                                   -0.030     0.072    -0.102  -141.042
5o WGG_15                                    0.835     0.585     0.250    42.687
6a CAMVES_a                                -21.852   -21.801    -0.051    -0.234
6b CAMVES_b                                 -8.540    -9.384     0.844     8.994
6c CAMVES_c                                  4.724     5.370    -0.646   -12.032
6d CAMVES_d                                 10.158    10.640    -0.482    -4.532
6e CAMVES_e                                 -7.946    -8.479     0.534     6.293
6f CAMVES_f                                 -5.542    -5.713     0.171     2.995
6g CAMVES_g                                 -9.747   -10.149     0.403     3.966
6h CAMVES_h                                  1.731     2.718    -0.987   -36.327
6I CAMVES_I                                 17.127    17.332    -0.205    -1.180
6j CAMVES_j                                  2.172     1.896     0.276    14.552
6k CAMVES_k                                  0.850     0.254     0.596   234.650
6l CAMVES_l                                  7.899     7.599     0.300     3.943
6m CAMVES_m                                  9.517     9.948    -0.431    -4.330
6n CAMVES_n                                 -5.007    -5.090     0.083     1.634
6o CAMVES_o                                  4.457     4.861    -0.404    -8.305
7a CHPSAR_a                                 -8.997    -8.727    -0.270    -3.091
7b CHPSAR_b                                -11.442   -11.846     0.403     3.406
7c CHPSAR_c                                 -6.290    -6.362     0.072     1.128
7d CHPSAR_d                                 -5.143    -4.703    -0.440    -9.351
7e CHPSAR_e                                 -0.410    -0.013    -0.398 -3073.815
7f CHPSAR_f                                 -3.960    -4.721     0.761    16.113
7g CHPSAR_g                                 -4.451    -4.708     0.257     5.452
7h CHPSAR_h                                  1.235     1.231     0.004     0.349
7I CHPSAR_I                                 -4.777    -5.071     0.294     5.799
7j CHPSAR_j                                 -6.195    -6.052    -0.143    -2.360
7k CHPSAR_k                                  1.623     2.221    -0.598   -26.923
7l CHPSAR_l                                 12.376    11.258     1.118     9.933
7m CHPSAR_m                                 17.797    18.544    -0.747    -4.031
7n CHPSAR_n                                  6.606     6.765    -0.159    -2.353
7o CHPSAR_o                                 12.028    12.183    -0.155    -1.270
8a COHVAW_a                                 -7.223    -7.374     0.151     2.045
8b COHVAW_b                                  0.532     1.080    -0.548   -50.712
8c COHVAW_c                                 -6.112    -6.386     0.274     4.288
8d COHVAW_d                                 -0.976    -0.502    -0.474   -94.434
8e COHVAW_e                                 -3.089    -3.467     0.378    10.914
8f COHVAW_f                                 -2.609    -2.311    -0.298   -12.912
8g COHVAW_g                                  0.501     0.427     0.074    17.350
8h COHVAW_h                                  0.198     0.511    -0.313   -61.225
8I COHVAW_I                                  1.692     2.094    -0.402   -19.174
8j COHVAW_j                                  0.372     0.960    -0.588   -61.297
8k COHVAW_k                                  0.560    -0.386     0.946   245.119
8l COHVAW_l                                 -2.121    -2.878     0.757    26.307
8m COHVAW_m                                  3.637     4.400    -0.763   -17.341
8n COHVAW_n                                  7.511     7.288     0.223     3.055
8o COHVAW_o                                  7.127     6.544     0.583     8.907
9a GS464992_a                              -14.560   -15.161     0.601     3.963
9b GS464992_b                               -4.741    -5.540     0.799    14.423
9c GS464992_c                               -6.622    -6.376    -0.246    -3.860
9d GS464992_d                               -4.845    -4.756    -0.089    -1.864
9e GS464992_e                               -2.805    -3.227     0.422    13.071
9f GS464992_f                                3.176     3.917    -0.741   -18.928
9g GS464992_g                                2.755     1.320     1.435   108.732
9h GS464992_h                               -4.052    -4.898     0.846    17.269
9I GS464992_I                                4.407     4.535    -0.128    -2.830
9j GS464992_j                                2.124     1.677     0.447    26.668
9k GS464992_k                                8.019     8.908    -0.889    -9.975
9l GS464992_l                               15.365    16.636    -1.271    -7.641
9m GS464992_m                                1.500     1.594    -0.095    -5.929
9n GS464992_n                                0.540     1.314    -0.775   -58.944
9o GS464992_o                               -0.260     0.056    -0.317  -564.526
10a GS557577_a                              -7.698    -7.499    -0.199    -2.659
10b GS557577_b                              -4.948    -6.312     1.364    21.606
10c GS557577_c                              -1.481     0.707    -2.188  -309.510
10d GS557577_d                              -5.916    -6.362     0.446     7.005
10e GS557577_e                               1.262     1.410    -0.148   -10.524
10f GS557577_f                              -6.404    -5.531    -0.873   -15.785
10g GS557577_g                              -0.732    -1.377     0.645    46.833
10h GS557577_h                               4.468     4.765    -0.297    -6.233
10I GS557577_I                              -2.670    -2.080    -0.590   -28.369
10j GS557577_j                              11.546    12.379    -0.833    -6.730
10k GS557577_k                               8.189     8.419    -0.230    -2.733
10l GS557577_l                              11.437    10.590     0.847     8.002
10m GS557577_m                               1.488     0.410     1.078   263.004
10n GS557577_n                               2.155     1.894     0.261    13.807
10o GS557577_o                             -10.694   -11.412     0.718     6.290
11a POXTRD_a                                -7.665    -7.644    -0.020    -0.268
11b POXTRD_b                                -5.205    -5.103    -0.102    -2.000
11c POXTRD_c                               -11.421   -11.524     0.103     0.896
11d POXTRD_d                                -5.187    -5.902     0.715    12.118
11e POXTRD_e                                 5.305     5.918    -0.613   -10.355
11f POXTRD_f                                -4.980    -5.415     0.435     8.028
11g POXTRD_g                                 3.293     3.724    -0.431   -11.563
11h POXTRD_h                                 1.770     1.753     0.017     0.982
11I POXTRD_I                                 3.586     3.777    -0.191    -5.062
11j POXTRD_j                                 1.269     1.498    -0.229   -15.293
11k POXTRD_k                                 1.621     1.834    -0.213   -11.622
11l POXTRD_l                                 3.126     3.206    -0.080    -2.487
11m POXTRD_m                                 4.059     3.723     0.336     9.023
11n POXTRD_n                                 5.817     5.676     0.141     2.490
11o POXTRD_o                                 4.612     4.481     0.131     2.933
12a SANGLI_a                               -18.578   -17.397    -1.181    -6.788
12b SANGLI_b                                -3.789    -3.408    -0.381   -11.177
12c SANGLI_c                                -8.363    -8.122    -0.241    -2.969
12d SANGLI_d                                 4.235     1.409     2.825   200.520
12e SANGLI_e                                 2.471     2.485    -0.015    -0.586
12f SANGLI_f                                10.913    12.799    -1.886   -14.736
12g SANGLI_g                                 8.044     9.846    -1.802   -18.301
12h SANGLI_h                                 6.323     5.416     0.907    16.750
12I SANGLI_I                                 2.599     1.788     0.811    45.351
12j SANGLI_j                                -0.974     0.012    -0.986 -8171.307
12k SANGLI_k                                -0.450    -0.701     0.251    35.842
12l SANGLI_l                                -4.958    -4.189    -0.769   -18.354
12m SANGLI_m                                -3.008    -3.555     0.547    15.399
12n SANGLI_n                                10.604    10.157     0.447     4.401
12o SANGLI_o                                -5.070    -6.541     1.471    22.491
13a YIVNOG_a                                -3.841    -3.001    -0.840   -27.991
13b YIVNOG_b                                -9.648    -8.861    -0.787    -8.877
13c YIVNOG_c                                -1.444    -0.725    -0.719   -99.218
13d YIVNOG_d                                10.683    11.275    -0.592    -5.247
13e YIVNOG_e                                 7.040     6.225     0.815    13.087
13f YIVNOG_f                               -13.578   -13.363    -0.215    -1.606
13g YIVNOG_g                                -0.842    -1.475     0.633    42.926
13h YIVNOG_h                                 5.929     3.675     2.254    61.331
13I YIVNOG_I                                -0.535    -1.783     1.248    70.003
13j YIVNOG_j                                13.627    12.156     1.471    12.098
13k YIVNOG_k                                -2.889    -2.645    -0.244    -9.208
13l YIVNOG_l                                -6.078    -6.951     0.873    12.565
13m YIVNOG_m                                -0.198     0.814    -1.012  -124.337
13n YIVNOG_n                                 9.350     8.967     0.383     4.271
13o YIVNOG_o                                -7.576    -4.307    -3.269   -75.899
==========================================================================================
RMSE                0.662   kcal/mol
MUE                 0.461   kcal/mol
------------------------------------------------------------------------------------------
MSE                 0.000   kcal/mol
min                -3.269   kcal/mol
max                 2.825   kcal/mol
range               6.094   kcal/mol
min abs             0.004   kcal/mol
max abs             3.269   kcal/mol
==========================================================================================
RMSE              630.981   %
MUE               101.660   %
MSE               -50.959   %
min             -8171.307   %
max               583.355   %
range            8754.662   %
min abs             0.234   %
max abs          8171.307   %
------------------------------------------------------------------------------------------
RMSE/|avg|         17.688   %
MUE/|avg|          12.325   %
==========================================================================================
Statistics for groups:
FGG            (15) RMSE      0.334   MSE       0.000   kcal/mol
GFA            (16) RMSE      0.328   MSE       0.000   kcal/mol
GGF            (15) RMSE      0.302   MSE       0.000   kcal/mol
WG             (15) RMSE      0.151   MSE      -0.000   kcal/mol
WGG            (15) RMSE      0.309   MSE       0.000   kcal/mol
CAMVES         (15) RMSE      0.499   MSE       0.000   kcal/mol
CHPSAR         (15) RMSE      0.487   MSE      -0.000   kcal/mol
COHVAW         (15) RMSE      0.510   MSE      -0.000   kcal/mol
GS464992       (15) RMSE      0.726   MSE       0.000   kcal/mol
GS557577       (15) RMSE      0.884   MSE      -0.000   kcal/mol
POXTRD         (15) RMSE      0.324   MSE      -0.000   kcal/mol
SANGLI         (15) RMSE      1.215   MSE      -0.000   kcal/mol
YIVNOG         (15) RMSE      1.285   MSE       0.000   kcal/mol
--------------------------------------------------------------------------------
FGG            RMSE/|avg|     44.88 %
GFA            RMSE/|avg|     65.94 %
GGF            RMSE/|avg|     35.16 %
WG             RMSE/|avg|     22.31 %
WGG            RMSE/|avg|     36.22 %
CAMVES         RMSE/|avg|     6.17 %
CHPSAR         RMSE/|avg|     7.00 %
COHVAW         RMSE/|avg|     16.42 %
GS464992       RMSE/|avg|     13.62 %
GS557577       RMSE/|avg|     16.35 %
POXTRD         RMSE/|avg|     6.83 %
SANGLI         RMSE/|avg|     20.76 %
YIVNOG         RMSE/|avg|     22.36 %
------------------------------------------------------------------------------------------
Averages over multiple groups:
Small           |RMSE|      0.285 kcal/mol
Medium-sized    |RMSE|      0.509 kcal/mol
Large           |RMSE|      1.128 kcal/mol
==========================================================================================
