# Supplementary material for: PM6-ML: The Synergy of Semiempirical Quantum Chemistry and Machine Learning Transformed into a Practical Computational Method
Source: J Chem Theory Comput. 2025 Jan 3;21(2):678–90. doi: 10.1021/acs.jctc.4c01330 (PMC11780751; doi:10.1021/acs.jctc.4c01330)
Supplement: Supplementary file 2 — ct4c01330_si_002.zip [file ct4c01330_si_002.zip › SI_validation_outputs/wB97M-D3BJ_def2-TZVPPD/SCONF]

        _______  
       /\______\ 
      / /      / 
     / / Cuby /   Dataset calculation
     \/______/   
                 
==========================================================================================
name                                             E      Eref     error  error(%)
------------------------------------------------------------------------------------------
1                                            0.809     0.860    -0.051    -5.980
2                                            2.505     2.280     0.225     9.883
3                                            3.250     3.080     0.170     5.527
4                                            4.562     4.600    -0.038    -0.836
5                                            4.861     4.870    -0.009    -0.176
6                                            4.160     4.160     0.000     0.011
7                                            4.301     4.380    -0.079    -1.797
8                                            5.991     6.190    -0.199    -3.212
9                                            6.067     6.180    -0.113    -1.824
10                                           5.552     5.650    -0.098    -1.733
11                                           5.579     5.590    -0.011    -0.199
12                                           5.986     5.930     0.056     0.952
13                                           6.161     6.310    -0.149    -2.358
14                                           5.847     6.220    -0.373    -6.001
15                                           0.224     0.200     0.024    11.760
16                                           5.801     6.160    -0.359    -5.823
17                                           5.068     5.540    -0.472    -8.521
==========================================================================================
RMSE                0.198   kcal/mol
MUE                 0.143   kcal/mol
------------------------------------------------------------------------------------------
MSE                -0.087   kcal/mol
min                -0.472   kcal/mol
max                 0.225   kcal/mol
range               0.697   kcal/mol
min abs             0.000   kcal/mol
max abs             0.472   kcal/mol
==========================================================================================
RMSE                5.269   %
MUE                 3.917   %
MSE                -0.608   %
min                -8.521   %
max                11.760   %
range              20.282   %
min abs             0.011   %
max abs            11.760   %
------------------------------------------------------------------------------------------
RMSE/|avg|          4.312   %
MUE/|avg|           3.103   %
==========================================================================================
