# Supplementary material for: PM6-ML: The Synergy of Semiempirical Quantum Chemistry and Machine Learning Transformed into a Practical Computational Method
Source: J Chem Theory Comput. 2025 Jan 3;21(2):678–90. doi: 10.1021/acs.jctc.4c01330 (PMC11780751; doi:10.1021/acs.jctc.4c01330)
Supplement: Supplementary file 2 — ct4c01330_si_002.zip [file ct4c01330_si_002.zip › SI_validation_outputs/wB97M-D3BJ_def2-TZVPPD/Amino20x4]

        _______  
       /\______\ 
      / /      / 
     / / Cuby /   Dataset calculation
     \/______/   
                 
==========================================================================================
name                                             E      Eref     error  error(%)
------------------------------------------------------------------------------------------
1                                            1.420     1.169     0.251    21.467
2                                            2.558     3.049    -0.491   -16.119
3                                            3.138     3.319    -0.181    -5.448
4                                            5.150     5.044     0.106     2.095
5                                            1.636     1.576     0.060     3.829
6                                            2.264     2.529    -0.265   -10.495
7                                            2.339     2.800    -0.461   -16.448
8                                            6.184     6.459    -0.275    -4.251
9                                           -0.081     0.388    -0.469  -120.797
10                                           3.819     4.109    -0.290    -7.056
11                                           4.525     4.760    -0.235    -4.931
12                                           6.154     6.532    -0.378    -5.789
13                                           0.393     0.157     0.236   150.512
14                                           2.447     1.974     0.473    23.937
15                                           3.305     2.897     0.408    14.087
16                                           3.512     3.113     0.399    12.827
17                                           0.532     0.277     0.255    91.915
18                                           0.979     0.979    -0.000    -0.034
19                                           1.060     0.992     0.068     6.830
20                                           2.212     2.373    -0.161    -6.794
21                                           0.376     0.424    -0.048   -11.219
22                                           3.505     3.272     0.233     7.129
23                                           4.232     4.045     0.187     4.619
24                                           4.250     4.152     0.098     2.358
25                                           1.467     1.335     0.132     9.910
26                                           1.649     1.545     0.104     6.711
27                                           3.155     2.939     0.216     7.336
28                                           5.006     5.216    -0.210    -4.024
29                                           0.586     1.091    -0.505   -46.245
30                                           2.303     2.627    -0.324   -12.321
31                                           1.850     2.743    -0.893   -32.548
32                                           3.233     4.086    -0.853   -20.870
33                                           2.140     2.769    -0.629   -22.720
34                                           2.994     2.992     0.002     0.079
35                                           6.803     7.318    -0.515    -7.041
36                                           7.189     7.370    -0.181    -2.456
37                                           0.285     0.187     0.098    52.152
38                                           0.685     0.595     0.090    15.126
39                                           0.816     0.963    -0.147   -15.277
40                                           0.698     0.995    -0.297   -29.802
41                                           0.228     0.338    -0.110   -32.585
42                                           1.376     1.524    -0.148    -9.700
43                                           1.451     1.686    -0.235   -13.910
44                                           1.869     1.952    -0.083    -4.229
45                                          -0.028     0.058    -0.086  -147.956
46                                           0.201     0.199     0.002     0.814
47                                           0.441     0.456    -0.015    -3.372
48                                           0.406     0.540    -0.134   -24.898
49                                           2.470     1.814     0.656    36.165
50                                           2.777     2.459     0.318    12.924
51                                           2.578     2.466     0.112     4.534
52                                           3.358     2.896     0.462    15.964
53                                           1.227     0.872     0.355    40.666
54                                           2.121     1.719     0.402    23.363
55                                           2.040     1.840     0.200    10.858
56                                           1.941     1.889     0.052     2.769
57                                           1.462     1.396     0.066     4.703
58                                           2.629     3.211    -0.582   -18.137
59                                           3.644     4.187    -0.543   -12.960
60                                           5.563     6.014    -0.451    -7.497
61                                           2.863     3.026    -0.163    -5.396
62                                           3.008     3.103    -0.095    -3.050
63                                           3.246     3.513    -0.267    -7.614
64                                           3.626     4.183    -0.557   -13.324
65                                           1.481     1.339     0.142    10.639
66                                           2.758     3.080    -0.322   -10.463
67                                           3.052     3.506    -0.454   -12.938
68                                           4.062     4.224    -0.162    -3.839
69                                           1.564     1.293     0.271    20.982
70                                           2.312     2.828    -0.516   -18.233
71                                           3.336     3.244     0.092     2.841
72                                           3.612     4.057    -0.445   -10.973
73                                           0.098     0.093     0.005     5.278
74                                           1.255     0.903     0.352    39.031
75                                           1.911     1.707     0.204    11.949
76                                           2.177     1.772     0.405    22.875
77                                           0.821     0.849    -0.028    -3.297
78                                           0.646     0.860    -0.214   -24.895
79                                           1.439     1.355     0.084     6.171
80                                           1.366     1.484    -0.118    -7.973
==========================================================================================
RMSE                0.328   kcal/mol
MUE                 0.264   kcal/mol
------------------------------------------------------------------------------------------
MSE                -0.074   kcal/mol
min                -0.893   kcal/mol
max                 0.656   kcal/mol
range               1.549   kcal/mol
min abs             0.000   kcal/mol
max abs             0.893   kcal/mol
==========================================================================================
RMSE               33.525   %
MUE                18.817   %
MSE                -1.181   %
min              -147.956   %
max               150.512   %
range             298.468   %
min abs             0.034   %
max abs           150.512   %
------------------------------------------------------------------------------------------
RMSE/|avg|         13.449   %
MUE/|avg|          10.830   %
==========================================================================================
