# Supplementary material for: PM6-ML: The Synergy of Semiempirical Quantum Chemistry and Machine Learning Transformed into a Practical Computational Method
Source: J Chem Theory Comput. 2025 Jan 3;21(2):678–90. doi: 10.1021/acs.jctc.4c01330 (PMC11780751; doi:10.1021/acs.jctc.4c01330)
Supplement: Supplementary file 2 — ct4c01330_si_002.zip [file ct4c01330_si_002.zip › SI_validation_outputs/wB97M-D3BJ_def2-TZVPPD/Torsions]

        _______  
       /\______\ 
      / /      / 
     / / Cuby /   Dataset calculation
     \/______/   
                 
==========================================================================================
name                                             E      Eref     error  error(%)
------------------------------------------------------------------------------------------
01 butane -170                               0.203     0.204    -0.001    -0.535
01 butane -160                               0.762     0.769    -0.007    -0.935
01 butane -150                               1.548     1.567    -0.019    -1.219
01 butane -140                               2.360     2.394    -0.034    -1.419
01 butane -130                               2.981     3.025    -0.044    -1.447
01 butane -120                               3.226     3.274    -0.048    -1.475
01 butane -110                               3.014     3.061    -0.047    -1.536
01 butane -100                               2.423     2.461    -0.038    -1.544
01 butane -090                               1.663     1.692    -0.029    -1.715
01 butane -080                               1.006     1.034    -0.028    -2.716
01 butane -070                               0.641     0.672    -0.031    -4.683
01 butane -060                               0.611     0.657    -0.046    -6.968
01 butane -050                               0.980     1.044    -0.064    -6.128
01 butane -040                               1.778     1.854    -0.076    -4.114
01 butane -030                               2.872     2.958    -0.086    -2.920
01 butane -020                               4.025     4.120    -0.095    -2.299
01 butane -010                               4.932     5.036    -0.104    -2.064
01 butane 000                                5.279     5.389    -0.110    -2.041
01 butane 010                                4.932     5.036    -0.104    -2.058
01 butane 020                                4.026     4.120    -0.094    -2.289
01 butane 030                                2.871     2.958    -0.087    -2.941
01 butane 040                                1.779     1.854    -0.075    -4.058
01 butane 050                                0.976     1.044    -0.068    -6.504
01 butane 060                                0.609     0.657    -0.048    -7.247
01 butane 070                                0.639     0.672    -0.033    -4.869
01 butane 080                                1.007     1.034    -0.027    -2.595
01 butane 090                                1.659     1.692    -0.033    -1.924
01 butane 100                                2.421     2.461    -0.040    -1.630
01 butane 110                                3.013     3.061    -0.048    -1.565
01 butane 120                                3.224     3.274    -0.050    -1.538
01 butane 130                                2.981     3.025    -0.044    -1.469
01 butane 140                                2.359     2.394    -0.035    -1.463
01 butane 150                                1.550     1.567    -0.017    -1.100
01 butane 160                                0.763     0.769    -0.006    -0.738
01 butane 170                                0.203     0.204    -0.001    -0.497
01 butane 180                                0.000     0.000     0.000     0.000
02 E_pentene -170                            1.838     1.944    -0.106    -5.435
02 E_pentene -160                            1.427     1.514    -0.087    -5.744
02 E_pentene -150                            0.916     0.977    -0.061    -6.265
02 E_pentene -140                            0.449     0.486    -0.037    -7.699
02 E_pentene -130                            0.123     0.142    -0.019   -13.482
02 E_pentene -120                            0.000     0.000     0.000     0.000
02 E_pentene -110                            0.096     0.075     0.021    28.027
02 E_pentene -100                            0.390     0.357     0.033     9.266
02 E_pentene -090                            0.842     0.800     0.042     5.290
02 E_pentene -080                            1.364     1.323     0.041     3.105
02 E_pentene -070                            1.832     1.805     0.027     1.480
02 E_pentene -060                            2.107     2.105     0.002     0.099
02 E_pentene -050                            2.098     2.120    -0.022    -1.039
02 E_pentene -040                            1.773     1.825    -0.052    -2.835
02 E_pentene -030                            1.235     1.317    -0.082    -6.223
02 E_pentene -020                            0.662     0.781    -0.119   -15.202
02 E_pentene -010                            0.238     0.387    -0.149   -38.477
02 E_pentene 000                             0.085     0.244    -0.159   -65.247
02 E_pentene 010                             0.241     0.387    -0.146   -37.832
02 E_pentene 020                             0.662     0.781    -0.119   -15.188
02 E_pentene 030                             1.234     1.317    -0.083    -6.334
02 E_pentene 040                             1.771     1.825    -0.054    -2.933
02 E_pentene 050                             2.096     2.120    -0.024    -1.121
02 E_pentene 060                             2.108     2.105     0.003     0.138
02 E_pentene 070                             1.832     1.805     0.027     1.478
02 E_pentene 080                             1.362     1.323     0.039     2.978
02 E_pentene 090                             0.841     0.800     0.041     5.136
02 E_pentene 100                             0.390     0.357     0.033     9.257
02 E_pentene 110                             0.092     0.075     0.017    22.628
02 E_pentene 120                             0.002     0.000     0.002       Inf
02 E_pentene 130                             0.124     0.142    -0.018   -12.632
02 E_pentene 140                             0.448     0.486    -0.038    -7.822
02 E_pentene 150                             0.914     0.977    -0.063    -6.448
02 E_pentene 160                             1.427     1.514    -0.087    -5.777
02 E_pentene 170                             1.836     1.944    -0.108    -5.542
02 E_pentene 180                             1.994     2.109    -0.115    -5.450
03 4_Me_pentene -170                         1.954     1.962    -0.008    -0.406
03 4_Me_pentene -160                         1.496     1.495     0.001     0.069
03 4_Me_pentene -150                         0.966     0.951     0.015     1.531
03 4_Me_pentene -140                         0.477     0.466     0.011     2.299
03 4_Me_pentene -130                         0.135     0.132     0.003     1.997
03 4_Me_pentene -120                         0.000     0.000     0.000     0.000
03 4_Me_pentene -110                         0.082     0.081     0.001     1.103
03 4_Me_pentene -100                         0.368     0.366     0.002     0.458
03 4_Me_pentene -090                         0.819     0.815     0.004     0.507
03 4_Me_pentene -080                         1.340     1.348    -0.008    -0.556
03 4_Me_pentene -070                         1.826     1.844    -0.018    -0.998
03 4_Me_pentene -060                         2.133     2.161    -0.028    -1.279
03 4_Me_pentene -050                         2.180     2.207    -0.027    -1.227
03 4_Me_pentene -040                         1.936     1.962    -0.026    -1.315
03 4_Me_pentene -030                         1.460     1.494    -0.034    -2.287
03 4_Me_pentene -020                         0.907     0.967    -0.060    -6.176
03 4_Me_pentene -010                         0.477     0.555    -0.078   -13.968
03 4_Me_pentene 000                          0.285     0.374    -0.089   -23.697
03 4_Me_pentene 010                          0.387     0.466    -0.079   -16.937
03 4_Me_pentene 020                          0.749     0.808    -0.059    -7.263
03 4_Me_pentene 030                          1.295     1.315    -0.020    -1.497
03 4_Me_pentene 040                          1.850     1.837     0.013     0.701
03 4_Me_pentene 050                          2.246     2.217     0.029     1.287
03 4_Me_pentene 060                          2.404     2.373     0.031     1.312
03 4_Me_pentene 070                          2.342     2.308     0.034     1.468
03 4_Me_pentene 080                          2.045     2.020     0.025     1.261
03 4_Me_pentene 090                          1.549     1.544     0.005     0.338
03 4_Me_pentene 100                          0.981     1.012    -0.031    -3.062
03 4_Me_pentene 110                          0.521     0.587    -0.066   -11.174
03 4_Me_pentene 120                          0.293     0.380    -0.087   -22.971
03 4_Me_pentene 130                          0.352     0.444    -0.092   -20.821
03 4_Me_pentene 140                          0.688     0.770    -0.082   -10.608
03 4_Me_pentene 150                          1.212     1.277    -0.065    -5.102
03 4_Me_pentene 160                          1.760     1.806    -0.046    -2.553
03 4_Me_pentene 170                          2.125     2.156    -0.031    -1.460
03 4_Me_pentene 180                          2.184     2.207    -0.023    -1.055
04 3_Me_pentene -170                         3.173     3.227    -0.054    -1.681
04 3_Me_pentene -160                         2.354     2.391    -0.037    -1.551
04 3_Me_pentene -150                         1.459     1.482    -0.023    -1.569
04 3_Me_pentene -140                         0.704     0.718    -0.014    -1.948
04 3_Me_pentene -130                         0.202     0.212    -0.010    -4.833
04 3_Me_pentene -120                         0.000     0.000     0.000     0.000
04 3_Me_pentene -110                         0.076     0.046     0.030    64.627
04 3_Me_pentene -100                         0.192     0.144     0.048    33.282
04 3_Me_pentene -090                         0.504     0.460     0.044     9.538
04 3_Me_pentene -080                         0.997     0.960     0.037     3.807
04 3_Me_pentene -070                         1.548     1.520     0.028     1.823
04 3_Me_pentene -060                         1.930     1.923     0.007     0.343
04 3_Me_pentene -050                         1.981     1.989    -0.008    -0.408
04 3_Me_pentene -040                         1.656     1.680    -0.024    -1.416
04 3_Me_pentene -030                         1.083     1.134    -0.051    -4.537
04 3_Me_pentene -020                         0.497     0.580    -0.083   -14.282
04 3_Me_pentene -010                         0.094     0.195    -0.101   -51.844
04 3_Me_pentene 000                         -0.072     0.034    -0.106  -312.523
04 3_Me_pentene 010                          0.091     0.195    -0.104   -53.104
04 3_Me_pentene 020                          0.499     0.580    -0.081   -14.017
04 3_Me_pentene 030                          1.081     1.134    -0.053    -4.689
04 3_Me_pentene 040                          1.657     1.680    -0.023    -1.368
04 3_Me_pentene 050                          1.977     1.989    -0.012    -0.590
04 3_Me_pentene 060                          1.928     1.923     0.005     0.235
04 3_Me_pentene 070                          1.548     1.520     0.028     1.853
04 3_Me_pentene 080                          0.997     0.960     0.037     3.805
04 3_Me_pentene 090                          0.504     0.460     0.044     9.560
04 3_Me_pentene 100                          0.195     0.144     0.051    35.482
04 3_Me_pentene 110                          0.073     0.046     0.027    59.018
04 3_Me_pentene 120                          0.001     0.000     0.001       Inf
04 3_Me_pentene 130                          0.199     0.212    -0.013    -6.029
04 3_Me_pentene 140                          0.700     0.718    -0.018    -2.496
04 3_Me_pentene 150                          1.456     1.482    -0.026    -1.763
04 3_Me_pentene 160                          2.356     2.391    -0.035    -1.469
04 3_Me_pentene 170                          3.173     3.227    -0.054    -1.659
04 3_Me_pentene 180                          3.517     3.580    -0.063    -1.749
05 ethane_diol -170                          2.821     2.723     0.098     3.610
05 ethane_diol -160                          3.225     3.135     0.090     2.884
05 ethane_diol -150                          3.840     3.776     0.064     1.689
05 ethane_diol -140                          4.524     4.496     0.028     0.633
05 ethane_diol -130                          5.056     5.067    -0.011    -0.211
05 ethane_diol -120                          4.879     5.087    -0.208    -4.092
05 ethane_diol -110                          4.263     4.477    -0.214    -4.783
05 ethane_diol -100                          3.244     3.440    -0.196    -5.692
05 ethane_diol -090                          2.060     2.214    -0.154    -6.964
05 ethane_diol -080                          0.969     1.071    -0.102    -9.565
05 ethane_diol -070                          0.210     0.259    -0.049   -18.823
05 ethane_diol -060                          0.000     0.000     0.000     0.000
05 ethane_diol -050                          0.482     0.448     0.034     7.550
05 ethane_diol -040                          1.607     1.570     0.037     2.369
05 ethane_diol -030                          3.132     3.113     0.019     0.619
05 ethane_diol -020                          3.982     4.094    -0.112    -2.735
05 ethane_diol -010                          4.797     4.924    -0.127    -2.586
05 ethane_diol 000                           5.172     5.323    -0.151    -2.844
05 ethane_diol 010                           4.793     4.924    -0.131    -2.652
05 ethane_diol 020                           3.982     4.094    -0.112    -2.739
05 ethane_diol 030                           3.132     3.113     0.019     0.605
05 ethane_diol 040                           1.610     1.570     0.040     2.532
05 ethane_diol 050                           0.484     0.448     0.036     8.115
05 ethane_diol 060                           0.001     0.000     0.001       Inf
05 ethane_diol 070                           0.209     0.259    -0.050   -19.251
05 ethane_diol 080                           0.967     1.071    -0.104    -9.709
05 ethane_diol 090                           2.060     2.214    -0.154    -6.978
05 ethane_diol 100                           3.246     3.440    -0.194    -5.640
05 ethane_diol 110                           4.263     4.477    -0.214    -4.785
05 ethane_diol 120                           4.879     5.087    -0.208    -4.094
05 ethane_diol 130                           5.054     5.067    -0.013    -0.260
05 ethane_diol 140                           4.521     4.496     0.025     0.556
05 ethane_diol 150                           3.839     3.776     0.063     1.664
05 ethane_diol 160                           3.226     3.135     0.091     2.904
05 ethane_diol 170                           2.822     2.723     0.099     3.618
05 ethane_diol 180                           2.637     2.535     0.102     4.009
06 meo_methanol -170                         2.602     2.751    -0.149    -5.402
06 meo_methanol -160                         2.953     3.122    -0.169    -5.414
06 meo_methanol -150                         3.354     3.556    -0.202    -5.693
06 meo_methanol -140                         3.647     3.883    -0.236    -6.083
06 meo_methanol -130                         3.698     3.955    -0.257    -6.489
06 meo_methanol -120                         3.426     3.679    -0.253    -6.880
06 meo_methanol -110                         2.830     3.052    -0.222    -7.273
06 meo_methanol -100                         2.002     2.166    -0.164    -7.564
06 meo_methanol -090                         1.109     1.206    -0.097    -8.068
06 meo_methanol -080                         0.368     0.405    -0.037    -9.156
06 meo_methanol -070                         0.000     0.000     0.000     0.000
06 meo_methanol -060                         0.178     0.163     0.015     9.403
06 meo_methanol -050                         0.942     0.924     0.018     1.976
06 meo_methanol -040                         2.174     2.180    -0.006    -0.262
06 meo_methanol -030                         3.639     3.694    -0.055    -1.498
06 meo_methanol -020                         5.055     5.165    -0.110    -2.138
06 meo_methanol -010                         6.152     6.323    -0.171    -2.700
06 meo_methanol 000                          6.720     6.938    -0.218    -3.140
06 meo_methanol 010                          6.153     6.323    -0.170    -2.682
06 meo_methanol 020                          5.052     5.165    -0.113    -2.196
06 meo_methanol 030                          3.640     3.694    -0.054    -1.456
06 meo_methanol 040                          2.175     2.180    -0.005    -0.224
06 meo_methanol 050                          0.943     0.924     0.019     2.067
06 meo_methanol 060                          0.180     0.163     0.017    10.200
06 meo_methanol 070                          0.001     0.000     0.001       Inf
06 meo_methanol 080                          0.368     0.405    -0.037    -9.217
06 meo_methanol 090                          1.110     1.206    -0.096    -7.991
06 meo_methanol 100                          2.001     2.166    -0.165    -7.613
06 meo_methanol 110                          2.830     3.052    -0.222    -7.261
06 meo_methanol 120                          3.426     3.679    -0.253    -6.887
06 meo_methanol 130                          3.698     3.955    -0.257    -6.506
06 meo_methanol 140                          3.645     3.883    -0.238    -6.134
06 meo_methanol 150                          3.353     3.556    -0.203    -5.703
06 meo_methanol 160                          2.953     3.122    -0.169    -5.420
06 meo_methanol 170                          2.602     2.751    -0.149    -5.429
06 meo_methanol 180                          2.441     2.580    -0.139    -5.399
07 fluoropropane -170                        0.306     0.380    -0.074   -19.518
07 fluoropropane -160                        0.847     0.942    -0.095   -10.042
07 fluoropropane -150                        1.612     1.740    -0.128    -7.354
07 fluoropropane -140                        2.410     2.575    -0.165    -6.402
07 fluoropropane -130                        3.021     3.214    -0.193    -6.017
07 fluoropropane -120                        3.253     3.463    -0.210    -6.076
07 fluoropropane -110                        3.021     3.229    -0.208    -6.440
07 fluoropropane -100                        2.378     2.566    -0.188    -7.314
07 fluoropropane -090                        1.505     1.656    -0.151    -9.111
07 fluoropropane -080                        0.665     0.764    -0.099   -12.978
07 fluoropropane -070                        0.101     0.148    -0.047   -32.009
07 fluoropropane -060                        0.000     0.000     0.000     0.000
07 fluoropropane -050                        0.422     0.390     0.032     8.164
07 fluoropropane -040                        1.296     1.253     0.043     3.422
07 fluoropropane -030                        2.422     2.379     0.043     1.821
07 fluoropropane -020                        3.529     3.492     0.037     1.054
07 fluoropropane -010                        4.335     4.305     0.030     0.704
07 fluoropropane 000                         4.630     4.604     0.026     0.560
07 fluoropropane 010                         4.336     4.305     0.031     0.713
07 fluoropropane 020                         3.529     3.492     0.037     1.070
07 fluoropropane 030                         2.422     2.379     0.043     1.811
07 fluoropropane 040                         1.296     1.253     0.043     3.415
07 fluoropropane 050                         0.422     0.390     0.032     8.238
07 fluoropropane 060                         0.001     0.000     0.001       Inf
07 fluoropropane 070                         0.100     0.148    -0.048   -32.257
07 fluoropropane 080                         0.664     0.764    -0.100   -13.082
07 fluoropropane 090                         1.505     1.656    -0.151    -9.117
07 fluoropropane 100                         2.378     2.566    -0.188    -7.325
07 fluoropropane 110                         3.021     3.229    -0.208    -6.454
07 fluoropropane 120                         3.252     3.463    -0.211    -6.094
07 fluoropropane 130                         3.021     3.214    -0.193    -6.018
07 fluoropropane 140                         2.410     2.575    -0.165    -6.419
07 fluoropropane 150                         1.612     1.740    -0.128    -7.366
07 fluoropropane 160                         0.847     0.942    -0.095   -10.034
07 fluoropropane 170                         0.306     0.380    -0.074   -19.435
07 fluoropropane 180                         0.110     0.176    -0.066   -37.356
08 fluorobutane -170                         0.359     0.427    -0.068   -15.832
08 fluorobutane -160                         0.858     0.947    -0.089    -9.353
08 fluorobutane -150                         1.558     1.685    -0.127    -7.543
08 fluorobutane -140                         2.291     2.458    -0.167    -6.804
08 fluorobutane -130                         2.845     3.045    -0.200    -6.569
08 fluorobutane -120                         3.047     3.261    -0.214    -6.553
08 fluorobutane -110                         2.810     3.021    -0.211    -6.973
08 fluorobutane -100                         2.185     2.376    -0.191    -8.047
08 fluorobutane -090                         1.353     1.506    -0.153   -10.131
08 fluorobutane -080                         0.564     0.666    -0.102   -15.279
08 fluorobutane -070                         0.054     0.104    -0.050   -47.956
08 fluorobutane -060                         0.000     0.000     0.000     0.000
08 fluorobutane -050                         0.447     0.415     0.032     7.711
08 fluorobutane -040                         1.324     1.276     0.048     3.744
08 fluorobutane -030                         2.436     2.384     0.052     2.183
08 fluorobutane -020                         3.523     3.473     0.050     1.432
08 fluorobutane -010                         4.314     4.267     0.047     1.094
08 fluorobutane 000                          4.602     4.557     0.045     0.990
08 fluorobutane 010                          4.313     4.267     0.046     1.083
08 fluorobutane 020                          3.522     3.473     0.049     1.407
08 fluorobutane 030                          2.437     2.384     0.053     2.203
08 fluorobutane 040                          1.326     1.276     0.050     3.881
08 fluorobutane 050                          0.446     0.415     0.031     7.447
08 fluorobutane 060                         -0.001     0.000    -0.001      -Inf
08 fluorobutane 070                          0.055     0.104    -0.049   -47.536
08 fluorobutane 080                          0.564     0.666    -0.102   -15.303
08 fluorobutane 090                          1.355     1.506    -0.151   -10.048
08 fluorobutane 100                          2.186     2.376    -0.190    -7.995
08 fluorobutane 110                          2.811     3.021    -0.210    -6.967
08 fluorobutane 120                          3.047     3.261    -0.214    -6.571
08 fluorobutane 130                          2.845     3.045    -0.200    -6.568
08 fluorobutane 140                          2.291     2.458    -0.167    -6.809
08 fluorobutane 150                          1.557     1.685    -0.128    -7.624
08 fluorobutane 160                          0.858     0.947    -0.089    -9.403
08 fluorobutane 170                          0.359     0.427    -0.068   -15.965
08 fluorobutane 180                          0.185     0.237    -0.052   -21.884
09 difluorobutane -170                       0.330     0.295     0.035    11.892
09 difluorobutane -160                       1.055     1.015     0.040     3.935
09 difluorobutane -150                       2.017     1.984     0.033     1.654
09 difluorobutane -140                       2.962     2.951     0.011     0.360
09 difluorobutane -130                       3.653     3.658    -0.005    -0.142
09 difluorobutane -120                       3.910     3.922    -0.012    -0.309
09 difluorobutane -110                       3.681     3.686    -0.005    -0.125
09 difluorobutane -100                       3.038     3.022     0.016     0.537
09 difluorobutane -090                       2.149     2.103     0.046     2.181
09 difluorobutane -080                       1.252     1.173     0.079     6.755
09 difluorobutane -070                       0.583     0.471     0.112    23.763
09 difluorobutane -060                       0.302     0.178     0.124    69.929
09 difluorobutane -050                       0.492     0.371     0.121    32.727
09 difluorobutane -040                       1.098     0.995     0.103    10.368
09 difluorobutane -030                       1.966     1.898     0.068     3.598
09 difluorobutane -020                       2.876     2.841     0.035     1.227
09 difluorobutane -010                       3.585     3.581     0.004     0.099
09 difluorobutane 000                        3.903     3.915    -0.012    -0.306
09 difluorobutane 010                        3.736     3.750    -0.014    -0.378
09 difluorobutane 020                        3.124     3.123     0.001     0.031
09 difluorobutane 030                        2.214     2.198     0.016     0.724
09 difluorobutane 040                        1.249     1.215     0.034     2.783
09 difluorobutane 050                        0.456     0.427     0.029     6.804
09 difluorobutane 060                        0.031     0.026     0.005    20.178
09 difluorobutane 070                        0.065     0.097    -0.032   -33.369
09 difluorobutane 080                        0.526     0.608    -0.082   -13.542
09 difluorobutane 090                        1.256     1.390    -0.134    -9.675
09 difluorobutane 100                        2.034     2.218    -0.184    -8.308
09 difluorobutane 110                        2.635     2.855    -0.220    -7.717
09 difluorobutane 120                        2.882     3.112    -0.230    -7.404
09 difluorobutane 130                        2.706     2.931    -0.225    -7.685
09 difluorobutane 140                        2.162     2.356    -0.194    -8.244
09 difluorobutane 150                        1.405     1.554    -0.149    -9.580
09 difluorobutane 160                        0.657     0.754    -0.097   -12.887
09 difluorobutane 170                        0.131     0.178    -0.047   -26.477
09 difluorobutane 180                        0.000     0.000     0.000     0.000
10 trifluorobutane -170                      0.237     0.244    -0.007    -2.994
10 trifluorobutane -160                      0.878     0.911    -0.033    -3.584
10 trifluorobutane -150                      1.749     1.819    -0.070    -3.824
10 trifluorobutane -140                      2.612     2.723    -0.111    -4.082
10 trifluorobutane -130                      3.238     3.378    -0.140    -4.130
10 trifluorobutane -120                      3.456     3.610    -0.154    -4.258
10 trifluorobutane -110                      3.212     3.358    -0.146    -4.338
10 trifluorobutane -100                      2.572     2.687    -0.115    -4.266
10 trifluorobutane -090                      1.706     1.783    -0.077    -4.336
10 trifluorobutane -080                      0.848     0.885    -0.037    -4.203
10 trifluorobutane -070                      0.224     0.234    -0.010    -4.465
10 trifluorobutane -060                      0.000     0.000     0.000     0.000
10 trifluorobutane -050                      0.233     0.241    -0.008    -3.465
10 trifluorobutane -040                      0.864     0.895    -0.031    -3.447
10 trifluorobutane -030                      1.723     1.792    -0.069    -3.855
10 trifluorobutane -020                      2.585     2.696    -0.111    -4.127
10 trifluorobutane -010                      3.224     3.365    -0.141    -4.194
10 trifluorobutane 000                       3.458     3.611    -0.153    -4.242
10 trifluorobutane 010                       3.223     3.365    -0.142    -4.232
10 trifluorobutane 020                       2.586     2.696    -0.110    -4.070
10 trifluorobutane 030                       1.722     1.792    -0.070    -3.917
10 trifluorobutane 040                       0.863     0.895    -0.032    -3.621
10 trifluorobutane 050                       0.231     0.241    -0.010    -4.146
10 trifluorobutane 060                       0.000     0.000     0.000       Inf
10 trifluorobutane 070                       0.224     0.234    -0.010    -4.147
10 trifluorobutane 080                       0.850     0.885    -0.035    -3.968
10 trifluorobutane 090                       1.708     1.783    -0.075    -4.226
10 trifluorobutane 100                       2.571     2.687    -0.116    -4.313
10 trifluorobutane 110                       3.214     3.358    -0.144    -4.296
10 trifluorobutane 120                       3.456     3.610    -0.154    -4.254
10 trifluorobutane 130                       3.237     3.378    -0.141    -4.178
10 trifluorobutane 140                       2.611     2.723    -0.112    -4.111
10 trifluorobutane 150                       1.748     1.819    -0.071    -3.920
10 trifluorobutane 160                       0.878     0.911    -0.033    -3.634
10 trifluorobutane 170                       0.235     0.244    -0.009    -3.585
10 trifluorobutane 180                       0.001     0.003    -0.002   -55.551
11 me_acetamide -170                         0.222     0.171     0.051    29.980
11 me_acetamide -160                         0.814     0.737     0.077    10.430
11 me_acetamide -150                         1.967     1.866     0.101     5.388
11 me_acetamide -140                         3.666     3.546     0.120     3.390
11 me_acetamide -130                         5.819     5.677     0.142     2.495
11 me_acetamide -120                         8.287     8.113     0.174     2.140
11 me_acetamide -110                        10.922    10.687     0.235     2.197
11 me_acetamide -100                        13.518    13.198     0.320     2.428
11 me_acetamide -090                        12.453    12.021     0.432     3.597
11 me_acetamide -080                        10.303     9.976     0.327     3.277
11 me_acetamide -070                         8.346     8.118     0.228     2.804
11 me_acetamide -060                         6.716     6.576     0.140     2.128
11 me_acetamide -050                         4.986     4.952     0.034     0.681
11 me_acetamide -040                         3.658     3.732    -0.074    -1.990
11 me_acetamide -030                         2.760     2.941    -0.181    -6.144
11 me_acetamide -020                         2.255     2.530    -0.275   -10.854
11 me_acetamide -010                         2.070     2.412    -0.342   -14.172
11 me_acetamide 000                          2.073     2.458    -0.385   -15.670
11 me_acetamide 010                          2.067     2.412    -0.345   -14.293
11 me_acetamide 020                          2.256     2.530    -0.274   -10.833
11 me_acetamide 030                          2.762     2.941    -0.179    -6.082
11 me_acetamide 040                          3.657     3.732    -0.075    -1.997
11 me_acetamide 050                          4.985     4.952     0.033     0.670
11 me_acetamide 060                          6.718     6.576     0.142     2.157
11 me_acetamide 070                          8.344     8.118     0.226     2.778
11 me_acetamide 080                         10.302     9.976     0.326     3.269
11 me_acetamide 090                         12.453    12.021     0.432     3.590
11 me_acetamide 100                         13.520    13.198     0.322     2.437
11 me_acetamide 110                         10.920    10.687     0.233     2.184
11 me_acetamide 120                          8.287     8.113     0.174     2.149
11 me_acetamide 130                          5.817     5.677     0.140     2.468
11 me_acetamide 140                          3.666     3.546     0.120     3.375
11 me_acetamide 150                          1.965     1.866     0.099     5.284
11 me_acetamide 160                          0.813     0.737     0.076    10.292
11 me_acetamide 170                          0.221     0.171     0.050    29.209
11 me_acetamide 180                          0.000     0.000     0.000     0.000
12 me_acetate -170                           0.071     0.073    -0.002    -2.213
12 me_acetate -160                           1.028     1.042    -0.014    -1.349
12 me_acetate -150                           2.602     2.649    -0.047    -1.757
12 me_acetate -140                           4.616     4.714    -0.098    -2.079
12 me_acetate -130                           6.794     6.953    -0.159    -2.281
12 me_acetate -120                           8.852     9.061    -0.209    -2.302
12 me_acetate -110                          10.586    10.822    -0.236    -2.185
12 me_acetate -100                          11.810    12.064    -0.254    -2.108
12 me_acetate -090                          12.427    12.712    -0.285    -2.246
12 me_acetate -080                          12.487    12.812    -0.325    -2.534
12 me_acetate -070                          12.391    12.809    -0.418    -3.260
12 me_acetate -060                          11.151    11.557    -0.406    -3.512
12 me_acetate -050                           9.950    10.378    -0.428    -4.126
12 me_acetate -040                           8.795     9.245    -0.450    -4.866
12 me_acetate -030                           7.852     8.319    -0.467    -5.612
12 me_acetate -020                           7.181     7.663    -0.482    -6.288
12 me_acetate -010                           6.803     7.292    -0.489    -6.707
12 me_acetate 000                            6.658     7.151    -0.493    -6.892
12 me_acetate 010                            6.801     7.292    -0.491    -6.739
12 me_acetate 020                            7.180     7.663    -0.483    -6.303
12 me_acetate 030                            7.852     8.319    -0.467    -5.612
12 me_acetate 040                            8.796     9.245    -0.449    -4.856
12 me_acetate 050                            9.951    10.378    -0.427    -4.119
12 me_acetate 060                           11.152    11.557    -0.405    -3.503
12 me_acetate 070                           12.390    12.809    -0.419    -3.269
12 me_acetate 080                           12.488    12.812    -0.324    -2.527
12 me_acetate 090                           12.427    12.712    -0.285    -2.245
12 me_acetate 100                           11.811    12.064    -0.253    -2.093
12 me_acetate 110                           10.587    10.822    -0.235    -2.173
12 me_acetate 120                            8.851     9.061    -0.210    -2.315
12 me_acetate 130                            6.794     6.953    -0.159    -2.290
12 me_acetate 140                            4.617     4.714    -0.097    -2.063
12 me_acetate 150                            2.602     2.649    -0.047    -1.778
12 me_acetate 160                            1.026     1.042    -0.016    -1.498
12 me_acetate 170                            0.071     0.073    -0.002    -2.567
12 me_acetate 180                            0.000     0.000     0.000     0.000
13 dimethylurea -170                         0.000     0.000     0.000     0.000
13 dimethylurea -160                         0.280     0.217     0.063    28.935
13 dimethylurea -150                         1.079     0.974     0.105    10.753
13 dimethylurea -140                         2.316     2.183     0.133     6.115
13 dimethylurea -130                         3.892     3.740     0.152     4.065
13 dimethylurea -120                         5.695     5.525     0.170     3.071
13 dimethylurea -110                         7.607     7.421     0.186     2.505
13 dimethylurea -100                         7.224     7.016     0.208     2.970
13 dimethylurea -090                         6.356     6.225     0.131     2.103
13 dimethylurea -080                         5.354     5.295     0.059     1.115
13 dimethylurea -070                         4.296     4.301    -0.005    -0.114
13 dimethylurea -060                         3.275     3.329    -0.054    -1.607
13 dimethylurea -050                         2.344     2.451    -0.107    -4.351
13 dimethylurea -040                         1.552     1.726    -0.174   -10.071
13 dimethylurea -030                         0.984     1.238    -0.254   -20.498
13 dimethylurea -020                         0.712     1.052    -0.340   -32.306
13 dimethylurea -010                         0.714     1.141    -0.427   -37.445
13 dimethylurea 000                          0.803     1.306    -0.503   -38.523
13 dimethylurea 010                          0.711     1.141    -0.430   -37.646
13 dimethylurea 020                          0.712     1.052    -0.340   -32.325
13 dimethylurea 030                          0.985     1.238    -0.253   -20.471
13 dimethylurea 040                          1.550     1.726    -0.176   -10.184
13 dimethylurea 050                          2.346     2.451    -0.105    -4.304
13 dimethylurea 060                          3.277     3.329    -0.052    -1.572
13 dimethylurea 070                          4.299     4.301    -0.002    -0.048
13 dimethylurea 080                          5.356     5.295     0.061     1.144
13 dimethylurea 090                          6.356     6.225     0.131     2.100
13 dimethylurea 100                          7.225     7.016     0.209     2.978
13 dimethylurea 110                          7.609     7.421     0.188     2.536
13 dimethylurea 120                          5.694     5.525     0.169     3.067
13 dimethylurea 130                          3.892     3.740     0.152     4.071
13 dimethylurea 140                          2.318     2.183     0.135     6.168
13 dimethylurea 150                          1.080     0.974     0.106    10.898
13 dimethylurea 160                          0.281     0.217     0.064    29.665
13 dimethylurea 170                         -0.001     0.000    -0.001      -Inf
13 dimethylurea 180                          0.277     0.366    -0.089   -24.339
14 Et_acetamide -170                         0.488     0.622    -0.134   -21.613
14 Et_acetamide -160                         0.478     0.606    -0.128   -21.067
14 Et_acetamide -150                         0.476     0.594    -0.118   -19.929
14 Et_acetamide -140                         0.474     0.574    -0.100   -17.490
14 Et_acetamide -130                         0.450     0.531    -0.081   -15.316
14 Et_acetamide -120                         0.396     0.458    -0.062   -13.491
14 Et_acetamide -110                         0.301     0.348    -0.047   -13.477
14 Et_acetamide -100                         0.179     0.210    -0.031   -14.863
14 Et_acetamide -090                         0.049     0.066    -0.017   -26.123
14 Et_acetamide -080                         0.000     0.000     0.000     0.000
14 Et_acetamide -070                         0.178     0.163     0.015     9.387
14 Et_acetamide -060                         0.720     0.693     0.027     3.910
14 Et_acetamide -050                         1.612     1.586     0.026     1.619
14 Et_acetamide -040                         2.687     2.684     0.003     0.124
14 Et_acetamide -030                         3.723     3.747    -0.024    -0.651
14 Et_acetamide -020                         4.585     4.612    -0.027    -0.583
14 Et_acetamide -010                         5.179     5.199    -0.020    -0.390
14 Et_acetamide 000                          5.375     5.384    -0.009    -0.172
14 Et_acetamide 010                          5.177     5.199    -0.022    -0.421
14 Et_acetamide 020                          4.584     4.612    -0.028    -0.615
14 Et_acetamide 030                          3.722     3.747    -0.025    -0.657
14 Et_acetamide 040                          2.684     2.684    -0.000    -0.008
14 Et_acetamide 050                          1.610     1.586     0.024     1.522
14 Et_acetamide 060                          0.721     0.693     0.028     4.041
14 Et_acetamide 070                          0.175     0.163     0.012     7.623
14 Et_acetamide 080                         -0.000     0.000    -0.000      -Inf
14 Et_acetamide 090                          0.048     0.066    -0.018   -27.381
14 Et_acetamide 100                          0.177     0.210    -0.033   -15.709
14 Et_acetamide 110                          0.300     0.348    -0.048   -13.858
14 Et_acetamide 120                          0.396     0.458    -0.062   -13.593
14 Et_acetamide 130                          0.450     0.531    -0.081   -15.167
14 Et_acetamide 140                          0.475     0.574    -0.099   -17.295
14 Et_acetamide 150                          0.479     0.594    -0.115   -19.287
14 Et_acetamide 160                          0.480     0.606    -0.126   -20.771
14 Et_acetamide 170                          0.487     0.622    -0.135   -21.762
14 Et_acetamide 180                          0.489     0.634    -0.145   -22.832
15 Et_Me_acetamide -170                      2.214     2.216    -0.002    -0.075
15 Et_Me_acetamide -160                      1.783     1.790    -0.007    -0.386
15 Et_Me_acetamide -150                      1.437     1.457    -0.020    -1.386
15 Et_Me_acetamide -140                      1.119     1.180    -0.061    -5.183
15 Et_Me_acetamide -130                      0.805     0.921    -0.116   -12.648
15 Et_Me_acetamide -120                      0.484     0.625    -0.141   -22.485
15 Et_Me_acetamide -110                      0.231     0.360    -0.129   -35.914
15 Et_Me_acetamide -100                      0.049     0.154    -0.105   -68.331
15 Et_Me_acetamide -090                     -0.043     0.012    -0.055  -457.168
15 Et_Me_acetamide -080                      0.000     0.000     0.000     0.000
15 Et_Me_acetamide -070                      0.349     0.296     0.053    17.919
15 Et_Me_acetamide -060                      1.248     1.150     0.098     8.513
15 Et_Me_acetamide -050                      2.613     2.511     0.102     4.053
15 Et_Me_acetamide -040                      3.940     3.912     0.028     0.704
15 Et_Me_acetamide -030                      4.744     4.769    -0.025    -0.514
15 Et_Me_acetamide -020                      5.403     5.416    -0.013    -0.245
15 Et_Me_acetamide -010                      5.853     5.854    -0.001    -0.010
15 Et_Me_acetamide 000                       6.087     6.068     0.019     0.313
15 Et_Me_acetamide 010                       5.852     5.854    -0.002    -0.030
15 Et_Me_acetamide 020                       5.399     5.416    -0.017    -0.310
15 Et_Me_acetamide 030                       4.743     4.769    -0.026    -0.551
15 Et_Me_acetamide 040                       3.938     3.912     0.026     0.664
15 Et_Me_acetamide 050                       2.613     2.511     0.102     4.050
15 Et_Me_acetamide 060                       1.245     1.150     0.095     8.285
15 Et_Me_acetamide 070                       0.347     0.296     0.051    17.326
15 Et_Me_acetamide 080                      -0.002     0.000    -0.002      -Inf
15 Et_Me_acetamide 090                      -0.045     0.012    -0.057  -474.984
15 Et_Me_acetamide 100                       0.048     0.154    -0.106   -68.532
15 Et_Me_acetamide 110                       0.227     0.360    -0.133   -37.013
15 Et_Me_acetamide 120                       0.484     0.625    -0.141   -22.509
15 Et_Me_acetamide 130                       0.803     0.921    -0.118   -12.805
15 Et_Me_acetamide 140                       1.119     1.180    -0.061    -5.138
15 Et_Me_acetamide 150                       1.436     1.457    -0.021    -1.472
15 Et_Me_acetamide 160                       1.780     1.790    -0.010    -0.534
15 Et_Me_acetamide 170                       2.217     2.216     0.001     0.056
15 Et_Me_acetamide 180                       2.736     2.750    -0.014    -0.510
16 N_me_sulfonamide -170                     2.056     1.857     0.199    10.692
16 N_me_sulfonamide -160                     1.642     1.467     0.175    11.963
16 N_me_sulfonamide -150                     1.338     1.201     0.137    11.398
16 N_me_sulfonamide -140                     1.074     0.978     0.096     9.781
16 N_me_sulfonamide -130                     0.796     0.739     0.057     7.707
16 N_me_sulfonamide -120                     0.507     0.472     0.035     7.341
16 N_me_sulfonamide -110                     0.222     0.200     0.022    10.969
16 N_me_sulfonamide -100                     0.000     0.000     0.000     0.000
16 N_me_sulfonamide -090                    -0.021     0.022    -0.043  -197.013
16 N_me_sulfonamide -080                     0.357     0.461    -0.104   -22.556
16 N_me_sulfonamide -070                     0.289     0.564    -0.275   -48.682
16 N_me_sulfonamide -060                     0.325     0.572    -0.247   -43.151
16 N_me_sulfonamide -050                     0.854     1.093    -0.239   -21.910
16 N_me_sulfonamide -040                     1.842     2.089    -0.247   -11.840
16 N_me_sulfonamide -030                     3.208     3.462    -0.254    -7.330
16 N_me_sulfonamide -020                     4.751     5.023    -0.272    -5.413
16 N_me_sulfonamide -010                     6.216     6.522    -0.306    -4.697
16 N_me_sulfonamide 000                      7.316     7.672    -0.356    -4.642
16 N_me_sulfonamide 010                      6.217     6.522    -0.305    -4.681
16 N_me_sulfonamide 020                      4.753     5.023    -0.270    -5.377
16 N_me_sulfonamide 030                      3.211     3.462    -0.251    -7.261
16 N_me_sulfonamide 040                      1.846     2.089    -0.243   -11.654
16 N_me_sulfonamide 050                      0.853     1.093    -0.240   -21.956
16 N_me_sulfonamide 060                      0.328     0.572    -0.244   -42.579
16 N_me_sulfonamide 070                      0.291     0.564    -0.273   -48.349
16 N_me_sulfonamide 080                      0.356     0.461    -0.105   -22.744
16 N_me_sulfonamide 090                     -0.021     0.022    -0.043  -197.321
16 N_me_sulfonamide 100                     -0.000     0.000    -0.000      -Inf
16 N_me_sulfonamide 110                      0.221     0.200     0.021    10.393
16 N_me_sulfonamide 120                      0.507     0.472     0.035     7.468
16 N_me_sulfonamide 130                      0.798     0.739     0.059     7.952
16 N_me_sulfonamide 140                      1.074     0.978     0.096     9.791
16 N_me_sulfonamide 150                      1.342     1.201     0.141    11.711
16 N_me_sulfonamide 160                      1.645     1.467     0.178    12.118
16 N_me_sulfonamide 170                      2.056     1.857     0.199    10.729
16 N_me_sulfonamide 180                      2.637     2.434     0.203     8.344
17 ethylbenzene -170                         0.792     0.962    -0.170   -17.706
17 ethylbenzene -160                         0.839     0.983    -0.144   -14.631
17 ethylbenzene -150                         0.875     0.984    -0.109   -11.080
17 ethylbenzene -140                         0.793     0.865    -0.072    -8.307
17 ethylbenzene -130                         0.565     0.610    -0.045    -7.348
17 ethylbenzene -120                         0.317     0.351    -0.034    -9.581
17 ethylbenzene -110                         0.139     0.155    -0.016   -10.235
17 ethylbenzene -100                         0.042     0.044    -0.002    -4.369
17 ethylbenzene -090                         0.000     0.000     0.000     0.000
17 ethylbenzene -080                         0.026     0.026    -0.000    -1.172
17 ethylbenzene -070                         0.140     0.150    -0.010    -6.899
17 ethylbenzene -060                         0.348     0.376    -0.028    -7.564
17 ethylbenzene -050                         0.599     0.643    -0.044    -6.872
17 ethylbenzene -040                         0.766     0.850    -0.084    -9.837
17 ethylbenzene -030                         0.819     0.940    -0.121   -12.839
17 ethylbenzene -020                         0.788     0.941    -0.153   -16.219
17 ethylbenzene -010                         0.731     0.909    -0.178   -19.563
17 ethylbenzene 000                          0.702     0.891    -0.189   -21.173
17 ethylbenzene 010                          0.731     0.909    -0.178   -19.560
17 ethylbenzene 020                          0.788     0.941    -0.153   -16.219
17 ethylbenzene 030                          0.819     0.940    -0.121   -12.838
17 ethylbenzene 040                          0.766     0.850    -0.084    -9.838
17 ethylbenzene 050                          0.599     0.643    -0.044    -6.871
17 ethylbenzene 060                          0.348     0.376    -0.028    -7.566
17 ethylbenzene 070                          0.140     0.150    -0.010    -6.894
17 ethylbenzene 080                          0.026     0.026    -0.000    -1.196
17 ethylbenzene 090                          0.000     0.000     0.000       Inf
17 ethylbenzene 100                          0.042     0.044    -0.002    -4.383
17 ethylbenzene 110                          0.139     0.155    -0.016   -10.231
17 ethylbenzene 120                          0.317     0.351    -0.034    -9.583
17 ethylbenzene 130                          0.565     0.610    -0.045    -7.347
17 ethylbenzene 140                          0.793     0.865    -0.072    -8.308
17 ethylbenzene 150                          0.875     0.984    -0.109   -11.081
17 ethylbenzene 160                          0.839     0.983    -0.144   -14.630
17 ethylbenzene 170                          0.792     0.962    -0.170   -17.707
17 ethylbenzene 180                          0.710     0.898    -0.188   -20.921
18 N_me_aniline -170                         0.133     0.149    -0.016   -10.975
18 N_me_aniline -160                         0.044     0.031     0.013    41.542
18 N_me_aniline -150                         0.314     0.260     0.054    20.776
18 N_me_aniline -140                         0.904     0.785     0.119    15.124
18 N_me_aniline -130                         1.572     1.364     0.208    15.224
18 N_me_aniline -120                         2.213     1.915     0.298    15.579
18 N_me_aniline -110                         2.831     2.457     0.374    15.232
18 N_me_aniline -100                         3.479     3.028     0.451    14.902
18 N_me_aniline -090                         4.124     3.615     0.509    14.085
18 N_me_aniline -080                         3.439     2.990     0.449    15.006
18 N_me_aniline -070                         2.737     2.360     0.377    15.977
18 N_me_aniline -060                         2.096     1.801     0.295    16.392
18 N_me_aniline -050                         1.479     1.273     0.206    16.167
18 N_me_aniline -040                         0.846     0.723     0.123    17.041
18 N_me_aniline -030                         0.306     0.250     0.056    22.516
18 N_me_aniline -020                         0.000     0.000     0.000     0.000
18 N_me_aniline -010                         0.031     0.075    -0.044   -59.296
18 N_me_aniline 000                          0.511     0.595    -0.084   -14.145
18 N_me_aniline 010                          0.028     0.075    -0.047   -62.379
18 N_me_aniline 020                         -0.002     0.000    -0.002      -Inf
18 N_me_aniline 030                          0.303     0.250     0.053    21.091
18 N_me_aniline 040                          0.846     0.723     0.123    16.987
18 N_me_aniline 050                          1.479     1.273     0.206    16.200
18 N_me_aniline 060                          2.097     1.801     0.296    16.453
18 N_me_aniline 070                          2.738     2.360     0.378    15.997
18 N_me_aniline 080                          3.438     2.990     0.448    14.980
18 N_me_aniline 090                          4.122     3.615     0.507    14.038
18 N_me_aniline 100                          3.478     3.028     0.450    14.873
18 N_me_aniline 110                          2.832     2.457     0.375    15.280
18 N_me_aniline 120                          2.214     1.915     0.299    15.602
18 N_me_aniline 130                          1.573     1.364     0.209    15.307
18 N_me_aniline 140                          0.906     0.785     0.121    15.463
18 N_me_aniline 150                          0.316     0.260     0.056    21.445
18 N_me_aniline 160                          0.049     0.031     0.018    58.543
18 N_me_aniline 170                          0.132     0.149    -0.017   -11.515
18 N_me_aniline 180                          0.547     0.593    -0.046    -7.715
19 anisole -170                              0.148     0.150    -0.002    -1.144
19 anisole -160                              0.587     0.595    -0.008    -1.375
19 anisole -150                              1.191     1.205    -0.014    -1.192
19 anisole -140                              1.876     1.882    -0.006    -0.306
19 anisole -130                              2.474     2.439     0.035     1.441
19 anisole -120                              2.791     2.724     0.067     2.460
19 anisole -110                              2.933     2.851     0.082     2.877
19 anisole -100                              3.014     2.923     0.091     3.106
19 anisole -090                              3.041     2.950     0.091     3.076
19 anisole -080                              3.011     2.924     0.087     2.975
19 anisole -070                              2.911     2.835     0.076     2.681
19 anisole -060                              2.738     2.680     0.058     2.158
19 anisole -050                              2.379     2.354     0.025     1.078
19 anisole -040                              1.785     1.787    -0.002    -0.123
19 anisole -030                              1.125     1.133    -0.008    -0.748
19 anisole -020                              0.554     0.561    -0.007    -1.227
19 anisole -010                              0.131     0.135    -0.004    -2.952
19 anisole 000                               0.000     0.000     0.000     0.000
19 anisole 010                               0.132     0.135    -0.003    -1.865
19 anisole 020                               0.556     0.561    -0.005    -0.970
19 anisole 030                               1.124     1.133    -0.009    -0.808
19 anisole 040                               1.783     1.787    -0.004    -0.200
19 anisole 050                               2.381     2.354     0.027     1.141
19 anisole 060                               2.738     2.680     0.058     2.182
19 anisole 070                               2.914     2.835     0.079     2.786
19 anisole 080                               3.011     2.924     0.087     2.980
19 anisole 090                               3.042     2.950     0.092     3.125
19 anisole 100                               3.012     2.923     0.089     3.059
19 anisole 110                               2.930     2.851     0.079     2.771
19 anisole 120                               2.787     2.724     0.063     2.298
19 anisole 130                               2.473     2.439     0.034     1.409
19 anisole 140                               1.877     1.882    -0.005    -0.266
19 anisole 150                               1.192     1.205    -0.013    -1.080
19 anisole 160                               0.587     0.595    -0.008    -1.281
19 anisole 170                               0.149     0.150    -0.001    -0.858
19 anisole 180                               0.002     0.000     0.002       Inf
20 2_MeO_Me_pyridine -170                    0.090     0.090    -0.000    -0.341
20 2_MeO_Me_pyridine -160                    0.309     0.306     0.003     1.027
20 2_MeO_Me_pyridine -150                    0.324     0.433    -0.109   -25.161
20 2_MeO_Me_pyridine -140                    0.479     0.543    -0.064   -11.819
20 2_MeO_Me_pyridine -130                    0.683     0.693    -0.010    -1.513
20 2_MeO_Me_pyridine -120                    0.895     0.854     0.041     4.766
20 2_MeO_Me_pyridine -110                    1.117     1.033     0.084     8.083
20 2_MeO_Me_pyridine -100                    1.376     1.254     0.122     9.731
20 2_MeO_Me_pyridine -090                    1.694     1.551     0.143     9.233
20 2_MeO_Me_pyridine -080                    2.090     1.955     0.135     6.892
20 2_MeO_Me_pyridine -070                    2.488     2.396     0.092     3.825
20 2_MeO_Me_pyridine -060                    2.628     2.632    -0.004    -0.149
20 2_MeO_Me_pyridine -050                    2.753     2.791    -0.038    -1.344
20 2_MeO_Me_pyridine -040                    2.900     2.967    -0.067    -2.246
20 2_MeO_Me_pyridine -030                    3.034     3.130    -0.096    -3.082
20 2_MeO_Me_pyridine -020                    3.159     3.276    -0.117    -3.584
20 2_MeO_Me_pyridine -010                    3.275     3.408    -0.133    -3.912
20 2_MeO_Me_pyridine 000                     3.372     3.514    -0.142    -4.030
20 2_MeO_Me_pyridine 010                     3.276     3.408    -0.132    -3.878
20 2_MeO_Me_pyridine 020                     3.160     3.276    -0.116    -3.536
20 2_MeO_Me_pyridine 030                     3.033     3.130    -0.097    -3.105
20 2_MeO_Me_pyridine 040                     2.898     2.967    -0.069    -2.331
20 2_MeO_Me_pyridine 050                     2.757     2.791    -0.034    -1.222
20 2_MeO_Me_pyridine 060                     2.627     2.632    -0.005    -0.181
20 2_MeO_Me_pyridine 070                     2.489     2.396     0.093     3.868
20 2_MeO_Me_pyridine 080                     2.089     1.955     0.134     6.878
20 2_MeO_Me_pyridine 090                     1.695     1.551     0.144     9.311
20 2_MeO_Me_pyridine 100                     1.374     1.254     0.120     9.577
20 2_MeO_Me_pyridine 110                     1.115     1.033     0.082     7.897
20 2_MeO_Me_pyridine 120                     0.894     0.854     0.040     4.679
20 2_MeO_Me_pyridine 130                     0.680     0.693    -0.013    -1.840
20 2_MeO_Me_pyridine 140                     0.478     0.543    -0.065   -11.887
20 2_MeO_Me_pyridine 150                     0.324     0.433    -0.109   -25.267
20 2_MeO_Me_pyridine 160                     0.310     0.306     0.004     1.415
20 2_MeO_Me_pyridine 170                     0.090     0.090    -0.000    -0.111
20 2_MeO_Me_pyridine 180                     0.000     0.000     0.000     0.000
21 pyridinyl_ethanone -170                   5.912     5.855     0.057     0.965
21 pyridinyl_ethanone -160                   5.999     5.963     0.036     0.609
21 pyridinyl_ethanone -150                   6.185     6.179     0.006     0.092
21 pyridinyl_ethanone -140                   6.446     6.469    -0.023    -0.353
21 pyridinyl_ethanone -130                   6.697     6.752    -0.055    -0.818
21 pyridinyl_ethanone -120                   6.914     7.013    -0.099    -1.414
21 pyridinyl_ethanone -110                   7.077     7.216    -0.139    -1.923
21 pyridinyl_ethanone -100                   7.057     7.217    -0.160    -2.211
21 pyridinyl_ethanone -090                   6.721     6.885    -0.164    -2.384
21 pyridinyl_ethanone -080                   6.029     6.179    -0.150    -2.420
21 pyridinyl_ethanone -070                   5.034     5.165    -0.131    -2.530
21 pyridinyl_ethanone -060                   3.915     4.017    -0.102    -2.539
21 pyridinyl_ethanone -050                   2.813     2.892    -0.079    -2.717
21 pyridinyl_ethanone -040                   1.842     1.903    -0.061    -3.214
21 pyridinyl_ethanone -030                   1.057     1.098    -0.041    -3.697
21 pyridinyl_ethanone -020                   0.477     0.502    -0.025    -4.912
21 pyridinyl_ethanone -010                   0.125     0.133    -0.008    -6.028
21 pyridinyl_ethanone 000                    0.000     0.000     0.000     0.000
21 pyridinyl_ethanone 010                    0.126     0.133    -0.007    -5.581
21 pyridinyl_ethanone 020                    0.477     0.502    -0.025    -4.906
21 pyridinyl_ethanone 030                    1.057     1.098    -0.041    -3.700
21 pyridinyl_ethanone 040                    1.841     1.903    -0.062    -3.232
21 pyridinyl_ethanone 050                    2.812     2.892    -0.080    -2.757
21 pyridinyl_ethanone 060                    3.916     4.017    -0.101    -2.526
21 pyridinyl_ethanone 070                    5.036     5.165    -0.129    -2.491
21 pyridinyl_ethanone 080                    6.032     6.179    -0.147    -2.381
21 pyridinyl_ethanone 090                    6.722     6.885    -0.163    -2.371
21 pyridinyl_ethanone 100                    7.057     7.217    -0.160    -2.211
21 pyridinyl_ethanone 110                    7.077     7.216    -0.139    -1.923
21 pyridinyl_ethanone 120                    6.915     7.013    -0.098    -1.400
21 pyridinyl_ethanone 130                    6.699     6.752    -0.053    -0.790
21 pyridinyl_ethanone 140                    6.449     6.469    -0.020    -0.315
21 pyridinyl_ethanone 150                    6.185     6.179     0.006     0.091
21 pyridinyl_ethanone 160                    5.997     5.963     0.034     0.568
21 pyridinyl_ethanone 170                    5.911     5.855     0.056     0.963
21 pyridinyl_ethanone 180                    5.883     5.818     0.065     1.114
22 pyrrollyethanone -170                     4.585     4.528     0.057     1.269
22 pyrrollyethanone -160                     5.080     5.013     0.067     1.341
22 pyrrollyethanone -150                     5.882     5.799     0.083     1.435
22 pyrrollyethanone -140                     6.943     6.846     0.097     1.417
22 pyrrollyethanone -130                     8.237     8.120     0.117     1.440
22 pyrrollyethanone -120                     9.691     9.549     0.142     1.487
22 pyrrollyethanone -110                    11.193    11.032     0.161     1.458
22 pyrrollyethanone -100                    12.509    12.365     0.144     1.162
22 pyrrollyethanone -090                    13.130    13.030     0.100     0.768
22 pyrrollyethanone -080                    11.472    11.275     0.197     1.744
22 pyrrollyethanone -070                     9.170     8.967     0.203     2.262
22 pyrrollyethanone -060                     6.841     6.667     0.174     2.610
22 pyrrollyethanone -050                     4.767     4.626     0.141     3.058
22 pyrrollyethanone -040                     3.048     2.942     0.106     3.598
22 pyrrollyethanone -030                     1.715     1.645     0.070     4.267
22 pyrrollyethanone -020                     0.775     0.730     0.045     6.149
22 pyrrollyethanone -010                     0.200     0.181     0.019    10.364
22 pyrrollyethanone 000                      0.000     0.000     0.000     0.000
22 pyrrollyethanone 010                      0.200     0.181     0.019    10.364
22 pyrrollyethanone 020                      0.775     0.730     0.045     6.147
22 pyrrollyethanone 030                      1.715     1.645     0.070     4.267
22 pyrrollyethanone 040                      3.048     2.942     0.106     3.598
22 pyrrollyethanone 050                      4.767     4.626     0.141     3.058
22 pyrrollyethanone 060                      6.841     6.667     0.174     2.610
22 pyrrollyethanone 070                      9.170     8.967     0.203     2.262
22 pyrrollyethanone 080                     11.472    11.275     0.197     1.744
22 pyrrollyethanone 090                     13.130    13.030     0.100     0.768
22 pyrrollyethanone 100                     12.509    12.365     0.144     1.162
22 pyrrollyethanone 110                     11.193    11.032     0.161     1.458
22 pyrrollyethanone 120                      9.691     9.549     0.142     1.487
22 pyrrollyethanone 130                      8.237     8.120     0.117     1.440
22 pyrrollyethanone 140                      6.943     6.846     0.097     1.417
22 pyrrollyethanone 150                      5.882     5.799     0.083     1.435
22 pyrrollyethanone 160                      5.080     5.013     0.067     1.341
22 pyrrollyethanone 170                      4.585     4.528     0.057     1.269
22 pyrrollyethanone 180                      4.413     4.359     0.054     1.237
23 furanylethanone -170                      0.145     0.147    -0.002    -1.593
23 furanylethanone -160                      0.580     0.577     0.003     0.589
23 furanylethanone -150                      1.301     1.288     0.013     0.973
23 furanylethanone -140                      2.298     2.269     0.029     1.271
23 furanylethanone -130                      3.545     3.493     0.052     1.490
23 furanylethanone -120                      4.997     4.912     0.085     1.736
23 furanylethanone -110                      6.554     6.441     0.113     1.750
23 furanylethanone -100                      8.041     7.918     0.123     1.550
23 furanylethanone -090                      9.037     8.991     0.046     0.509
23 furanylethanone -080                      8.853     8.819     0.034     0.383
23 furanylethanone -070                      7.579     7.540     0.039     0.516
23 furanylethanone -060                      6.081     6.070     0.011     0.188
23 furanylethanone -050                      4.668     4.688    -0.020    -0.418
23 furanylethanone -040                      3.468     3.516    -0.048    -1.368
23 furanylethanone -030                      2.524     2.591    -0.067    -2.581
23 furanylethanone -020                      1.833     1.912    -0.079    -4.141
23 furanylethanone -010                      1.401     1.491    -0.090    -6.047
23 furanylethanone 000                       1.248     1.344    -0.096    -7.176
23 furanylethanone 010                       1.401     1.491    -0.090    -6.047
23 furanylethanone 020                       1.833     1.912    -0.079    -4.140
23 furanylethanone 030                       2.524     2.591    -0.067    -2.581
23 furanylethanone 040                       3.468     3.516    -0.048    -1.368
23 furanylethanone 050                       4.668     4.688    -0.020    -0.418
23 furanylethanone 060                       6.081     6.070     0.011     0.188
23 furanylethanone 070                       7.579     7.540     0.039     0.516
23 furanylethanone 080                       8.853     8.819     0.034     0.383
23 furanylethanone 090                       9.037     8.991     0.046     0.509
23 furanylethanone 100                       8.041     7.918     0.123     1.550
23 furanylethanone 110                       6.554     6.441     0.113     1.750
23 furanylethanone 120                       4.997     4.912     0.085     1.736
23 furanylethanone 130                       3.545     3.493     0.052     1.490
23 furanylethanone 140                       2.298     2.269     0.029     1.271
23 furanylethanone 150                       1.301     1.288     0.013     0.973
23 furanylethanone 160                       0.580     0.577     0.003     0.589
23 furanylethanone 170                       0.145     0.147    -0.002    -1.589
23 furanylethanone 180                       0.000     0.000     0.000     0.000
24 thiophenylethanone -170                   0.890     0.775     0.115    14.819
24 thiophenylethanone -160                   1.263     1.153     0.110     9.557
24 thiophenylethanone -150                   1.903     1.802     0.101     5.626
24 thiophenylethanone -140                   2.805     2.710     0.095     3.518
24 thiophenylethanone -130                   3.918     3.829     0.089     2.325
24 thiophenylethanone -120                   5.162     5.080     0.082     1.610
24 thiophenylethanone -110                   6.377     6.313     0.064     1.008
24 thiophenylethanone -100                   7.318     7.315     0.003     0.041
24 thiophenylethanone -090                   7.740     7.843    -0.103    -1.311
24 thiophenylethanone -080                   7.397     7.457    -0.060    -0.810
24 thiophenylethanone -070                   6.313     6.335    -0.022    -0.349
24 thiophenylethanone -060                   4.949     4.957    -0.008    -0.170
24 thiophenylethanone -050                   3.610     3.604     0.006     0.153
24 thiophenylethanone -040                   2.419     2.410     0.009     0.359
24 thiophenylethanone -030                   1.437     1.421     0.016     1.139
24 thiophenylethanone -020                   0.679     0.663     0.016     2.443
24 thiophenylethanone -010                   0.183     0.174     0.009     5.421
24 thiophenylethanone 000                    0.000     0.000     0.000     0.000
24 thiophenylethanone 010                    0.183     0.174     0.009     5.424
24 thiophenylethanone 020                    0.679     0.663     0.016     2.442
24 thiophenylethanone 030                    1.437     1.421     0.016     1.139
24 thiophenylethanone 040                    2.419     2.410     0.009     0.359
24 thiophenylethanone 050                    3.610     3.604     0.006     0.153
24 thiophenylethanone 060                    4.949     4.957    -0.008    -0.170
24 thiophenylethanone 070                    6.313     6.335    -0.022    -0.349
24 thiophenylethanone 080                    7.397     7.457    -0.060    -0.810
24 thiophenylethanone 090                    7.740     7.843    -0.103    -1.310
24 thiophenylethanone 100                    7.318     7.315     0.003     0.041
24 thiophenylethanone 110                    6.377     6.313     0.064     1.008
24 thiophenylethanone 120                    5.162     5.080     0.082     1.610
24 thiophenylethanone 130                    3.918     3.829     0.089     2.325
24 thiophenylethanone 140                    2.805     2.710     0.095     3.518
24 thiophenylethanone 150                    1.903     1.802     0.101     5.626
24 thiophenylethanone 160                    1.263     1.153     0.110     9.557
24 thiophenylethanone 170                    0.890     0.775     0.115    14.820
24 thiophenylethanone 180                    0.767     0.653     0.114    17.395
25 imidazolylethanone -170                   8.319     8.189     0.130     1.587
25 imidazolylethanone -160                   8.696     8.568     0.128     1.498
25 imidazolylethanone -150                   9.274     9.156     0.118     1.284
25 imidazolylethanone -140                  10.011     9.904     0.107     1.084
25 imidazolylethanone -130                  10.819    10.730     0.089     0.828
25 imidazolylethanone -120                  11.605    11.533     0.072     0.625
25 imidazolylethanone -110                  12.189    12.162     0.027     0.221
25 imidazolylethanone -100                  12.386    12.409    -0.023    -0.186
25 imidazolylethanone -090                  12.032    12.053    -0.021    -0.178
25 imidazolylethanone -080                  10.846    10.827     0.019     0.179
25 imidazolylethanone -070                   9.048     9.001     0.047     0.522
25 imidazolylethanone -060                   6.995     6.943     0.052     0.751
25 imidazolylethanone -050                   4.991     4.946     0.045     0.916
25 imidazolylethanone -040                   3.212     3.183     0.029     0.919
25 imidazolylethanone -030                   1.801     1.785     0.016     0.886
25 imidazolylethanone -020                   0.794     0.787     0.007     0.838
25 imidazolylethanone -010                   0.192     0.191     0.001     0.327
25 imidazolylethanone 000                    0.000     0.000     0.000     0.000
25 imidazolylethanone 010                    0.191     0.191     0.000     0.206
25 imidazolylethanone 020                    0.793     0.787     0.006     0.794
25 imidazolylethanone 030                    1.803     1.785     0.018     1.005
25 imidazolylethanone 040                    3.212     3.183     0.029     0.911
25 imidazolylethanone 050                    4.996     4.946     0.050     1.014
25 imidazolylethanone 060                    6.995     6.943     0.052     0.752
25 imidazolylethanone 070                    9.049     9.001     0.048     0.528
25 imidazolylethanone 080                   10.847    10.827     0.020     0.181
25 imidazolylethanone 090                   12.033    12.053    -0.020    -0.169
25 imidazolylethanone 100                   12.384    12.409    -0.025    -0.197
25 imidazolylethanone 110                   12.188    12.162     0.026     0.213
25 imidazolylethanone 120                   11.603    11.533     0.070     0.608
25 imidazolylethanone 130                   10.820    10.730     0.090     0.840
25 imidazolylethanone 140                   10.011     9.904     0.107     1.082
25 imidazolylethanone 150                    9.272     9.156     0.116     1.268
25 imidazolylethanone 160                    8.698     8.568     0.130     1.518
25 imidazolylethanone 170                    8.319     8.189     0.130     1.589
25 imidazolylethanone 180                    8.193     8.058     0.135     1.681
26 me_imidazolylethanone -170               10.252    10.270    -0.018    -0.179
26 me_imidazolylethanone -160               10.172    10.228    -0.056    -0.550
26 me_imidazolylethanone -150               10.157    10.268    -0.111    -1.084
26 me_imidazolylethanone -140               10.309    10.477    -0.168    -1.602
26 me_imidazolylethanone -130               10.637    10.848    -0.211    -1.946
26 me_imidazolylethanone -120               10.819    11.019    -0.200    -1.811
26 me_imidazolylethanone -110               10.845    11.093    -0.248    -2.233
26 me_imidazolylethanone -100               10.930    11.186    -0.256    -2.290
26 me_imidazolylethanone -090               10.473    10.664    -0.191    -1.792
26 me_imidazolylethanone -080                9.309     9.396    -0.087    -0.924
26 me_imidazolylethanone -070                7.632     7.651    -0.019    -0.242
26 me_imidazolylethanone -060                5.789     5.776     0.013     0.233
26 me_imidazolylethanone -050                4.053     4.026     0.027     0.670
26 me_imidazolylethanone -040                2.565     2.545     0.020     0.768
26 me_imidazolylethanone -030                1.417     1.407     0.010     0.730
26 me_imidazolylethanone -020                0.623     0.618     0.005     0.832
26 me_imidazolylethanone -010                0.153     0.155    -0.002    -1.034
26 me_imidazolylethanone 000                 0.000     0.000     0.000     0.000
26 me_imidazolylethanone 010                 0.153     0.155    -0.002    -1.034
26 me_imidazolylethanone 020                 0.623     0.618     0.005     0.828
26 me_imidazolylethanone 030                 1.417     1.407     0.010     0.730
26 me_imidazolylethanone 040                 2.565     2.545     0.020     0.767
26 me_imidazolylethanone 050                 4.053     4.026     0.027     0.670
26 me_imidazolylethanone 060                 5.789     5.776     0.013     0.233
26 me_imidazolylethanone 070                 7.632     7.651    -0.019    -0.242
26 me_imidazolylethanone 080                 9.309     9.396    -0.087    -0.924
26 me_imidazolylethanone 090                10.473    10.664    -0.191    -1.792
26 me_imidazolylethanone 100                10.930    11.186    -0.256    -2.290
26 me_imidazolylethanone 110                10.845    11.093    -0.248    -2.233
26 me_imidazolylethanone 120                10.819    11.019    -0.200    -1.811
26 me_imidazolylethanone 130                10.637    10.848    -0.211    -1.946
26 me_imidazolylethanone 140                10.309    10.477    -0.168    -1.602
26 me_imidazolylethanone 150                10.157    10.268    -0.111    -1.084
26 me_imidazolylethanone 160                10.172    10.228    -0.056    -0.550
26 me_imidazolylethanone 170                10.252    10.270    -0.018    -0.180
26 me_imidazolylethanone 180                10.290    10.291    -0.001    -0.010
27 oxazolylethanone -170                     2.701     2.565     0.136     5.287
27 oxazolylethanone -160                     2.974     2.849     0.125     4.403
27 oxazolylethanone -150                     3.431     3.313     0.118     3.564
27 oxazolylethanone -140                     4.046     3.939     0.107     2.718
27 oxazolylethanone -130                     4.768     4.677     0.091     1.939
27 oxazolylethanone -120                     5.540     5.465     0.075     1.378
27 oxazolylethanone -110                     6.234     6.182     0.052     0.841
27 oxazolylethanone -100                     6.676     6.670     0.006     0.086
27 oxazolylethanone -090                     6.752     6.775    -0.023    -0.341
27 oxazolylethanone -080                     6.338     6.346    -0.008    -0.128
27 oxazolylethanone -070                     5.433     5.431     0.002     0.036
27 oxazolylethanone -060                     4.288     4.280     0.008     0.198
27 oxazolylethanone -050                     3.089     3.090    -0.001    -0.034
27 oxazolylethanone -040                     2.002     2.012    -0.010    -0.474
27 oxazolylethanone -030                     1.125     1.140    -0.015    -1.340
27 oxazolylethanone -020                     0.496     0.508    -0.012    -2.440
27 oxazolylethanone -010                     0.122     0.127    -0.005    -3.999
27 oxazolylethanone 000                      0.000     0.000     0.000     0.000
27 oxazolylethanone 010                      0.122     0.127    -0.005    -3.999
27 oxazolylethanone 020                      0.496     0.508    -0.012    -2.441
27 oxazolylethanone 030                      1.125     1.140    -0.015    -1.339
27 oxazolylethanone 040                      2.002     2.012    -0.010    -0.474
27 oxazolylethanone 050                      3.089     3.090    -0.001    -0.034
27 oxazolylethanone 060                      4.288     4.280     0.008     0.198
27 oxazolylethanone 070                      5.433     5.431     0.002     0.036
27 oxazolylethanone 080                      6.338     6.346    -0.008    -0.128
27 oxazolylethanone 090                      6.752     6.775    -0.023    -0.341
27 oxazolylethanone 100                      6.676     6.670     0.006     0.086
27 oxazolylethanone 110                      6.234     6.182     0.052     0.841
27 oxazolylethanone 120                      5.540     5.465     0.075     1.378
27 oxazolylethanone 130                      4.768     4.677     0.091     1.939
27 oxazolylethanone 140                      4.046     3.939     0.107     2.718
27 oxazolylethanone 150                      3.431     3.313     0.118     3.564
27 oxazolylethanone 160                      2.974     2.849     0.125     4.404
27 oxazolylethanone 170                      2.701     2.565     0.136     5.287
27 oxazolylethanone 180                      2.602     2.461     0.141     5.735
28 thiazolylethanone -170                    5.488     5.279     0.209     3.955
28 thiazolylethanone -160                    5.685     5.500     0.185     3.361
28 thiazolylethanone -150                    6.033     5.887     0.146     2.480
28 thiazolylethanone -140                    6.527     6.431     0.096     1.496
28 thiazolylethanone -130                    7.110     7.068     0.042     0.595
28 thiazolylethanone -120                    7.678     7.698    -0.020    -0.260
28 thiazolylethanone -110                    8.102     8.195    -0.093    -1.135
28 thiazolylethanone -100                    8.266     8.425    -0.159    -1.889
28 thiazolylethanone -090                    8.050     8.237    -0.187    -2.271
28 thiazolylethanone -080                    7.377     7.544    -0.167    -2.210
28 thiazolylethanone -070                    6.290     6.431    -0.141    -2.196
28 thiazolylethanone -060                    4.994     5.104    -0.110    -2.161
28 thiazolylethanone -050                    3.657     3.741    -0.084    -2.257
28 thiazolylethanone -040                    2.420     2.483    -0.063    -2.523
28 thiazolylethanone -030                    1.400     1.440    -0.040    -2.790
28 thiazolylethanone -020                    0.633     0.656    -0.023    -3.582
28 thiazolylethanone -010                    0.161     0.170    -0.009    -5.181
28 thiazolylethanone 000                     0.000     0.000     0.000     0.000
28 thiazolylethanone 010                     0.161     0.170    -0.009    -5.177
28 thiazolylethanone 020                     0.633     0.656    -0.023    -3.581
28 thiazolylethanone 030                     1.400     1.440    -0.040    -2.790
28 thiazolylethanone 040                     2.420     2.483    -0.063    -2.523
28 thiazolylethanone 050                     3.657     3.741    -0.084    -2.257
28 thiazolylethanone 060                     4.994     5.104    -0.110    -2.161
28 thiazolylethanone 070                     6.290     6.431    -0.141    -2.196
28 thiazolylethanone 080                     7.377     7.544    -0.167    -2.210
28 thiazolylethanone 090                     8.050     8.237    -0.187    -2.271
28 thiazolylethanone 100                     8.266     8.425    -0.159    -1.889
28 thiazolylethanone 110                     8.102     8.195    -0.093    -1.135
28 thiazolylethanone 120                     7.678     7.698    -0.020    -0.260
28 thiazolylethanone 130                     7.110     7.068     0.042     0.595
28 thiazolylethanone 140                     6.527     6.431     0.096     1.496
28 thiazolylethanone 150                     6.033     5.887     0.146     2.480
28 thiazolylethanone 160                     5.685     5.500     0.185     3.361
28 thiazolylethanone 170                     5.488     5.279     0.209     3.955
28 thiazolylethanone 180                     5.429     5.211     0.218     4.187
29 sulfonylthiazole -170                     5.137     5.035     0.102     2.021
29 sulfonylthiazole -160                     5.056     4.946     0.110     2.217
29 sulfonylthiazole -150                     4.872     4.757     0.115     2.412
29 sulfonylthiazole -140                     4.568     4.455     0.113     2.525
29 sulfonylthiazole -130                     4.123     4.012     0.111     2.762
29 sulfonylthiazole -120                     3.527     3.421     0.106     3.100
29 sulfonylthiazole -110                     2.812     2.706     0.106     3.904
29 sulfonylthiazole -100                     2.051     1.955     0.096     4.927
29 sulfonylthiazole -090                     1.335     1.254     0.081     6.485
29 sulfonylthiazole -080                     0.739     0.676     0.063     9.314
29 sulfonylthiazole -070                     0.309     0.261     0.048    18.262
29 sulfonylthiazole -060                     0.054     0.029     0.025    87.364
29 sulfonylthiazole -050                     0.000     0.000     0.000     0.000
29 sulfonylthiazole -040                     0.111     0.137    -0.026   -18.958
29 sulfonylthiazole -030                     0.328     0.380    -0.052   -13.796
29 sulfonylthiazole -020                     0.568     0.648    -0.080   -12.301
29 sulfonylthiazole -010                     0.757     0.857    -0.100   -11.642
29 sulfonylthiazole 000                      0.835     0.937    -0.102   -10.928
29 sulfonylthiazole 010                      0.757     0.857    -0.100   -11.695
29 sulfonylthiazole 020                      0.574     0.648    -0.074   -11.452
29 sulfonylthiazole 030                      0.326     0.380    -0.054   -14.176
29 sulfonylthiazole 040                      0.110     0.137    -0.027   -19.718
29 sulfonylthiazole 050                     -0.001     0.000    -0.001      -Inf
29 sulfonylthiazole 060                      0.055     0.029     0.026    89.590
29 sulfonylthiazole 070                      0.307     0.261     0.046    17.587
29 sulfonylthiazole 080                      0.742     0.676     0.066     9.708
29 sulfonylthiazole 090                      1.335     1.254     0.081     6.476
29 sulfonylthiazole 100                      2.053     1.955     0.098     4.996
29 sulfonylthiazole 110                      2.811     2.706     0.105     3.895
29 sulfonylthiazole 120                      3.528     3.421     0.107     3.135
29 sulfonylthiazole 130                      4.126     4.012     0.114     2.831
29 sulfonylthiazole 140                      4.563     4.455     0.108     2.433
29 sulfonylthiazole 150                      4.870     4.757     0.113     2.371
29 sulfonylthiazole 160                      5.056     4.946     0.110     2.224
29 sulfonylthiazole 170                      5.139     5.035     0.104     2.058
29 sulfonylthiazole 180                      5.117     5.031     0.086     1.716
30 sulfonamide -170                          3.927     4.484    -0.557   -12.428
30 sulfonamide -160                          3.968     3.889     0.079     2.039
30 sulfonamide -150                          3.374     3.290     0.084     2.554
30 sulfonamide -140                          2.887     2.802     0.085     3.046
30 sulfonamide -130                          2.558     2.452     0.106     4.311
30 sulfonamide -120                          1.677     1.798    -0.121    -6.755
30 sulfonamide -110                          0.860     0.902    -0.042    -4.676
30 sulfonamide -100                          0.260     0.266    -0.006    -2.397
30 sulfonamide -090                          0.000     0.000     0.000     0.000
30 sulfonamide -080                          0.165     0.170    -0.005    -2.942
30 sulfonamide -070                          0.790     0.819    -0.029    -3.561
30 sulfonamide -060                          1.704     1.815    -0.111    -6.094
30 sulfonamide -050                          2.627     2.537     0.090     3.531
30 sulfonamide -040                          3.026     2.952     0.074     2.490
30 sulfonamide -030                          3.554     3.481     0.073     2.103
30 sulfonamide -020                          4.146     4.070     0.076     1.869
30 sulfonamide -010                          3.921     4.481    -0.560   -12.492
30 sulfonamide 000                           3.979     4.559    -0.580   -12.721
30 sulfonamide 010                           3.927     4.481    -0.554   -12.373
30 sulfonamide 020                           4.148     4.070     0.078     1.908
30 sulfonamide 030                           3.550     3.481     0.069     1.987
30 sulfonamide 040                           3.025     2.952     0.073     2.459
30 sulfonamide 050                           2.632     2.537     0.095     3.741
30 sulfonamide 060                           1.706     1.815    -0.109    -5.997
30 sulfonamide 070                           0.787     0.819    -0.032    -3.966
30 sulfonamide 080                           0.166     0.170    -0.004    -2.316
30 sulfonamide 090                           0.001     0.000     0.001       Inf
30 sulfonamide 100                           0.258     0.266    -0.008    -2.867
30 sulfonamide 110                           0.862     0.902    -0.040    -4.410
30 sulfonamide 120                           1.675     1.798    -0.123    -6.866
30 sulfonamide 130                           2.551     2.452     0.099     4.043
30 sulfonamide 140                           2.886     2.802     0.084     3.001
30 sulfonamide 150                           3.374     3.290     0.084     2.561
30 sulfonamide 160                           3.972     3.889     0.083     2.134
30 sulfonamide 170                           3.930     4.484    -0.554   -12.364
30 sulfonamide 180                           3.976     4.557    -0.581   -12.750
31 N_phenylacetamide -170                    0.069     0.066     0.003     4.486
31 N_phenylacetamide -160                    0.154     0.153     0.001     0.928
31 N_phenylacetamide -150                    0.372     0.372     0.000     0.069
31 N_phenylacetamide -140                    0.707     0.720    -0.013    -1.740
31 N_phenylacetamide -130                    1.147     1.178    -0.031    -2.609
31 N_phenylacetamide -120                    1.713     1.758    -0.045    -2.581
31 N_phenylacetamide -110                    2.342     2.402    -0.060    -2.493
31 N_phenylacetamide -100                    2.086     2.604    -0.518   -19.880
31 N_phenylacetamide -090                    2.291     2.808    -0.517   -18.417
31 N_phenylacetamide -080                    2.079     2.596    -0.517   -19.901
31 N_phenylacetamide -070                    1.874     2.398    -0.524   -21.832
31 N_phenylacetamide -060                    1.668     1.715    -0.047    -2.734
31 N_phenylacetamide -050                    1.076     1.104    -0.028    -2.538
31 N_phenylacetamide -040                    0.632     0.641    -0.009    -1.368
31 N_phenylacetamide -030                    0.308     0.305     0.003     1.042
31 N_phenylacetamide -020                    0.090     0.085     0.005     6.314
31 N_phenylacetamide -010                    0.000     0.000     0.000     0.000
31 N_phenylacetamide 000                     0.092     0.091     0.001     1.370
31 N_phenylacetamide 010                    -0.000     0.000    -0.000      -Inf
31 N_phenylacetamide 020                     0.089     0.085     0.004     4.480
31 N_phenylacetamide 030                     0.306     0.305     0.001     0.181
31 N_phenylacetamide 040                     0.634     0.641    -0.007    -1.023
31 N_phenylacetamide 050                     1.076     1.104    -0.028    -2.548
31 N_phenylacetamide 060                     1.672     1.715    -0.043    -2.516
31 N_phenylacetamide 070                     1.875     2.398    -0.523   -21.809
31 N_phenylacetamide 080                     2.079     2.596    -0.517   -19.901
31 N_phenylacetamide 090                     2.291     2.808    -0.517   -18.425
31 N_phenylacetamide 100                     2.085     2.604    -0.519   -19.938
31 N_phenylacetamide 110                     2.341     2.402    -0.061    -2.526
31 N_phenylacetamide 120                     1.710     1.758    -0.048    -2.734
31 N_phenylacetamide 130                     1.145     1.178    -0.033    -2.805
31 N_phenylacetamide 140                     0.707     0.720    -0.013    -1.804
31 N_phenylacetamide 150                     0.374     0.372     0.002     0.669
31 N_phenylacetamide 160                     0.158     0.153     0.005     3.290
31 N_phenylacetamide 170                     0.068     0.066     0.002     3.366
31 N_phenylacetamide 180                     0.053     0.061    -0.008   -12.882
32 benzamide -170                            1.900     1.679     0.221    13.136
32 benzamide -160                            0.843     0.699     0.144    20.553
32 benzamide -150                            0.215     0.150     0.065    43.657
32 benzamide -140                            0.000     0.000     0.000     0.000
32 benzamide -130                            0.108     0.150    -0.042   -28.050
32 benzamide -120                            0.386     0.458    -0.072   -15.815
32 benzamide -110                            0.699     0.788    -0.089   -11.331
32 benzamide -100                            0.932     1.036    -0.104    -9.997
32 benzamide -090                            0.979     1.088    -0.109   -10.006
32 benzamide -080                            0.872     0.961    -0.089    -9.265
32 benzamide -070                            0.596     0.672    -0.076   -11.353
32 benzamide -060                            0.261     0.321    -0.060   -18.606
32 benzamide -050                            0.030     0.055    -0.025   -45.590
32 benzamide -040                            0.054     0.029     0.025    85.299
32 benzamide -030                            0.464     0.369     0.095    25.671
32 benzamide -020                            1.312     1.131     0.181    16.007
32 benzamide -010                            2.567     2.301     0.266    11.559
32 benzamide 000                             4.138     3.795     0.343     9.047
32 benzamide 010                             2.569     2.301     0.268    11.629
32 benzamide 020                             1.315     1.131     0.184    16.259
32 benzamide 030                             0.466     0.369     0.097    26.215
32 benzamide 040                             0.052     0.029     0.023    80.892
32 benzamide 050                             0.031     0.055    -0.024   -43.450
32 benzamide 060                             0.265     0.321    -0.056   -17.328
32 benzamide 070                             0.595     0.672    -0.077   -11.413
32 benzamide 080                             0.870     0.961    -0.091    -9.428
32 benzamide 090                             0.976     1.088    -0.112   -10.298
32 benzamide 100                             0.934     1.036    -0.102    -9.847
32 benzamide 110                             0.695     0.788    -0.093   -11.747
32 benzamide 120                             0.383     0.458    -0.075   -16.368
32 benzamide 130                             0.105     0.150    -0.045   -29.839
32 benzamide 140                             0.002     0.000     0.002       Inf
32 benzamide 150                             0.211     0.150     0.061    40.947
32 benzamide 160                             0.837     0.699     0.138    19.800
32 benzamide 170                             1.900     1.679     0.221    13.158
32 benzamide 180                             3.352     3.055     0.297     9.729
33 pyridinyl_acetamide -170                  0.086     0.078     0.008     9.832
33 pyridinyl_acetamide -160                  0.349     0.330     0.019     5.883
33 pyridinyl_acetamide -150                  0.792     0.755     0.037     4.964
33 pyridinyl_acetamide -140                  1.431     1.374     0.057     4.174
33 pyridinyl_acetamide -130                  2.278     2.197     0.081     3.699
33 pyridinyl_acetamide -120                  3.323     3.215     0.108     3.367
33 pyridinyl_acetamide -110                  4.513     4.379     0.134     3.058
33 pyridinyl_acetamide -100                  5.744     5.590     0.154     2.752
33 pyridinyl_acetamide -090                  6.872     6.703     0.169     2.523
33 pyridinyl_acetamide -080                  6.990     7.239    -0.249    -3.435
33 pyridinyl_acetamide -070                  6.109     6.369    -0.260    -4.081
33 pyridinyl_acetamide -060                  5.306     5.590    -0.284    -5.073
33 pyridinyl_acetamide -050                  4.658     4.973    -0.315    -6.329
33 pyridinyl_acetamide -040                  4.210     4.550    -0.340    -7.479
33 pyridinyl_acetamide -030                  3.941     4.298    -0.357    -8.306
33 pyridinyl_acetamide -020                  3.817     4.184    -0.367    -8.764
33 pyridinyl_acetamide -010                  3.775     4.149    -0.374    -9.011
33 pyridinyl_acetamide 000                   3.755     4.132    -0.377    -9.117
33 pyridinyl_acetamide 010                   3.775     4.149    -0.374    -9.011
33 pyridinyl_acetamide 020                   3.817     4.184    -0.367    -8.772
33 pyridinyl_acetamide 030                   3.941     4.298    -0.357    -8.306
33 pyridinyl_acetamide 040                   4.210     4.550    -0.340    -7.478
33 pyridinyl_acetamide 050                   4.658     4.973    -0.315    -6.329
33 pyridinyl_acetamide 060                   5.306     5.590    -0.284    -5.073
33 pyridinyl_acetamide 070                   6.109     6.369    -0.260    -4.081
33 pyridinyl_acetamide 080                   6.990     7.239    -0.249    -3.434
33 pyridinyl_acetamide 090                   6.872     6.703     0.169     2.523
33 pyridinyl_acetamide 100                   5.744     5.590     0.154     2.752
33 pyridinyl_acetamide 110                   4.513     4.379     0.134     3.060
33 pyridinyl_acetamide 120                   3.323     3.215     0.108     3.360
33 pyridinyl_acetamide 130                   2.278     2.197     0.081     3.698
33 pyridinyl_acetamide 140                   1.431     1.374     0.057     4.173
33 pyridinyl_acetamide 150                   0.792     0.755     0.037     4.962
33 pyridinyl_acetamide 160                   0.349     0.330     0.019     5.885
33 pyridinyl_acetamide 170                   0.086     0.078     0.008     9.808
33 pyridinyl_acetamide 180                   0.000     0.000     0.000     0.000
34 pyrimidinyl_acetamide -170                0.041     0.036     0.005    13.320
34 pyrimidinyl_acetamide -160                0.262     0.227     0.035    15.454
34 pyrimidinyl_acetamide -150                0.731     0.650     0.081    12.478
34 pyrimidinyl_acetamide -140                1.415     1.286     0.129    10.026
34 pyrimidinyl_acetamide -130                2.332     2.151     0.181     8.412
34 pyrimidinyl_acetamide -120                3.475     3.243     0.232     7.155
34 pyrimidinyl_acetamide -110                4.789     4.513     0.276     6.107
34 pyrimidinyl_acetamide -100                6.204     5.880     0.324     5.518
34 pyrimidinyl_acetamide -090                7.449     7.097     0.352     4.966
34 pyrimidinyl_acetamide -080                5.991     5.653     0.338     5.976
34 pyrimidinyl_acetamide -070                4.509     4.215     0.294     6.973
34 pyrimidinyl_acetamide -060                3.174     2.934     0.240     8.182
34 pyrimidinyl_acetamide -050                2.071     1.889     0.182     9.622
34 pyrimidinyl_acetamide -040                1.219     1.097     0.122    11.142
34 pyrimidinyl_acetamide -030                0.603     0.533     0.070    13.181
34 pyrimidinyl_acetamide -020                0.195     0.168     0.027    15.888
34 pyrimidinyl_acetamide -010                0.031     0.029     0.002     8.421
34 pyrimidinyl_acetamide 000                 0.000     0.000     0.000     0.000
34 pyrimidinyl_acetamide 010                 0.031     0.029     0.002     8.507
34 pyrimidinyl_acetamide 020                 0.195     0.168     0.027    15.891
34 pyrimidinyl_acetamide 030                 0.603     0.533     0.070    13.180
34 pyrimidinyl_acetamide 040                 1.219     1.097     0.122    11.142
34 pyrimidinyl_acetamide 050                 2.071     1.889     0.182     9.623
34 pyrimidinyl_acetamide 060                 3.174     2.934     0.240     8.182
34 pyrimidinyl_acetamide 070                 4.509     4.215     0.294     6.973
34 pyrimidinyl_acetamide 080                 5.991     5.653     0.338     5.976
34 pyrimidinyl_acetamide 090                 7.449     7.097     0.352     4.966
34 pyrimidinyl_acetamide 100                 6.204     5.880     0.324     5.518
34 pyrimidinyl_acetamide 110                 4.789     4.513     0.276     6.107
34 pyrimidinyl_acetamide 120                 3.475     3.243     0.232     7.155
34 pyrimidinyl_acetamide 130                 2.332     2.151     0.181     8.412
34 pyrimidinyl_acetamide 140                 1.415     1.286     0.129    10.026
34 pyrimidinyl_acetamide 150                 0.731     0.650     0.081    12.479
34 pyrimidinyl_acetamide 160                 0.262     0.227     0.035    15.479
34 pyrimidinyl_acetamide 170                 0.041     0.036     0.005    13.337
34 pyrimidinyl_acetamide 180                 0.005     0.003     0.002    52.066
35 pyridinyl_urea -170                       2.108     1.903     0.205    10.775
35 pyridinyl_urea -160                       2.246     2.015     0.231    11.441
35 pyridinyl_urea -150                       2.551     2.285     0.266    11.660
35 pyridinyl_urea -140                       3.057     2.749     0.308    11.190
35 pyridinyl_urea -130                       3.794     3.440     0.354    10.296
35 pyridinyl_urea -120                       4.759     4.360     0.399     9.149
35 pyridinyl_urea -110                       5.906     5.463     0.443     8.108
35 pyridinyl_urea -100                       7.131     6.647     0.484     7.286
35 pyridinyl_urea -090                       7.696     7.554     0.142     1.882
35 pyridinyl_urea -080                       5.778     5.481     0.297     5.413
35 pyridinyl_urea -070                       4.267     4.001     0.266     6.656
35 pyridinyl_urea -060                       2.946     2.719     0.227     8.344
35 pyridinyl_urea -050                       1.868     1.696     0.172    10.136
35 pyridinyl_urea -040                       1.045     0.929     0.116    12.539
35 pyridinyl_urea -030                       0.467     0.401     0.066    16.476
35 pyridinyl_urea -020                       0.096     0.074     0.022    30.288
35 pyridinyl_urea -010                       0.000     0.000     0.000     0.000
35 pyridinyl_urea 000                        0.039     0.026     0.013    51.324
35 pyridinyl_urea 010                        0.001     0.000     0.001       Inf
35 pyridinyl_urea 020                        0.096     0.074     0.022    29.214
35 pyridinyl_urea 030                        0.467     0.401     0.066    16.578
35 pyridinyl_urea 040                        1.047     0.929     0.118    12.676
35 pyridinyl_urea 050                        1.870     1.696     0.174    10.289
35 pyridinyl_urea 060                        2.946     2.719     0.227     8.332
35 pyridinyl_urea 070                        4.268     4.001     0.267     6.668
35 pyridinyl_urea 080                        5.777     5.481     0.296     5.405
35 pyridinyl_urea 090                        7.699     7.554     0.145     1.922
35 pyridinyl_urea 100                        7.131     6.647     0.484     7.287
35 pyridinyl_urea 110                        5.907     5.463     0.444     8.125
35 pyridinyl_urea 120                        4.759     4.360     0.399     9.147
35 pyridinyl_urea 130                        3.793     3.440     0.353    10.255
35 pyridinyl_urea 140                        3.057     2.749     0.308    11.205
35 pyridinyl_urea 150                        2.552     2.285     0.267    11.698
35 pyridinyl_urea 160                        2.248     2.015     0.233    11.550
35 pyridinyl_urea 170                        2.110     1.903     0.207    10.868
35 pyridinyl_urea 180                        2.260     2.326    -0.066    -2.856
36 pyrrollyacetamide -170                    0.174     0.164     0.010     6.317
36 pyrrollyacetamide -160                    0.553     0.553    -0.000    -0.024
36 pyrrollyacetamide -150                    1.127     1.160    -0.033    -2.818
36 pyrrollyacetamide -140                    1.875     1.957    -0.082    -4.212
36 pyrrollyacetamide -130                    2.695     2.842    -0.147    -5.184
36 pyrrollyacetamide -120                    3.449     3.655    -0.206    -5.641
36 pyrrollyacetamide -110                    3.459     3.954    -0.495   -12.508
36 pyrrollyacetamide -100                    3.224     3.734    -0.510   -13.646
36 pyrrollyacetamide -090                    3.093     3.605    -0.512   -14.190
36 pyrrollyacetamide -080                    3.070     3.556    -0.486   -13.676
36 pyrrollyacetamide -070                    3.184     3.640    -0.456   -12.520
36 pyrrollyacetamide -060                    3.463     3.884    -0.421   -10.832
36 pyrrollyacetamide -050                    3.892     4.283    -0.391    -9.132
36 pyrrollyacetamide -040                    4.455     4.826    -0.371    -7.692
36 pyrrollyacetamide -030                    5.114     5.478    -0.364    -6.649
36 pyrrollyacetamide -020                    5.828     6.197    -0.369    -5.952
36 pyrrollyacetamide -010                    6.493     6.503    -0.010    -0.159
36 pyrrollyacetamide 000                     6.576     6.570     0.006     0.094
36 pyrrollyacetamide 010                     6.493     6.503    -0.010    -0.159
36 pyrrollyacetamide 020                     5.827     6.197    -0.370    -5.974
36 pyrrollyacetamide 030                     5.114     5.478    -0.364    -6.649
36 pyrrollyacetamide 040                     4.455     4.826    -0.371    -7.692
36 pyrrollyacetamide 050                     3.892     4.283    -0.391    -9.132
36 pyrrollyacetamide 060                     3.463     3.884    -0.421   -10.832
36 pyrrollyacetamide 070                     3.184     3.640    -0.456   -12.520
36 pyrrollyacetamide 080                     3.070     3.556    -0.486   -13.676
36 pyrrollyacetamide 090                     3.093     3.605    -0.512   -14.190
36 pyrrollyacetamide 100                     3.224     3.734    -0.510   -13.646
36 pyrrollyacetamide 110                     3.459     3.954    -0.495   -12.508
36 pyrrollyacetamide 120                     3.449     3.655    -0.206    -5.641
36 pyrrollyacetamide 130                     2.695     2.842    -0.147    -5.184
36 pyrrollyacetamide 140                     1.875     1.957    -0.082    -4.211
36 pyrrollyacetamide 150                     1.127     1.160    -0.033    -2.818
36 pyrrollyacetamide 160                     0.553     0.553    -0.000    -0.023
36 pyrrollyacetamide 170                     0.174     0.164     0.010     6.313
36 pyrrollyacetamide 180                     0.000     0.000     0.000     0.000
37 furanylacetamide -170                     5.689     5.689     0.000     0.005
37 furanylacetamide -160                     5.164     5.107     0.057     1.125
37 furanylacetamide -150                     4.500     4.426     0.074     1.663
37 furanylacetamide -140                     3.868     3.795     0.073     1.933
37 furanylacetamide -130                     3.349     3.283     0.066     2.005
37 furanylacetamide -120                     2.970     2.923     0.047     1.625
37 furanylacetamide -110                     2.745     2.708     0.037     1.364
37 furanylacetamide -100                     2.641     2.616     0.025     0.961
37 furanylacetamide -090                     2.619     2.606     0.013     0.514
37 furanylacetamide -080                     2.631     2.620     0.011     0.404
37 furanylacetamide -070                     2.587     2.583     0.004     0.165
37 furanylacetamide -060                     2.389     2.379     0.010     0.424
37 furanylacetamide -050                     1.957     1.945     0.012     0.606
37 furanylacetamide -040                     1.389     1.376     0.013     0.952
37 furanylacetamide -030                     0.842     0.825     0.017     2.050
37 furanylacetamide -020                     0.405     0.394     0.011     2.857
37 furanylacetamide -010                     0.123     0.119     0.004     3.595
37 furanylacetamide 000                      0.000     0.000     0.000     0.000
37 furanylacetamide 010                      0.123     0.119     0.004     3.580
37 furanylacetamide 020                      0.405     0.394     0.011     2.864
37 furanylacetamide 030                      0.842     0.825     0.017     2.050
37 furanylacetamide 040                      1.389     1.376     0.013     0.952
37 furanylacetamide 050                      1.957     1.945     0.012     0.606
37 furanylacetamide 060                      2.389     2.379     0.010     0.424
37 furanylacetamide 070                      2.587     2.583     0.004     0.165
37 furanylacetamide 080                      2.631     2.620     0.011     0.404
37 furanylacetamide 090                      2.619     2.606     0.013     0.513
37 furanylacetamide 100                      2.641     2.616     0.025     0.961
37 furanylacetamide 110                      2.745     2.708     0.037     1.364
37 furanylacetamide 120                      2.970     2.923     0.047     1.625
37 furanylacetamide 130                      3.349     3.283     0.066     2.005
37 furanylacetamide 140                      3.868     3.795     0.073     1.933
37 furanylacetamide 150                      4.500     4.426     0.074     1.662
37 furanylacetamide 160                      5.164     5.107     0.057     1.125
37 furanylacetamide 170                      5.689     5.689     0.000     0.005
37 furanylacetamide 180                      5.866     5.943    -0.077    -1.294
38 thiophenylacetamide -170                  0.178     0.184    -0.006    -3.373
38 thiophenylacetamide -160                  0.516     0.544    -0.028    -5.130
38 thiophenylacetamide -150                  1.097     1.166    -0.069    -5.895
38 thiophenylacetamide -140                  1.731     1.840    -0.109    -5.925
38 thiophenylacetamide -130                  1.909     2.279    -0.370   -16.256
38 thiophenylacetamide -120                  1.571     1.975    -0.404   -20.451
38 thiophenylacetamide -110                  1.331     1.770    -0.439   -24.823
38 thiophenylacetamide -100                  1.174     1.644    -0.470   -28.571
38 thiophenylacetamide -090                  1.082     1.554    -0.472   -30.363
38 thiophenylacetamide -080                  1.069     1.559    -0.490   -31.454
38 thiophenylacetamide -070                  1.177     1.668    -0.491   -29.415
38 thiophenylacetamide -060                  1.405     1.881    -0.476   -25.284
38 thiophenylacetamide -050                  1.740     2.191    -0.451   -20.591
38 thiophenylacetamide -040                  2.004     2.057    -0.053    -2.565
38 thiophenylacetamide -030                  1.694     1.724    -0.030    -1.722
38 thiophenylacetamide -020                  1.474     1.487    -0.013    -0.906
38 thiophenylacetamide -010                  1.364     1.367    -0.003    -0.210
38 thiophenylacetamide 000                   1.334     1.328     0.006     0.475
38 thiophenylacetamide 010                   1.362     1.367    -0.005    -0.367
38 thiophenylacetamide 020                   1.472     1.487    -0.015    -1.033
38 thiophenylacetamide 030                   1.692     1.724    -0.032    -1.828
38 thiophenylacetamide 040                   2.007     2.057    -0.050    -2.450
38 thiophenylacetamide 050                   1.741     2.191    -0.450   -20.543
38 thiophenylacetamide 060                   1.403     1.881    -0.478   -25.413
38 thiophenylacetamide 070                   1.176     1.668    -0.492   -29.512
38 thiophenylacetamide 080                   1.067     1.559    -0.492   -31.549
38 thiophenylacetamide 090                   1.081     1.554    -0.473   -30.444
38 thiophenylacetamide 100                   1.172     1.644    -0.472   -28.695
38 thiophenylacetamide 110                   1.327     1.770    -0.443   -25.050
38 thiophenylacetamide 120                   1.573     1.975    -0.402   -20.361
38 thiophenylacetamide 130                   1.908     2.279    -0.371   -16.282
38 thiophenylacetamide 140                   1.731     1.840    -0.109    -5.922
38 thiophenylacetamide 150                   1.101     1.166    -0.065    -5.553
38 thiophenylacetamide 160                   0.517     0.544    -0.027    -5.022
38 thiophenylacetamide 170                   0.177     0.184    -0.007    -4.021
38 thiophenylacetamide 180                   0.000     0.000     0.000     0.000
39 imidazolylacetamide -170                  0.210     0.203     0.007     3.303
39 imidazolylacetamide -160                  0.687     0.679     0.008     1.131
39 imidazolylacetamide -150                  1.435     1.444    -0.009    -0.646
39 imidazolylacetamide -140                  2.441     2.478    -0.037    -1.489
39 imidazolylacetamide -130                  3.639     3.709    -0.070    -1.880
39 imidazolylacetamide -120                  4.892     5.003    -0.111    -2.218
39 imidazolylacetamide -110                  6.052     6.178    -0.126    -2.040
39 imidazolylacetamide -100                  7.022     7.130    -0.108    -1.517
39 imidazolylacetamide -090                  7.396     7.820    -0.424    -5.424
39 imidazolylacetamide -080                  7.267     7.667    -0.400    -5.218
39 imidazolylacetamide -070                  7.186     7.548    -0.362    -4.796
39 imidazolylacetamide -060                  7.174     7.503    -0.329    -4.391
39 imidazolylacetamide -050                  7.231     7.541    -0.310    -4.104
39 imidazolylacetamide -040                  7.331     7.639    -0.308    -4.032
39 imidazolylacetamide -030                  7.466     7.790    -0.324    -4.155
39 imidazolylacetamide -020                  7.647     7.988    -0.341    -4.265
39 imidazolylacetamide -010                  7.844     8.214    -0.370    -4.508
39 imidazolylacetamide 000                   8.028     8.429    -0.401    -4.759
39 imidazolylacetamide 010                   7.844     8.214    -0.370    -4.508
39 imidazolylacetamide 020                   7.647     7.988    -0.341    -4.265
39 imidazolylacetamide 030                   7.466     7.790    -0.324    -4.155
39 imidazolylacetamide 040                   7.331     7.639    -0.308    -4.032
39 imidazolylacetamide 050                   7.231     7.541    -0.310    -4.104
39 imidazolylacetamide 060                   7.174     7.503    -0.329    -4.391
39 imidazolylacetamide 070                   7.186     7.548    -0.362    -4.796
39 imidazolylacetamide 080                   7.267     7.667    -0.400    -5.218
39 imidazolylacetamide 090                   7.395     7.820    -0.425    -5.439
39 imidazolylacetamide 100                   7.022     7.130    -0.108    -1.517
39 imidazolylacetamide 110                   6.052     6.178    -0.126    -2.040
39 imidazolylacetamide 120                   4.892     5.003    -0.111    -2.218
39 imidazolylacetamide 130                   3.639     3.709    -0.070    -1.880
39 imidazolylacetamide 140                   2.441     2.478    -0.037    -1.489
39 imidazolylacetamide 150                   1.435     1.444    -0.009    -0.645
39 imidazolylacetamide 160                   0.687     0.679     0.008     1.131
39 imidazolylacetamide 170                   0.210     0.203     0.007     3.297
39 imidazolylacetamide 180                   0.000     0.000     0.000     0.000
40 me_imidazolylacetamide -170               3.594     3.550     0.044     1.241
40 me_imidazolylacetamide -160               2.619     2.563     0.056     2.177
40 me_imidazolylacetamide -150               1.556     1.502     0.054     3.562
40 me_imidazolylacetamide -140               0.702     0.657     0.045     6.891
40 me_imidazolylacetamide -130               0.168     0.161     0.007     4.580
40 me_imidazolylacetamide -120               0.000     0.000     0.000     0.000
40 me_imidazolylacetamide -110               0.238     0.233     0.005     2.174
40 me_imidazolylacetamide -100               0.861     0.832     0.029     3.432
40 me_imidazolylacetamide -090               1.771     1.712     0.059     3.468
40 me_imidazolylacetamide -080               1.606     2.004    -0.398   -19.862
40 me_imidazolylacetamide -070               1.672     2.021    -0.349   -17.278
40 me_imidazolylacetamide -060               1.729     2.050    -0.321   -15.662
40 me_imidazolylacetamide -050               1.836     2.135    -0.299   -14.008
40 me_imidazolylacetamide -040               1.968     2.273    -0.305   -13.422
40 me_imidazolylacetamide -030               2.146     2.473    -0.327   -13.223
40 me_imidazolylacetamide -020               2.370     2.731    -0.361   -13.210
40 me_imidazolylacetamide -010               2.630     3.030    -0.400   -13.204
40 me_imidazolylacetamide 000                2.856     3.303    -0.447   -13.524
40 me_imidazolylacetamide 010                2.630     3.030    -0.400   -13.204
40 me_imidazolylacetamide 020                2.370     2.731    -0.361   -13.210
40 me_imidazolylacetamide 030                2.146     2.473    -0.327   -13.223
40 me_imidazolylacetamide 040                1.968     2.273    -0.305   -13.422
40 me_imidazolylacetamide 050                1.836     2.135    -0.299   -14.008
40 me_imidazolylacetamide 060                1.729     2.050    -0.321   -15.660
40 me_imidazolylacetamide 070                1.672     2.021    -0.349   -17.278
40 me_imidazolylacetamide 080                1.606     2.004    -0.398   -19.861
40 me_imidazolylacetamide 090                1.771     1.712     0.059     3.468
40 me_imidazolylacetamide 100                0.861     0.832     0.029     3.434
40 me_imidazolylacetamide 110                0.238     0.233     0.005     2.174
40 me_imidazolylacetamide 120                0.000     0.000     0.000       Inf
40 me_imidazolylacetamide 130                0.168     0.161     0.007     4.592
40 me_imidazolylacetamide 140                0.702     0.657     0.045     6.889
40 me_imidazolylacetamide 150                1.555     1.502     0.053     3.561
40 me_imidazolylacetamide 160                2.619     2.563     0.056     2.177
40 me_imidazolylacetamide 170                3.594     3.550     0.044     1.240
40 me_imidazolylacetamide 180                3.979     3.969     0.010     0.244
41 oxazolylacetamide -170                    1.518     1.331     0.187    14.013
41 oxazolylacetamide -160                    1.522     1.328     0.194    14.641
41 oxazolylacetamide -150                    1.589     1.379     0.210    15.199
41 oxazolylacetamide -140                    1.750     1.525     0.225    14.778
41 oxazolylacetamide -130                    2.001     1.764     0.237    13.418
41 oxazolylacetamide -120                    2.323     2.078     0.245    11.794
41 oxazolylacetamide -110                    2.689     2.450     0.239     9.760
41 oxazolylacetamide -100                    3.073     2.856     0.217     7.586
41 oxazolylacetamide -090                    3.404     3.230     0.174     5.395
41 oxazolylacetamide -080                    3.227     3.093     0.134     4.330
41 oxazolylacetamide -070                    2.636     2.495     0.141     5.669
41 oxazolylacetamide -060                    1.991     1.874     0.117     6.264
41 oxazolylacetamide -050                    1.353     1.272     0.081     6.395
41 oxazolylacetamide -040                    0.801     0.756     0.045     5.984
41 oxazolylacetamide -030                    0.392     0.375     0.017     4.446
41 oxazolylacetamide -020                    0.188     0.189    -0.001    -0.464
41 oxazolylacetamide -010                    0.079     0.084    -0.005    -6.383
41 oxazolylacetamide 000                     0.000     0.000     0.000     0.000
41 oxazolylacetamide 010                     0.079     0.084    -0.005    -6.398
41 oxazolylacetamide 020                     0.188     0.189    -0.001    -0.467
41 oxazolylacetamide 030                     0.392     0.375     0.017     4.446
41 oxazolylacetamide 040                     0.801     0.756     0.045     5.983
41 oxazolylacetamide 050                     1.353     1.272     0.081     6.395
41 oxazolylacetamide 060                     1.991     1.874     0.117     6.264
41 oxazolylacetamide 070                     2.636     2.495     0.141     5.669
41 oxazolylacetamide 080                     3.227     3.093     0.134     4.330
41 oxazolylacetamide 090                     3.404     3.230     0.174     5.395
41 oxazolylacetamide 100                     3.073     2.856     0.217     7.586
41 oxazolylacetamide 110                     2.689     2.450     0.239     9.760
41 oxazolylacetamide 120                     2.323     2.078     0.245    11.794
41 oxazolylacetamide 130                     2.001     1.764     0.237    13.418
41 oxazolylacetamide 140                     1.750     1.525     0.225    14.778
41 oxazolylacetamide 150                     1.589     1.379     0.210    15.199
41 oxazolylacetamide 160                     1.522     1.328     0.194    14.640
41 oxazolylacetamide 170                     1.518     1.331     0.187    14.014
41 oxazolylacetamide 180                     1.306     1.120     0.186    16.628
42 thiazolylacetamide -170                   0.233     0.209     0.024    11.458
42 thiazolylacetamide -160                   0.716     0.712     0.004     0.537
42 thiazolylacetamide -150                   1.525     1.534    -0.009    -0.555
42 thiazolylacetamide -140                   2.554     2.578    -0.024    -0.935
42 thiazolylacetamide -130                   3.685     3.717    -0.032    -0.853
42 thiazolylacetamide -120                   4.772     4.808    -0.036    -0.740
42 thiazolylacetamide -110                   5.719     5.749    -0.030    -0.521
42 thiazolylacetamide -100                   6.494     6.506    -0.012    -0.190
42 thiazolylacetamide -090                   6.469     6.822    -0.353    -5.172
42 thiazolylacetamide -080                   6.320     6.681    -0.361    -5.408
42 thiazolylacetamide -070                   6.084     6.427    -0.343    -5.343
42 thiazolylacetamide -060                   5.835     6.161    -0.326    -5.295
42 thiazolylacetamide -050                   5.489     5.812    -0.323    -5.551
42 thiazolylacetamide -040                   5.084     5.417    -0.333    -6.139
42 thiazolylacetamide -030                   4.773     5.120    -0.347    -6.782
42 thiazolylacetamide -020                   4.593     4.951    -0.358    -7.231
42 thiazolylacetamide -010                   4.376     4.748    -0.372    -7.839
42 thiazolylacetamide 000                    4.495     4.854    -0.359    -7.386
42 thiazolylacetamide 010                    4.376     4.748    -0.372    -7.839
42 thiazolylacetamide 020                    4.593     4.951    -0.358    -7.232
42 thiazolylacetamide 030                    4.773     5.120    -0.347    -6.782
42 thiazolylacetamide 040                    5.084     5.417    -0.333    -6.139
42 thiazolylacetamide 050                    5.489     5.812    -0.323    -5.551
42 thiazolylacetamide 060                    5.835     6.161    -0.326    -5.295
42 thiazolylacetamide 070                    6.084     6.427    -0.343    -5.343
42 thiazolylacetamide 080                    6.320     6.681    -0.361    -5.408
42 thiazolylacetamide 090                    6.469     6.822    -0.353    -5.172
42 thiazolylacetamide 100                    6.494     6.506    -0.012    -0.190
42 thiazolylacetamide 110                    5.719     5.749    -0.030    -0.521
42 thiazolylacetamide 120                    4.772     4.808    -0.036    -0.740
42 thiazolylacetamide 130                    3.685     3.717    -0.032    -0.853
42 thiazolylacetamide 140                    2.554     2.578    -0.024    -0.934
42 thiazolylacetamide 150                    1.525     1.534    -0.009    -0.556
42 thiazolylacetamide 160                    0.716     0.712     0.004     0.539
42 thiazolylacetamide 170                    0.233     0.209     0.024    11.455
42 thiazolylacetamide 180                    0.000     0.000     0.000     0.000
43 biphenyl -170                             2.144     1.863     0.281    15.095
43 biphenyl -160                             1.107     0.923     0.184    19.962
43 biphenyl -150                             0.307     0.231     0.076    32.901
43 biphenyl -140                             0.000     0.000     0.000     0.000
43 biphenyl -130                             0.162     0.206    -0.044   -21.283
43 biphenyl -120                             0.658     0.720    -0.062    -8.580
43 biphenyl -110                             1.289     1.346    -0.057    -4.219
43 biphenyl -100                             1.821     1.871    -0.050    -2.690
43 biphenyl -090                             2.022     2.068    -0.046    -2.223
43 biphenyl -080                             1.828     1.877    -0.049    -2.608
43 biphenyl -070                             1.292     1.351    -0.059    -4.352
43 biphenyl -060                             0.664     0.724    -0.060    -8.352
43 biphenyl -050                             0.161     0.207    -0.046   -22.087
43 biphenyl -040                             0.008     0.006     0.002    30.637
43 biphenyl -030                             0.348     0.263     0.085    32.385
43 biphenyl -020                             1.191     0.994     0.197    19.848
43 biphenyl -010                             2.237     1.938     0.299    15.428
43 biphenyl 000                              2.996     2.633     0.363    13.804
43 biphenyl 010                              2.237     1.938     0.299    15.436
43 biphenyl 020                              1.191     0.994     0.197    19.818
43 biphenyl 030                              0.348     0.263     0.085    32.488
43 biphenyl 040                              0.009     0.006     0.003    42.978
43 biphenyl 050                              0.161     0.207    -0.046   -22.056
43 biphenyl 060                              0.663     0.724    -0.061    -8.388
43 biphenyl 070                              1.292     1.351    -0.059    -4.353
43 biphenyl 080                              1.828     1.877    -0.049    -2.618
43 biphenyl 090                              2.022     2.068    -0.046    -2.222
43 biphenyl 100                              1.821     1.871    -0.050    -2.691
43 biphenyl 110                              1.289     1.346    -0.057    -4.205
43 biphenyl 120                              0.658     0.720    -0.062    -8.587
43 biphenyl 130                              0.162     0.206    -0.044   -21.569
43 biphenyl 140                             -0.001     0.000    -0.001      -Inf
43 biphenyl 150                              0.307     0.231     0.076    32.964
43 biphenyl 160                              1.107     0.923     0.184    19.970
43 biphenyl 170                              2.144     1.863     0.281    15.093
43 biphenyl 180                              2.858     2.529     0.329    13.028
44 phenylpyridine -170                       0.402     0.277     0.125    45.016
44 phenylpyridine -160                       0.077     0.007     0.070   996.349
44 phenylpyridine -150                       0.000     0.000     0.000     0.000
44 phenylpyridine -140                       0.259     0.328    -0.069   -21.115
44 phenylpyridine -130                       0.877     0.989    -0.112   -11.354
44 phenylpyridine -120                       1.719     1.860    -0.141    -7.561
44 phenylpyridine -110                       2.592     2.737    -0.145    -5.296
44 phenylpyridine -100                       3.250     3.397    -0.147    -4.319
44 phenylpyridine -090                       3.496     3.634    -0.138    -3.800
44 phenylpyridine -080                       3.244     3.384    -0.140    -4.130
44 phenylpyridine -070                       2.581     2.723    -0.142    -5.205
44 phenylpyridine -060                       1.718     1.854    -0.136    -7.323
44 phenylpyridine -050                       0.875     0.991    -0.116   -11.671
44 phenylpyridine -040                       0.264     0.334    -0.070   -20.862
44 phenylpyridine -030                       0.007     0.012    -0.005   -39.675
44 phenylpyridine -020                       0.112     0.048     0.064   133.581
44 phenylpyridine -010                       0.462     0.334     0.128    38.241
44 phenylpyridine 000                        0.780     0.618     0.162    26.177
44 phenylpyridine 010                        0.462     0.334     0.128    38.273
44 phenylpyridine 020                        0.112     0.048     0.064   133.699
44 phenylpyridine 030                        0.007     0.012    -0.005   -40.251
44 phenylpyridine 040                        0.264     0.334    -0.070   -20.896
44 phenylpyridine 050                        0.875     0.991    -0.116   -11.685
44 phenylpyridine 060                        1.718     1.854    -0.136    -7.321
44 phenylpyridine 070                        2.581     2.723    -0.142    -5.209
44 phenylpyridine 080                        3.245     3.384    -0.139    -4.121
44 phenylpyridine 090                        3.496     3.634    -0.138    -3.805
44 phenylpyridine 100                        3.250     3.397    -0.147    -4.313
44 phenylpyridine 110                        2.592     2.737    -0.145    -5.292
44 phenylpyridine 120                        1.720     1.860    -0.140    -7.544
44 phenylpyridine 130                        0.877     0.989    -0.112   -11.375
44 phenylpyridine 140                        0.258     0.328    -0.070   -21.297
44 phenylpyridine 150                       -0.000     0.000    -0.000      -Inf
44 phenylpyridine 160                        0.077     0.007     0.070   993.390
44 phenylpyridine 170                        0.402     0.277     0.125    44.989
44 phenylpyridine 180                        0.722     0.562     0.160    28.405
45 phenylpyrimidine -170                     0.204     0.207    -0.003    -1.516
45 phenylpyrimidine -160                     0.358     0.392    -0.034    -8.750
45 phenylpyrimidine -150                     0.849     0.918    -0.069    -7.507
45 phenylpyrimidine -140                     1.649     1.746    -0.097    -5.582
45 phenylpyrimidine -130                     2.700     2.830    -0.130    -4.604
45 phenylpyrimidine -120                     3.902     4.056    -0.154    -3.788
45 phenylpyrimidine -110                     5.043     5.211    -0.168    -3.233
45 phenylpyrimidine -100                     5.890     6.052    -0.162    -2.679
45 phenylpyrimidine -090                     6.185     6.348    -0.163    -2.565
45 phenylpyrimidine -080                     5.885     6.053    -0.168    -2.769
45 phenylpyrimidine -070                     5.066     5.230    -0.164    -3.137
45 phenylpyrimidine -060                     3.927     4.084    -0.157    -3.836
45 phenylpyrimidine -050                     2.725     2.858    -0.133    -4.641
45 phenylpyrimidine -040                     1.662     1.759    -0.097    -5.533
45 phenylpyrimidine -030                     0.854     0.920    -0.066    -7.149
45 phenylpyrimidine -020                     0.358     0.392    -0.034    -8.604
45 phenylpyrimidine -010                     0.230     0.235    -0.005    -2.144
45 phenylpyrimidine 000                      0.003     0.001     0.002   163.868
45 phenylpyrimidine 010                      0.231     0.235    -0.004    -1.789
45 phenylpyrimidine 020                      0.357     0.392    -0.035    -9.011
45 phenylpyrimidine 030                      0.857     0.920    -0.063    -6.892
45 phenylpyrimidine 040                      1.663     1.759    -0.096    -5.460
45 phenylpyrimidine 050                      2.727     2.858    -0.131    -4.580
45 phenylpyrimidine 060                      3.928     4.084    -0.156    -3.815
45 phenylpyrimidine 070                      5.066     5.230    -0.164    -3.131
45 phenylpyrimidine 080                      5.886     6.053    -0.167    -2.759
45 phenylpyrimidine 090                      6.185     6.348    -0.163    -2.566
45 phenylpyrimidine 100                      5.891     6.052    -0.161    -2.659
45 phenylpyrimidine 110                      5.043     5.211    -0.168    -3.221
45 phenylpyrimidine 120                      3.898     4.056    -0.158    -3.907
45 phenylpyrimidine 130                      2.698     2.830    -0.132    -4.658
45 phenylpyrimidine 140                      1.652     1.746    -0.094    -5.362
45 phenylpyrimidine 150                      0.849     0.918    -0.069    -7.465
45 phenylpyrimidine 160                      0.357     0.392    -0.035    -8.892
45 phenylpyrimidine 170                      0.203     0.207    -0.004    -1.853
45 phenylpyrimidine 180                      0.000     0.000     0.000     0.000
46 bipyridine -170                           0.153     0.161    -0.008    -5.228
46 bipyridine -160                           0.432     0.471    -0.039    -8.347
46 bipyridine -150                           0.985     1.062    -0.077    -7.269
46 bipyridine -140                           1.828     1.958    -0.130    -6.633
46 bipyridine -130                           2.928     3.108    -0.180    -5.792
46 bipyridine -120                           4.152     4.374    -0.222    -5.087
46 bipyridine -110                           5.311     5.568    -0.257    -4.608
46 bipyridine -100                           6.224     6.496    -0.272    -4.184
46 bipyridine -090                           6.728     7.004    -0.276    -3.942
46 bipyridine -080                           6.783     7.068    -0.285    -4.028
46 bipyridine -070                           6.534     6.806    -0.272    -4.000
46 bipyridine -060                           6.135     6.392    -0.257    -4.015
46 bipyridine -050                           5.816     6.040    -0.224    -3.703
46 bipyridine -040                           5.743     5.916    -0.173    -2.919
46 bipyridine -030                           5.992     6.108    -0.116    -1.895
46 bipyridine -020                           6.527     6.586    -0.059    -0.889
46 bipyridine -010                           7.138     7.160    -0.022    -0.302
46 bipyridine 000                            7.261     7.290    -0.029    -0.398
46 bipyridine 010                            7.138     7.160    -0.022    -0.301
46 bipyridine 020                            6.523     6.586    -0.063    -0.950
46 bipyridine 030                            5.988     6.108    -0.120    -1.959
46 bipyridine 040                            5.744     5.916    -0.172    -2.914
46 bipyridine 050                            5.818     6.040    -0.222    -3.674
46 bipyridine 060                            6.136     6.392    -0.256    -3.998
46 bipyridine 070                            6.534     6.806    -0.272    -3.992
46 bipyridine 080                            6.785     7.068    -0.283    -3.999
46 bipyridine 090                            6.725     7.004    -0.279    -3.987
46 bipyridine 100                            6.222     6.496    -0.274    -4.214
46 bipyridine 110                            5.310     5.568    -0.258    -4.632
46 bipyridine 120                            4.153     4.374    -0.221    -5.058
46 bipyridine 130                            2.931     3.108    -0.177    -5.704
46 bipyridine 140                            1.828     1.958    -0.130    -6.618
46 bipyridine 150                            0.984     1.062    -0.078    -7.379
46 bipyridine 160                            0.437     0.471    -0.034    -7.128
46 bipyridine 170                            0.153     0.161    -0.008    -4.772
46 bipyridine 180                            0.000     0.000     0.000     0.000
47 fluorobiphenyl -170                       3.033     2.624     0.409    15.605
47 fluorobiphenyl -160                       1.630     1.379     0.251    18.235
47 fluorobiphenyl -150                       0.565     0.447     0.118    26.355
47 fluorobiphenyl -140                       0.000     0.000     0.000     0.000
47 fluorobiphenyl -130                      -0.049     0.030    -0.079  -263.079
47 fluorobiphenyl -120                       0.280     0.409    -0.129   -31.490
47 fluorobiphenyl -110                       0.767     0.921    -0.154   -16.752
47 fluorobiphenyl -100                       1.178     1.355    -0.177   -13.075
47 fluorobiphenyl -090                       1.311     1.508    -0.197   -13.046
47 fluorobiphenyl -080                       1.155     1.337    -0.182   -13.612
47 fluorobiphenyl -070                       0.720     0.878    -0.158   -18.024
47 fluorobiphenyl -060                       0.231     0.354    -0.123   -34.683
47 fluorobiphenyl -050                      -0.072     0.002    -0.074 -3700.712
47 fluorobiphenyl -040                       0.063     0.049     0.014    27.953
47 fluorobiphenyl -030                       0.736     0.597     0.139    23.358
47 fluorobiphenyl -020                       1.872     1.584     0.288    18.206
47 fluorobiphenyl -010                       3.217     2.779     0.438    15.768
47 fluorobiphenyl 000                        4.256     3.718     0.538    14.465
47 fluorobiphenyl 010                        3.215     2.779     0.436    15.677
47 fluorobiphenyl 020                        1.865     1.584     0.281    17.738
47 fluorobiphenyl 030                        0.739     0.597     0.142    23.796
47 fluorobiphenyl 040                        0.063     0.049     0.014    28.499
47 fluorobiphenyl 050                       -0.070     0.002    -0.072 -3589.706
47 fluorobiphenyl 060                        0.229     0.354    -0.125   -35.305
47 fluorobiphenyl 070                        0.720     0.878    -0.158   -17.957
47 fluorobiphenyl 080                        1.161     1.337    -0.176   -13.175
47 fluorobiphenyl 090                        1.311     1.508    -0.197   -13.043
47 fluorobiphenyl 100                        1.178     1.355    -0.177   -13.089
47 fluorobiphenyl 110                        0.767     0.921    -0.154   -16.751
47 fluorobiphenyl 120                        0.282     0.409    -0.127   -31.048
47 fluorobiphenyl 130                       -0.053     0.030    -0.083  -275.906
47 fluorobiphenyl 140                       -0.003     0.000    -0.003      -Inf
47 fluorobiphenyl 150                        0.567     0.447     0.120    26.752
47 fluorobiphenyl 160                        1.637     1.379     0.258    18.734
47 fluorobiphenyl 170                        3.041     2.624     0.417    15.874
47 fluorobiphenyl 180                        4.154     3.634     0.520    14.310
48 fluorophenyl_pyridine -170                0.754     0.561     0.193    34.361
48 fluorophenyl_pyridine -160                0.254     0.159     0.095    59.608
48 fluorophenyl_pyridine -150                0.000     0.000     0.000     0.000
48 fluorophenyl_pyridine -140                0.109     0.205    -0.096   -46.760
48 fluorophenyl_pyridine -130                0.596     0.765    -0.169   -22.102
48 fluorophenyl_pyridine -120                1.311     1.544    -0.233   -15.075
48 fluorophenyl_pyridine -110                2.077     2.344    -0.267   -11.380
48 fluorophenyl_pyridine -100                2.661     2.949    -0.288    -9.768
48 fluorophenyl_pyridine -090                2.904     3.208    -0.304    -9.473
48 fluorophenyl_pyridine -080                2.808     3.108    -0.300    -9.656
48 fluorophenyl_pyridine -070                2.488     2.775    -0.287   -10.341
48 fluorophenyl_pyridine -060                2.151     2.407    -0.256   -10.627
48 fluorophenyl_pyridine -050                2.010     2.225    -0.215    -9.677
48 fluorophenyl_pyridine -040                2.237     2.395    -0.158    -6.601
48 fluorophenyl_pyridine -030                2.908     2.987    -0.079    -2.661
48 fluorophenyl_pyridine -020                3.929     3.929    -0.000    -0.000
48 fluorophenyl_pyridine -010                5.076     5.013     0.063     1.261
48 fluorophenyl_pyridine 000                 5.333     5.282     0.051     0.969
48 fluorophenyl_pyridine 010                 5.076     5.013     0.063     1.256
48 fluorophenyl_pyridine 020                 3.927     3.929    -0.002    -0.060
48 fluorophenyl_pyridine 030                 2.908     2.987    -0.079    -2.645
48 fluorophenyl_pyridine 040                 2.238     2.395    -0.157    -6.558
48 fluorophenyl_pyridine 050                 2.008     2.225    -0.217    -9.755
48 fluorophenyl_pyridine 060                 2.151     2.407    -0.256   -10.626
48 fluorophenyl_pyridine 070                 2.489     2.775    -0.286   -10.293
48 fluorophenyl_pyridine 080                 2.807     3.108    -0.301    -9.694
48 fluorophenyl_pyridine 090                 2.904     3.208    -0.304    -9.462
48 fluorophenyl_pyridine 100                 2.662     2.949    -0.287    -9.723
48 fluorophenyl_pyridine 110                 2.077     2.344    -0.267   -11.374
48 fluorophenyl_pyridine 120                 1.312     1.544    -0.232   -14.996
48 fluorophenyl_pyridine 130                 0.593     0.765    -0.172   -22.452
48 fluorophenyl_pyridine 140                 0.111     0.205    -0.094   -45.942
48 fluorophenyl_pyridine 150                -0.003     0.000    -0.003      -Inf
48 fluorophenyl_pyridine 160                 0.255     0.159     0.096    60.562
48 fluorophenyl_pyridine 170                 0.754     0.561     0.193    34.338
48 fluorophenyl_pyridine 180                 0.704     0.485     0.219    45.138
49 phenylfuran -170                          0.137     0.158    -0.021   -13.164
49 phenylfuran -160                          0.163     0.230    -0.067   -29.055
49 phenylfuran -150                          0.383     0.497    -0.114   -23.012
49 phenylfuran -140                          0.817     0.970    -0.153   -15.799
49 phenylfuran -130                          1.455     1.633    -0.178   -10.911
49 phenylfuran -120                          2.231     2.430    -0.199    -8.174
49 phenylfuran -110                          3.022     3.237    -0.215    -6.639
49 phenylfuran -100                          3.632     3.859    -0.227    -5.891
49 phenylfuran -090                          3.861     4.096    -0.235    -5.748
49 phenylfuran -080                          3.650     3.875    -0.225    -5.815
49 phenylfuran -070                          3.072     3.284    -0.212    -6.457
49 phenylfuran -060                          2.312     2.503    -0.191    -7.629
49 phenylfuran -050                          1.542     1.710    -0.168    -9.813
49 phenylfuran -040                          0.873     1.018    -0.145   -14.197
49 phenylfuran -030                          0.401     0.513    -0.112   -21.927
49 phenylfuran -020                          0.164     0.233    -0.069   -29.465
49 phenylfuran -010                          0.185     0.205    -0.020    -9.998
49 phenylfuran 000                           0.000     0.000     0.000     0.000
49 phenylfuran 010                           0.184     0.205    -0.021   -10.013
49 phenylfuran 020                           0.164     0.233    -0.069   -29.422
49 phenylfuran 030                           0.400     0.513    -0.113   -21.937
49 phenylfuran 040                           0.873     1.018    -0.145   -14.205
49 phenylfuran 050                           1.542     1.710    -0.168    -9.817
49 phenylfuran 060                           2.312     2.503    -0.191    -7.631
49 phenylfuran 070                           3.072     3.284    -0.212    -6.457
49 phenylfuran 080                           3.650     3.875    -0.225    -5.816
49 phenylfuran 090                           3.861     4.096    -0.235    -5.748
49 phenylfuran 100                           3.632     3.859    -0.227    -5.895
49 phenylfuran 110                           3.022     3.237    -0.215    -6.640
49 phenylfuran 120                           2.231     2.430    -0.199    -8.173
49 phenylfuran 130                           1.455     1.633    -0.178   -10.907
49 phenylfuran 140                           0.817     0.970    -0.153   -15.792
49 phenylfuran 150                           0.383     0.497    -0.114   -23.007
49 phenylfuran 160                           0.163     0.230    -0.067   -29.049
49 phenylfuran 170                           0.137     0.158    -0.021   -13.097
49 phenylfuran 180                           0.255     0.244     0.011     4.463
50 furanylpyridine -170                      2.658     2.818    -0.160    -5.685
50 furanylpyridine -160                      2.734     2.922    -0.188    -6.433
50 furanylpyridine -150                      2.966     3.186    -0.220    -6.920
50 furanylpyridine -140                      3.388     3.634    -0.246    -6.778
50 furanylpyridine -130                      4.009     4.267    -0.258    -6.040
50 furanylpyridine -120                      4.761     5.020    -0.259    -5.151
50 furanylpyridine -110                      5.550     5.800    -0.250    -4.311
50 furanylpyridine -100                      6.191     6.431    -0.240    -3.732
50 furanylpyridine -090                      6.460     6.700    -0.240    -3.585
50 furanylpyridine -080                      6.202     6.416    -0.214    -3.339
50 furanylpyridine -070                      5.444     5.608    -0.164    -2.930
50 furanylpyridine -060                      4.368     4.500    -0.132    -2.940
50 furanylpyridine -050                      3.213     3.317    -0.104    -3.140
50 furanylpyridine -040                      2.133     2.211    -0.078    -3.550
50 furanylpyridine -030                      1.226     1.280    -0.054    -4.209
50 furanylpyridine -020                      0.558     0.590    -0.032    -5.383
50 furanylpyridine -010                      0.146     0.161    -0.015    -9.412
50 furanylpyridine 000                       0.000     0.000     0.000     0.000
50 furanylpyridine 010                       0.146     0.161    -0.015    -9.412
50 furanylpyridine 020                       0.558     0.590    -0.032    -5.386
50 furanylpyridine 030                       1.226     1.280    -0.054    -4.208
50 furanylpyridine 040                       2.133     2.211    -0.078    -3.549
50 furanylpyridine 050                       3.213     3.317    -0.104    -3.138
50 furanylpyridine 060                       4.368     4.500    -0.132    -2.939
50 furanylpyridine 070                       5.444     5.608    -0.164    -2.930
50 furanylpyridine 080                       6.202     6.416    -0.214    -3.339
50 furanylpyridine 090                       6.460     6.700    -0.240    -3.584
50 furanylpyridine 100                       6.191     6.431    -0.240    -3.732
50 furanylpyridine 110                       5.550     5.800    -0.250    -4.311
50 furanylpyridine 120                       4.761     5.020    -0.259    -5.150
50 furanylpyridine 130                       4.009     4.267    -0.258    -6.039
50 furanylpyridine 140                       3.388     3.634    -0.246    -6.778
50 furanylpyridine 150                       2.965     3.186    -0.221    -6.921
50 furanylpyridine 160                       2.734     2.922    -0.188    -6.432
50 furanylpyridine 170                       2.659     2.818    -0.159    -5.655
50 furanylpyridine 180                       2.585     2.736    -0.151    -5.525
51 phenylthiophene -170                      0.609     0.404     0.205    50.791
51 phenylthiophene -160                      0.228     0.124     0.104    83.616
51 phenylthiophene -150                      0.000     0.000     0.000     0.000
51 phenylthiophene -140                      0.025     0.107    -0.082   -77.100
51 phenylthiophene -130                      0.317     0.457    -0.140   -30.572
51 phenylthiophene -120                      0.799     0.991    -0.192   -19.338
51 phenylthiophene -110                      1.357     1.586    -0.229   -14.454
51 phenylthiophene -100                      1.806     2.058    -0.252   -12.228
51 phenylthiophene -090                      1.967     2.237    -0.270   -12.059
51 phenylthiophene -080                      1.804     2.061    -0.257   -12.477
51 phenylthiophene -070                      1.382     1.609    -0.227   -14.108
51 phenylthiophene -060                      0.838     1.026    -0.188   -18.312
51 phenylthiophene -050                      0.341     0.481    -0.140   -29.059
51 phenylthiophene -040                      0.029     0.108    -0.079   -72.985
51 phenylthiophene -030                     -0.002     0.004    -0.006  -142.373
51 phenylthiophene -020                      0.294     0.196     0.098    49.812
51 phenylthiophene -010                      0.789     0.569     0.220    38.692
51 phenylthiophene 000                       1.176     0.877     0.299    34.150
51 phenylthiophene 010                       0.789     0.569     0.220    38.692
51 phenylthiophene 020                       0.294     0.196     0.098    49.854
51 phenylthiophene 030                      -0.002     0.004    -0.006  -142.373
51 phenylthiophene 040                       0.029     0.108    -0.079   -72.956
51 phenylthiophene 050                       0.341     0.481    -0.140   -29.051
51 phenylthiophene 060                       0.838     1.026    -0.188   -18.310
51 phenylthiophene 070                       1.382     1.609    -0.227   -14.106
51 phenylthiophene 080                       1.804     2.061    -0.257   -12.473
51 phenylthiophene 090                       1.967     2.237    -0.270   -12.056
51 phenylthiophene 100                       1.806     2.058    -0.252   -12.229
51 phenylthiophene 110                       1.357     1.586    -0.229   -14.454
51 phenylthiophene 120                       0.799     0.991    -0.192   -19.341
51 phenylthiophene 130                       0.317     0.457    -0.140   -30.548
51 phenylthiophene 140                       0.025     0.107    -0.082   -76.977
51 phenylthiophene 150                       0.000     0.000     0.000       Inf
51 phenylthiophene 160                       0.228     0.124     0.104    83.575
51 phenylthiophene 170                       0.609     0.404     0.205    50.790
51 phenylthiophene 180                       0.957     0.661     0.296    44.722
52 thiophenylpyridine -170                   0.023     0.057    -0.034   -59.558
52 thiophenylpyridine -160                   0.242     0.340    -0.098   -28.960
52 thiophenylpyridine -150                   0.646     0.818    -0.172   -21.050
52 thiophenylpyridine -140                   1.275     1.511    -0.236   -15.635
52 thiophenylpyridine -130                   2.092     2.372    -0.280   -11.821
52 thiophenylpyridine -120                   3.002     3.313    -0.311    -9.385
52 thiophenylpyridine -110                   3.865     4.203    -0.338    -8.030
52 thiophenylpyridine -100                   4.533     4.877    -0.344    -7.058
52 thiophenylpyridine -090                   4.815     5.166    -0.351    -6.785
52 thiophenylpyridine -080                   4.635     4.966    -0.331    -6.670
52 thiophenylpyridine -070                   4.082     4.360    -0.278    -6.379
52 thiophenylpyridine -060                   3.314     3.529    -0.215    -6.101
52 thiophenylpyridine -050                   2.484     2.647    -0.163    -6.168
52 thiophenylpyridine -040                   1.753     1.850    -0.097    -5.223
52 thiophenylpyridine -030                   1.178     1.221    -0.043    -3.498
52 thiophenylpyridine -020                   0.861     0.835     0.026     3.087
52 thiophenylpyridine -010                   0.814     0.729     0.085    11.667
52 thiophenylpyridine 000                    0.872     0.729     0.143    19.670
52 thiophenylpyridine 010                    0.814     0.729     0.085    11.666
52 thiophenylpyridine 020                    0.861     0.835     0.026     3.087
52 thiophenylpyridine 030                    1.178     1.221    -0.043    -3.499
52 thiophenylpyridine 040                    1.753     1.850    -0.097    -5.224
52 thiophenylpyridine 050                    2.484     2.647    -0.163    -6.167
52 thiophenylpyridine 060                    3.314     3.529    -0.215    -6.102
52 thiophenylpyridine 070                    4.082     4.360    -0.278    -6.380
52 thiophenylpyridine 080                    4.635     4.966    -0.331    -6.670
52 thiophenylpyridine 090                    4.815     5.166    -0.351    -6.785
52 thiophenylpyridine 100                    4.533     4.877    -0.344    -7.058
52 thiophenylpyridine 110                    3.866     4.203    -0.337    -8.029
52 thiophenylpyridine 120                    3.002     3.313    -0.311    -9.385
52 thiophenylpyridine 130                    2.092     2.372    -0.280   -11.821
52 thiophenylpyridine 140                    1.275     1.511    -0.236   -15.634
52 thiophenylpyridine 150                    0.646     0.818    -0.172   -21.057
52 thiophenylpyridine 160                    0.242     0.340    -0.098   -28.914
52 thiophenylpyridine 170                    0.023     0.057    -0.034   -59.558
52 thiophenylpyridine 180                    0.000     0.000     0.000     0.000
53 phenyloxazole -170                        0.125     0.143    -0.018   -12.769
53 phenyloxazole -160                        0.402     0.455    -0.053   -11.600
53 phenyloxazole -150                        0.904     0.993    -0.089    -8.982
53 phenyloxazole -140                        1.627     1.749    -0.122    -6.972
53 phenyloxazole -130                        2.516     2.675    -0.159    -5.930
53 phenyloxazole -120                        3.501     3.689    -0.188    -5.089
53 phenyloxazole -110                        4.426     4.636    -0.210    -4.525
53 phenyloxazole -100                        5.092     5.328    -0.236    -4.435
53 phenyloxazole -090                        5.347     5.589    -0.242    -4.327
53 phenyloxazole -080                        5.112     5.342    -0.230    -4.299
53 phenyloxazole -070                        4.471     4.677    -0.206    -4.398
53 phenyloxazole -060                        3.576     3.761    -0.185    -4.929
53 phenyloxazole -050                        2.612     2.766    -0.154    -5.577
53 phenyloxazole -040                        1.697     1.820    -0.123    -6.759
53 phenyloxazole -030                        0.948     1.035    -0.087    -8.383
53 phenyloxazole -020                        0.420     0.471    -0.051   -10.873
53 phenyloxazole -010                        0.166     0.186    -0.020   -10.664
53 phenyloxazole 000                         0.000     0.000     0.000     0.000
53 phenyloxazole 010                         0.166     0.186    -0.020   -10.677
53 phenyloxazole 020                         0.420     0.471    -0.051   -10.866
53 phenyloxazole 030                         0.948     1.035    -0.087    -8.381
53 phenyloxazole 040                         1.697     1.820    -0.123    -6.760
53 phenyloxazole 050                         2.612     2.766    -0.154    -5.577
53 phenyloxazole 060                         3.576     3.761    -0.185    -4.927
53 phenyloxazole 070                         4.471     4.677    -0.206    -4.396
53 phenyloxazole 080                         5.112     5.342    -0.230    -4.299
53 phenyloxazole 090                         5.347     5.589    -0.242    -4.327
53 phenyloxazole 100                         5.092     5.328    -0.236    -4.436
53 phenyloxazole 110                         4.426     4.636    -0.210    -4.526
53 phenyloxazole 120                         3.501     3.689    -0.188    -5.089
53 phenyloxazole 130                         2.516     2.675    -0.159    -5.930
53 phenyloxazole 140                         1.627     1.749    -0.122    -6.971
53 phenyloxazole 150                         0.904     0.993    -0.089    -8.979
53 phenyloxazole 160                         0.402     0.455    -0.053   -11.601
53 phenyloxazole 170                         0.125     0.143    -0.018   -12.826
53 phenyloxazole 180                         0.002     0.003    -0.001   -20.578
54 pyridinyloxazole -170                     0.104     0.120    -0.016   -13.086
54 pyridinyloxazole -160                     0.399     0.438    -0.039    -8.915
54 pyridinyloxazole -150                     0.885     0.958    -0.073    -7.574
54 pyridinyloxazole -140                     1.580     1.682    -0.102    -6.067
54 pyridinyloxazole -130                     2.424     2.559    -0.135    -5.285
54 pyridinyloxazole -120                     3.354     3.507    -0.153    -4.357
54 pyridinyloxazole -110                     4.256     4.416    -0.160    -3.627
54 pyridinyloxazole -100                     4.983     5.156    -0.173    -3.352
54 pyridinyloxazole -090                     5.405     5.587    -0.182    -3.255
54 pyridinyloxazole -080                     5.457     5.622    -0.165    -2.927
54 pyridinyloxazole -070                     5.133     5.273    -0.140    -2.657
54 pyridinyloxazole -060                     4.573     4.673    -0.100    -2.131
54 pyridinyloxazole -050                     3.921     3.980    -0.059    -1.481
54 pyridinyloxazole -040                     3.321     3.332    -0.011    -0.327
54 pyridinyloxazole -030                     2.855     2.821     0.034     1.193
54 pyridinyloxazole -020                     2.539     2.472     0.067     2.713
54 pyridinyloxazole -010                     2.387     2.290     0.097     4.235
54 pyridinyloxazole 000                      2.291     2.183     0.108     4.931
54 pyridinyloxazole 010                      2.387     2.290     0.097     4.235
54 pyridinyloxazole 020                      2.539     2.472     0.067     2.713
54 pyridinyloxazole 030                      2.852     2.821     0.031     1.115
54 pyridinyloxazole 040                      3.321     3.332    -0.011    -0.330
54 pyridinyloxazole 050                      3.921     3.980    -0.059    -1.481
54 pyridinyloxazole 060                      4.573     4.673    -0.100    -2.131
54 pyridinyloxazole 070                      5.133     5.273    -0.140    -2.657
54 pyridinyloxazole 080                      5.457     5.622    -0.165    -2.927
54 pyridinyloxazole 090                      5.405     5.587    -0.182    -3.255
54 pyridinyloxazole 100                      4.983     5.156    -0.173    -3.352
54 pyridinyloxazole 110                      4.256     4.416    -0.160    -3.627
54 pyridinyloxazole 120                      3.354     3.507    -0.153    -4.357
54 pyridinyloxazole 130                      2.424     2.559    -0.135    -5.286
54 pyridinyloxazole 140                      1.580     1.682    -0.102    -6.070
54 pyridinyloxazole 150                      0.885     0.958    -0.073    -7.575
54 pyridinyloxazole 160                      0.399     0.438    -0.039    -8.918
54 pyridinyloxazole 170                      0.104     0.120    -0.016   -13.060
54 pyridinyloxazole 180                      0.000     0.000     0.000     0.000
55 phenylthiazole -170                       0.000     0.000     0.000     0.000
55 phenylthiazole -160                       0.034     0.101    -0.067   -66.397
55 phenylthiazole -150                       0.242     0.387    -0.145   -37.411
55 phenylthiazole -140                       0.675     0.892    -0.217   -24.342
55 phenylthiazole -130                       1.303     1.594    -0.291   -18.268
55 phenylthiazole -120                       2.074     2.425    -0.351   -14.458
55 phenylthiazole -110                       2.849     3.249    -0.400   -12.318
55 phenylthiazole -100                       3.432     3.857    -0.425   -11.020
55 phenylthiazole -090                       3.652     4.090    -0.438   -10.711
55 phenylthiazole -080                       3.431     3.863    -0.432   -11.175
55 phenylthiazole -070                       2.871     3.266    -0.395   -12.097
55 phenylthiazole -060                       2.116     2.460    -0.344   -13.975
55 phenylthiazole -050                       1.346     1.628    -0.282   -17.349
55 phenylthiazole -040                       0.684     0.906    -0.222   -24.518
55 phenylthiazole -030                       0.250     0.406    -0.156   -38.346
55 phenylthiazole -020                       0.113     0.192    -0.079   -41.320
55 phenylthiazole -010                       0.251     0.245     0.006     2.341
55 phenylthiazole 000                        0.370     0.303     0.067    22.208
55 phenylthiazole 010                        0.251     0.245     0.006     2.331
55 phenylthiazole 020                        0.113     0.192    -0.079   -41.320
55 phenylthiazole 030                        0.250     0.406    -0.156   -38.338
55 phenylthiazole 040                        0.684     0.906    -0.222   -24.509
55 phenylthiazole 050                        1.346     1.628    -0.282   -17.348
55 phenylthiazole 060                        2.116     2.460    -0.344   -13.977
55 phenylthiazole 070                        2.871     3.266    -0.395   -12.097
55 phenylthiazole 080                        3.431     3.863    -0.432   -11.176
55 phenylthiazole 090                        3.652     4.090    -0.438   -10.711
55 phenylthiazole 100                        3.432     3.857    -0.425   -11.019
55 phenylthiazole 110                        2.849     3.249    -0.400   -12.316
55 phenylthiazole 120                        2.074     2.425    -0.351   -14.461
55 phenylthiazole 130                        1.303     1.594    -0.291   -18.265
55 phenylthiazole 140                        0.675     0.892    -0.217   -24.343
55 phenylthiazole 150                        0.242     0.387    -0.145   -37.412
55 phenylthiazole 160                        0.034     0.101    -0.067   -66.478
55 phenylthiazole 170                        0.000     0.000     0.000       Inf
55 phenylthiazole 180                        0.259     0.191     0.068    35.343
56 pyridinylthiazole -170                    0.198     0.217    -0.019    -8.600
56 pyridinylthiazole -160                    0.714     0.777    -0.063    -8.086
56 pyridinylthiazole -150                    1.522     1.640    -0.118    -7.171
56 pyridinylthiazole -140                    2.566     2.741    -0.175    -6.382
56 pyridinylthiazole -130                    3.750     3.987    -0.237    -5.951
56 pyridinylthiazole -120                    4.965     5.252    -0.287    -5.462
56 pyridinylthiazole -110                    6.052     6.385    -0.333    -5.218
56 pyridinylthiazole -100                    6.900     7.259    -0.359    -4.947
56 pyridinylthiazole -090                    7.388     7.754    -0.366    -4.717
56 pyridinylthiazole -080                    7.484     7.833    -0.349    -4.460
56 pyridinylthiazole -070                    7.262     7.566    -0.304    -4.012
56 pyridinylthiazole -060                    6.888     7.126    -0.238    -3.342
56 pyridinylthiazole -050                    6.513     6.676    -0.163    -2.442
56 pyridinylthiazole -040                    6.265     6.349    -0.084    -1.326
56 pyridinylthiazole -030                    6.203     6.203    -0.000    -0.008
56 pyridinylthiazole -020                    6.320     6.243     0.077     1.239
56 pyridinylthiazole -010                    6.497     6.350     0.147     2.316
56 pyridinylthiazole 000                     6.370     6.197     0.173     2.792
56 pyridinylthiazole 010                     6.497     6.350     0.147     2.317
56 pyridinylthiazole 020                     6.320     6.243     0.077     1.241
56 pyridinylthiazole 030                     6.202     6.203    -0.001    -0.008
56 pyridinylthiazole 040                     6.265     6.349    -0.084    -1.326
56 pyridinylthiazole 050                     6.513     6.676    -0.163    -2.442
56 pyridinylthiazole 060                     6.888     7.126    -0.238    -3.343
56 pyridinylthiazole 070                     7.262     7.566    -0.304    -4.012
56 pyridinylthiazole 080                     7.484     7.833    -0.349    -4.460
56 pyridinylthiazole 090                     7.388     7.754    -0.366    -4.717
56 pyridinylthiazole 100                     6.900     7.259    -0.359    -4.947
56 pyridinylthiazole 110                     6.052     6.385    -0.333    -5.219
56 pyridinylthiazole 120                     4.965     5.252    -0.287    -5.463
56 pyridinylthiazole 130                     3.750     3.987    -0.237    -5.951
56 pyridinylthiazole 140                     2.566     2.741    -0.175    -6.383
56 pyridinylthiazole 150                     1.522     1.640    -0.118    -7.169
56 pyridinylthiazole 160                     0.714     0.777    -0.063    -8.082
56 pyridinylthiazole 170                     0.198     0.217    -0.019    -8.534
56 pyridinylthiazole 180                     0.000     0.000     0.000     0.000
57 phenylpyrrole -170                        0.500     0.375     0.125    33.390
57 phenylpyrrole -160                        0.144     0.085     0.059    69.224
57 phenylpyrrole -150                        0.017     0.011     0.006    52.006
57 phenylpyrrole -140                        0.165     0.201    -0.036   -17.772
57 phenylpyrrole -130                        0.592     0.646    -0.054    -8.417
57 phenylpyrrole -120                        1.200     1.276    -0.076    -5.926
57 phenylpyrrole -110                        1.885     1.966    -0.081    -4.140
57 phenylpyrrole -100                        2.427     2.520    -0.093    -3.710
57 phenylpyrrole -090                        2.637     2.737    -0.100    -3.643
57 phenylpyrrole -080                        2.424     2.516    -0.092    -3.654
57 phenylpyrrole -070                        1.895     1.971    -0.076    -3.840
57 phenylpyrrole -060                        1.232     1.295    -0.063    -4.831
57 phenylpyrrole -050                        0.609     0.659    -0.050    -7.571
57 phenylpyrrole -040                        0.168     0.196    -0.028   -14.325
57 phenylpyrrole -030                        0.000     0.000     0.000     0.000
57 phenylpyrrole -020                        0.185     0.128     0.057    44.596
57 phenylpyrrole -010                        0.577     0.452     0.125    27.574
57 phenylpyrrole 000                         0.940     0.768     0.172    22.423
57 phenylpyrrole 010                         0.577     0.452     0.125    27.553
57 phenylpyrrole 020                         0.185     0.128     0.057    44.552
57 phenylpyrrole 030                        -0.000     0.000    -0.000      -Inf
57 phenylpyrrole 040                         0.168     0.196    -0.028   -14.396
57 phenylpyrrole 050                         0.609     0.659    -0.050    -7.576
57 phenylpyrrole 060                         1.232     1.295    -0.063    -4.832
57 phenylpyrrole 070                         1.895     1.971    -0.076    -3.842
57 phenylpyrrole 080                         2.424     2.516    -0.092    -3.653
57 phenylpyrrole 090                         2.637     2.737    -0.100    -3.643
57 phenylpyrrole 100                         2.427     2.520    -0.093    -3.709
57 phenylpyrrole 110                         1.885     1.966    -0.081    -4.139
57 phenylpyrrole 120                         1.200     1.276    -0.076    -5.922
57 phenylpyrrole 130                         0.592     0.646    -0.054    -8.405
57 phenylpyrrole 140                         0.165     0.201    -0.036   -17.735
57 phenylpyrrole 150                         0.017     0.011     0.006    52.405
57 phenylpyrrole 160                         0.144     0.085     0.059    69.253
57 phenylpyrrole 170                         0.500     0.375     0.125    33.395
57 phenylpyrrole 180                         0.815     0.645     0.170    26.373
58 pyrrollypyridine -170                     0.198     0.206    -0.008    -4.045
58 pyrrollypyridine -160                     0.685     0.716    -0.031    -4.276
58 pyrrollypyridine -150                     1.500     1.560    -0.060    -3.853
58 pyrrollypyridine -140                     2.623     2.712    -0.089    -3.281
58 pyrrollypyridine -130                     3.989     4.109    -0.120    -2.924
58 pyrrollypyridine -120                     5.511     5.649    -0.138    -2.444
58 pyrrollypyridine -110                     7.000     7.153    -0.153    -2.139
58 pyrrollypyridine -100                     8.230     8.396    -0.166    -1.980
58 pyrrollypyridine -090                     8.912     9.112    -0.200    -2.190
58 pyrrollypyridine -080                     8.846     9.043    -0.197    -2.176
58 pyrrollypyridine -070                     8.255     8.409    -0.154    -1.837
58 pyrrollypyridine -060                     7.375     7.506    -0.131    -1.748
58 pyrrollypyridine -050                     6.469     6.570    -0.101    -1.531
58 pyrrollypyridine -040                     5.675     5.753    -0.078    -1.362
58 pyrrollypyridine -030                     5.096     5.152    -0.056    -1.092
58 pyrrollypyridine -020                     4.781     4.810    -0.029    -0.611
58 pyrrollypyridine -010                     4.709     4.722    -0.013    -0.275
58 pyrrollypyridine 000                      4.542     4.547    -0.005    -0.113
58 pyrrollypyridine 010                      4.712     4.722    -0.010    -0.217
58 pyrrollypyridine 020                      4.781     4.810    -0.029    -0.597
58 pyrrollypyridine 030                      5.094     5.152    -0.058    -1.134
58 pyrrollypyridine 040                      5.675     5.753    -0.078    -1.351
58 pyrrollypyridine 050                      6.469     6.570    -0.101    -1.543
58 pyrrollypyridine 060                      7.379     7.506    -0.127    -1.697
58 pyrrollypyridine 070                      8.253     8.409    -0.156    -1.849
58 pyrrollypyridine 080                      8.847     9.043    -0.196    -2.163
58 pyrrollypyridine 090                      8.914     9.112    -0.198    -2.169
58 pyrrollypyridine 100                      8.227     8.396    -0.169    -2.009
58 pyrrollypyridine 110                      6.998     7.153    -0.155    -2.172
58 pyrrollypyridine 120                      5.506     5.649    -0.143    -2.527
58 pyrrollypyridine 130                      3.992     4.109    -0.117    -2.855
58 pyrrollypyridine 140                      2.619     2.712    -0.093    -3.426
58 pyrrollypyridine 150                      1.501     1.560    -0.059    -3.759
58 pyrrollypyridine 160                      0.686     0.716    -0.030    -4.256
58 pyrrollypyridine 170                      0.194     0.206    -0.012    -5.802
58 pyrrollypyridine 180                      0.000     0.000     0.000     0.000
59 phenylimidazole -170                      0.137     0.152    -0.015    -9.877
59 phenylimidazole -160                      0.064     0.123    -0.059   -47.584
59 phenylimidazole -150                      0.217     0.338    -0.121   -35.883
59 phenylimidazole -140                      0.645     0.808    -0.163   -20.169
59 phenylimidazole -130                      1.298     1.496    -0.198   -13.246
59 phenylimidazole -120                      2.092     2.314    -0.222    -9.574
59 phenylimidazole -110                      2.886     3.121    -0.235    -7.536
59 phenylimidazole -100                      3.478     3.724    -0.246    -6.593
59 phenylimidazole -090                      3.712     3.955    -0.243    -6.133
59 phenylimidazole -080                      3.508     3.745    -0.237    -6.315
59 phenylimidazole -070                      2.907     3.141    -0.234    -7.464
59 phenylimidazole -060                      2.114     2.336    -0.222    -9.523
59 phenylimidazole -050                      1.305     1.506    -0.201   -13.374
59 phenylimidazole -040                      0.640     0.802    -0.162   -20.154
59 phenylimidazole -030                      0.210     0.328    -0.118   -35.824
59 phenylimidazole -020                      0.083     0.145    -0.062   -42.852
59 phenylimidazole -010                      0.229     0.233    -0.004    -1.725
59 phenylimidazole 000                       0.366     0.337     0.029     8.494
59 phenylimidazole 010                       0.229     0.233    -0.004    -1.830
59 phenylimidazole 020                       0.087     0.145    -0.058   -39.799
59 phenylimidazole 030                       0.210     0.328    -0.118   -36.059
59 phenylimidazole 040                       0.642     0.802    -0.160   -19.905
59 phenylimidazole 050                       1.305     1.506    -0.201   -13.326
59 phenylimidazole 060                       2.117     2.336    -0.219    -9.382
59 phenylimidazole 070                       2.905     3.141    -0.236    -7.511
59 phenylimidazole 080                       3.505     3.745    -0.240    -6.404
59 phenylimidazole 090                       3.709     3.955    -0.246    -6.231
59 phenylimidazole 100                       3.482     3.724    -0.242    -6.506
59 phenylimidazole 110                       2.887     3.121    -0.234    -7.508
59 phenylimidazole 120                       2.092     2.314    -0.222    -9.578
59 phenylimidazole 130                       1.299     1.496    -0.197   -13.171
59 phenylimidazole 140                       0.645     0.808    -0.163   -20.200
59 phenylimidazole 150                       0.220     0.338    -0.118   -34.892
59 phenylimidazole 160                       0.062     0.123    -0.061   -49.364
59 phenylimidazole 170                       0.138     0.152    -0.014    -9.075
59 phenylimidazole 180                       0.000     0.000     0.000     0.000
60 imidazolylpyridine -170                   0.242     0.250    -0.008    -3.272
60 imidazolylpyridine -160                   0.898     0.934    -0.036    -3.814
60 imidazolylpyridine -150                   1.949     2.020    -0.071    -3.521
60 imidazolylpyridine -140                   3.324     3.436    -0.112    -3.259
60 imidazolylpyridine -130                   4.901     5.057    -0.156    -3.093
60 imidazolylpyridine -120                   6.549     6.740    -0.191    -2.828
60 imidazolylpyridine -110                   8.070     8.289    -0.219    -2.648
60 imidazolylpyridine -100                   9.305     9.540    -0.235    -2.465
60 imidazolylpyridine -090                  10.093    10.344    -0.251    -2.425
60 imidazolylpyridine -080                  10.340    10.600    -0.260    -2.449
60 imidazolylpyridine -070                  10.200    10.448    -0.248    -2.370
60 imidazolylpyridine -060                   9.828    10.057    -0.229    -2.281
60 imidazolylpyridine -050                   9.434     9.626    -0.192    -1.997
60 imidazolylpyridine -040                   9.152     9.306    -0.154    -1.651
60 imidazolylpyridine -030                   9.073     9.186    -0.113    -1.225
60 imidazolylpyridine -020                   9.217     9.292    -0.075    -0.808
60 imidazolylpyridine -010                   9.479     9.512    -0.033    -0.349
60 imidazolylpyridine 000                    9.414     9.442    -0.028    -0.294
60 imidazolylpyridine 010                    9.468     9.512    -0.044    -0.458
60 imidazolylpyridine 020                    9.217     9.292    -0.075    -0.807
60 imidazolylpyridine 030                    9.073     9.186    -0.113    -1.235
60 imidazolylpyridine 040                    9.153     9.306    -0.153    -1.641
60 imidazolylpyridine 050                    9.435     9.626    -0.191    -1.985
60 imidazolylpyridine 060                    9.828    10.057    -0.229    -2.281
60 imidazolylpyridine 070                   10.197    10.448    -0.251    -2.407
60 imidazolylpyridine 080                   10.338    10.600    -0.262    -2.470
60 imidazolylpyridine 090                   10.093    10.344    -0.251    -2.424
60 imidazolylpyridine 100                    9.302     9.540    -0.238    -2.498
60 imidazolylpyridine 110                    8.071     8.289    -0.218    -2.633
60 imidazolylpyridine 120                    6.552     6.740    -0.188    -2.794
60 imidazolylpyridine 130                    4.905     5.057    -0.152    -3.011
60 imidazolylpyridine 140                    3.325     3.436    -0.111    -3.239
60 imidazolylpyridine 150                    1.949     2.020    -0.071    -3.497
60 imidazolylpyridine 160                    0.897     0.934    -0.037    -3.962
60 imidazolylpyridine 170                    0.238     0.250    -0.012    -4.792
60 imidazolylpyridine 180                    0.000     0.000     0.000     0.000
61 me_phenylimidazole -170                   1.458     1.202     0.256    21.324
61 me_phenylimidazole -160                   0.725     0.556     0.169    30.473
61 me_phenylimidazole -150                   0.177     0.101     0.076    75.168
61 me_phenylimidazole -140                   0.000     0.000     0.000     0.000
61 me_phenylimidazole -130                   0.199     0.252    -0.053   -21.213
61 me_phenylimidazole -120                   0.680     0.767    -0.087   -11.346
61 me_phenylimidazole -110                   1.285     1.388    -0.103    -7.456
61 me_phenylimidazole -100                   1.794     1.874    -0.080    -4.258
61 me_phenylimidazole -090                   1.957     2.058    -0.101    -4.928
61 me_phenylimidazole -080                   1.798     1.881    -0.083    -4.425
61 me_phenylimidazole -070                   1.308     1.419    -0.111    -7.796
61 me_phenylimidazole -060                   0.747     0.836    -0.089   -10.613
61 me_phenylimidazole -050                   0.261     0.321    -0.060   -18.814
61 me_phenylimidazole -040                   0.016     0.026    -0.010   -40.297
61 me_phenylimidazole -030                   0.133     0.074     0.059    79.274
61 me_phenylimidazole -020                   0.665     0.512     0.153    29.976
61 me_phenylimidazole -010                   1.459     1.200     0.259    21.567
61 me_phenylimidazole 000                    2.047     1.720     0.327    18.992
61 me_phenylimidazole 010                    1.454     1.200     0.254    21.139
61 me_phenylimidazole 020                    0.670     0.512     0.158    30.918
61 me_phenylimidazole 030                    0.138     0.074     0.064    87.080
61 me_phenylimidazole 040                    0.014     0.026    -0.012   -44.410
61 me_phenylimidazole 050                    0.260     0.321    -0.061   -19.124
61 me_phenylimidazole 060                    0.743     0.836    -0.093   -11.125
61 me_phenylimidazole 070                    1.309     1.419    -0.110    -7.737
61 me_phenylimidazole 080                    1.798     1.881    -0.083    -4.416
61 me_phenylimidazole 090                    1.957     2.058    -0.101    -4.907
61 me_phenylimidazole 100                    1.796     1.874    -0.078    -4.137
61 me_phenylimidazole 110                    1.282     1.388    -0.106    -7.615
61 me_phenylimidazole 120                    0.682     0.767    -0.085   -11.140
61 me_phenylimidazole 130                    0.200     0.252    -0.052   -20.644
61 me_phenylimidazole 140                    0.002     0.000     0.002       Inf
61 me_phenylimidazole 150                    0.175     0.101     0.074    72.893
61 me_phenylimidazole 160                    0.721     0.556     0.165    29.684
61 me_phenylimidazole 170                    1.461     1.202     0.259    21.507
61 me_phenylimidazole 180                    1.843     1.532     0.311    20.301
62 me_imidazolylpyridine -170                0.090     0.102    -0.012   -11.545
62 me_imidazolylpyridine -160                0.283     0.325    -0.042   -13.007
62 me_imidazolylpyridine -150                0.674     0.769    -0.095   -12.382
62 me_imidazolylpyridine -140                1.348     1.498    -0.150    -9.993
62 me_imidazolylpyridine -130                2.295     2.500    -0.205    -8.210
62 me_imidazolylpyridine -120                3.449     3.701    -0.252    -6.810
62 me_imidazolylpyridine -110                4.686     4.983    -0.297    -5.965
62 me_imidazolylpyridine -100                5.823     6.173    -0.350    -5.669
62 me_imidazolylpyridine -090                6.661     7.044    -0.383    -5.439
62 me_imidazolylpyridine -080                7.076     7.468    -0.392    -5.243
62 me_imidazolylpyridine -070                7.105     7.539    -0.434    -5.757
62 me_imidazolylpyridine -060                6.984     7.388    -0.404    -5.464
62 me_imidazolylpyridine -050                6.923     7.288    -0.365    -5.008
62 me_imidazolylpyridine -040                7.116     7.416    -0.300    -4.043
62 me_imidazolylpyridine -030                7.655     7.875    -0.220    -2.789
62 me_imidazolylpyridine -020                8.523     8.666    -0.143    -1.647
62 me_imidazolylpyridine -010                9.573     9.641    -0.068    -0.709
62 me_imidazolylpyridine 000                10.126    10.172    -0.046    -0.456
62 me_imidazolylpyridine 010                 9.571     9.641    -0.070    -0.729
62 me_imidazolylpyridine 020                 8.520     8.666    -0.146    -1.683
62 me_imidazolylpyridine 030                 7.651     7.875    -0.224    -2.850
62 me_imidazolylpyridine 040                 7.114     7.416    -0.302    -4.068
62 me_imidazolylpyridine 050                 6.923     7.288    -0.365    -5.012
62 me_imidazolylpyridine 060                 6.979     7.388    -0.409    -5.531
62 me_imidazolylpyridine 070                 7.101     7.539    -0.438    -5.804
62 me_imidazolylpyridine 080                 7.075     7.468    -0.393    -5.264
62 me_imidazolylpyridine 090                 6.660     7.044    -0.384    -5.446
62 me_imidazolylpyridine 100                 5.822     6.173    -0.351    -5.678
62 me_imidazolylpyridine 110                 4.682     4.983    -0.301    -6.041
62 me_imidazolylpyridine 120                 3.447     3.701    -0.254    -6.859
62 me_imidazolylpyridine 130                 2.299     2.500    -0.201    -8.059
62 me_imidazolylpyridine 140                 1.345     1.498    -0.153   -10.186
62 me_imidazolylpyridine 150                 0.671     0.769    -0.098   -12.768
62 me_imidazolylpyridine 160                 0.283     0.325    -0.042   -13.038
62 me_imidazolylpyridine 170                 0.090     0.102    -0.012   -11.839
62 me_imidazolylpyridine 180                 0.000     0.000     0.000     0.000
==========================================================================================
RMSE                0.176   kcal/mol
MUE                 0.128   kcal/mol
------------------------------------------------------------------------------------------
MSE                -0.056   kcal/mol
min                -0.581   kcal/mol
max                 0.538   kcal/mol
range               1.119   kcal/mol
min abs             0.000   kcal/mol
max abs             0.581   kcal/mol
==========================================================================================
RMSE                  Inf   %
MUE                   Inf   %
MSE                   NaN   %
min                  -Inf   %
max                   Inf   %
range                 Inf   %
min abs             0.000   %
max abs               Inf   %
------------------------------------------------------------------------------------------
RMSE/|avg|          6.036   %
MUE/|avg|           4.380   %
==========================================================================================
Statistics for groups:
01_butane      (36) RMSE      0.057   MSE      -0.048   kcal/mol
02_E_pentene   (36) RMSE      0.073   MSE      -0.039   kcal/mol
03_4_Me_pentene(36) RMSE      0.045   MSE      -0.025   kcal/mol
04_3_Me_pentene(36) RMSE      0.048   MSE      -0.017   kcal/mol
05_ethane_diol (36) RMSE      0.114   MSE      -0.046   kcal/mol
06_meo_methanol(36) RMSE      0.157   MSE      -0.126   kcal/mol
07_fluoropropane(36) RMSE      0.121   MSE      -0.077   kcal/mol
08_fluorobutane(36) RMSE      0.123   MSE      -0.075   kcal/mol
09_difluorobutane(36) RMSE      0.100   MSE      -0.020   kcal/mol
10_trifluorobutane(36) RMSE      0.092   MSE      -0.074   kcal/mol
11_me_acetamide(36) RMSE      0.225   MSE       0.073   kcal/mol
12_me_acetate  (36) RMSE      0.327   MSE      -0.279   kcal/mol
13_dimethylurea(36) RMSE      0.200   MSE      -0.025   kcal/mol
14_Et_acetamide(36) RMSE      0.069   MSE      -0.044   kcal/mol
15_Et_Me_acetamide(36) RMSE      0.072   MSE      -0.022   kcal/mol
16_N_me_sulfonamide(36) RMSE      0.195   MSE      -0.074   kcal/mol
17_ethylbenzene(36) RMSE      0.101   MSE      -0.078   kcal/mol
18_N_me_aniline(36) RMSE      0.264   MSE       0.189   kcal/mol
19_anisole     (36) RMSE      0.051   MSE       0.031   kcal/mol
20_2_MeO_Me_pyridine(36) RMSE      0.089   MSE      -0.005   kcal/mol
21_pyridinyl_ethanone(36) RMSE      0.092   MSE      -0.061   kcal/mol
22_pyrrollyethanone(36) RMSE      0.121   MSE       0.108   kcal/mol
23_furanylethanone(36) RMSE      0.062   MSE       0.011   kcal/mol
24_thiophenylethanone(36) RMSE      0.069   MSE       0.032   kcal/mol
25_imidazolylethanone(36) RMSE      0.071   MSE       0.051   kcal/mol
26_me_imidazolylethanone(36) RMSE      0.129   MSE      -0.083   kcal/mol
27_oxazolylethanone(36) RMSE      0.070   MSE       0.040   kcal/mol
28_thiazolylethanone(36) RMSE      0.124   MSE      -0.017   kcal/mol
29_sulfonylthiazole(36) RMSE      0.086   MSE       0.045   kcal/mol
30_sulfonamide (36) RMSE      0.241   MSE      -0.075   kcal/mol
31_N_phenylacetamide(36) RMSE      0.246   MSE      -0.128   kcal/mol
32_benzamide   (36) RMSE      0.139   MSE       0.036   kcal/mol
33_pyridinyl_acetamide(36) RMSE      0.235   MSE      -0.109   kcal/mol
34_pyrimidinyl_acetamide(36) RMSE      0.201   MSE       0.161   kcal/mol
35_pyridinyl_urea(36) RMSE      0.264   MSE       0.221   kcal/mol
36_pyrrollyacetamide(36) RMSE      0.335   MSE      -0.269   kcal/mol
37_furanylacetamide(36) RMSE      0.039   MSE       0.024   kcal/mol
38_thiophenylacetamide(36) RMSE      0.323   MSE      -0.243   kcal/mol
39_imidazolylacetamide(36) RMSE      0.264   MSE      -0.212   kcal/mol
40_me_imidazolylacetamide(36) RMSE      0.245   MSE      -0.149   kcal/mol
41_oxazolylacetamide(36) RMSE      0.166   MSE       0.142   kcal/mol
42_thiazolylacetamide(36) RMSE      0.253   MSE      -0.189   kcal/mol
43_biphenyl    (36) RMSE      0.149   MSE       0.055   kcal/mol
44_phenylpyridine(36) RMSE      0.116   MSE      -0.045   kcal/mol
45_phenylpyrimidine(36) RMSE      0.118   MSE      -0.100   kcal/mol
46_bipyridine  (36) RMSE      0.189   MSE      -0.160   kcal/mol
47_fluorobiphenyl(36) RMSE      0.238   MSE       0.051   kcal/mol
48_fluorophenyl_pyridine(36) RMSE      0.201   MSE      -0.120   kcal/mol
49_phenylfuran (36) RMSE      0.161   MSE      -0.141   kcal/mol
50_furanylpyridine(36) RMSE      0.183   MSE      -0.163   kcal/mol
51_phenylthiophene(36) RMSE      0.187   MSE      -0.063   kcal/mol
52_thiophenylpyridine(36) RMSE      0.226   MSE      -0.173   kcal/mol
53_phenyloxazole(36) RMSE      0.153   MSE      -0.132   kcal/mol
54_pyridinyloxazole(36) RMSE      0.113   MSE      -0.070   kcal/mol
55_phenylthiazole(36) RMSE      0.283   MSE      -0.232   kcal/mol
56_pyridinylthiazole(36) RMSE      0.225   MSE      -0.155   kcal/mol
57_phenylpyrrole(36) RMSE      0.083   MSE      -0.011   kcal/mol
58_pyrrollypyridine(36) RMSE      0.115   MSE      -0.096   kcal/mol
59_phenylimidazole(36) RMSE      0.175   MSE      -0.151   kcal/mol
60_imidazolylpyridine(36) RMSE      0.168   MSE      -0.145   kcal/mol
61_me_phenylimidazole(36) RMSE      0.142   MSE       0.029   kcal/mol
62_me_imidazolylpyridine(36) RMSE      0.269   MSE      -0.231   kcal/mol
--------------------------------------------------------------------------------
01_butane      RMSE/|avg|     2.65 %
02_E_pentene   RMSE/|avg|     6.85 %
03_4_Me_penteneRMSE/|avg|     3.59 %
04_3_Me_penteneRMSE/|avg|     4.18 %
05_ethane_diol RMSE/|avg|     3.83 %
06_meo_methanolRMSE/|avg|     5.54 %
07_fluoropropaneRMSE/|avg|     6.24 %
08_fluorobutaneRMSE/|avg|     6.57 %
09_difluorobutaneRMSE/|avg|     5.37 %
10_trifluorobutaneRMSE/|avg|     5.12 %
11_me_acetamideRMSE/|avg|     4.11 %
12_me_acetate  RMSE/|avg|     4.09 %
13_dimethylureaRMSE/|avg|     6.60 %
14_Et_acetamideRMSE/|avg|     4.83 %
15_Et_Me_acetamideRMSE/|avg|     3.50 %
16_N_me_sulfonamideRMSE/|avg|     11.05 %
17_ethylbenzeneRMSE/|avg|     17.08 %
18_N_me_anilineRMSE/|avg|     20.04 %
19_anisole     RMSE/|avg|     2.85 %
20_2_MeO_Me_pyridineRMSE/|avg|     5.17 %
21_pyridinyl_ethanoneRMSE/|avg|     1.97 %
22_pyrrollyethanoneRMSE/|avg|     1.89 %
23_furanylethanoneRMSE/|avg|     1.53 %
24_thiophenylethanoneRMSE/|avg|     1.93 %
25_imidazolylethanoneRMSE/|avg|     0.94 %
26_me_imidazolylethanoneRMSE/|avg|     1.75 %
27_oxazolylethanoneRMSE/|avg|     1.88 %
28_thiazolylethanoneRMSE/|avg|     2.40 %
29_sulfonylthiazoleRMSE/|avg|     4.04 %
30_sulfonamide RMSE/|avg|     9.68 %
31_N_phenylacetamideRMSE/|avg|     21.08 %
32_benzamide   RMSE/|avg|     16.30 %
33_pyridinyl_acetamideRMSE/|avg|     6.21 %
34_pyrimidinyl_acetamideRMSE/|avg|     8.70 %
35_pyridinyl_ureaRMSE/|avg|     9.00 %
36_pyrrollyacetamideRMSE/|avg|     9.53 %
37_furanylacetamideRMSE/|avg|     1.44 %
38_thiophenylacetamideRMSE/|avg|     21.08 %
39_imidazolylacetamideRMSE/|avg|     4.72 %
40_me_imidazolylacetamideRMSE/|avg|     13.12 %
41_oxazolylacetamideRMSE/|avg|     10.43 %
42_thiazolylacetamideRMSE/|avg|     5.66 %
43_biphenyl    RMSE/|avg|     14.00 %
44_phenylpyridineRMSE/|avg|     8.88 %
45_phenylpyrimidineRMSE/|avg|     4.29 %
46_bipyridine  RMSE/|avg|     3.95 %
47_fluorobiphenylRMSE/|avg|     21.46 %
48_fluorophenyl_pyridineRMSE/|avg|     9.18 %
49_phenylfuran RMSE/|avg|     9.46 %
50_furanylpyridineRMSE/|avg|     4.98 %
51_phenylthiopheneRMSE/|avg|     22.77 %
52_thiophenylpyridineRMSE/|avg|     9.41 %
53_phenyloxazoleRMSE/|avg|     6.09 %
54_pyridinyloxazoleRMSE/|avg|     3.62 %
55_phenylthiazoleRMSE/|avg|     17.07 %
56_pyridinylthiazoleRMSE/|avg|     4.33 %
57_phenylpyrroleRMSE/|avg|     8.42 %
58_pyrrollypyridineRMSE/|avg|     2.20 %
59_phenylimidazoleRMSE/|avg|     11.09 %
60_imidazolylpyridineRMSE/|avg|     2.34 %
61_me_phenylimidazoleRMSE/|avg|     15.91 %
62_me_imidazolylpyridineRMSE/|avg|     5.08 %
==========================================================================================
